# Supplementary material for: Mapping the chaperonin TRiC/CCT interactome in mouse photoreceptors reveals functional significance for energy metabolism
Source: PLoS One. 2026 Jul 29;21(7):e0345843. doi: 10.1371/journal.pone.0345843 (PMC13419182; doi:10.1371/journal.pone.0345843)
Supplement: S1 Table — (XLSX) [file pone.0345843.s001.xlsx]

## Sheet: Duke-Significant-Prot-log2FC1
GeneName	Accession Name	Description	Power	Unique.peptides	Control_Avg	TRiC_Avg	log2FC	p.Value	Adjusted_p.value	Mass kDa	UniProt.ID			Literature TRiC interactors
Lig3	Dnli3	DNA ligase 3 OS=Mus musculus OX=10090 GN=Lig3 PE=1 SV=2	0.86471	3	122.545	18781.1	7.25982	0.0208962	0.0167439	247.176	Q8C9B9			Source	Article Name		doi
Pdcl	Phlp	Phosducin-like protein OS=Mus musculus OX=10090 GN=Pdcl PE=1 SV=1	1	20	197358	2.09445e+07	6.72961	8.61e-06	7.28e-07	27.34	Q9QYE9			Nature	Defining the TRiC/CCT interactome links chaperonin function to the stabilization of proteins with complex topologies		doi: 10.1038/nsmb.1515
Lbr	Lbr	Delta(14)-sterol reductase LBR OS=Mus musculus OX=10090 GN=Lbr PE=1 SV=2	1	2	560.432	28908.8	5.68883	1.03e-06	5.3e-09	48.371	Q60749			Computational Biology and Chemistry	The interactome of CCT complex – A computational analysis		https://doi.org/10.1016/j.compbiolchem.2016.09.002
Gnb1	Gbb1	Guanine nucleotide-binding protein G(I)/G(S)/G(T) subunit beta-1 OS=Mus musculus OX=10090 GN=Gnb1 PE=1 SV=3	1	35	816813	2.26206e+07	4.79149	2.02e-05	2.72e-06	37.377	P62874			JBC	Role of the Chaperonin CCT/TRiC Complex in G Protein βγ-Dimer Assembly		10.1074/jbc.M602409200
Plekhb1	Pkhb1	Pleckstrin homology domain-containing family B member 1 OS=Mus musculus OX=10090 GN=Plekhb1 PE=1 SV=1	1	3	6157.97	161901	4.71651	0.000199539	7.22e-05	154.91	Q8BZH4			Frontiers	TRiC/CCT chaperonin is required for the folding and inhibitory effect of WDTC1 on adipogenesis		https://doi.org/10.3389/fcell.2023.1225628
Gpi	G6pi	Glucose-6-phosphate isomerase OS=Mus musculus OX=10090 GN=Gpi PE=1 SV=4	0.998483	2	2418.38	59578.5	4.62268	0.0030647	0.00197723	65.411	Q8VHR5			EMBO	The interaction network of the chaperonin CCT		https://doi.org/10.1038/emboj.2008.108
Pds5b	Pds5b	Sister chromatid cohesion protein PDS5 homolog B OS=Mus musculus OX=10090 GN=Pds5b PE=1 SV=1	1	8	5564.31	124234	4.48071	0.000172769	6.06e-05	164.419	Q4VA53			Sci reports	Native mass spectrometry analyses of chaperonin complex TRiC/CCT reveal subunit N-terminal processing and re-association patterns		10.1038/s41598-021-91086-6
Gnb2	Gbb2	Guanine nucleotide-binding protein G(I)/G(S)/G(T) subunit beta-2 OS=Mus musculus OX=10090 GN=Gnb2 PE=1 SV=3	0.994907	4	9610.61	185246	4.26867	0.00432624	0.00294184	37.331	P62880
Supt16h	Sp16h	FACT complex subunit SPT16 OS=Mus musculus OX=10090 GN=Supt16h PE=1 SV=2	0.999611	4	3793.59	62365.9	4.03912	0.00217189	0.00135995	80.86	Q08943
Baz1b	Baz1b	Tyrosine-protein kinase BAZ1B OS=Mus musculus OX=10090 GN=Baz1b PE=1 SV=2	0.996719	2	793.307	12202.8	3.94319	0.00378522	0.00252511	170.651	Q9Z277			10 Proteins in Common
Dnmt3a	Dnm3a	DNA (cytosine-5)-methyltransferase 3A OS=Mus musculus OX=10090 GN=Dnmt3a PE=1 SV=2	1	21	81738.7	1.23992e+06	3.92309	4.84e-06	3.01e-07	57.402	Q9ESX5			Gnb1
Glyr1	Glyr1	Putative oxidoreductase GLYR1 OS=Mus musculus OX=10090 GN=Glyr1 PE=1 SV=1	1	4	4863.04	72728.2	3.90259	4.49e-05	9.2e-06	43.565	P62881			Gnb2
Cmas	Neua	N-acylneuraminate cytidylyltransferase OS=Mus musculus OX=10090 GN=Cmas PE=1 SV=2	1	5	13548.3	196169	3.85592	2.77e-05	4.43e-06	80.798	Q8K4B0			Gnb5
Top1	Top1	DNA topoisomerase 1 OS=Mus musculus OX=10090 GN=Top1 PE=1 SV=2	1	2	3980.73	56503	3.82722	0.000196754	7.06e-05	90.876	Q04750			Hdac1
Dido1	Dido1	Death-inducer obliterator 1 OS=Mus musculus OX=10090 GN=Dido1 PE=1 SV=4	1	3	2168.83	28674.4	3.72478	4.02e-05	7.58e-06	69.29	Q61656			Pdcl
Gnb5	Gnb5	Guanine nucleotide-binding protein subunit beta-5 OS=Mus musculus OX=10090 GN=Gnb5 PE=1 SV=1	1	6	12941.7	167974	3.69814	1.37e-05	1.48e-06	62.767	P06745			Pdcl3
Hmgn2	Hmgn2	Non-histone chromosomal protein HMG-17 OS=Mus musculus OX=10090 GN=Hmgn2 PE=1 SV=2	1	2	4243.57	54435	3.68118	8.41e-06	6.95e-07	9.423	P09602			Psmd2
Smarca5	Smca5	SWI/SNF-related matrix-associated actin-dependent regulator of chromatin subfamily A member 5 OS=Mus musculus OX=10090 GN=Smarca5 PE=1 SV=1	1	11	23357.5	282718	3.5974	1.44e-05	1.58e-06	13.282	P62315			Rpn1
Parp1	Parp1	Poly [ADP-ribose] polymerase 1 OS=Mus musculus OX=10090 GN=Parp1 PE=1 SV=3	1	8	16202.1	183016	3.49772	4.84e-06	3.11e-07	39.294	P57722			Septin-7
Gnb3	Gbb3	Guanine nucleotide-binding protein G(I)/G(S)/G(T) subunit beta-3 OS=Mus musculus OX=10090 GN=Gnb3 PE=1 SV=2	1	5	17822.8	198492	3.47729	2.46e-05	3.83e-06	37.24	Q61011			Tpi1
Pogz	Pogz	Pogo transposable element with ZNF domain OS=Mus musculus OX=10090 GN=Pogz PE=1 SV=2	1	11	27029.7	296154	3.45373	1.28e-05	1.33e-06	23.713	P24369
Mecp2	Mecp2	Methyl-CpG-binding protein 2 OS=Mus musculus OX=10090 GN=Mecp2 PE=1 SV=1	0.966999	5	8047.67	80155.8	3.31616	0.00890467	0.00660669	300.14	Q9QYR6
Phf12	Phf12	PHD finger protein 12 OS=Mus musculus OX=10090 GN=Phf12 PE=1 SV=1	1	2	2480.72	24377.9	3.29675	0.000714085	0.000370403	109.509	Q5SPL2
Hmgb1	Hmgb1	High mobility group protein B1 OS=Mus musculus OX=10090 GN=Hmgb1 PE=1 SV=2	1	2	1580.39	14917.1	3.23861	0.00017943	6.32e-05	24.894	P63158
Psmd2	Psmd2	26S proteasome non-ATPase regulatory subunit 2 OS=Mus musculus OX=10090 GN=Psmd2 PE=1 SV=1	1	4	37666.7	350270	3.2171	6.19e-06	4.47e-07	35.077	P68040
Senp7	Senp7	Sentrin-specific protease 7 OS=Mus musculus OX=10090 GN=Senp7 PE=1 SV=1	0.901721	3	2678.92	22140.3	3.04695	0.016484	0.0130171	121.627	Q91ZW3
Phf14	Phf14	PHD finger protein 14 OS=Mus musculus OX=10090 GN=Phf14 PE=1 SV=1	1	2	1034.75	8527.85	3.0429	0.0005426	0.000268052	105.947	Q9D4H9
Nop58	Nop58	Nucleolar protein 58 OS=Mus musculus OX=10090 GN=Nop58 PE=1 SV=1	1	9	14941.3	121704	3.026	0.000194746	6.92e-05	17.247	Q9CRB2
Hdgfl2	Hdgr2	Hepatoma-derived growth factor-related protein 2 OS=Mus musculus OX=10090 GN=Hdgfl2 PE=1 SV=1	1	2	2726.39	22110.7	3.01968	0.000269075	0.000104472	13.952	Q64475
Znf512	Zn512	Zinc finger protein 512 OS=Mus musculus OX=10090 GN=Znf512 PE=2 SV=2	0.992747	2	3340.22	26847	3.00675	0.00484107	0.00335439	63.908	Q69Z99
Terf2	Terf2	Telomeric repeat-binding factor 2 OS=Mus musculus OX=10090 GN=Terf2 PE=1 SV=3	0.790078	4	8996.42	71948.5	2.99954	0.0304108	0.0252312	50.373	Q61029
Smchd1	Smhd1	Structural maintenance of chromosomes flexible hinge domain-containing protein 1 OS=Mus musculus OX=10090 GN=Smchd1 PE=1 SV=2	0.918155	7	13422	105157	2.96988	0.014581	0.0114202	27.745	Q6PDM2
Rcc1	Rcc1	Regulator of chromosome condensation OS=Mus musculus OX=10090 GN=Rcc1 PE=1 SV=1	1	2	7145.55	55469.6	2.95658	0.000446225	0.000207589	44.931	Q8VE37
Xrcc1	Xrcc1	DNA repair protein XRCC1 OS=Mus musculus OX=10090 GN=Xrcc1 PE=1 SV=2	1	3	4060.45	31512.4	2.95621	1.74e-05	2.27e-06	68.971	Q60596
Ncl	Nucl	Nucleolin OS=Mus musculus OX=10090 GN=Ncl PE=1 SV=2	1	19	258371	1.95047e+06	2.91631	0.000360423	0.000155796	64.464	Q9D6Z1
Top2b	Top2b	DNA topoisomerase 2-beta OS=Mus musculus OX=10090 GN=Top2b PE=1 SV=2	1	23	104309	775474	2.89421	1.15e-05	1.08e-06	181.909	Q64511
Cenpv	Cenpv	Centromere protein V OS=Mus musculus OX=10090 GN=Cenpv PE=1 SV=2	1	7	26443.6	196582	2.89414	1.63e-05	1.9e-06	27.541	Q9CXS4
Cbx3	Cbx3	Chromobox protein homolog 3 OS=Mus musculus OX=10090 GN=Cbx3 PE=1 SV=2	1	3	3852.92	28114.8	2.86731	0.000407488	0.00018245	20.855	P23198
Dek	Dek	Protein DEK OS=Mus musculus OX=10090 GN=Dek PE=1 SV=1	0.999794	4	12488.1	90295	2.85409	0.0018947	0.00116371	49.035	Q9Z1N5
Hp1bp3	Hp1b3	Heterochromatin protein 1-binding protein 3 OS=Mus musculus OX=10090 GN=Hp1bp3 PE=1 SV=1	1	12	160418	1.15101e+06	2.843	5.79e-05	1.28e-05	37.403	O88569
Snu13	Nh2l1	NHP2-like protein 1 OS=Mus musculus OX=10090 GN=Snu13 PE=1 SV=4	1	4	9611.9	68631.2	2.83597	0.000100569	2.78e-05	75.03	Q9R190
Fbl	Fbrl	rRNA 2'-O-methyltransferase fibrillarin OS=Mus musculus OX=10090 GN=Fbl PE=1 SV=2	1	8	26584.1	180076	2.75998	0.000527372	0.000258582	39.101	Q6TYB5
Eef1d	Ef1d	Elongation factor 1-delta OS=Mus musculus OX=10090 GN=Eef1d PE=1 SV=3	1	4	50312.2	322880	2.68202	1.06e-05	9.41e-07	50.061	Q9D8N0
H2afy2	H2aw	Core histone macro-H2A,2 OS=Mus musculus OX=10090 GN=H2afy2 PE=1 SV=3	0.964615	9	30734	195301	2.66779	0.00921004	0.00685702	15.315	P02301
Atp1b2	At1b2	Sodium/potassium-transporting ATPase subunit beta-2 OS=Mus musculus OX=10090 GN=Atp1b2 PE=1 SV=2	0.999994	2	2489.12	15141.9	2.60484	0.00104288	0.00057594	33.344	P14231
Ppib	Ppib	Peptidyl-prolyl cis-trans isomerase B OS=Mus musculus OX=10090 GN=Ppib PE=1 SV=2	0.999999	3	4932.45	29780.5	2.59399	0.000812726	0.000436251	59.697	Q99JF8
H2afy	H2ay	Core histone macro-H2A,1 OS=Mus musculus OX=10090 GN=H2afy PE=1 SV=3	1	13	187761	1.07122e+06	2.51229	0.000548419	0.000271733	11.367	P62806
Nop56	Nop56	Nucleolar protein 56 OS=Mus musculus OX=10090 GN=Nop56 PE=1 SV=2	1	14	78307.8	416671	2.41168	0.000492017	0.000236168	76.723	P09405
Map1a	Map1a	Microtubule-associated protein 1A OS=Mus musculus OX=10090 GN=Map1a PE=1 SV=2	0.982258	6	13776.8	72357.8	2.39291	0.00675518	0.00487245	71.44	Q3U9G9
Hdac2	Hdac2	Histone deacetylase 2 OS=Mus musculus OX=10090 GN=Hdac2 PE=1 SV=1	0.792597	6	56281.8	293133	2.38081	0.030079	0.0249171	14.135	C0HKE1
Gatad2b	P66b	Transcriptional repressor p66-beta OS=Mus musculus OX=10090 GN=Gatad2b PE=1 SV=1	0.718106	4	6722.77	34983.6	2.37955	0.0415524	0.0352794	113.1	P11103
Ddx21	Ddx21	Nucleolar RNA helicase 2 OS=Mus musculus OX=10090 GN=Ddx21 PE=1 SV=3	0.996296	3	5053.31	26207.8	2.37469	0.0039133	0.00263074	168.931	Q80TR8
Tmpo	Lap2b	Lamina-associated polypeptide 2, isoforms beta/delta/epsilon/gamma OS=Mus musculus OX=10090 GN=Tmpo PE=1 SV=4	1	7	45623.5	228501	2.32435	0.000109211	3.18e-05	60.867	Q3TEA8
Ssrp1	Ssrp1	FACT complex subunit SSRP1 OS=Mus musculus OX=10090 GN=Ssrp1 PE=1 SV=2	0.955427	3	4796.23	23705.6	2.30525	0.0103793	0.00779451	44.548	Q921F2
Znf638	Zn638	Zinc finger protein 638 OS=Mus musculus OX=10090 GN=Znf638 PE=1 SV=2	0.787877	7	11755	56740.4	2.2711	0.0306485	0.0255074	218.134	Q61464
Dkc1	Dkc1	H/ACA ribonucleoprotein complex subunit DKC1 OS=Mus musculus OX=10090 GN=Dkc1 PE=1 SV=4	0.997883	8	54236.6	259714	2.25959	0.00333493	0.00219029	43.159	Q7TNV0
Lrrc59	Lrc59	Leucine-rich repeat-containing protein 59 OS=Mus musculus OX=10090 GN=Lrrc59 PE=1 SV=1	0.856246	2	12952.2	61615.7	2.2501	0.0217595	0.0176323	64.802	Q05CL8
Fez2	Fez2	Fasciculation and elongation protein zeta-2 OS=Mus musculus OX=10090 GN=Fez2 PE=2 SV=1	1	2	12866.5	61058.1	2.24657	6.71e-05	1.58e-05	23.474	Q9CY66
Hist1h2bb	H2b1b	Histone H2B type 1-B OS=Mus musculus OX=10090 GN=Hist1h2bb PE=1 SV=3	1	20	9.61518e+06	4.53618e+07	2.23809	5.2e-05	1.13e-05	210.437	Q61191
Mta2	Mta2	Metastasis-associated protein MTA2 OS=Mus musculus OX=10090 GN=Mta2 PE=1 SV=1	1	12	61566.3	290250	2.23709	0.000395521	0.000174029	94.63	Q8K310
Mta1	Mta1	Metastasis-associated protein MTA1 OS=Mus musculus OX=10090 GN=Mta1 PE=1 SV=1	0.738896	8	56554.8	265446	2.2307	0.0381491	0.0321437	96.45	Q7TSJ2
Khsrp	Fubp2	Far upstream element-binding protein 2 OS=Mus musculus OX=10090 GN=Khsrp PE=1 SV=2	0.999999	2	3993.32	18397.6	2.20386	0.000786584	0.000419086	67.334	Q8CHY6
Hcfc1	Hcfc1	Host cell factor 1 OS=Mus musculus OX=10090 GN=Hcfc1 PE=1 SV=2	0.861829	2	4915.89	21154.4	2.10544	0.021203	0.0170445	74.291	Q3UMU9
Hist1h2ab	H2a1b	Histone H2A type 1-B OS=Mus musculus OX=10090 GN=Hist1h2ab PE=1 SV=1	0.789315	6	1.13482e+06	4.88243e+06	2.10513	0.0304786	0.0253267	39.29	Q9QZQ8
Cirbp	Cirbp	Cold-inducible RNA-binding protein OS=Mus musculus OX=10090 GN=Cirbp PE=1 SV=1	1	4	30437.5	128741	2.08056	0.000325949	0.000137109	18.607	P60824
Rpn2	Rpn2	Dolichyl-diphosphooligosaccharide--protein glycosyltransferase subunit 2 OS=Mus musculus OX=10090 GN=Rpn2 PE=1 SV=1	1	3	13286	55467.2	2.06173	0.000366479	0.000158886	181.427	Q3TKT4
Terf2ip	Te2ip	Telomeric repeat-binding factor 2-interacting protein 1 OS=Mus musculus OX=10090 GN=Terf2ip PE=1 SV=1	1	5	13994.4	57010.7	2.02638	2.02e-05	2.71e-06	43.353	Q91VL8
Snrpd1	Smd1	Small nuclear ribonucleoprotein Sm D1 OS=Mus musculus OX=10090 GN=Snrpd1 PE=1 SV=1	0.798278	2	2569.96	10360.5	2.01128	0.0292791	0.0242166	14.174	Q9D0T1
Ckap4	Ckap4	Cytoskeleton-associated protein 4 OS=Mus musculus OX=10090 GN=Ckap4 PE=1 SV=2	1	9	28236.4	113704	2.00965	0.000340044	0.000143915	63.692	Q8BMK4
Hnrnpa0	Roa0	Heterogeneous nuclear ribonucleoprotein A0 OS=Mus musculus OX=10090 GN=Hnrnpa0 PE=1 SV=1	1	2	13642.1	54302.6	1.99295	0.000226871	8.37e-05	69.063	Q9DBG6
Crybb1	Crbb1	Beta-crystallin B1 OS=Mus musculus OX=10090 GN=Crybb1 PE=1 SV=3	0.993436	3	12120.4	47869.1	1.98166	0.00467858	0.00322973	59.153	Q6NVF9
Atrx	Atrx	Transcriptional regulator ATRX OS=Mus musculus OX=10090 GN=Atrx PE=1 SV=3	0.999991	6	15391.6	60441.6	1.9734	0.00110487	0.00061445	278.587	Q61687
H2afv	H2av	Histone H2A,V OS=Mus musculus OX=10090 GN=H2afv PE=1 SV=3	0.999945	7	3.11564e+06	1.2115e+07	1.95919	0.00147282	0.000870388	40.092	Q8CCK0
Chd4	Chd4	Chromodomain-helicase-DNA-binding protein 4 OS=Mus musculus OX=10090 GN=Chd4 PE=1 SV=1	0.999809	33	290328	1.09575e+06	1.91616	0.00186597	0.00114366	217.751	Q6PDQ2
Smarcb1	Snf5	SWI/SNF-related matrix-associated actin-dependent regulator of chromatin subfamily B member 1 OS=Mus musculus OX=10090 GN=Smarcb1 PE=1 SV=1	0.942982	2	7407.6	27565.5	1.89579	0.0118502	0.00902142	19.33	P84104
Ilf3	Ilf3	Interleukin enhancer-binding factor 3 OS=Mus musculus OX=10090 GN=Ilf3 PE=1 SV=2	0.997195	3	7081.7	26222.7	1.88865	0.00361458	0.00239728	39.652	Q8BG05
Hdac1	Hdac1	Histone deacetylase 1 OS=Mus musculus OX=10090 GN=Hdac1 PE=1 SV=1	1	4	19634.9	68203.9	1.79644	3.66e-05	6.51e-06	22.576	P43276
Nhp2	Nhp2	H/ACA ribonucleoprotein complex subunit 2 OS=Mus musculus OX=10090 GN=Nhp2 PE=1 SV=1	0.955013	2	27931.1	96314.4	1.78588	0.0104166	0.00783597	119.427	P13595
Gatad2a	P66a	Transcriptional repressor p66 alpha OS=Mus musculus OX=10090 GN=Gatad2a PE=1 SV=2	0.99999	9	60830.2	209314	1.78281	0.00111919	0.000623859	60.343	Q6DFW4
Elavl1	Elav1	ELAV-like protein 1 OS=Mus musculus OX=10090 GN=Elavl1 PE=1 SV=2	0.999973	2	16152.5	55468.2	1.7799	0.00130023	0.000751617	47.141	P17182
Hist1h1b	H15	Histone H1,5 OS=Mus musculus OX=10090 GN=Hist1h1b PE=1 SV=2	1	3	42948.1	146199	1.76727	0.000169658	5.86e-05	13.509	Q3THW5
Slc1a3	Eaa1	Excitatory amino acid transporter 1 OS=Mus musculus OX=10090 GN=Slc1a3 PE=1 SV=2	1	8	246965	840310	1.76661	3.55e-05	6.24e-06	31.293	P57776
H4c1	H4	Histone H4 OS=Mus musculus OX=10090 GN=H4c1 PE=1 SV=2	1	24	1.95221e+07	6.59281e+07	1.75578	2.04e-05	2.82e-06	55.302	P70288
Psip1	Psip1	PC4 and SFRS1-interacting protein OS=Mus musculus OX=10090 GN=Psip1 PE=1 SV=1	0.919125	2	4743.67	15915.2	1.74633	0.0145091	0.0113265	100.203	Q8VDM4
Rpn1	Rpn1	Dolichyl-diphosphooligosaccharide--protein glycosyltransferase subunit 1 OS=Mus musculus OX=10090 GN=Rpn1 PE=1 SV=1	1	8	40146.6	133032	1.72843	5.18e-05	1.12e-05	39.632	Q8VEM8
Pdcl3	Pdcl3	Phosducin-like protein 3 OS=Mus musculus OX=10090 GN=Pdcl3 PE=1 SV=1	0.999048	5	44887.5	145509	1.69673	0.00272002	0.00172677	27.581	Q8BVF2
H1f0	H10	Histone H1,0 OS=Mus musculus OX=10090 GN=H1f0 PE=2 SV=4	0.999976	3	89642.3	287456	1.68109	0.00128064	0.000736988	20.861	P10922
Ckap5	Ckap5	Cytoskeleton-associated protein 5 OS=Mus musculus OX=10090 GN=Ckap5 PE=1 SV=1	0.958579	6	26625.8	85273.9	1.67928	0.00999083	0.00747701	225.635	A2AGT5
Smarca4	Smca4	Transcription activator BRG1 OS=Mus musculus OX=10090 GN=Smarca4 PE=1 SV=1	0.995478	8	37644.7	119306	1.66414	0.00416257	0.0028198	225.648	Q6P5D8
Map4	Map4	Microtubule-associated protein 4 OS=Mus musculus OX=10090 GN=Map4 PE=1 SV=3	0.996456	15	89492.6	282621	1.65903	0.00386994	0.00259161	113.072	P97386
Hnrnpa1	Roa1	Heterogeneous nuclear ribonucleoprotein A1 OS=Mus musculus OX=10090 GN=Hnrnpa1 PE=1 SV=2	0.773079	9	105887	334378	1.65895	0.0327423	0.0274113	116.346	Q8BUH8
Atp1b1	At1b1	Sodium/potassium-transporting ATPase subunit beta-1 OS=Mus musculus OX=10090 GN=Atp1b1 PE=1 SV=1	1	3	30237.9	95417.2	1.65789	0.000618571	0.000312079	35.195	P14094
Eno1	Enoa	Alpha-enolase OS=Mus musculus OX=10090 GN=Eno1 PE=1 SV=3	0.709982	14	242682	747876	1.62374	0.0429341	0.0365632	34.307	P35550
Lmna	Lmna	Prelamin-A/C OS=Mus musculus OX=10090 GN=Lmna PE=1 SV=2	0.998562	9	42769.8	126433	1.56371	0.00302817	0.00194585	76.775	Q3U0V1
Hnrnpa3	Roa3	Heterogeneous nuclear ribonucleoprotein A3 OS=Mus musculus OX=10090 GN=Hnrnpa3 PE=1 SV=1	1	8	218217	634034	1.5388	1.45e-05	1.61e-06	59.622	P56564
Rbmxl1	Rmxl1	RNA binding motif protein, X-linked-like-1 OS=Mus musculus OX=10090 GN=Rbmxl1 PE=2 SV=1	0.999356	10	135700	391670	1.52922	0.00246768	0.00155066	68.528	Q91YQ5
H3f3c	H3c	Histone H3,3C OS=Mus musculus OX=10090 GN=H3f3c PE=3 SV=3	1	5	3.82196e+06	1.07928e+07	1.49768	2.22e-05	3.32e-06	55.075	O09106
Tardbp	Tadbp	TAR DNA-binding protein 43 OS=Mus musculus OX=10090 GN=Tardbp PE=1 SV=1	1	5	24692.5	69459.2	1.4921	0.000200203	7.3e-05	60.263	O35144
Cherp	Cherp	Calcium homeostasis endoplasmic reticulum protein OS=Mus musculus OX=10090 GN=Cherp PE=1 SV=1	0.999989	3	3825.94	10706.7	1.48463	0.00114813	0.000641469	106.169	Q8CGZ0
Zranb2	Zrab2	Zinc finger Ran-binding domain-containing protein 2 OS=Mus musculus OX=10090 GN=Zranb2 PE=1 SV=2	1	3	9892.39	27472.3	1.47359	0.000352275	0.00015091	37.35	Q9R020
Slc25a3	Mpcp	Phosphate carrier protein, mitochondrial OS=Mus musculus OX=10090 GN=Slc25a3 PE=1 SV=1	1	3	79864.2	215854	1.43443	7.74e-05	1.92e-05	117.429	P27546
Srsf1	Srsf1	Serine/arginine-rich splicing factor 1 OS=Mus musculus OX=10090 GN=Srsf1 PE=1 SV=3	0.999987	6	45709.9	121851	1.41454	0.00116168	0.000653539	119.825	Q920B9
Rbbp4	Rbbp4	Histone-binding protein RBBP4 OS=Mus musculus OX=10090 GN=Rbbp4 PE=1 SV=5	1	3	39025.9	103830	1.41171	5.85e-06	4.08e-07	42.162	Q91VM5
Hnrnpa2b1	Roa2	Heterogeneous nuclear ribonucleoproteins A2/B1 OS=Mus musculus OX=10090 GN=Hnrnpa2b1 PE=1 SV=2	1	9	377545	986502	1.38568	1.63e-05	1.93e-06	50.55	O55131
Khdrbs1	Khdr1	KH domain-containing, RNA-binding, signal transduction-associated protein 1 OS=Mus musculus OX=10090 GN=Khdrbs1 PE=1 SV=2	0.912344	2	16941.3	44132.7	1.38131	0.0152485	0.0119824	63.964	Q8R081
Ylpm1	Ylpm1	YLP motif-containing protein 1 OS=Mus musculus OX=10090 GN=Ylpm1 PE=2 SV=2	1	6	31080.7	80600.1	1.37476	0.000418776	0.000188584	155.129	Q9R0I7
Gar1	Gar1	H/ACA ribonucleoprotein complex subunit 1 OS=Mus musculus OX=10090 GN=Gar1 PE=1 SV=1	0.999999	4	75897	196486	1.37231	0.000755566	0.000396794	59.716	Q922P9
Tpi1	Tpis	Triosephosphate isomerase OS=Mus musculus OX=10090 GN=Tpi1 PE=1 SV=4	1	5	86653.9	223493	1.36689	0.000136916	4.29e-05	26.713	P17751
Syncrip	Hnrpq	Heterogeneous nuclear ribonucleoprotein Q OS=Mus musculus OX=10090 GN=Syncrip PE=1 SV=2	0.999883	2	15740.6	40493.5	1.3632	0.00168927	0.00102228	34.196	P49312
Dcaf1	Dcaf1	DDB1- and CUL4-associated factor 1 OS=Mus musculus OX=10090 GN=Dcaf1 PE=1 SV=4	1	2	2444.52	5952.93	1.28405	0.00020587	7.54e-05	28.003	Q9WVJ5
Hnrnpl	Hnrpl	Heterogeneous nuclear ribonucleoprotein L OS=Mus musculus OX=10090 GN=Hnrnpl PE=1 SV=2	0.999962	10	126387	306478	1.27794	0.00137623	0.000806206	30.53	Q9CX86
Vdac1	Vdac1	Voltage-dependent anion-selective channel protein 1 OS=Mus musculus OX=10090 GN=Vdac1 PE=1 SV=3	0.830432	7	64776.1	156718	1.27464	0.0249166	0.0204477	32.351	Q60932
Acin1	Acinu	Apoptotic chromatin condensation inducer in the nucleus OS=Mus musculus OX=10090 GN=Acin1 PE=1 SV=3	1	15	176528	425490	1.26923	0.0005426	0.000268149	150.719	Q9JIX8
Map6	Map6	Microtubule-associated protein 6 OS=Mus musculus OX=10090 GN=Map6 PE=1 SV=2	0.999898	6	44263.4	105456	1.25246	0.00164578	0.000991403	74.238	P48678
Pcbp3	Pcbp3	Poly(rC)-binding protein 3 OS=Mus musculus OX=10090 GN=Pcbp3 PE=1 SV=3	0.67475	4	53310.7	125514	1.23536	0.0491512	0.0425554	34.407	Q9DBX2
Ncam1	Ncam1	Neural cell adhesion molecule 1 OS=Mus musculus OX=10090 GN=Ncam1 PE=1 SV=3	0.881411	19	640145	1.47174e+06	1.20106	0.0189142	0.0150338	52.307	Q9Z2D6
Vdac2	Vdac2	Voltage-dependent anion-selective channel protein 2 OS=Mus musculus OX=10090 GN=Vdac2 PE=1 SV=2	1	2	6742.37	15488.8	1.1999	0.000238591	8.93e-05	31.733	Q60930
Eef1g	Ef1g	Elongation factor 1-gamma OS=Mus musculus OX=10090 GN=Eef1g PE=1 SV=3	1	5	102710	231637	1.17329	4.24e-05	8.63e-06	36.169	P70372
Cpsf6	Cpsf6	Cleavage and polyadenylation specificity factor subunit 6 OS=Mus musculus OX=10090 GN=Cpsf6 PE=1 SV=1	0.654734	2	9835.33	21804.7	1.14859	0.0532395	0.0463012	48.058	Q99KK2
Rack1	Rack1	Receptor of activated protein C kinase 1 OS=Mus musculus OX=10090 GN=Rack1 PE=1 SV=3	1	4	35820.5	78570.3	1.1332	0.000117888	3.54e-05	47.656	Q60972
Gtf2i	Gtf2i	General transcription factor II-I OS=Mus musculus OX=10090 GN=Gtf2i PE=1 SV=3	0.999756	6	66767.2	145889	1.12766	0.00196824	0.00121142	112.265	Q9ESZ8
Zfr	Zfr	Zinc finger RNA-binding protein OS=Mus musculus OX=10090 GN=Zfr PE=1 SV=2	1	2	12064.6	26005.3	1.10803	0.000651137	0.000335231	116.859	O88532
Matr3	Matr3	Matrin-3 OS=Mus musculus OX=10090 GN=Matr3 PE=1 SV=1	1	9	125630	269080	1.09886	0.000432106	0.000197375	34.877	Q922Q8
Larp7	Larp7	La-related protein 7 OS=Mus musculus OX=10090 GN=Larp7 PE=1 SV=2	0.999897	3	15530.4	32757.3	1.07672	0.00164578	0.000993518	96.021	Q9Z1X4
Psmb5	Psb5	Proteasome subunit beta type-5 OS=Mus musculus OX=10090 GN=Psmb5 PE=1 SV=3	1	2	8172.28	17189.2	1.07269	4.24e-05	8.56e-06	28.532	O55234
Tra2b	Tra2b	Transformer-2 protein homolog beta OS=Mus musculus OX=10090 GN=Tra2b PE=1 SV=1	0.994003	3	28273.4	58662.4	1.05299	0.00454035	0.00312258	33.666	P62996
Adnp	Adnp	Activity-dependent neuroprotector homeobox protein OS=Mus musculus OX=10090 GN=Adnp PE=1 SV=2	1	9	122014	252957	1.05184	2.83e-05	4.56e-06	124.308	Q9Z103
Srsf3	Srsf3	Serine/arginine-rich splicing factor 3 OS=Mus musculus OX=10090 GN=Srsf3 PE=1 SV=1	0.999977	4	69366.3	142849	1.04218	0.00127581	0.00073256	69.633	Q7TMK9
Septin-7	Septin-7	Septin-7 OS=Mus musculus OX=10090 GN=Septin7 PE=1 SV=1	1	5	41424.7	85062.5	1.03803	2.96e-05	4.82e-06	44.141	Q9Z0H3
Ddx39b	Dx39b	Spliceosome RNA helicase Ddx39b OS=Mus musculus OX=10090 GN=Ddx39b PE=1 SV=1	1	7	111162	227716	1.03457	0.000245774	9.32e-05	101.672	O88508
Ddx5	Ddx5	Probable ATP-dependent RNA helicase DDX5 OS=Mus musculus OX=10090 GN=Ddx5 PE=1 SV=2	1	11	164700	333952	1.0198	0.000347662	0.000148037	93.551	Q9JIK5

## Sheet: IDeA-MS-Significant-log2FC1
Gene.Name	UniProt.ID	Description	Protein.Group.Score	Identified.Peptide.Count	Exclusivity	Molecular.Weight	log2FC	p-value	Adjusted_p.value
Msto1	Q2YDW2	Protein misato homolog 1	0.999508	3	1	61 kDa	7.01382	0.000491699	2.2502e-14			Significant Up
Ppp2r2b	Q6ZWR4	Serine/threonine-protein phosphatase 2A 55 kDa regulatory subunit B beta isoform	0.998289	2	0.5	52 kDa	6.05832	0.00171081	8.24671e-11
Pdcl	Q9DBX2	Phosducin-like protein	0.999634	13	1	34 kDa	5.20593	0.000365676	5.77625e-15
Pdcl3	Q8BVF2	Phosducin-like protein 3	0.999516	6	1	28 kDa	5.15549	0.000484352	1.59249e-09
Pdcd5	P56812	Programmed cell death protein 5	0.999474	4	1	14 kDa	5.1502	0.000526014	8.27626e-14		Literature TRiC interactors
Igbp1	Q61249	Immunoglobulin-binding protein 1	0.999791	5	1	39 kDa	5.04585	0.000209011	1.39289e-12		Source	Article Name		doi
Mlst8	Q9DCJ1	Target of rapamycin complex subunit LST8	0.999773	3	1	36 kDa	4.71255	0.000227164	1.30829e-09		Nature	Defining the TRiC/CCT interactome links chaperonin function to the stabilization of proteins with complex topologies		doi: 10.1038/nsmb.1515
Ppp1r21	Q3TDD9	Protein phosphatase 1 regulatory subunit 21	0.997218	2	1	88 kDa	4.68001	0.00278248	2.18275e-13		Computational Biology and Chemistry	The interactome of CCT complex – A computational analysis		https://doi.org/10.1016/j.compbiolchem.2016.09.002
Ncbp3	Q8BZR9	Nuclear cap-binding protein subunit 3	0.998815	2	1	70 kDa	4.60866	0.00118511	6.84017e-12		JBC	Role of the Chaperonin CCT/TRiC Complex in G Protein βγ-Dimer Assembly		10.1074/jbc.M602409200
Gnb2	P62880	Guanine nucleotide-binding protein G(I)/G(S)/G(T) subunit beta-2	0.999028	7	0.29	37 kDa	4.45324	0.000971689	3.6929e-13		Frontiers	TRiC/CCT chaperonin is required for the folding and inhibitory effect of WDTC1 on adipogenesis		https://doi.org/10.3389/fcell.2023.1225628
Plekhb1	Q9QYE9	Pleckstrin homology domain-containing family B member 1	0.999727	7	1	27 kDa	4.422	0.000272881	1.30133e-06		EMBO	The interaction network of the chaperonin CCT		https://doi.org/10.1038/emboj.2008.108
Atg16l1	Q8C0J2	Autophagy-related protein 16-1	0.997581	3	1	68 kDa	4.29145	0.00241886	9.96398e-07		Sci reports	Native mass spectrometry analyses of chaperonin complex TRiC/CCT reveal subunit N-terminal processing and re-association patterns		10.1038/s41598-021-91086-6
Etf1	Q8BWY3	Eukaryotic peptide chain release factor subunit 1	0.998811	3	1	49 kDa	4.18369	0.00118883	1.00919e-10
Arhgef9	Q3UTH8	Rho guanine nucleotide exchange factor 9	0.998161	2	1	61 kDa	3.96228	0.00183893	1.3437e-11
Wdtc1	Q80ZK9	WD and tetratricopeptide repeats protein 1	0.999884	6	1	76 kDa	3.87262	0.000116136	4.16101e-08			16 proteins in common
Gnb5	P62881	Guanine nucleotide-binding protein subunit beta-5	0.999859	8	1	44 kDa	3.86101	0.000141461	2.42955e-11			Gnb1
Gtf2f1	Q3THK3	General transcription factor IIF subunit 1	0.999738	6	1	57 kDa	3.78693	0.00026163	2.07905e-09			Gnb2
Nxnl1	Q8VC33	Nucleoredoxin-like protein 1	0.999347	7	1	25 kDa	3.73036	0.000652964	1.71666e-09			Gnb5
Plcd3	Q8K2J0	1-phosphatidylinositol 4,5-bisphosphate phosphodiesterase delta-3	0.999721	11	1	89 kDa	3.66863	0.00027863	7.18368e-10			Hdac1
Prpf38a	Q4FK66	Pre-mRNA-splicing factor 38A	0.99686	2	1	37 kDa	3.65143	0.00313965	0.000984328			Igbp1
Dcaf11	Q91VU6	DDB1- and CUL4-associated factor 11	0.999632	8	1	62 kDa	3.54112	0.0003679	4.79736e-06			Mlst8
Wdr31	Q9JHB4	WD repeat-containing protein 31	0.999743	5	1	41 kDa	3.51865	0.000257037	1.66136e-07			Pdcl
Ppp2cb	P62715	Serine/threonine-protein phosphatase 2A catalytic subunit beta isoform	0.997905	5	0.2	36 kDa	3.43011	0.00209481	4.19729e-07			Pdcl3
Metap2	O08663	Methionine aminopeptidase 2	0.999659	6	1	53 kDa	3.40664	0.000340727	5.55413e-09			Ppp2ca
Exog	Q8C163	Nuclease EXOG, mitochondrial	0.997922	3	1	41 kDa	3.36165	0.00207751	2.64073e-09			Ppp2cb
Osbpl8	B9EJ86	Oxysterol-binding protein-related protein 8	0.995712	5	1	101 kDa	3.35389	0.00428754	0.0052326			Ppp2r2b
Hdac2	P70288	Histone deacetylase 2	0.998827	3	0.33	55 kDa	3.30126	0.00117323	0.000692022			Tubb2a
Mfap1a	C0HKD8	Microfibrillar-associated protein 1A	0.999354	3	1	52 kDa	3.15559	0.000646498	1.269e-06			Tubb2b
Mfap1b	C0HKD9	Microfibrillar-associated protein 1B	0.999354	3	1	52 kDa	3.15559	0.000646498	1.269e-06			Tubb4b
Zranb2	Q9R020	Zinc finger Ran-binding domain-containing protein 2	0.998553	3	1	37 kDa	3.14999	0.00144696	9.58875e-05			Tubb5
Cdc23	Q8BGZ4	Cell division cycle protein 23 homolog	0.998924	5	1	69 kDa	3.08916	0.0010764	1.82555e-06			Wdtc1
Dcaf5	Q80T85	DDB1- and CUL4-associated factor 5	0.998472	2	1	104 kDa	3.0446	0.00152777	0.0318198
Rufy3	Q9D394	Protein RUFY3	0.999174	2	1	53 kDa	2.87751	0.000826294	3.40833e-08
Dek	Q7TNV0	Protein DEK	0.999209	5	1	43 kDa	2.84558	0.000790845	3.15395e-05
Uckl1	Q91YL3	Uridine-cytidine kinase-like 1	0.998025	2	1	61 kDa	2.83701	0.00197496	1.11007e-06
Nolc1	E9Q5C9	Nucleolar and coiled-body phosphoprotein 1	0.999375	2	1	74 kDa	2.79081	0.000624742	0.0158899
Rpl7a	P12970	60S ribosomal protein L7a	0.999324	2	1	30 kDa	2.7907	0.000676365	1.58233e-07
Ubtf	P25976	Nucleolar transcription factor 1	0.99723	2	1	90 kDa	2.76811	0.00276981	0.00035277
Gnb1	P62874	Guanine nucleotide-binding protein G(I)/G(S)/G(T) subunit beta-1	0.999744	12	0.58	37 kDa	2.65769	0.000256488	6.29516e-08
Atp12a	Q9Z1W8	Potassium-transporting ATPase alpha chain 2	0.99934	5	0.2	115 kDa	2.65476	0.00065967	0.0106586
Ythdc1	E9Q5K9	YTH domain-containing protein 1	0.998879	2	1	86 kDa	2.65474	0.00112087	2.41599e-08
Tcerg1	Q8CGF7	Transcription elongation regulator 1	0.998548	6	1	124 kDa	2.62372	0.00145233	0.00184819
H1fx	Q80ZM5	H1 histone family, member X	0.996716	2	1	20 kDa	2.54971	0.00328414	0.00109281
Rbm25	B2RY56	RNA-binding protein 25	0.999465	5	1	100 kDa	2.49975	0.000535272	2.34742e-09
Klhl18	A0A0G2JGN5	Kelch-like 18	0.998909	3	1	64 kDa	2.46775	0.00109124	7.64338e-08
Epb41l1	Q9Z2H5	Band 4,1-like protein 1	0.995309	5	0.4	98 kDa	2.41914	0.00469051	0.0125821
Tubb2b	Q9CWF2	Tubulin beta-2B chain	0.99899	19	0.05	50 kDa	2.2692	0.0010102	2.13306e-06
Txndc9	Q9CQ79	Thioredoxin domain-containing protein 9	0.999731	11	1	26 kDa	2.25241	0.000269392	1.17373e-05
Srsf6	Q3TWW8	Serine/arginine-rich splicing factor 6	0.997937	2	0.5	39 kDa	2.19109	0.00206284	0.000324389
Ppp2r1a	Q76MZ3	Serine/threonine-protein phosphatase 2A 65 kDa regulatory subunit A alpha isoform	0.999685	4	1	65 kDa	2.09615	0.000314996	6.00707e-07
Ola1	Q9CZ30	Obg-like ATPase 1	0.991967	2	1	45 kDa	2.05766	0.00803259	0.0111459
Cyp2d22	Q9JKY7	Cytochrome P450 CYP2D22	0.994674	3	1	56 kDa	2.05473	0.00532604	2.14736e-08
FAM120A	Q6A0A9	Constitutive coactivator of PPAR-gamma-like protein 1	0.999831	3	1	122 kDa	2.00127	0.000168656	0.00277839
Tubb2a	Q7TMM9	Tubulin beta-2A chain	0.99979	20	0.1	50 kDa	1.96746	0.000209645	3.28536e-06
Eif2s3x	Q9Z0N1	Eukaryotic translation initiation factor 2 subunit 3, X-linked	0.999868	10	1	51 kDa	1.93992	0.000131703	4.33773e-05
Hnrnpll	Q921F4	Heterogeneous nuclear ribonucleoprotein L-like	0.99954	6	1	64 kDa	1.93954	0.000459904	9.0119e-10
Tubb5	P99024	Tubulin beta-5 chain	0.999799	20	0.2	50 kDa	1.91363	0.000201192	6.26949e-06
Rabep1	O35551	Rab GTPase-binding effector protein 1	0.998933	4	1	100 kDa	1.88598	0.0010671	2.17719e-05
Dpm1	O70152	Dolichol-phosphate mannosyltransferase subunit 1	0.998621	2	1	29 kDa	1.87096	0.00137908	9.77821e-06
Tubb4b	P68372	Tubulin beta-4B chain	0.998093	19	0.05	50 kDa	1.85005	0.00190712	2.93539e-05
Arhgap32	Q811P8	Rho GTPase-activating protein 32	0.999812	4	1	230 kDa	1.83488	0.00018757	3.87681e-05
Wdr70	Q3TWF6	WD repeat-containing protein 70	0.999528	2	1	73 kDa	1.81622	0.000472405	0.010515
Dcaf8	Q8N7N5	DDB1- and CUL4-associated factor 8	0.999658	4	1	66 kDa	1.77481	0.000342465	9.86231e-05
Aco2	Q99KI0	Aconitate hydratase, mitochondrial	0.999924	8	1	85 kDa	1.76052	7.6226e-05	3.58585e-07
Ppp2ca	P63330	Serine/threonine-protein phosphatase 2A catalytic subunit alpha isoform	0.999173	5	0.2	36 kDa	1.74305	0.000826899	6.92619e-07
Ptbp2	Q91Z31	Polypyrimidine tract-binding protein 2	0.998189	4	1	57 kDa	1.73229	0.00181053	0.000362835
Gnb3	Q61011	Guanine nucleotide-binding protein G(I)/G(S)/G(T) subunit beta-3	0.999921	5	0.8	37 kDa	1.69744	7.9287e-05	7.69617e-05
Ift122	Q6NWV3	Intraflagellar transport protein 122 homolog	0.991563	2	1	135 kDa	1.65514	0.00843719	0.00137294
Dgke	Q9R1C6	Diacylglycerol kinase epsilon	0.998621	2	1	64 kDa	1.61461	0.00137933	0.000269924
U2af2	P26369	Splicing factor U2AF 65 kDa subunit	0.999111	2	1	54 kDa	1.59552	0.000889253	8.65836e-06
Srsf4	Q8VE97	Serine/arginine-rich splicing factor 4	0.999192	2	0.5	56 kDa	1.54674	0.000807927	0.000227448
Prpf4b	Q61136	Serine/threonine-protein kinase PRP4 homolog	0.998479	3	1	117 kDa	1.53375	0.00152109	2.0044e-06
Kif5b	Q61768	Kinesin-1 heavy chain	0.999583	14	0.71	110 kDa	1.5228	0.000416745	0.00141207
Ppfia2	Q8BSS9	Liprin-alpha-2	0.998616	7	0.57	143 kDa	1.51734	0.00138417	0.000300186
Nbea	Q9EPN1	Neurobeachin	0.998448	2	1	327 kDa	1.48425	0.00155212	0.00799126
Alkbh5	Q3TSG4	RNA demethylase ALKBH5	0.999444	3	1	44 kDa	1.48378	0.000555547	0.000128593
Ajm1	A2AJA9	Apical junction component 1 homolog	0.997287	2	1	107 kDa	1.44854	0.00271319	0.003007
Tuba4a	P68368	Tubulin alpha-4A chain	0.999588	19	0.21	50 kDa	1.44098	0.000411719	0.000178236
Gatad2b	Q8VHR5	Transcriptional repressor p66-beta	0.998962	4	1	65 kDa	1.40165	0.00103841	0.00337127
Tubb4a	Q9D6F9	Tubulin beta-4A chain	0.99993	18	0.22	50 kDa	1.36874	6.9949e-05	1.5057e-06
Ncl	P09405	Nucleolin	0.999771	14	1	77 kDa	1.36437	0.000229186	0.00145152
Srrm1	Q52KI8	Serine/arginine repetitive matrix protein 1	0.99917	3	1	107 kDa	1.29433	0.000830353	0.00305627
Luc7l3	Q5SUF2	Luc7-like protein 3	0.999895	3	1	51 kDa	1.28596	0.00010518	7.13288e-05
Fam162a	Q9D6U8	Protein FAM162A	0.999554	2	1	18 kDa	1.25825	0.000446215	0.000329563
Osbpl6	Q8BXR9	Oxysterol-binding protein-related protein 6	0.999128	2	1	109 kDa	1.24809	0.000872022	0.000736784
Kpnb1	P70168	Importin subunit beta-1	0.999515	3	1	97 kDa	1.24484	0.000485298	0.0441683
Hdac1	O09106	Histone deacetylase 1	0.998987	3	0.33	55 kDa	1.23361	0.00101292	0.000188496
Sf3b5	Q923D4	Splicing factor 3B subunit 5	0.998077	2	1	10 kDa	1.23133	0.00192277	0.0007408
Tsg101	Q61187	Tumor susceptibility gene 101 protein	0.998487	3	1	44 kDa	1.22791	0.00151256	0.00962674
Fmr1	P35922	Synaptic functional regulator FMR1	0.997618	3	0.67	69 kDa	1.22531	0.00238167	0.0229672
Ncbp1	Q3UYV9	Nuclear cap-binding protein subunit 1	0.99849	3	1	92 kDa	1.20986	0.00150966	0.0468904
Ktn1	Q61595	Kinectin	0.9994	3	1	153 kDa	1.20683	0.000599508	0.00302005
Ppil4	Q9CXG3	Peptidyl-prolyl cis-trans isomerase-like 4	0.999435	3	1	57 kDa	1.20134	0.000565375	0.00079913
Ezr	P26040	Ezrin	0.999537	5	0.4	69 kDa	1.19886	0.000463005	0.00193753
Gnaz	O70443	Guanine nucleotide-binding protein G(z) subunit alpha	0.998587	2	1	41 kDa	1.18369	0.00141314	0.00296178
Svil	Q8K4L3	Supervillin	0.99787	3	1	243 kDa	1.16923	0.0021298	0.0290025
Rps4x	P62702	40S ribosomal protein S4, X isoform	0.999516	5	1	30 kDa	1.14024	0.000483738	6.27881e-05
Unc119	Q9Z2R6	Protein unc-119 homolog A	0.999598	5	1	27 kDa	1.13721	0.00040181	1.84048e-06
Dnaja2	Q9QYJ0	DnaJ homolog subfamily A member 2	0.997529	2	1	46 kDa	1.13023	0.00247093	0.0142748
Nedd4	P46935	E3 ubiquitin-protein ligase NEDD4	0.997293	3	1	103 kDa	1.11807	0.00270657	0.00933061
Pde6b	P23440	Rod cGMP-specific 3',5'-cyclic phosphodiesterase subunit beta	0.999576	16	0.5	99 kDa	1.08877	0.000423919	0.00822286
Gpx4	O70325	Phospholipid hydroperoxide glutathione peroxidase	0.99934	3	1	22 kDa	1.08781	0.000660404	9.75273e-06
Ddx1	Q91VR5	ATP-dependent RNA helicase DDX1	0.999379	11	1	82 kDa	1.07973	0.000621166	0.000954857
Emc1	Q8C7X2	ER membrane protein complex subunit 1	0.998566	4	1	112 kDa	1.07288	0.00143391	0.00365473
Pcbp3	P57722	Poly(rC)-binding protein 3	0.999276	4	0.5	39 kDa	1.07116	0.000723505	0.00208794
St13	Q99L47	Hsc70-interacting protein	0.999024	2	1	42 kDa	1.05885	0.000976128	0.0344967
Iars	Q8BU30	Isoleucine--tRNA ligase, cytoplasmic	0.994266	3	1	144 kDa	1.05133	0.00573369	0.00581042
Snrnp40	Q6PE01	U5 small nuclear ribonucleoprotein 40 kDa protein	0.999458	5	1	39 kDa	1.04911	0.000541673	0.00799971
Calu	O35887	Calumenin	0.999788	2	1	37 kDa	1.00479	0.000211776	0.0430898

## Sheet: Literature-TRiC-Interactors
TRIC-Interactor Reported	ortholog_gene_yeast	ortholog_gene_human	consensus ortholog in Mouse		Source	Article Name		doi
CDC3	Septin-7	NA	Septin-7		Nature	Defining the TRiC/CCT interactome links chaperonin function to the stabilization of proteins with complex topologies		doi: 10.1038/nsmb.1515
CDC10	Septin-9	NA	Septin-9		Computational Biology and Chemistry	The interactome of CCT complex – A computational analysis		https://doi.org/10.1016/j.compbiolchem.2016.09.002
BUD32	2810408M09Rik	NA	2810408M09Rik		JBC	Role of the Chaperonin CCT/TRiC Complex in G Protein βγ-Dimer Assembly		10.1074/jbc.M602409200
ALA1	Aars	NA	Aars		Frontiers	TRiC/CCT chaperonin is required for the folding and inhibitory effect of WDTC1 on adipogenesis		https://doi.org/10.3389/fcell.2023.1225628
YCF1	Abcc3	NA	Abcc3		EMBO	The interaction network of the chaperonin CCT		https://doi.org/10.1038/emboj.2008.108
ACACA	NA	Acaca	Acaca		Sci reports	Native mass spectrometry analyses of chaperonin complex TRiC/CCT reveal subunit N-terminal processing and re-association patterns		10.1038/s41598-021-91086-6
ACC1	Acaca	NA	Acaca
ACTA1	NA	Acta1	Acta1
ACTA2	NA	Acta2	Acta2
ACTB	NA	Actb	Actb
ACT1	Actg1	NA	Actg1
ACTR1B	NA	Actr1b	Actr1b
ARP1	Actr1b	NA	Actr1b
ACTR2	NA	Actr2	Actr2
ARP2	Actr2	NA	Actr2
AHSA1	NA	Ahsa1	Ahsa1
ALD4	Aldh1b1	NA	Aldh1b1
SEC7	Arfgef1	NA	Arfgef1
ERB1	Bop1	NA	Bop1
BUB1	NA	Bub1	Bub1
BUB1B	NA	Bub1b	Bub1b
CD2	NA	Cd2	Cd2
CDC20	Cdc20	Cdc20	Cdc20, Cdc20
CDC45	Cdc45	Cdc45	Cdc45, Cdc45
CDH5	NA	Cdh5	Cdh5
CDK13	NA	Cdk13	Cdk13
CDC28	Cdk2	NA	Cdk2
CDK2	NA	Cdk2	Cdk2
CDK7	NA	Cdk7	Cdk7
KIN28	Cdk7	NA	Cdk7
CDK9	NA	Cdk9	Cdk9
COF1	Cfl2	NA	Cfl2
SEC27	Copb2	NA	Copb2
COX15	Cox15	Cox15	Cox15, Cox15
CS	NA	Cs	Cs
CKA1	Csnk2a2	NA	Csnk2a2
CTNNA1	NA	Ctnna1	Ctnna1
SOF1	Dcaf13	NA	Dcaf13
DMC1	Dmc1	Dmc1	Dmc1, Dmc1
DPH1	Dph1	Dph1	Dph1, Dph1
EDC3	NA	Edc3	Edc3
EEF2	NA	Eef2	Eef2
RPG1	Eif3a	NA	Eif3a
TIF34	Eif3i	NA	Eif3i
ENO1	Eno2	Gm5506	Eno2, Gm5506
EPS15	NA	Eps15	Eps15
EPS15	NA	Eps15	Eps15
EPS15	NA	Eps15	Eps15
EPS15	NA	Eps15	Eps15
RAD3	Ercc2	NA	Ercc2
EXT1	NA	Ext1	Ext1
EXT2	NA	Ext2	Ext2
FAR1	NA	Far1	Far1
FARSA	NA	Farsa	Farsa
FRS2	Farsa	Frs2	Farsa, Frs2
GRR1	Fbxl20	NA	Fbxl20
FBXW9	NA	Fbxw9	Fbxw9
FPR2	Fkbp2	Fpr2	Fkbp2, Fpr2
FKBP9	NA	Fkbp9	Fkbp9
CDH1	Fzr1	Cdh1	Fzr1, Cdh1
ZWF1	G6pdx	NA	G6pd
G6PD	NA	G6pdx	G6pdx
GAPDH	NA	Gapdh	Gapdh
GNB1	NA	Gnb1	Gnb1
GNB2	NA	Gnb2	Gnb2
ASC1	Gnb2l1	NA	Gnb2l1
GNB5	NA	Gnb5	Gnb5
STE4	Gnb5	NA	Gnb5
GPR1	NA	Gpr1	Gpr1
GRB2	NA	Grb2	Grb2
GSPT1	NA	Gspt1	Gspt1
GSPT2	NA	Gspt2	Gspt2
HDAC1	NA	Hdac1	Hdac1
HDAC11	NA	Hdac11	Hdac11
HDAC3	NA	Hdac3	Hdac3
HSF1	NA	Hsf1	Hsf1
HSP90AA1	NA	Hsp90aa1	Hsp90aa1
HSP82	Hsp90ab1	NA	Hsp90ab1
HSP90AB1	NA	Hsp90ab1	Hsp90ab1
HSP90B1	NA	Hsp90b1	Hsp90b1
HSPA4	NA	Hspa4	Hspa4
HSPH1	NA	Hsph1	Hsph1
HUWE1	NA	Huwe1	Huwe1
IGBP1	NA	Igbp1	Igbp1
KAT5	NA	Kat5	Kat5
LSM2	Lsm2	Lsm2	Lsm2, Lsm2
KSS1	Mapk1	NA	Mapk1
MAPK6	NA	Mapk6	Mapk6
LST8	Mlst8	NA	Mlst8
MET18	Mms19	NA	Mms19
MUS81	Mus81	Mus81	Mus81, Mus81
MYO1	Myh7	NA	Myh7
ADF1	NA	NA	NA
AMOT2	NA	NA	NA
AMP4	NA	NA	NA
APM3	NA	NA	NA
APM4	NA	NA	NA
ASR1	NA	NA	NA
BCH1	NA	NA	NA
BFA1	NA	NA	NA
CAF4	NA	NA	NA
CDC11	NA	NA	NA
CDC15	NA	NA	NA
CDC2	NA	NA	NA
Cdc60	NA	NA	NA
CLB5	NA	NA	NA
CPN60	NA	NA	NA
CSH1	NA	NA	NA
Cyclin E	NA	NA	NA
DAC5	NA	NA	NA
DAC6	NA	NA	NA
DBF20	NA	NA	NA
DIA2	NA	NA	NA
DJ-1	NA	NA	NA
DOP1	NA	NA	NA
DYN1	NA	NA	NA
EAF5	NA	NA	NA
EAP1	NA	NA	NA
EBNA1 viral protein	NA	NA	NA
ECA1	NA	NA	NA
ECDC3	NA	NA	NA
EFT2	NA	NA	NA
FAS2	NA	NA	NA
Fbw2	NA	NA	NA
Fbw4	NA	NA	NA
Fbw5	NA	NA	NA
GID7	NA	NA	NA
HDA1	NA	NA	NA
Hepatitis B virus capsid protein	NA	NA	NA
HNF1	NA	NA	NA
HOS2	NA	NA	NA
HRT1	NA	NA	NA
HRT3	NA	NA	NA
IME2	NA	NA	NA
INP52	NA	NA	NA
IRC10	NA	NA	NA
KAR3	NA	NA	NA
KIP3	NA	NA	NA
KRE31	NA	NA	NA
LEM3	NA	NA	NA
Luciferase	NA	NA	NA
MET30	NA	NA	NA
MET30	NA	NA	NA
MET30	NA	NA	NA
MET30	NA	NA	NA
Mu3A	NA	NA	NA
MYO4	NA	NA	NA
MYO4	NA	NA	NA
MYO4	NA	NA	NA
MYO4	NA	NA	NA
Nedd1	NA	NA	NA
NTO1	NA	NA	NA
PEX25	NA	NA	NA
POL4	NA	NA	NA
PP4C	NA	NA	NA
PPF21	NA	NA	NA
PPF22	NA	NA	NA
PRKY	NA	NA	NA
PSF3	NA	NA	NA
RAD24	NA	NA	NA
RAD28	NA	NA	NA
RAD55	NA	NA	NA
RAD59	NA	NA	NA
RDN1	NA	NA	NA
RFL2	NA	NA	NA
RHO-GEF-containing protein	NA	NA	NA
RPB1	NA	NA	NA
RTT102	NA	NA	NA
SAN1	NA	NA	NA
SET3	NA	NA	NA
SKE1	NA	NA	NA
SKI1	NA	NA	NA
SLA1	NA	NA	NA
SMK1	NA	NA	NA
SPC34	NA	NA	NA
SPS1	NA	NA	NA
SWI3	NA	NA	NA
SWM1	NA	NA	NA
TAP	NA	NA	NA
TAP42	NA	NA	NA
TBF2	NA	NA	NA
TCA55	NA	NA	NA
TCA60	NA	NA	NA
Tef1	NA	NA	NA
TEM1	NA	NA	NA
TID3	NA	NA	NA
TPI	NA	NA	NA
TPO1	NA	NA	NA
TUB3	NA	NA	NA
TUBA3C	NA	NA	NA
Uba1	NA	NA	NA
UBL1	NA	NA	NA
VID27	NA	NA	NA
WTM1	NA	NA	NA
WTM2	NA	NA	NA
XER2	NA	NA	NA
YBL049W	NA	NA	NA
YBR203W	NA	NA	NA
YCL039W	NA	NA	NA
YDL156W	NA	NA	NA
YDL200C	NA	NA	NA
YDR128W	NA	NA	NA
YDR200C	NA	NA	NA
YDR385W	NA	NA	NA
YDR428C	NA	NA	NA
YGL081W	NA	NA	NA
YHR186C	NA	NA	NA
YIL128W	NA	NA	NA
YJL197W	NA	NA	NA
YJU2	NA	NA	NA
YKL088W	NA	NA	NA
YKR029C	NA	NA	NA
YKR036C	NA	NA	NA
YKU80	NA	NA	NA
YLR097C	NA	NA	NA
YLR196W	NA	NA	NA
YLR197W	NA	NA	NA
YLR209C	NA	NA	NA
YLR222C	NA	NA	NA
YMR116C	NA	NA	NA
YNL312W	NA	NA	NA
YOL045W	NA	NA	NA
YOR230W	NA	NA	NA
YOR356W	NA	NA	NA
YOR398C	NA	NA	NA
YPR018W	NA	NA	NA
YPR031W	NA	NA	NA
YPR040W	NA	NA	NA
YPR093C	NA	NA	NA
YRR1	NA	NA	NA
FAP1	Nfx1	NA	Nfx1
ENP2	Nol10	NA	Nol10
NPM1	NA	Npm1	Npm1
MEX67	Nxf1	NA	Nxf1
KEX2	Pcsk4	NA	Pcsk4
KEX2	Pcsk4	NA	Pcsk4
KEX2	Pcsk4	NA	Pcsk4
KEX2	Pcsk4	NA	Pcsk4
PDCL	NA	Pdcl	Pdcl
PDCL3	NA	Pdcl3	Pdcl3
PLP2	Pdcl3	Plp2	Pdcl3, Plp2
PEX7	NA	Pex7	Pex7
PIF1	NA	Pif1	Pif1
PLP1	NA	Plp1	Plp1
PNP1	Pnp2	NA	Pnp2
RPB7	Polr2g	NA	Polr2g
PPP2CA	NA	Ppp2ca	Ppp2ca
PPH21	Ppp2cb	NA	Ppp2cb
PPH22	Ppp2cb	NA	Ppp2cb
PPP2CB	NA	Ppp2cb	Ppp2cb
PPP2R2A	NA	Ppp2r2a	Ppp2r2a
PPP2R2B	NA	Ppp2r2b	Ppp2r2b
PPP2R2C	NA	Ppp2r2c	Ppp2r2c
CDC55	Ppp2r2d	NA	Ppp2r2d
PPP2R2D	NA	Ppp2r2d	Ppp2r2d
PPH3	Ppp4c	NA	Ppp4c
SIT4	Ppp6c	NA	Ppp6c
SIP2	Prkab2	NA	Prkab2
PRPF40A	NA	Prpf40a	Prpf40a
PUP2	Psma5	NA	Psma5
PUP3	Psmb3	NA	Psmb3
PSMC2	NA	Psmc2	Psmc2
RPT3	Psmc4	NA	Psmc4
PSMD2	NA	Psmd2	Psmd2
RPN1	Psmd2	Rpn1	Psmd2, Rpn1
PTK2	NA	Ptk2	Ptk2
PWP1	Pwp1	Pwp1	Pwp1, Pwp1
RAP1B	NA	Rap1b	Rap1b
RSR1	Rap1b	NA	Rap1b
RAP2A	NA	Rap2a	Rap2a
RAP2B	NA	Rap2b	Rap2b
RAP2C	NA	Rap2c	Rap2c
RFC4	Rfc2	Rfc4	Rfc2, Rfc4
RFC2	Rfc4	Rfc2	Rfc4, Rfc2
RFC3	Rfc5	Rfc3	Rfc5, Rfc3
RFA2	Rpa2	NA	Rpa2
RPL23A	Rpl23	NA	Rpl23
RPS3	Rps3	Rps3	Rps3, Rps3
RPS6KA1	NA	Rps6ka1	Rps6ka1
KOG1	Rptor	NA	Rptor
SEC31	Sec31b	NA	Sec31b
SEC31B	NA	Sec31b	Sec31b
SLA2	NA	Sla2	Sla2
SMURF1	NA	Smurf1	Smurf1
STK24	NA	Stk24	Stk24
STK25	NA	Stk25	Stk25
TPI1	Tpi1	Tpi1	Tpi1, Tpi1
TSSK6	NA	Tssk6	Tssk6
TUBA1B	NA	Tuba1b	Tuba1b
TUB1	Tuba1c	NA	Tuba1c
TUBA3E	NA	Tuba3a	Tuba3a
TUBAL3	NA	Tubal3	Tubal3
TUBB2A	NA	Tubb2a	Tubb2a
TUBB2B	NA	Tubb2b	Tubb2b
TUB2	Tubb4b	NA	Tubb4b
TUBB	NA	Tubb5	Tubb5
UBA1	Uba1	Uba1	Uba1, Uba1
USP11	NA	Usp11	Usp11
VHL	NA	Vhl	Vhl
WDR76	NA	Wdr76	Wdr76
WDR83	NA	Wdr83	Wdr83
WDTC1	NA	Wdtc1	Wdtc1
RAT1	Xrn2	NA	Xrn2
MOH1	Ypel3	NA	Ypel3
YNL155W	Zfand1	NA	Zfand1
293 unique substrates from literature

## Sheet: IDeA-MS-Norm-Intensities
Protein Name	Accession Number	Molecular Weight	Protein Group Score	Identified Peptide Count	Exclusivity	UniProt ID	Gene Name	Description	A1_129E_WT_pulldown	A2_129E_WT_pulldown	A3_129E_WT_pulldown	A4_129E_WT_pulldown	A5_129E_WT_pulldown	B1_TCP1a_WT_pulldown	B2_TCP1a_WT_pulldown	B3_TCP1a_WT_pulldown	B4_TCP1a_WT_pulldown	B5_TCP1a_WT_pulldown	log2FC	CI.L	CI.R	AveExpr	t	B	p-value	adj.P.Val
sp|Q61390|TCPW_MOUSE T-complex protein 1 subunit zeta-2 OS=Mus musculus OX=10090 GN=Cct6b PE=1 SV=4	sp|Q61390|TCPW_MOUSE	58 kDa	0.999692	4	0.25	Q61390	Cct6b	T-complex protein 1 subunit zeta-2	18.8309	20.2817	20.1952	19.154	19.5602	26.3323	27.3597	26.5781	26.9122	25.4616	6.92435	6.27149	7.57722	22.4833	22.1983	24.2866	0.000307884	4.71009e-15
sp|Q9DBX2|PHLP_MOUSE Phosducin-like protein OS=Mus musculus OX=10090 GN=Pdcl PE=1 SV=1	sp|Q9DBX2|PHLP_MOUSE	34 kDa	0.999634	13	1	Q9DBX2	Pdcl	Phosducin-like protein	25.8535	26.1455	26.8161	26.7943	25.6272	31.7977	31.5111	30.8576	31.6063	31.4936	5.20593	4.70959	5.70227	25.9691	21.9525	24.1036	0.000365676	5.77625e-15
sp|Q2YDW2|MSTO1_MOUSE Protein misato homolog 1 OS=Mus musculus OX=10090 GN=Msto1 PE=1 SV=1	sp|Q2YDW2|MSTO1_MOUSE	61 kDa	0.999508	3	1	Q2YDW2	Msto1	Protein misato homolog 1	17.2101	16.4493	16.3597	16.9976	17.1649	24.1255	23.7786	22.7029	24.1581	24.4857	7.01382	6.29344	7.7342	19.8961	20.3777	22.8698	0.000491699	2.2502e-14
sp|P56812|PDCD5_MOUSE Programmed cell death protein 5 OS=Mus musculus OX=10090 GN=Pdcd5 PE=1 SV=3	sp|P56812|PDCD5_MOUSE	14 kDa	0.999474	4	1	P56812	Pdcd5	Programmed cell death protein 5	21.7594	22.5406	21.7638	22.5579	22.893	27.7009	27.3992	26.4759	27.6824	28.0071	5.1502	4.58189	5.71851	24.2371	18.9673	21.6672	0.000526014	8.27626e-14
sp|Q3TDD9|PPR21_MOUSE Protein phosphatase 1 regulatory subunit 21 OS=Mus musculus OX=10090 GN=Ppp1r21 PE=1 SV=2	sp|Q3TDD9|PPR21_MOUSE	88 kDa	0.997218	2	1	Q3TDD9	Ppp1r21	Protein phosphatase 1 regulatory subunit 21	21.7105	21.8231	20.6659	20.9665	20.4085	25.7918	25.9386	25.0234	25.997	26.2238	4.68001	4.13508	5.22494	22.6671	17.9751	20.7596	0.00278248	2.18275e-13
sp|P62880|GBB2_MOUSE Guanine nucleotide-binding protein G(I)/G(S)/G(T) subunit beta-2 OS=Mus musculus OX=10090 GN=Gnb2 PE=1 SV=3	sp|P62880|GBB2_MOUSE	37 kDa	0.999028	7	0.29	P62880	Gnb2	Guanine nucleotide-binding protein G(I)/G(S)/G(T) subunit beta-2	19.9381	20.4567	19.9595	19.4724	20.9432	24.7241	24.3414	24.0032	24.6876	25.2798	4.45324	3.91932	4.98716	24.0761	17.4568	20.2636	0.000971689	3.6929e-13
sp|P80316|TCPE_MOUSE T-complex protein 1 subunit epsilon OS=Mus musculus OX=10090 GN=Cct5 PE=1 SV=1	sp|P80316|TCPE_MOUSE	60 kDa	0.999934	29	1	P80316	Cct5	T-complex protein 1 subunit epsilon	28.834	28.2403	28.7608	29.0387	27.8444	32.1699	31.9929	31.9894	31.9632	31.988	3.47705	3.04619	3.90791	27.3964	16.8904	19.7032	6.5717e-05	6.66652e-13
sp|Q61249|IGBP1_MOUSE Immunoglobulin-binding protein 1 OS=Mus musculus OX=10090 GN=Igbp1 PE=1 SV=1	sp|Q61249|IGBP1_MOUSE	39 kDa	0.999791	5	1	Q61249	Igbp1	Immunoglobulin-binding protein 1	20.1561	21.4056	20.9539	21.9176	21.4296	26.4996	25.8821	25.239	26.2841	27.1872	5.04585	4.39422	5.69749	23.3899	16.2066	18.9998	0.000209011	1.39289e-12
sp|Q8BZR9|NCBP3_MOUSE Nuclear cap-binding protein subunit 3 OS=Mus musculus OX=10090 GN=Ncbp3 PE=1 SV=1	sp|Q8BZR9|NCBP3_MOUSE	70 kDa	0.998815	2	1	Q8BZR9	Ncbp3	Nuclear cap-binding protein subunit 3	16.9278	15.6137	15.738	16.2793	17.1125	20.8439	21.0759	20.239	21.4551	21.1009	4.60866	3.95741	5.2599	19.0761	14.8113	17.4655	0.00118511	6.84017e-12
sp|Q3UTH8|ARHG9_MOUSE Rho guanine nucleotide exchange factor 9 OS=Mus musculus OX=10090 GN=Arhgef9 PE=1 SV=1	sp|Q3UTH8|ARHG9_MOUSE	61 kDa	0.998161	2	1	Q3UTH8	Arhgef9	Rho guanine nucleotide exchange factor 9	19.108	20.225	19.4258	19.1997	18.8361	23.8418	23.3765	22.2518	23.4361	23.6998	3.96228	3.38036	4.5442	21.6859	14.251	16.8089	0.00183893	1.3437e-11
sp|P62881|GNB5_MOUSE Guanine nucleotide-binding protein subunit beta-5 OS=Mus musculus OX=10090 GN=Gnb5 PE=1 SV=1	sp|P62881|GNB5_MOUSE	44 kDa	0.999859	8	1	P62881	Gnb5	Guanine nucleotide-binding protein subunit beta-5	23.659	23.5677	23.8879	24.1832	23.3822	28.2596	27.553	26.3288	27.5681	28.2756	3.86101	3.27434	4.44768	26.0706	13.7743	16.2304	0.000141461	2.42955e-11
sp|Q6ZWR4|2ABB_MOUSE Serine/threonine-protein phosphatase 2A 55 kDa regulatory subunit B beta isoform OS=Mus musculus OX=10090 GN=Ppp2r2b PE=1 SV=1	sp|Q6ZWR4|2ABB_MOUSE	52 kDa	0.998289	2	0.5	Q6ZWR4	Ppp2r2b	Serine/threonine-protein phosphatase 2A 55 kDa regulatory subunit B beta isoform	18.9623	19.046	17.0348	16.296	16.9902	23.8668	23.6368	22.7533	23.7556	24.6084	6.05832	5.07609	7.04055	19.4844	12.9166	15.0357	0.00171081	8.24671e-11
sp|Q8BWY3|ERF1_MOUSE Eukaryotic peptide chain release factor subunit 1 OS=Mus musculus OX=10090 GN=Etf1 PE=1 SV=4	sp|Q8BWY3|ERF1_MOUSE	49 kDa	0.998811	3	1	Q8BWY3	Etf1	Eukaryotic peptide chain release factor subunit 1	17.4597	19.5144	19.1611	18.7092	17.9683	22.8675	22.9871	21.6718	23.0843	23.1202	4.18369	3.49321	4.87418	20.3461	12.6815	14.8309	0.00118883	1.00919e-10
sp|Q8K2J0|PLCD3_MOUSE 1-phosphatidylinositol 4,5-bisphosphate phosphodiesterase delta-3 OS=Mus musculus OX=10090 GN=Plcd3 PE=1 SV=2	sp|Q8K2J0|PLCD3_MOUSE	89 kDa	0.999721	11	1	Q8K2J0	Plcd3	1-phosphatidylinositol 4,5-bisphosphate phosphodiesterase delta-3	22.8735	23.6537	22.8394	23.6387	22.7365	27.3007	26.85	25.4878	26.9893	27.4573	3.66863	2.9885	4.34877	23.9125	11.2895	12.8848	0.00027863	7.18368e-10
sp|Q921F4|HNRLL_MOUSE Heterogeneous nuclear ribonucleoprotein L-like OS=Mus musculus OX=10090 GN=Hnrnpll PE=1 SV=3	sp|Q921F4|HNRLL_MOUSE	64 kDa	0.99954	6	1	Q921F4	Hnrnpll	Heterogeneous nuclear ribonucleoprotein L-like	22.7235	22.129	22.414	22.1845	22.3665	24.3177	24.3034	24.0796	23.9791	24.8354	1.93954	1.57503	2.30405	23.997	11.1366	12.6589	0.000459904	9.0119e-10
sp|Q9DCJ1|LST8_MOUSE Target of rapamycin complex subunit LST8 OS=Mus musculus OX=10090 GN=Mlst8 PE=1 SV=1	sp|Q9DCJ1|LST8_MOUSE	36 kDa	0.999773	3	1	Q9DCJ1	Mlst8	Target of rapamycin complex subunit LST8	18.1182	17.0649	17.9495	19.6215	16.8605	22.8521	22.8641	21.2551	22.4993	23.7068	4.71255	3.81014	5.61496	20.2482	10.9346	12.2922	0.000227164	1.30829e-09
sp|Q8BVF2|PDCL3_MOUSE Phosducin-like protein 3 OS=Mus musculus OX=10090 GN=Pdcl3 PE=1 SV=1	sp|Q8BVF2|PDCL3_MOUSE	28 kDa	0.999516	6	1	Q8BVF2	Pdcl3	Phosducin-like protein 3	22.2989	21.3969	23.9142	24.1145	21.753	28.3675	27.9607	26.2334	28.1645	28.5289	5.15549	4.15759	6.1534	23.5489	10.8191	12.0976	0.000484352	1.59249e-09
sp|Q8VC33|NXNL1_MOUSE Nucleoredoxin-like protein 1 OS=Mus musculus OX=10090 GN=Nxnl1 PE=1 SV=1	sp|Q8VC33|NXNL1_MOUSE	25 kDa	0.999347	7	1	Q8VC33	Nxnl1	Nucleoredoxin-like protein 1	20.1267	21.6489	19.1885	21.2317	20.287	24.508	23.7377	23.7115	24.2645	24.913	3.73036	3.0014	4.45933	22.3541	10.7105	12.0157	0.000652964	1.71666e-09
sp|Q3THK3|T2FA_MOUSE General transcription factor IIF subunit 1 OS=Mus musculus OX=10090 GN=Gtf2f1 PE=1 SV=2	sp|Q3THK3|T2FA_MOUSE	57 kDa	0.999738	6	1	Q3THK3	Gtf2f1	General transcription factor IIF subunit 1	22.8039	21.4577	21.6434	22.5577	21.5322	25.7368	26.5527	24.2353	25.811	26.5937	3.78693	3.03822	4.53564	23.5112	10.5862	11.8243	0.00026163	2.07905e-09
sp|B2RY56|RBM25_MOUSE RNA-binding protein 25 OS=Mus musculus OX=10090 GN=Rbm25 PE=1 SV=2	sp|B2RY56|RBM25_MOUSE	100 kDa	0.999465	5	1	B2RY56	Rbm25	RNA-binding protein 25	23.2858	23.4371	23.3708	23.9638	23.4919	26.4713	25.7523	25.1272	26.122	26.5755	2.49975	2.00185	2.99766	22.9869	10.5079	11.7029	0.000535272	2.34742e-09
sp|Q8C163|EXOG_MOUSE Nuclease EXOG, mitochondrial OS=Mus musculus OX=10090 GN=Exog PE=1 SV=1	sp|Q8C163|EXOG_MOUSE	41 kDa	0.997922	3	1	Q8C163	Exog	Nuclease EXOG, mitochondrial	23.5212	23.336	23.4104	23.2705	23.2443	27.4417	26.5094	26.336	25.9183	27.3852	3.36165	2.68723	4.03608	22.8642	10.4324	11.585	0.00207751	2.64073e-09
sp|O08663|MAP2_MOUSE Methionine aminopeptidase 2 OS=Mus musculus OX=10090 GN=Metap2 PE=1 SV=1	sp|O08663|MAP2_MOUSE	53 kDa	0.999659	6	1	O08663	Metap2	Methionine aminopeptidase 2	22.1132	22.9627	21.8456	21.735	22.9647	26.3617	25.739	24.16	26.1015	26.2923	3.40664	2.69111	4.12217	23.1514	9.96462	10.8401	0.000340727	5.55413e-09
sp|P11983|TCPA_MOUSE T-complex protein 1 subunit alpha OS=Mus musculus OX=10090 GN=Tcp1 PE=1 SV=3	sp|P11983|TCPA_MOUSE	60 kDa	0.99993	35	0.97	P11983	Tcp1	T-complex protein 1 subunit alpha	31.0995	30.4937	31.8683	31.7988	30.5498	33.6444	33.4218	33.3701	33.3286	33.5374	2.29838	1.79293	2.80382	29.646	9.51726	10.103	6.9652e-05	1.15724e-08
tr|Q9JKY7|Q9JKY7_MOUSE Cytochrome P450 CYP2D22 OS=Mus musculus OX=10090 GN=Cyp2d22 PE=1 SV=1	tr|Q9JKY7|Q9JKY7_MOUSE	56 kDa	0.994674	3	1	Q9JKY7	Cyp2d22	Cytochrome P450 CYP2D22	20.769	21.8411	21.0286	20.9408	21.8337	23.2439	23.0918	23.1807	23.2163	23.9541	2.05473	1.58479	2.52467	22.7956	9.15117	9.48115	0.00532604	2.14736e-08
sp|E9Q5K9|YTDC1_MOUSE YTH domain-containing protein 1 OS=Mus musculus OX=10090 GN=Ythdc1 PE=1 SV=2	sp|E9Q5K9|YTDC1_MOUSE	86 kDa	0.998879	2	1	E9Q5K9	Ythdc1	YTH domain-containing protein 1	20.0238	19.7083	19.6264	19.4329	20.4964	22.2329	23.3492	22.0998	21.9229	22.9567	2.65474	2.04297	3.2665	20.6413	9.08244	9.36249	0.00112087	2.41599e-08
sp|Q9D394|RUFY3_MOUSE Protein RUFY3 OS=Mus musculus OX=10090 GN=Rufy3 PE=1 SV=1	sp|Q9D394|RUFY3_MOUSE	53 kDa	0.999174	2	1	Q9D394	Rufy3	Protein RUFY3	20.8237	19.5429	20.1294	21.641	20.5189	23.9736	22.9605	22.5884	23.3833	24.1376	2.87751	2.19958	3.55545	23.075	8.88368	9.0159	0.000826294	3.40833e-08
sp|Q80ZK9|WDTC1_MOUSE WD and tetratricopeptide repeats protein 1 OS=Mus musculus OX=10090 GN=Wdtc1 PE=1 SV=1	sp|Q80ZK9|WDTC1_MOUSE	76 kDa	0.999884	6	1	Q80ZK9	Wdtc1	WD and tetratricopeptide repeats protein 1	22.1089	21.6027	20.8166	23.1874	20.1473	25.5199	25.8129	24.422	25.198	26.2732	3.87262	2.9511	4.79414	22.3989	8.79937	8.8202	0.000116136	4.16101e-08
sp|P62874|GBB1_MOUSE Guanine nucleotide-binding protein G(I)/G(S)/G(T) subunit beta-1 OS=Mus musculus OX=10090 GN=Gnb1 PE=1 SV=3	sp|P62874|GBB1_MOUSE	37 kDa	0.999744	12	0.58	P62874	Gnb1	Guanine nucleotide-binding protein G(I)/G(S)/G(T) subunit beta-1	27.7984	27.4635	28.8299	28.7513	28.6602	31.3911	31.1667	30.2222	30.6637	31.348	2.65769	2.00605	3.30933	29.6795	8.53614	8.39737	0.000256488	6.29516e-08
tr|A0A0G2JGN5|A0A0G2JGN5_MOUSE Kelch-like 18 OS=Mus musculus OX=10090 GN=Klhl18 PE=1 SV=1	tr|A0A0G2JGN5|A0A0G2JGN5_MOUSE	64 kDa	0.998909	3	1	A0A0G2JGN5	Klhl18	Kelch-like 18	18.3158	17.9176	18.6398	19.241	17.2869	20.3375	20.3385	21.3492	20.7006	21.0139	2.46775	1.85491	3.08058	20.1589	8.42799	8.20161	0.00109124	7.64338e-08
sp|P12970|RL7A_MOUSE 60S ribosomal protein L7a OS=Mus musculus OX=10090 GN=Rpl7a PE=1 SV=2	sp|P12970|RL7A_MOUSE	30 kDa	0.999324	2	1	P12970	Rpl7a	60S ribosomal protein L7a	22.4556	22.3917	21.4532	21.7465	21.6588	26.1674	25.1709	24.6721	23.9511	23.6976	2.7907	2.06329	3.5181	23.3895	8.02974	7.46712	0.000676365	1.58233e-07
sp|Q9JHB4|WDR31_MOUSE WD repeat-containing protein 31 OS=Mus musculus OX=10090 GN=Wdr31 PE=2 SV=1	sp|Q9JHB4|WDR31_MOUSE	41 kDa	0.999743	5	1	Q9JHB4	Wdr31	WD repeat-containing protein 31	20.0594	21.7079	22.508	22.4253	21.2915	25.4027	25.2405	23.8308	25.2572	25.8541	3.51865	2.60084	4.43645	22.2672	8.02742	7.42305	0.000257037	1.66136e-07
sp|Q99KI0|ACON_MOUSE Aconitate hydratase, mitochondrial OS=Mus musculus OX=10090 GN=Aco2 PE=1 SV=1	sp|Q99KI0|ACON_MOUSE	85 kDa	0.999924	8	1	Q99KI0	Aco2	Aconitate hydratase, mitochondrial	24.4374	25.1728	24.6224	25.103	26.0329	27.0664	26.934	26.5734	26.5491	27.0481	1.76052	1.27537	2.24566	26.4826	7.59504	6.64064	7.6226e-05	3.58585e-07
sp|P62715|PP2AB_MOUSE Serine/threonine-protein phosphatase 2A catalytic subunit beta isoform OS=Mus musculus OX=10090 GN=Ppp2cb PE=1 SV=1	sp|P62715|PP2AB_MOUSE	36 kDa	0.997905	5	0.2	P62715	Ppp2cb	Serine/threonine-protein phosphatase 2A catalytic subunit beta isoform	17.0359	16.0371	19.2765	16.565	18.2695	21.1486	20.3769	20.5797	20.8252	21.4041	3.43011	2.4775	4.38271	20.8535	7.54057	6.48817	0.00209481	4.19729e-07
sp|Q76MZ3|2AAA_MOUSE Serine/threonine-protein phosphatase 2A 65 kDa regulatory subunit A alpha isoform OS=Mus musculus OX=10090 GN=Ppp2r1a PE=1 SV=3	sp|Q76MZ3|2AAA_MOUSE	65 kDa	0.999685	4	1	Q76MZ3	Ppp2r1a	Serine/threonine-protein phosphatase 2A 65 kDa regulatory subunit A alpha isoform	21.9541	22.3764	22.0727	21.6156	23.6372	24.7659	23.7747	24.7758	24.5178	24.3026	2.09615	1.49743	2.69487	23.9766	7.32758	6.11918	0.000314996	6.00707e-07
sp|P63330|PP2AA_MOUSE Serine/threonine-protein phosphatase 2A catalytic subunit alpha isoform OS=Mus musculus OX=10090 GN=Ppp2ca PE=1 SV=1	sp|P63330|PP2AA_MOUSE	36 kDa	0.999173	5	0.2	P63330	Ppp2ca	Serine/threonine-protein phosphatase 2A catalytic subunit alpha isoform	21.5482	20.9296	21.6231	20.7009	21.5123	23.4479	22.7205	22.5527	22.6883	23.6198	1.74305	1.24018	2.24592	22.9402	7.25465	5.97527	0.000826899	6.92619e-07
sp|Q9Z2D1|MTMR2_MOUSE Myotubularin-related protein 2 OS=Mus musculus OX=10090 GN=Mtmr2 PE=1 SV=3	sp|Q9Z2D1|MTMR2_MOUSE	73 kDa	0.998168	2	1	Q9Z2D1	Mtmr2	Myotubularin-related protein 2	21.3441	20.971	21.2893	20.8472	20.3244	19.5783	19.1367	18.3547	19.3766	18.9614	-1.87365	-2.42116	-1.32613	19.0436	-7.16238	5.79218	0.00183158	8.30152e-07
sp|Q8C0J2|A16L1_MOUSE Autophagy-related protein 16-1 OS=Mus musculus OX=10090 GN=Atg16l1 PE=1 SV=1	sp|Q8C0J2|A16L1_MOUSE	68 kDa	0.997581	3	1	Q8C0J2	Atg16l1	Autophagy-related protein 16-1	19.6131	20.2387	23.4285	19.4156	19.1752	24.4792	24.838	23.4968	25.1741	25.3404	4.29145	3.02463	5.55827	21.6111	7.09414	5.61407	0.00241886	9.96398e-07
sp|Q91YL3|UCKL1_MOUSE Uridine-cytidine kinase-like 1 OS=Mus musculus OX=10090 GN=Uckl1 PE=1 SV=1	sp|Q91YL3|UCKL1_MOUSE	61 kDa	0.998025	2	1	Q91YL3	Uckl1	Uridine-cytidine kinase-like 1	20.3774	18.9073	18.4283	19.208	19.803	22.7585	22.4141	20.7512	22.2349	22.7503	2.83701	1.99166	3.68236	21.8267	7.02576	5.5012	0.00197496	1.11007e-06
sp|C0HKD8|MFA1A_MOUSE Microfibrillar-associated protein 1A OS=Mus musculus OX=10090 GN=Mfap1a PE=1 SV=1	sp|C0HKD8|MFA1A_MOUSE	52 kDa	0.999354	3	1	C0HKD8	Mfap1a	Microfibrillar-associated protein 1A	16.8202	18.2482	16.7932	18.4521	15.5535	19.5031	21.5833	19.7868	20.5997	20.1722	3.15559	2.20771	4.10347	19.1486	6.97169	5.36954	0.000646498	1.269e-06
sp|C0HKD9|MFA1B_MOUSE Microfibrillar-associated protein 1B OS=Mus musculus OX=10090 GN=Mfap1b PE=1 SV=1	sp|C0HKD9|MFA1B_MOUSE	52 kDa	0.999354	3	1	C0HKD9	Mfap1b	Microfibrillar-associated protein 1B	16.8202	18.2482	16.7932	18.4521	15.5535	19.5031	21.5833	19.7868	20.5997	20.1722	3.15559	2.20771	4.10347	19.1486	6.97169	5.36954	0.000646498	1.269e-06
sp|Q9QYE9|PKHB1_MOUSE Pleckstrin homology domain-containing family B member 1 OS=Mus musculus OX=10090 GN=Plekhb1 PE=1 SV=1	sp|Q9QYE9|PKHB1_MOUSE	27 kDa	0.999727	7	1	Q9QYE9	Plekhb1	Pleckstrin homology domain-containing family B member 1	22.292	26.0804	21.3621	21.8407	21.0906	27.0828	27.023	26.0749	26.9567	27.6384	4.422	3.09129	5.7527	23.0584	6.95901	5.3441	0.000272881	1.30133e-06
sp|Q9D6F9|TBB4A_MOUSE Tubulin beta-4A chain OS=Mus musculus OX=10090 GN=Tubb4a PE=1 SV=3	sp|Q9D6F9|TBB4A_MOUSE	50 kDa	0.99993	18	0.22	Q9D6F9	Tubb4a	Tubulin beta-4A chain	24.6561	24.9684	24.9763	25.2377	25.734	26.379	26.0326	26.8716	26.4979	26.6352	1.36874	0.951333	1.78616	26.7735	6.86313	5.19033	6.9949e-05	1.5057e-06
sp|Q8BGZ4|CDC23_MOUSE Cell division cycle protein 23 homolog OS=Mus musculus OX=10090 GN=Cdc23 PE=1 SV=2	sp|Q8BGZ4|CDC23_MOUSE	69 kDa	0.998924	5	1	Q8BGZ4	Cdc23	Cell division cycle protein 23 homolog	21.1169	20.3176	21.6229	20.1659	19.5145	24.443	23.4313	21.6038	24.4104	24.2951	3.08916	2.13633	4.04198	21.0996	6.78946	5.00185	0.0010764	1.82555e-06
sp|Q9Z2R6|U119A_MOUSE Protein unc-119 homolog A OS=Mus musculus OX=10090 GN=Unc119 PE=1 SV=1	sp|Q9Z2R6|U119A_MOUSE	27 kDa	0.999598	5	1	Q9Z2R6	Unc119	Protein unc-119 homolog A	23.9066	23.9717	23.9614	24.1691	24.4981	25.0924	24.9574	25.2753	25.3025	25.5654	1.13721	0.785299	1.48911	25.1798	6.76357	4.9874	0.00040181	1.84048e-06
sp|Q61136|PRP4B_MOUSE Serine/threonine-protein kinase PRP4 homolog OS=Mus musculus OX=10090 GN=Prpf4b PE=1 SV=3	sp|Q61136|PRP4B_MOUSE	117 kDa	0.998479	3	1	Q61136	Prpf4b	Serine/threonine-protein kinase PRP4 homolog	22.3046	21.5982	21.7602	21.9799	21.2091	23.3762	23.6155	22.5135	23.3532	23.6622	1.53375	1.05616	2.01134	22.8757	6.72147	4.90117	0.00152109	2.0044e-06
sp|Q9CWF2|TBB2B_MOUSE Tubulin beta-2B chain OS=Mus musculus OX=10090 GN=Tubb2b PE=1 SV=1	sp|Q9CWF2|TBB2B_MOUSE	50 kDa	0.99899	19	0.05	Q9CWF2	Tubb2b	Tubulin beta-2B chain	22.6539	21.6796	22.2524	22.4126	22.8263	24.9172	24.8344	23.601	24.8667	24.9515	2.2692	1.55937	2.97904	24.3779	6.69083	4.8383	0.0010102	2.13306e-06
sp|Q7TMM9|TBB2A_MOUSE Tubulin beta-2A chain OS=Mus musculus OX=10090 GN=Tubb2a PE=1 SV=1	sp|Q7TMM9|TBB2A_MOUSE	50 kDa	0.99979	20	0.1	Q7TMM9	Tubb2a	Tubulin beta-2A chain	25.622	25.2884	25.9857	26.4398	25.5291	28.408	27.722	26.7357	27.2099	28.6266	1.96746	1.33197	2.60294	27.2317	6.47985	4.40185	0.000209645	3.28536e-06
sp|Q91VU6|DCA11_MOUSE DDB1- and CUL4-associated factor 11 OS=Mus musculus OX=10090 GN=Dcaf11 PE=1 SV=1	sp|Q91VU6|DCA11_MOUSE	62 kDa	0.999632	8	1	Q91VU6	Dcaf11	DDB1- and CUL4-associated factor 11	18.177	19.1167	19.1571	19.6143	22.4774	23.5119	23.2571	22.0376	23.1792	24.2624	3.54112	2.36696	4.71528	21.139	6.31574	4.02531	0.0003679	4.79736e-06
sp|P99024|TBB5_MOUSE Tubulin beta-5 chain OS=Mus musculus OX=10090 GN=Tubb5 PE=1 SV=1	sp|P99024|TBB5_MOUSE	50 kDa	0.999799	20	0.2	P99024	Tubb5	Tubulin beta-5 chain	27.5968	27.0673	27.3934	28.0709	28.2078	30.3404	29.259	28.3606	29.9265	30.0179	1.91363	1.26443	2.56283	28.4441	6.16939	3.74918	0.000201192	6.26949e-06
tr|B2RXQ2|B2RXQ2_MOUSE Ppfia1 protein OS=Mus musculus OX=10090 GN=Ppfia1 PE=1 SV=1	tr|B2RXQ2|B2RXQ2_MOUSE	143 kDa	0.998063	5	0.4	B2RXQ2	Ppfia1	Ppfia1 protein	22.4567	21.6401	21.8718	21.6659	21.5749	20.9936	19.8049	20.0265	20.5565	19.9256	-1.58048	-2.11908	-1.04188	20.7692	-6.1417	3.69037	0.00193655	6.6456e-06
sp|P80313|TCPH_MOUSE T-complex protein 1 subunit eta OS=Mus musculus OX=10090 GN=Cct7 PE=1 SV=1	sp|P80313|TCPH_MOUSE	60 kDa	0.999702	32	1	P80313	Cct7	T-complex protein 1 subunit eta	30.8589	30.3826	31.2572	32.5688	30.5233	33.0529	32.8473	32.6681	33.1628	32.8003	1.78815	1.17578	2.40052	29.13	6.11161	3.62637	0.000297801	7.08053e-06
sp|P26369|U2AF2_MOUSE Splicing factor U2AF 65 kDa subunit OS=Mus musculus OX=10090 GN=U2af2 PE=1 SV=3	sp|P26369|U2AF2_MOUSE	54 kDa	0.999111	2	1	P26369	U2af2	Splicing factor U2AF 65 kDa subunit	21.4634	21.0648	21.373	20.7489	20.4655	22.4897	22.9853	22.9057	23.1369	21.5756	1.59552	1.04048	2.15056	21.959	6.0165	3.42333	0.000889253	8.65836e-06
sp|O70325|GPX4_MOUSE Phospholipid hydroperoxide glutathione peroxidase OS=Mus musculus OX=10090 GN=Gpx4 PE=1 SV=4	sp|O70325|GPX4_MOUSE	22 kDa	0.99934	3	1	O70325	Gpx4	Phospholipid hydroperoxide glutathione peroxidase	23.7338	23.726	23.7874	23.4275	23.2561	24.9785	25.0333	24.1966	24.6561	24.5053	1.08781	0.705834	1.46979	24.1804	5.96048	3.30324	0.000660404	9.75273e-06
sp|O70152|DPM1_MOUSE Dolichol-phosphate mannosyltransferase subunit 1 OS=Mus musculus OX=10090 GN=Dpm1 PE=1 SV=1	sp|O70152|DPM1_MOUSE	29 kDa	0.998621	2	1	O70152	Dpm1	Dolichol-phosphate mannosyltransferase subunit 1	21.5202	20.0122	19.2015	20.3888	19.996	22.2936	22.5113	21.3575	22.0399	22.2713	1.87096	1.21385	2.52807	22.1313	5.95925	3.30061	0.00137908	9.77821e-06
sp|Q9CQ79|TXND9_MOUSE Thioredoxin domain-containing protein 9 OS=Mus musculus OX=10090 GN=Txndc9 PE=1 SV=1	sp|Q9CQ79|TXND9_MOUSE	26 kDa	0.999731	11	1	Q9CQ79	Txndc9	Thioredoxin domain-containing protein 9	24.1747	25.9491	25.0588	26.1749	25.0903	28.2634	27.217	26.1386	28.3652	27.7256	2.25241	1.4498	3.05502	24.6947	5.87366	3.1164	0.000269392	1.17373e-05
sp|Q9ERG0|LIMA1_MOUSE LIM domain and actin-binding protein 1 OS=Mus musculus OX=10090 GN=Lima1 PE=1 SV=3	sp|Q9ERG0|LIMA1_MOUSE	84 kDa	0.998962	2	1	Q9ERG0	Lima1	LIM domain and actin-binding protein 1	25.1956	23.9748	24.6493	24.1842	24.1481	23.9408	21.6038	21.9342	22.1784	22.9287	-1.91318	-2.60909	-1.21727	23.2576	-5.75396	2.85737	0.00103824	1.51754e-05
sp|P60710|ACTB_MOUSE Actin, cytoplasmic 1 OS=Mus musculus OX=10090 GN=Actb PE=1 SV=1	sp|P60710|ACTB_MOUSE	42 kDa	0.999975	19	0.42	P60710	Actb	Actin, cytoplasmic 1	34.0803	34.0882	33.3523	32.238	32.6057	32.1172	31.5016	30.7323	31.3783	31.639	-1.79921	-2.46741	-1.13101	30.9093	-5.63561	2.59971	2.488e-05	1.95966e-05
sp|P63260|ACTG_MOUSE Actin, cytoplasmic 2 OS=Mus musculus OX=10090 GN=Actg1 PE=1 SV=1	sp|P63260|ACTG_MOUSE	42 kDa	0.999975	19	0.42	P63260	Actg1	Actin, cytoplasmic 2	34.0803	34.0882	33.3523	32.238	32.6057	32.1172	31.5016	30.7323	31.3783	31.639	-1.79921	-2.46741	-1.13101	30.9093	-5.63561	2.59971	2.488e-05	1.95966e-05
sp|O35551|RABE1_MOUSE Rab GTPase-binding effector protein 1 OS=Mus musculus OX=10090 GN=Rabep1 PE=1 SV=2	sp|O35551|RABE1_MOUSE	100 kDa	0.998933	4	1	O35551	Rabep1	Rab GTPase-binding effector protein 1	20.9021	20.5323	19.0271	20.4162	19.8732	22.2638	22.0487	21.1928	23.1898	21.4857	1.88598	1.17947	2.59248	21.2896	5.5871	2.49368	0.0010671	2.17719e-05
sp|P68372|TBB4B_MOUSE Tubulin beta-4B chain OS=Mus musculus OX=10090 GN=Tubb4b PE=1 SV=1	sp|P68372|TBB4B_MOUSE	50 kDa	0.998093	19	0.05	P68372	Tubb4b	Tubulin beta-4B chain	25.1538	24.6381	25.0431	26.1783	24.6776	27.8886	26.6879	25.9706	26.5781	27.8159	1.85005	1.13958	2.56052	26.6075	5.45008	2.19285	0.00190712	2.93539e-05
sp|Q8C754|VPS52_MOUSE Vacuolar protein sorting-associated protein 52 homolog OS=Mus musculus OX=10090 GN=Vps52 PE=1 SV=1	sp|Q8C754|VPS52_MOUSE	82 kDa	0.99944	4	1	Q8C754	Vps52	Vacuolar protein sorting-associated protein 52 homolog	22.6592	21.9122	21.63	22.8243	21.9922	19.8504	20.7248	21.6931	20.6154	19.5206	-1.72272	-2.38786	-1.05759	21.5313	-5.42091	2.12859	0.000559972	3.12898e-05
sp|Q7TNV0|DEK_MOUSE Protein DEK OS=Mus musculus OX=10090 GN=Dek PE=1 SV=1	sp|Q7TNV0|DEK_MOUSE	43 kDa	0.999209	5	1	Q7TNV0	Dek	Protein DEK	20.8505	24.6906	24.3329	24.0923	22.7729	26.2335	26.2382	25.4039	26.3931	26.6984	2.84558	1.74819	3.94296	24.0491	5.43026	2.12571	0.000790845	3.15395e-05
sp|Q923T9|KCC2G_MOUSE Calcium/calmodulin-dependent protein kinase type II subunit gamma OS=Mus musculus OX=10090 GN=Camk2g PE=1 SV=1	sp|Q923T9|KCC2G_MOUSE	60 kDa	0.99762	4	0.25	Q923T9	Camk2g	Calcium/calmodulin-dependent protein kinase type II subunit gamma	23.7672	23.8792	23.1086	24.0979	24.0851	21.8385	22.1911	21.5437	23.2762	22.1333	-1.59102	-2.21216	-0.969889	22.3507	-5.36113	1.99659	0.00237958	3.56769e-05
sp|Q811P8|RHG32_MOUSE Rho GTPase-activating protein 32 OS=Mus musculus OX=10090 GN=Arhgap32 PE=1 SV=2	sp|Q811P8|RHG32_MOUSE	230 kDa	0.999812	4	1	Q811P8	Arhgap32	Rho GTPase-activating protein 32	21.2893	21.79	20.4334	22.2211	20.248	22.9472	23.2261	22.0338	22.9528	23.9962	1.83488	1.11346	2.55629	22.0944	5.32336	1.91303	0.00018757	3.87681e-05
sp|Q9Z0N1|IF2G_MOUSE Eukaryotic translation initiation factor 2 subunit 3, X-linked OS=Mus musculus OX=10090 GN=Eif2s3x PE=1 SV=2	sp|Q9Z0N1|IF2G_MOUSE	51 kDa	0.999868	10	1	Q9Z0N1	Eif2s3x	Eukaryotic translation initiation factor 2 subunit 3, X-linked	27.8262	27.0929	27.1266	27.6642	26.3331	27.8367	29.7363	28.3644	29.714	30.0911	1.93992	1.16983	2.71	25.9174	5.2724	1.80009	0.000131703	4.33773e-05
sp|Q99MI1|RB6I2_MOUSE ELKS/Rab6-interacting/CAST family member 1 OS=Mus musculus OX=10090 GN=Erc1 PE=1 SV=1	sp|Q99MI1|RB6I2_MOUSE	128 kDa	0.998545	3	1	Q99MI1	Erc1	ELKS/Rab6-interacting/CAST family member 1	24.0243	22.412	23.3825	23.471	23.1358	22.4549	21.6185	21.7201	22.1084	22.215	-1.26175	-1.76392	-0.75957	22.5233	-5.25873	1.76977	0.00145538	4.47062e-05
sp|P62702|RS4X_MOUSE 40S ribosomal protein S4, X isoform OS=Mus musculus OX=10090 GN=Rps4x PE=1 SV=2	sp|P62702|RS4X_MOUSE	30 kDa	0.999516	5	1	P62702	Rps4x	40S ribosomal protein S4, X isoform	21.9211	23.1016	21.9431	22.6234	22.6629	23.6703	23.4639	23.9234	23.5822	23.3135	1.14024	0.672803	1.60768	24.1308	5.10547	1.42861	0.000483738	6.27881e-05
sp|Q8VDM4|PSMD2_MOUSE 26S proteasome non-ATPase regulatory subunit 2 OS=Mus musculus OX=10090 GN=Psmd2 PE=1 SV=1	sp|Q8VDM4|PSMD2_MOUSE	100 kDa	0.999762	9	1	Q8VDM4	Psmd2	26S proteasome non-ATPase regulatory subunit 2	24.303	23.9626	23.573	23.9951	23.8038	24.899	25.237	24.7026	24.6487	24.6785	0.905679	0.530619	1.28074	24.2259	5.05403	1.31367	0.000237992	7.04065e-05
sp|Q5SUF2|LC7L3_MOUSE Luc7-like protein 3 OS=Mus musculus OX=10090 GN=Luc7l3 PE=1 SV=1	sp|Q5SUF2|LC7L3_MOUSE	51 kDa	0.999895	3	1	Q5SUF2	Luc7l3	Luc7-like protein 3	22.5856	22.7775	22.6194	21.9645	21.6814	23.8928	24.0118	22.6336	24.0393	23.4806	1.28596	0.752802	1.81912	23.421	5.04819	1.30061	0.00010518	7.13288e-05
sp|Q61011|GBB3_MOUSE Guanine nucleotide-binding protein G(I)/G(S)/G(T) subunit beta-3 OS=Mus musculus OX=10090 GN=Gnb3 PE=1 SV=2	sp|Q61011|GBB3_MOUSE	37 kDa	0.999921	5	0.8	Q61011	Gnb3	Guanine nucleotide-binding protein G(I)/G(S)/G(T) subunit beta-3	23.7081	23.8021	24.6923	24.5893	26.027	26.5957	25.8084	25.8188	26.2528	26.8303	1.69744	0.988902	2.40599	25.552	5.01411	1.22437	7.9287e-05	7.69617e-05
sp|Q91WK0|LRRF2_MOUSE Leucine-rich repeat flightless-interacting protein 2 OS=Mus musculus OX=10090 GN=Lrrfip2 PE=1 SV=1	sp|Q91WK0|LRRF2_MOUSE	47 kDa	0.99903	4	1	Q91WK0	Lrrfip2	Leucine-rich repeat flightless-interacting protein 2	24.4325	23.9708	24.1274	23.7628	23.1785	23.1852	21.7231	21.203	22.7632	22.8047	-1.55855	-2.20991	-0.907185	21.6742	-5.00798	1.21064	0.000969985	7.8022e-05
sp|Q9R020|ZRAB2_MOUSE Zinc finger Ran-binding domain-containing protein 2 OS=Mus musculus OX=10090 GN=Zranb2 PE=1 SV=2	sp|Q9R020|ZRAB2_MOUSE	37 kDa	0.998553	3	1	Q9R020	Zranb2	Zinc finger Ran-binding domain-containing protein 2	21.1982	19.4784	18.8264	21.1488	17.6875	24.3916	23.0419	20.7949	22.9175	22.9434	3.14999	1.81087	4.48911	20.5758	4.92605	1.00854	0.00144696	9.58875e-05
sp|Q8N7N5|DCAF8_MOUSE DDB1- and CUL4-associated factor 8 OS=Mus musculus OX=10090 GN=Dcaf8 PE=1 SV=1	sp|Q8N7N5|DCAF8_MOUSE	66 kDa	0.999658	4	1	Q8N7N5	Dcaf8	DDB1- and CUL4-associated factor 8	21.6715	20.311	21.0244	21.3317	20.3612	22.4709	23.0494	21.5185	22.6968	23.8383	1.77481	1.01722	2.5324	20.4018	4.90325	0.975751	0.000342465	9.86231e-05
sp|P42932|TCPQ_MOUSE T-complex protein 1 subunit theta OS=Mus musculus OX=10090 GN=Cct8 PE=1 SV=3	sp|P42932|TCPQ_MOUSE	60 kDa	0.999902	39	1	P42932	Cct8	T-complex protein 1 subunit theta	33.5723	32.5402	32.2578	33.3787	30.7033	34.5223	34.2793	34.0094	34.172	34.2214	1.75041	0.987665	2.51315	30.3278	4.80315	0.750646	9.8059e-05	0.000123481
sp|Q3TSG4|ALKB5_MOUSE RNA demethylase ALKBH5 OS=Mus musculus OX=10090 GN=Alkbh5 PE=1 SV=2	sp|Q3TSG4|ALKB5_MOUSE	44 kDa	0.999444	3	1	Q3TSG4	Alkbh5	RNA demethylase ALKBH5	19.7998	18.5623	19.5496	19.3281	20.6638	20.6016	20.7567	21.9091	21.1592	20.8958	1.48378	0.834785	2.13277	20.6305	4.78513	0.710046	0.000555547	0.000128593
sp|P68368|TBA4A_MOUSE Tubulin alpha-4A chain OS=Mus musculus OX=10090 GN=Tuba4a PE=1 SV=1	sp|P68368|TBA4A_MOUSE	50 kDa	0.999588	19	0.21	P68368	Tuba4a	Tubulin alpha-4A chain	26.6467	26.4202	26.7882	26.5974	26.4085	29.1697	27.678	26.8235	28.5327	27.862	1.44098	0.791056	2.09091	27.5949	4.64044	0.383624	0.000411719	0.000178236
sp|Q9QY76|VAPB_MOUSE Vesicle-associated membrane protein-associated protein B OS=Mus musculus OX=10090 GN=Vapb PE=1 SV=3	sp|Q9QY76|VAPB_MOUSE	27 kDa	0.999509	3	1	Q9QY76	Vapb	Vesicle-associated membrane protein-associated protein B	22.8453	22.7401	22.3915	23.1076	21.6871	21.805	21.9185	21.2555	21.0231	20.9424	-1.16543	-1.6935	-0.637352	21.407	-4.61907	0.335341	0.000490659	0.000187063
sp|O09106|HDAC1_MOUSE Histone deacetylase 1 OS=Mus musculus OX=10090 GN=Hdac1 PE=1 SV=1	sp|O09106|HDAC1_MOUSE	55 kDa	0.998987	3	0.33	O09106	Hdac1	Histone deacetylase 1	19.4497	19.6032	19.1763	18.1668	19.1014	20.133	19.9129	19.9449	20.5247	21.1499	1.23361	0.674233	1.79299	20.2723	4.61569	0.327718	0.00101292	0.000188496
sp|Q8VE97|SRSF4_MOUSE Serine/arginine-rich splicing factor 4 OS=Mus musculus OX=10090 GN=Srsf4 PE=2 SV=1	sp|Q8VE97|SRSF4_MOUSE	56 kDa	0.999192	2	0.5	Q8VE97	Srsf4	Serine/arginine-rich splicing factor 4	15.6812	NA	17.7874	16.4262	16.5257	18.2181	18.8176	17.4446	18.325	17.9541	1.54674	0.838651	2.25483	18.7557	4.58911	0.217748	0.000807927	0.000227448
sp|Q9JJ28|FLII_MOUSE Protein flightless-1 homolog OS=Mus musculus OX=10090 GN=Flii PE=1 SV=1	sp|Q9JJ28|FLII_MOUSE	145 kDa	0.99859	8	1	Q9JJ28	Flii	Protein flightless-1 homolog	24.0587	23.7308	23.5311	23.9156	23.4766	22.5616	22.4709	23.5774	22.7956	22.8129	-0.898877	-1.31764	-0.480111	22.4092	-4.49255	0.0491835	0.00140997	0.000249183
sp|Q9R1C6|DGKE_MOUSE Diacylglycerol kinase epsilon OS=Mus musculus OX=10090 GN=Dgke PE=1 SV=1	sp|Q9R1C6|DGKE_MOUSE	64 kDa	0.998621	2	1	Q9R1C6	Dgke	Diacylglycerol kinase epsilon	19.6985	21.914	20.0306	20.0562	19.3927	21.6315	22.3648	21.8775	21.5421	21.7491	1.61461	0.85646	2.37277	21.1839	4.45734	-0.0305213	0.00137933	0.000269924
sp|O55057|PDE6D_MOUSE Retinal rod rhodopsin-sensitive cGMP 3',5'-cyclic phosphodiesterase subunit delta OS=Mus musculus OX=10090 GN=Pde6d PE=1 SV=1	sp|O55057|PDE6D_MOUSE	17 kDa	0.997902	2	1	O55057	Pde6d	Retinal rod rhodopsin-sensitive cGMP 3',5'-cyclic phosphodiesterase subunit delta	21.5269	22.4409	21.9989	21.6952	21.9598	22.611	22.3181	23.3469	22.9529	22.8233	0.886102	0.468905	1.3033	23.9243	4.44536	-0.0576483	0.00209836	0.000277373
sp|Q8BSS9|LIPA2_MOUSE Liprin-alpha-2 OS=Mus musculus OX=10090 GN=Ppfia2 PE=1 SV=2	sp|Q8BSS9|LIPA2_MOUSE	143 kDa	0.998616	7	0.57	Q8BSS9	Ppfia2	Liprin-alpha-2	23.7848	22.9569	23.7688	23.1634	22.5961	24.5567	25.2922	23.6306	24.2988	26.0784	1.51734	0.79731	2.23737	23.3129	4.41059	-0.136389	0.00138417	0.000300186
sp|Q8BGN8|SYNPR_MOUSE Synaptoporin OS=Mus musculus OX=10090 GN=Synpr PE=1 SV=1	sp|Q8BGN8|SYNPR_MOUSE	29 kDa	0.999714	2	1	Q8BGN8	Synpr	Synaptoporin	22.1894	21.9954	22.4846	22.7417	22.4246	23.25	22.9664	22.9276	23.1799	23.8124	0.860115	0.451405	1.26883	24.6607	4.40459	-0.149971	0.000286308	0.000304308
sp|Q3TWW8|SRSF6_MOUSE Serine/arginine-rich splicing factor 6 OS=Mus musculus OX=10090 GN=Srsf6 PE=1 SV=1	sp|Q3TWW8|SRSF6_MOUSE	39 kDa	0.997937	2	0.5	Q3TWW8	Srsf6	Serine/arginine-rich splicing factor 6	15.7707	15.82	16.2372	15.5238	16.3325	19.0857	17.6695	15.8103	18.1403	19.9338	2.19109	1.14449	3.23769	17.9313	4.3842	-0.209594	0.00206284	0.000324389
sp|Q9D6U8|F162A_MOUSE Protein FAM162A OS=Mus musculus OX=10090 GN=Fam162a PE=1 SV=1	sp|Q9D6U8|F162A_MOUSE	18 kDa	0.999554	2	1	Q9D6U8	Fam162a	Protein FAM162A	18.762	18.3043	19.4223	19.3029	19.13	20.2237	19.8984	21.1592	19.3947	20.5368	1.25825	0.655559	1.86094	21.0188	4.36955	-0.229349	0.000446215	0.000329563
sp|P25976|UBF1_MOUSE Nucleolar transcription factor 1 OS=Mus musculus OX=10090 GN=Ubtf PE=1 SV=1	sp|P25976|UBF1_MOUSE	90 kDa	0.99723	2	1	P25976	Ubtf	Nucleolar transcription factor 1	18.546	19.9837	18.9309	17.5438	18.2605	20.9573	22.0437	20.7923	21.3018	22.0104	2.76811	1.43464	4.10159	19.8619	4.3472	-0.293104	0.00276981	0.00035277
sp|Q8BG95|MYPT2_MOUSE Protein phosphatase 1 regulatory subunit 12B OS=Mus musculus OX=10090 GN=Ppp1r12b PE=1 SV=2	sp|Q8BG95|MYPT2_MOUSE	109 kDa	0.998129	4	0.5	Q8BG95	Ppp1r12b	Protein phosphatase 1 regulatory subunit 12B	22.0102	20.2819	22.3239	22.5198	21.6232	21.6178	17.8462	18.6665	16.422	19.3937	-2.96255	-4.39012	-1.53499	19.631	-4.34589	-0.296043	0.00187083	0.000353814
sp|Q91Z31|PTBP2_MOUSE Polypyrimidine tract-binding protein 2 OS=Mus musculus OX=10090 GN=Ptbp2 PE=1 SV=2	sp|Q91Z31|PTBP2_MOUSE	57 kDa	0.998189	4	1	Q91Z31	Ptbp2	Polypyrimidine tract-binding protein 2	20.8503	22.7965	22.2908	21.9343	23.0058	24.5444	24.517	24.0589	24.2132	22.2056	1.73229	0.894821	2.56976	23.2684	4.33025	-0.323495	0.00181053	0.000362835
sp|Q148R9|R9BP_MOUSE Regulator of G-protein signaling 9-binding protein OS=Mus musculus OX=10090 GN=Rgs9bp PE=1 SV=2	sp|Q148R9|R9BP_MOUSE	25 kDa	0.999541	2	1	Q148R9	Rgs9bp	Regulator of G-protein signaling 9-binding protein	21.1652	21.1227	21.8694	21.702	21.9854	22.1332	22.5951	22.2695	22.3675	22.466	0.797365	0.409345	1.18539	23.6356	4.30098	-0.384689	0.000458536	0.000385259
sp|Q8BFZ3|ACTBL_MOUSE Beta-actin-like protein 2 OS=Mus musculus OX=10090 GN=Actbl2 PE=1 SV=1	sp|Q8BFZ3|ACTBL_MOUSE	42 kDa	0.998659	6	0.17	Q8BFZ3	Actbl2	Beta-actin-like protein 2	34.1247	33.2167	32.6561	31.4197	31.2396	31.2774	30.779	30.2905	30.8392	30.9803	-1.6981	-2.5265	-0.86971	27.6645	-4.2913	-0.411625	0.00134131	0.000396453
sp|Q50H33|KCTD8_MOUSE BTB/POZ domain-containing protein KCTD8 OS=Mus musculus OX=10090 GN=Kctd8 PE=1 SV=1	sp|Q50H33|KCTD8_MOUSE	53 kDa	0.999555	2	1	Q50H33	Kctd8	BTB/POZ domain-containing protein KCTD8	22.2351	21.5948	21.5317	21.7067	20.8861	21.2911	20.8286	20.0815	19.4804	20.2103	-1.21247	-1.81005	-0.614885	20.9428	-4.24656	-0.50797	0.000444978	0.000436139
sp|Q8JZX4|SPF45_MOUSE Splicing factor 45 OS=Mus musculus OX=10090 GN=Rbm17 PE=1 SV=1	sp|Q8JZX4|SPF45_MOUSE	45 kDa	0.999805	4	1	Q8JZX4	Rbm17	Splicing factor 45	22.658	24.3642	24.3256	24.8291	23.4815	22.3311	22.7526	22.119	22.19	23.044	-1.44434	-2.1567	-0.73198	21.7104	-4.2436	-0.514693	0.000194652	0.000439101
sp|P24788|CD11B_MOUSE Cyclin-dependent kinase 11B OS=Mus musculus OX=10090 GN=Cdk11b PE=1 SV=2	sp|P24788|CD11B_MOUSE	92 kDa	0.992911	2	1	P24788	Cdk11b	Cyclin-dependent kinase 11B	21.6239	21.0007	21.4576	21.0869	19.9725	19.8029	20.6459	19.8733	19.0978	19.3444	-1.27545	-1.91125	-0.63965	20.1691	-4.19863	-0.616544	0.00708923	0.000486531
sp|Q9DBR7|MYPT1_MOUSE Protein phosphatase 1 regulatory subunit 12A OS=Mus musculus OX=10090 GN=Ppp1r12a PE=1 SV=2	sp|Q9DBR7|MYPT1_MOUSE	115 kDa	0.999838	18	0.89	Q9DBR7	Ppp1r12a	Protein phosphatase 1 regulatory subunit 12A	28.5102	26.6262	27.7383	27.676	27.7552	27.8323	24.5935	25.3619	25.2893	26.1647	-1.81286	-2.71932	-0.90639	24.6605	-4.18756	-0.650493	0.000161949	0.000504907
sp|P10126|EF1A1_MOUSE Elongation factor 1-alpha 1 OS=Mus musculus OX=10090 GN=Eef1a1 PE=1 SV=3	sp|P10126|EF1A1_MOUSE	50 kDa	0.99977	9	0.33	P10126	Eef1a1	Elongation factor 1-alpha 1	24.9682	24.5924	24.9433	24.342	24.97	25.4757	26.1082	25.3781	25.0922	25.711	0.789853	0.393977	1.18573	26.2546	4.17591	-0.667994	0.000229653	0.00051242
sp|Q9D287|SPF27_MOUSE Pre-mRNA-splicing factor SPF27 OS=Mus musculus OX=10090 GN=Bcas2 PE=1 SV=1	sp|Q9D287|SPF27_MOUSE	26 kDa	0.999339	2	1	Q9D287	Bcas2	Pre-mRNA-splicing factor SPF27	23.4521	24.1604	23.1545	24.1156	22.2142	22.157	22.1863	21.8661	22.6118	22.1293	-1.22926	-1.8539	-0.604615	21.6069	-4.11884	-0.797194	0.000661354	0.000583723
sp|Q9ES28|ARHG7_MOUSE Rho guanine nucleotide exchange factor 7 OS=Mus musculus OX=10090 GN=Arhgef7 PE=1 SV=2	sp|Q9ES28|ARHG7_MOUSE	97 kDa	0.994095	2	1	Q9ES28	Arhgef7	Rho guanine nucleotide exchange factor 7	22.0529	21.6077	21.6559	21.1215	20.7524	19.764	21.0155	18.8779	20.7235	20.0431	-1.35327	-2.05158	-0.654963	20.7957	-4.05604	-0.939274	0.00590549	0.000673748
sp|P70288|HDAC2_MOUSE Histone deacetylase 2 OS=Mus musculus OX=10090 GN=Hdac2 PE=1 SV=1	sp|P70288|HDAC2_MOUSE	55 kDa	0.998827	3	0.33	P70288	Hdac2	Histone deacetylase 2	17.6297	20.7224	19.5946	16.9965	14.1168	21.3008	21.3033	19.5955	21.4871	21.8797	3.30126	1.59453	5.00799	18.9366	4.05065	-0.96215	0.00117323	0.000692022
sp|Q8BXR9|OSBL6_MOUSE Oxysterol-binding protein-related protein 6 OS=Mus musculus OX=10090 GN=Osbpl6 PE=1 SV=1	sp|Q8BXR9|OSBL6_MOUSE	109 kDa	0.999128	2	1	Q8BXR9	Osbpl6	Oxysterol-binding protein-related protein 6	16.9159	18.1864	17.3354	18.2109	18.3057	19.6211	19.0121	19.3912	19.2722	17.8982	1.24809	0.597781	1.89841	19.211	4.01689	-1.02779	0.000872022	0.000736784
sp|Q923D4|SF3B5_MOUSE Splicing factor 3B subunit 5 OS=Mus musculus OX=10090 GN=Sf3b5 PE=1 SV=1	sp|Q923D4|SF3B5_MOUSE	10 kDa	0.998077	2	1	Q923D4	Sf3b5	Splicing factor 3B subunit 5	19.0525	18.1677	17.1367	17.5716	18.2442	18.7062	19.3934	19.0584	20.1372	19.034	1.23133	0.589372	1.87329	19.5608	4.01451	-1.03316	0.00192277	0.0007408
sp|Q9CXG3|PPIL4_MOUSE Peptidyl-prolyl cis-trans isomerase-like 4 OS=Mus musculus OX=10090 GN=Ppil4 PE=1 SV=2	sp|Q9CXG3|PPIL4_MOUSE	57 kDa	0.999435	3	1	Q9CXG3	Ppil4	Peptidyl-prolyl cis-trans isomerase-like 4	22.3646	21.6754	22.1416	22.0928	21.8428	24.1281	23.2498	21.8187	23.8595	23.0678	1.20134	0.5698	1.83289	23.2661	3.98134	-1.10811	0.000565375	0.00079913
sp|Q91VR5|DDX1_MOUSE ATP-dependent RNA helicase DDX1 OS=Mus musculus OX=10090 GN=Ddx1 PE=1 SV=1	sp|Q91VR5|DDX1_MOUSE	82 kDa	0.999379	11	1	Q91VR5	Ddx1	ATP-dependent RNA helicase DDX1	25.4554	25.6023	25.6642	25.3808	25.8636	26.5199	26.2114	26.72	28.0278	25.8859	1.07973	0.500786	1.65867	26.35	3.9034	-1.28396	0.000621166	0.000954857
sp|Q4FK66|PR38A_MOUSE Pre-mRNA-splicing factor 38A OS=Mus musculus OX=10090 GN=Prpf38a PE=1 SV=1	sp|Q4FK66|PR38A_MOUSE	37 kDa	0.99686	2	1	Q4FK66	Prpf38a	Pre-mRNA-splicing factor 38A	16.3204	17.3847	18.1625	16.4286	17.7732	21.1553	21.4876	19.8238	20.658	21.2019	3.65143	1.68864	5.61422	17.5336	3.89583	-1.31053	0.00313965	0.000984328
sp|O35326|SRSF5_MOUSE Serine/arginine-rich splicing factor 5 OS=Mus musculus OX=10090 GN=Srsf5 PE=1 SV=2	sp|O35326|SRSF5_MOUSE	31 kDa	0.999768	5	0.8	O35326	Srsf5	Serine/arginine-rich splicing factor 5	24.7344	24.803	24.7336	24.4194	24.5753	25.4113	25.3365	25.0139	25.2669	25.1463	0.581831	0.268137	0.895524	24.769	3.882	-1.33221	0.000232268	0.00100271
tr|Q80ZM5|Q80ZM5_MOUSE H1 histone family, member X OS=Mus musculus OX=10090 GN=H1fx PE=1 SV=1	tr|Q80ZM5|Q80ZM5_MOUSE	20 kDa	0.996716	2	1	Q80ZM5	H1fx	H1 histone family, member X	16.6721	20.3903	19.5058	16.4646	19.5349	20.5159	22.4795	20.4099	21.2636	20.6472	2.54971	1.16278	3.93664	20.9373	3.84988	-1.41368	0.00328414	0.00109281
sp|Q91YE8|SYNP2_MOUSE Synaptopodin-2 OS=Mus musculus OX=10090 GN=Synpo2 PE=1 SV=2	sp|Q91YE8|SYNP2_MOUSE	117 kDa	0.997257	2	1	Q91YE8	Synpo2	Synaptopodin-2	22.1124	20.6087	21.6858	20.9024	21.4945	21.0561	18.2384	18.5267	20.2933	19.9467	-1.74853	-2.71068	-0.786381	20.3027	-3.80575	-1.51263	0.00274323	0.00120822
sp|Q6DFV3|RHG21_MOUSE Rho GTPase-activating protein 21 OS=Mus musculus OX=10090 GN=Arhgap21 PE=1 SV=1	sp|Q6DFV3|RHG21_MOUSE	216 kDa	0.999082	4	1	Q6DFV3	Arhgap21	Rho GTPase-activating protein 21	23.1672	21.7839	22.5182	22.6124	21.5228	22.2704	19.8505	20.4653	20.2247	21.4155	-1.4756	-2.29082	-0.660383	20.1175	-3.78854	-1.54294	0.000917596	0.00124201
sp|P80314|TCPB_MOUSE T-complex protein 1 subunit beta OS=Mus musculus OX=10090 GN=Cct2 PE=1 SV=4	sp|P80314|TCPB_MOUSE	57 kDa	0.999954	36	1	P80314	Cct2	T-complex protein 1 subunit beta	32.1801	30.7149	31.7188	33.6258	31.1426	33.5933	33.3593	33.1119	32.8564	33.3029	1.36832	0.610531	2.12612	29.9688	3.77923	-1.56341	4.5909e-05	0.0012679
sp|Q7TSC1|PRC2A_MOUSE Protein PRRC2A OS=Mus musculus OX=10090 GN=Prrc2a PE=1 SV=1	sp|Q7TSC1|PRC2A_MOUSE	229 kDa	0.999287	9	1	Q7TSC1	Prrc2a	Protein PRRC2A	23.308	23.6031	23.8409	24.2441	23.3838	22.9884	22.5285	21.3821	22.3547	23.0235	-1.22053	-1.89979	-0.541275	21.83	-3.7608	-1.6048	0.000712624	0.00132236
sp|A2AIV2|VIR_MOUSE Protein virilizer homolog OS=Mus musculus OX=10090 GN=Virma PE=1 SV=1	sp|A2AIV2|VIR_MOUSE	201 kDa	0.999325	3	1	A2AIV2	Virma	Protein virilizer homolog	23.6168	23.223	22.9465	22.425	22.1395	22.0066	22.056	22.0533	22.3137	21.5049	-0.883243	-1.37565	-0.390835	21.9529	-3.75422	-1.61956	0.000674686	0.00134236
sp|Q6NWV3|IF122_MOUSE Intraflagellar transport protein 122 homolog OS=Mus musculus OX=10090 GN=Ift122 PE=1 SV=1	sp|Q6NWV3|IF122_MOUSE	135 kDa	0.991563	2	1	Q6NWV3	Ift122	Intraflagellar transport protein 122 homolog	14.2687	16.0965	14.7691	NA	15.0502	17.0554	16.7673	16.3751	17.3165	15.992	1.65514	0.735482	2.5748	17.1602	3.78225	-1.56565	0.00843719	0.00137294
sp|Q61768|KINH_MOUSE Kinesin-1 heavy chain OS=Mus musculus OX=10090 GN=Kif5b PE=1 SV=3	sp|Q61768|KINH_MOUSE	110 kDa	0.999583	14	0.71	Q61768	Kif5b	Kinesin-1 heavy chain	25.7731	25.0353	24.832	25.8367	24.6968	27.3691	24.6265	26.9165	27.4817	27.3942	1.5228	0.669127	2.37646	25.2561	3.73453	-1.66777	0.000416745	0.00141207
sp|P17809|GTR1_MOUSE Solute carrier family 2, facilitated glucose transporter member 1 OS=Mus musculus OX=10090 GN=Slc2a1 PE=1 SV=4	sp|P17809|GTR1_MOUSE	54 kDa	0.99702	2	1	P17809	Slc2a1	Solute carrier family 2, facilitated glucose transporter member 1	24.6161	25.3731	24.4115	25.3225	24.5286	24.1735	24.4902	23.6412	23.6273	24.2661	-0.810718	-1.26538	-0.356054	25.431	-3.73201	-1.66936	0.00297959	0.00141211
sp|P09405|NUCL_MOUSE Nucleolin OS=Mus musculus OX=10090 GN=Ncl PE=1 SV=2	sp|P09405|NUCL_MOUSE	77 kDa	0.999771	14	1	P09405	Ncl	Nucleolin	27.3221	29.082	28.6349	28.0787	27.2968	29.8633	29.6525	28.7559	29.8026	29.162	1.36437	0.596726	2.13201	27.6323	3.71995	-1.69642	0.000229186	0.00145152
sp|Q9QZE5|COPG1_MOUSE Coatomer subunit gamma-1 OS=Mus musculus OX=10090 GN=Copg1 PE=1 SV=1	sp|Q9QZE5|COPG1_MOUSE	98 kDa	0.9994	8	0.88	Q9QZE5	Copg1	Coatomer subunit gamma-1	24.3289	23.8157	23.4306	24.2081	22.6489	22.9414	23.2994	21.9281	22.2286	22.6417	-1.07858	-1.69286	-0.464311	22.1664	-3.675	-1.79706	0.000600364	0.00160815
sp|Q505D7|OPA3_MOUSE Optic atrophy 3 protein homolog OS=Mus musculus OX=10090 GN=Opa3 PE=1 SV=1	sp|Q505D7|OPA3_MOUSE	20 kDa	0.997748	2	1	Q505D7	Opa3	Optic atrophy 3 protein homolog	20.8461	20.1729	20.3502	20.3442	20.4004	21.5461	21.3991	20.4714	21.0629	21.7756	0.82825	0.353252	1.30325	20.9982	3.64951	-1.85404	0.00225178	0.0017043
sp|Q9QXS6|DREB_MOUSE Drebrin OS=Mus musculus OX=10090 GN=Dbn1 PE=1 SV=4	sp|Q9QXS6|DREB_MOUSE	77 kDa	0.999773	11	1	Q9QXS6	Dbn1	Drebrin	28.466	26.262	27.4536	26.6808	27.7954	27.355	24.8647	25.2353	25.8943	25.997	-1.46233	-2.30244	-0.622219	25.234	-3.64393	-1.86952	0.000226578	0.0017336
sp|P27664|PDE6A_MOUSE Rod cGMP-specific 3',5'-cyclic phosphodiesterase subunit alpha OS=Mus musculus OX=10090 GN=Pde6a PE=2 SV=3	sp|P27664|PDE6A_MOUSE	100 kDa	0.997909	13	0.38	P27664	Pde6a	Rod cGMP-specific 3',5'-cyclic phosphodiesterase subunit alpha	24.7711	24.5791	24.4062	24.8961	24.2573	25.9008	25.567	24.465	25.3574	26.2814	0.932347	0.3958	1.46889	25.2216	3.63693	-1.88214	0.0020911	0.00175384
sp|Q61990|PCBP2_MOUSE Poly(rC)-binding protein 2 OS=Mus musculus OX=10090 GN=Pcbp2 PE=1 SV=1	sp|Q61990|PCBP2_MOUSE	38 kDa	0.998759	4	0.5	Q61990	Pcbp2	Poly(rC)-binding protein 2	24.1658	24.1744	24.0841	24.6084	23.8398	22.7233	24.0004	20.872	23.367	22.9172	-1.39852	-2.2035	-0.59354	22.34	-3.63621	-1.88375	0.00124064	0.00175672
sp|Q8CGF7|TCRG1_MOUSE Transcription elongation regulator 1 OS=Mus musculus OX=10090 GN=Tcerg1 PE=1 SV=2	sp|Q8CGF7|TCRG1_MOUSE	124 kDa	0.998548	6	1	Q8CGF7	Tcerg1	Transcription elongation regulator 1	22.9862	22.8063	23.0203	22.8151	22.3773	28.8937	23.0164	24.473	26.953	23.7877	2.62372	1.10535	4.14209	24.1733	3.61867	-1.93041	0.00145233	0.00184819
sp|Q9WUM4|COR1C_MOUSE Coronin-1C OS=Mus musculus OX=10090 GN=Coro1c PE=1 SV=2	sp|Q9WUM4|COR1C_MOUSE	53 kDa	0.999744	10	1	Q9WUM4	Coro1c	Coronin-1C	28.8715	28.5182	28.2164	27.7894	27.0417	27.5619	26.8026	26.6655	27.54	27.016	-0.970263	-1.53395	-0.40658	26.1483	-3.60263	-1.95867	0.000255694	0.00189627
sp|Q60865|CAPR1_MOUSE Caprin-1 OS=Mus musculus OX=10090 GN=Caprin1 PE=1 SV=2	sp|Q60865|CAPR1_MOUSE	78 kDa	0.999333	6	1	Q60865	Caprin1	Caprin-1	27.4809	27.779	27.9418	27.8454	28.1219	27.6163	27.2276	26.6013	27.1058	27.2652	-0.670571	-1.06016	-0.28098	25.8256	-3.60247	-1.95902	0.00066705	0.00189695
sp|P26040|EZRI_MOUSE Ezrin OS=Mus musculus OX=10090 GN=Ezr PE=1 SV=3	sp|P26040|EZRI_MOUSE	69 kDa	0.999537	5	0.4	P26040	Ezr	Ezrin	22.3524	22.7765	21.2308	20.6929	21.9753	23.1071	22.6191	22.7982	22.9111	23.5867	1.19886	0.500536	1.89718	22.5989	3.59317	-1.97975	0.000463005	0.00193753
sp|P80318|TCPG_MOUSE T-complex protein 1 subunit gamma OS=Mus musculus OX=10090 GN=Cct3 PE=1 SV=1	sp|P80318|TCPG_MOUSE	61 kDa	0.999867	36	1	P80318	Cct3	T-complex protein 1 subunit gamma	32.8311	31.7963	33.5196	33.9655	31.6519	34.2086	33.974	33.7256	33.8721	33.9181	1.18678	0.495418	1.87813	30.0228	3.59278	-1.98062	0.000133214	0.00193925
sp|Q9CU62|SMC1A_MOUSE Structural maintenance of chromosomes protein 1A OS=Mus musculus OX=10090 GN=Smc1a PE=1 SV=4	sp|Q9CU62|SMC1A_MOUSE	143 kDa	0.996854	2	1	Q9CU62	Smc1a	Structural maintenance of chromosomes protein 1A	18.52	20.4597	18.2134	19.139	17.7199	16.8365	17.9769	16.0062	18.2417	17.1504	-1.56808	-2.48153	-0.654642	18.5236	-3.59449	-1.98234	0.0031458	0.00194724
sp|P97855|G3BP1_MOUSE Ras GTPase-activating protein-binding protein 1 OS=Mus musculus OX=10090 GN=G3bp1 PE=1 SV=1	sp|P97855|G3BP1_MOUSE	52 kDa	0.99868	3	1	P97855	G3bp1	Ras GTPase-activating protein-binding protein 1	20.565	21.5875	21.457	21.3529	21.7219	20.0392	21.3064	20.8859	19.6305	19.5609	-1.05228	-1.6678	-0.436758	20.7345	-3.5781	-2.01331	0.00131952	0.00200509
sp|Q64331|MYO6_MOUSE Unconventional myosin-VI OS=Mus musculus OX=10090 GN=Myo6 PE=1 SV=1	sp|Q64331|MYO6_MOUSE	146 kDa	0.999836	11	1	Q64331	Myo6	Unconventional myosin-VI	26.1094	25.6476	26.0215	25.0303	25.1857	24.9298	25.4086	24.2216	24.3826	24.828	-0.844777	-1.33992	-0.349632	25.0097	-3.57087	-2.02941	0.000163861	0.00203833
sp|P57722|PCBP3_MOUSE Poly(rC)-binding protein 3 OS=Mus musculus OX=10090 GN=Pcbp3 PE=1 SV=3	sp|P57722|PCBP3_MOUSE	39 kDa	0.999276	4	0.5	P57722	Pcbp3	Poly(rC)-binding protein 3	23.5464	24.0548	23.2472	22.7482	22.5716	24.5849	25.2385	23.6132	24.453	23.6344	1.07116	0.44146	1.70086	24.6053	3.56029	-2.05294	0.000723505	0.00208794
sp|Q6PFD9|NUP98_MOUSE Nuclear pore complex protein Nup98-Nup96 OS=Mus musculus OX=10090 GN=Nup98 PE=1 SV=2	sp|Q6PFD9|NUP98_MOUSE	197 kDa	0.999297	6	1	Q6PFD9	Nup98	Nuclear pore complex protein Nup98-Nup96	23.1708	22.7153	22.8453	22.3338	21.7922	21.8103	22.1837	21.1724	21.4871	21.9947	-0.84182	-1.33695	-0.346691	21.6357	-3.55848	-2.05696	0.000703436	0.00209655
sp|P45591|COF2_MOUSE Cofilin-2 OS=Mus musculus OX=10090 GN=Cfl2 PE=1 SV=1	sp|P45591|COF2_MOUSE	19 kDa	0.999837	6	0.83	P45591	Cfl2	Cofilin-2	25.7197	25.8836	26.028	25.4528	24.1624	25.0264	23.8668	23.9324	24.259	24.7217	-1.08802	-1.72827	-0.447762	23.4123	-3.5567	-2.06092	0.000163004	0.00210505
sp|Q569Z5|DDX46_MOUSE Probable ATP-dependent RNA helicase DDX46 OS=Mus musculus OX=10090 GN=Ddx46 PE=1 SV=2	sp|Q569Z5|DDX46_MOUSE	117 kDa	0.999414	5	1	Q569Z5	Ddx46	Probable ATP-dependent RNA helicase DDX46	23.1027	22.5531	23.0832	23.5856	22.7922	24.2173	24.5203	22.8479	23.7546	24.4711	0.938855	0.378231	1.49948	23.8285	3.50503	-2.17568	0.000586276	0.00236724
sp|Q61749|EI2BD_MOUSE Translation initiation factor eIF-2B subunit delta OS=Mus musculus OX=10090 GN=Eif2b4 PE=1 SV=2	sp|Q61749|EI2BD_MOUSE	58 kDa	0.999626	9	1	Q61749	Eif2b4	Translation initiation factor eIF-2B subunit delta	26.8703	26.6903	26.5037	26.8245	25.701	26.0269	25.9327	24.3666	25.2678	25.9535	-1.00845	-1.61693	-0.399966	24.1875	-3.46872	-2.2561	0.000373676	0.00257047
sp|Q91YR1|TWF1_MOUSE Twinfilin-1 OS=Mus musculus OX=10090 GN=Twf1 PE=1 SV=2	sp|Q91YR1|TWF1_MOUSE	40 kDa	0.998929	3	1	Q91YR1	Twf1	Twinfilin-1	24.0944	24.4333	24.1762	23.9527	22.6584	23.262	22.8172	22.3966	23.34	22.9585	-0.908143	-1.45848	-0.357806	23.4399	-3.45375	-2.28922	0.00107081	0.00265923
sp|Q6A0A9|F120A_MOUSE Constitutive coactivator of PPAR-gamma-like protein 1 OS=Mus musculus OX=10090 GN=FAM120A PE=1 SV=2	sp|Q6A0A9|F120A_MOUSE	122 kDa	0.999831	3	1	Q6A0A9	FAM120A	Constitutive coactivator of PPAR-gamma-like protein 1	16.9442	14.0082	17.2764	16.8052	17.2023	18.7887	19.9972	17.1628	16.9691	19.3248	2.00127	0.782458	3.22008	18.6017	3.43858	-2.32908	0.000168656	0.00277839
sp|Q9R190|MTA2_MOUSE Metastasis-associated protein MTA2 OS=Mus musculus OX=10090 GN=Mta2 PE=1 SV=1	sp|Q9R190|MTA2_MOUSE	75 kDa	0.999358	4	0.75	Q9R190	Mta2	Metastasis-associated protein MTA2	24.6487	24.4916	24.1665	24.7418	23.5847	23.8171	23.9087	23.0078	23.2232	23.7378	-0.787759	-1.26957	-0.305951	22.5551	-3.42203	-2.35925	0.000642468	0.00285731
sp|Q9Z0H8|CLIP2_MOUSE CAP-Gly domain-containing linker protein 2 OS=Mus musculus OX=10090 GN=Clip2 PE=1 SV=2	sp|Q9Z0H8|CLIP2_MOUSE	116 kDa	0.998754	6	1	Q9Z0H8	Clip2	CAP-Gly domain-containing linker protein 2	22.9673	21.0713	21.8253	21.4482	21.7802	21.4278	20.355	19.5032	20.1414	21.4226	-1.24844	-2.01303	-0.483843	21.133	-3.41744	-2.36939	0.00124625	0.00288719
sp|O70443|GNAZ_MOUSE Guanine nucleotide-binding protein G(z) subunit alpha OS=Mus musculus OX=10090 GN=Gnaz PE=1 SV=4	sp|O70443|GNAZ_MOUSE	41 kDa	0.998587	2	1	O70443	Gnaz	Guanine nucleotide-binding protein G(z) subunit alpha	21.6924	22.539	21.4938	19.6004	21.521	22.9256	22.3793	22.2618	22.4896	22.7087	1.18369	0.456351	1.91103	23.4465	3.40616	-2.39424	0.00141314	0.00296178
sp|Q78ZA7|NP1L4_MOUSE Nucleosome assembly protein 1-like 4 OS=Mus musculus OX=10090 GN=Nap1l4 PE=1 SV=1	sp|Q78ZA7|NP1L4_MOUSE	43 kDa	0.999417	3	1	Q78ZA7	Nap1l4	Nucleosome assembly protein 1-like 4	22.5349	22.4416	22.6796	22.0468	22.3208	21.4711	21.113	21.8467	22.3368	21.7592	-0.699366	-1.12915	-0.269582	22.3405	-3.4058	-2.39505	0.000583118	0.00296426
sp|A2AJA9|AJM1_MOUSE Apical junction component 1 homolog OS=Mus musculus OX=10090 GN=Ajm1 PE=1 SV=1	sp|A2AJA9|AJM1_MOUSE	107 kDa	0.997287	2	1	A2AJA9	Ajm1	Apical junction component 1 homolog	17.3626	17.2023	18.0145	17.0748	19.2388	18.1967	19.1203	20.7179	18.6846	19.4162	1.44854	0.557126	2.33995	19.065	3.4025	-2.40688	0.00271319	0.003007
sp|Q61595|KTN1_MOUSE Kinectin OS=Mus musculus OX=10090 GN=Ktn1 PE=1 SV=1	sp|Q61595|KTN1_MOUSE	153 kDa	0.9994	3	1	Q61595	Ktn1	Kinectin	21.3304	21.7396	20.3322	21.9685	22.8209	22.1757	22.5645	23.4981	23.5874	22.4	1.20683	0.463391	1.95026	21.9532	3.39755	-2.41321	0.000599508	0.00302005
sp|Q52KI8|SRRM1_MOUSE Serine/arginine repetitive matrix protein 1 OS=Mus musculus OX=10090 GN=Srrm1 PE=1 SV=2	sp|Q52KI8|SRRM1_MOUSE	107 kDa	0.99917	3	1	Q52KI8	Srrm1	Serine/arginine repetitive matrix protein 1	18.0062	19.2026	20.0844	18.5881	19.2183	20.9188	20.6307	20.3531	20.9762	18.6924	1.29433	0.49575	2.0929	21.1031	3.39228	-2.42481	0.000830353	0.00305627
sp|P53994|RAB2A_MOUSE Ras-related protein Rab-2A OS=Mus musculus OX=10090 GN=Rab2a PE=1 SV=1	sp|P53994|RAB2A_MOUSE	24 kDa	0.999851	3	1	P53994	Rab2a	Ras-related protein Rab-2A	23.2577	23.1315	23.1325	23.8811	23.3749	24.0644	23.9587	23.9698	23.6932	23.8374	0.549174	0.208687	0.88966	24.9088	3.37578	-2.46111	0.000149242	0.00317242
sp|Q8VHR5|P66B_MOUSE Transcriptional repressor p66-beta OS=Mus musculus OX=10090 GN=Gatad2b PE=1 SV=1	sp|Q8VHR5|P66B_MOUSE	65 kDa	0.998962	4	1	Q8VHR5	Gatad2b	Transcriptional repressor p66-beta	22.7705	23.4002	22.9859	23.6387	21.625	25.0938	24.2908	22.8567	24.0028	25.1845	1.40165	0.525998	2.2773	22.18	3.35147	-2.51839	0.00103841	0.00337127
sp|Q8C7X2|EMC1_MOUSE ER membrane protein complex subunit 1 OS=Mus musculus OX=10090 GN=Emc1 PE=1 SV=1	sp|Q8C7X2|EMC1_MOUSE	112 kDa	0.998566	4	1	Q8C7X2	Emc1	ER membrane protein complex subunit 1	20.7589	20.6974	21.7753	20.4268	22.5394	22.3383	22.4183	21.9337	22.0956	22.7762	1.07288	0.395107	1.75064	22.7225	3.31308	-2.59866	0.00143391	0.00365473
sp|Q91ZP9|NECA2_MOUSE N-terminal EF-hand calcium-binding protein 2 OS=Mus musculus OX=10090 GN=Necab2 PE=1 SV=1	sp|Q91ZP9|NECA2_MOUSE	43 kDa	0.997885	2	1	Q91ZP9	Necab2	N-terminal EF-hand calcium-binding protein 2	24.7071	24.1741	23.7293	24.7884	22.9201	23.7381	23.4802	22.2163	22.347	22.8863	-1.13019	-1.84563	-0.414739	22.1332	-3.30626	-2.61358	0.00211546	0.00371136
sp|Q9Z2U1|PSA5_MOUSE Proteasome subunit alpha type-5 OS=Mus musculus OX=10090 GN=Psma5 PE=1 SV=1	sp|Q9Z2U1|PSA5_MOUSE	26 kDa	0.999757	3	1	Q9Z2U1	Psma5	Proteasome subunit alpha type-5	22.7807	22.6639	22.2017	22.4908	22.4704	22.181	22.1322	22.1016	21.8653	21.6426	-0.536986	-0.877268	-0.196703	22.6225	-3.30284	-2.62107	0.000242892	0.00374009
sp|Q9JIX8|ACINU_MOUSE Apoptotic chromatin condensation inducer in the nucleus OS=Mus musculus OX=10090 GN=Acin1 PE=1 SV=3	sp|Q9JIX8|ACINU_MOUSE	151 kDa	0.99945	6	1	Q9JIX8	Acin1	Apoptotic chromatin condensation inducer in the nucleus	24.9608	25.885	25.3428	25.6886	24.15	23.7828	25.1242	23.9255	24.1172	24.2676	-0.961955	-1.5741	-0.349812	24.5887	-3.28902	-2.65128	0.000549504	0.00385837
sp|Q3UMT1|PP12C_MOUSE Protein phosphatase 1 regulatory subunit 12C OS=Mus musculus OX=10090 GN=Ppp1r12c PE=1 SV=1	sp|Q3UMT1|PP12C_MOUSE	85 kDa	0.993314	2	1	Q3UMT1	Ppp1r12c	Protein phosphatase 1 regulatory subunit 12C	23.8667	21.613	23.1492	23.3049	22.8931	23.5853	19.9522	20.0146	20.43	21.8757	-1.79382	-2.94007	-0.647578	22.1358	-3.27727	-2.68232	0.00668574	0.00399488
sp|Q5SXY1|CYTSB_MOUSE Cytospin-B OS=Mus musculus OX=10090 GN=Specc1 PE=1 SV=2	sp|Q5SXY1|CYTSB_MOUSE	118 kDa	0.999651	5	1	Q5SXY1	Specc1	Cytospin-B	23.8975	22.0835	24.5102	23.57	23.3885	23.3357	19.4721	22.2252	20.5408	22.2653	-1.92212	-3.15365	-0.690586	21.7321	-3.26847	-2.70147	0.000348643	0.00407455
sp|Q3UHB8|CC177_MOUSE Coiled-coil domain-containing protein 177 OS=Mus musculus OX=10090 GN=Ccdc177 PE=1 SV=1	sp|Q3UHB8|CC177_MOUSE	80 kDa	0.999348	6	1	Q3UHB8	Ccdc177	Coiled-coil domain-containing protein 177	23.1068	23.7019	24.1795	23.8784	22.2107	22.2405	22.3036	22.0428	21.7713	23.472	-1.04941	-1.72619	-0.372641	22.5184	-3.2454	-2.74638	0.000652312	0.00425615
sp|Q8K4B0|MTA1_MOUSE Metastasis-associated protein MTA1 OS=Mus musculus OX=10090 GN=Mta1 PE=1 SV=1	sp|Q8K4B0|MTA1_MOUSE	81 kDa	0.998284	5	0.8	Q8K4B0	Mta1	Metastasis-associated protein MTA1	23.6215	23.3809	22.9618	23.3662	21.9608	21.5654	21.8341	20.479	21.0296	21.4971	-1.77716	-2.92766	-0.626666	19.9663	-3.23483	-2.77451	0.00171632	0.00439353
sp|P16627|HS71L_MOUSE Heat shock 70 kDa protein 1-like OS=Mus musculus OX=10090 GN=Hspa1l PE=1 SV=4	sp|P16627|HS71L_MOUSE	71 kDa	0.997987	11	0.18	P16627	Hspa1l	Heat shock 70 kDa protein 1-like	25.1239	24.6208	24.2086	25.0767	24.1538	24.0904	24.1828	23.0989	23.4575	24.0349	-0.863853	-1.42486	-0.302849	23.2699	-3.22284	-2.79543	0.00201281	0.00447736
sp|Q03717|KCNB1_MOUSE Potassium voltage-gated channel subfamily B member 1 OS=Mus musculus OX=10090 GN=Kcnb1 PE=1 SV=2	sp|Q03717|KCNB1_MOUSE	96 kDa	0.999396	3	1	Q03717	Kcnb1	Potassium voltage-gated channel subfamily B member 1	22.3886	22.3381	22.3777	22.9558	21.5215	21.8243	21.4783	21.824	20.6703	21.7372	-0.80954	-1.33538	-0.283695	22.4813	-3.22215	-2.79693	0.000604349	0.00448431
sp|Q9Z2C4|MTMR1_MOUSE Myotubularin-related protein 1 OS=Mus musculus OX=10090 GN=Mtmr1 PE=1 SV=1	sp|Q9Z2C4|MTMR1_MOUSE	75 kDa	0.999658	13	1	Q9Z2C4	Mtmr1	Myotubularin-related protein 1	28.9667	28.6491	28.6048	28.7027	27.6989	28.4249	27.1445	26.3992	27.3177	27.9358	-1.08004	-1.78248	-0.377589	25.2278	-3.21802	-2.80588	0.000341665	0.004526
sp|Q6ZPE2|MTMR5_MOUSE Myotubularin-related protein 5 OS=Mus musculus OX=10090 GN=Sbf1 PE=1 SV=2	sp|Q6ZPE2|MTMR5_MOUSE	209 kDa	0.999901	56	0.98	Q6ZPE2	Sbf1	Myotubularin-related protein 5	33.364	33.1226	31.2234	31.1081	30.6165	31.1832	30.7212	29.6731	30.2264	30.7813	-1.36987	-2.26099	-0.478758	27.8059	-3.2188	-2.80798	9.8973e-05	0.00454493
sp|O35841|API5_MOUSE Apoptosis inhibitor 5 OS=Mus musculus OX=10090 GN=Api5 PE=1 SV=2	sp|O35841|API5_MOUSE	57 kDa	0.999351	4	1	O35841	Api5	Apoptosis inhibitor 5	23.2296	22.6759	23.4427	23.3745	23.0632	23.8418	23.9586	23.287	23.6586	23.8619	0.564396	0.196522	0.93227	24.2714	3.21107	-2.82099	0.000648508	0.00459723
sp|P39054|DYN2_MOUSE Dynamin-2 OS=Mus musculus OX=10090 GN=Dnm2 PE=1 SV=2	sp|P39054|DYN2_MOUSE	98 kDa	0.997294	5	0.2	P39054	Dnm2	Dynamin-2	21.5973	20.7432	21.7025	21.2224	21.9915	19.5417	20.5736	20.7611	21.1581	20.953	-0.853886	-1.41264	-0.295137	22.0321	-3.19851	-2.84821	0.00270645	0.0047285
sp|Q9JLM8|DCLK1_MOUSE Serine/threonine-protein kinase DCLK1 OS=Mus musculus OX=10090 GN=Dclk1 PE=1 SV=1	sp|Q9JLM8|DCLK1_MOUSE	84 kDa	0.999102	5	1	Q9JLM8	Dclk1	Serine/threonine-protein kinase DCLK1	22.8317	23.1757	22.9204	22.7298	22.711	23.68	23.348	23.8202	23.1008	23.1964	0.555352	0.190826	0.919879	23.3237	3.18863	-2.86962	0.000897754	0.00483438
sp|P63037|DNJA1_MOUSE DnaJ homolog subfamily A member 1 OS=Mus musculus OX=10090 GN=Dnaja1 PE=1 SV=1	sp|P63037|DNJA1_MOUSE	45 kDa	0.999526	4	1	P63037	Dnaja1	DnaJ homolog subfamily A member 1	23.7047	23.0792	23.2877	23.6726	22.6758	22.5484	23.2147	22.4236	22.5376	22.4225	-0.65465	-1.08487	-0.224426	22.8725	-3.18478	-2.87795	0.000473826	0.00487627
sp|P62267|RS23_MOUSE 40S ribosomal protein S23 OS=Mus musculus OX=10090 GN=Rps23 PE=1 SV=3	sp|P62267|RS23_MOUSE	16 kDa	0.999732	3	1	P62267	Rps23	40S ribosomal protein S23	21.0493	23.2504	20.9916	21.5801	21.1275	19.1326	20.7438	21.4781	20.4175	19.5721	-1.33098	-2.2057	-0.45626	22.678	-3.18588	-2.87881	0.000268253	0.00488921
sp|A2A8L1|CHD5_MOUSE Chromodomain-helicase-DNA-binding protein 5 OS=Mus musculus OX=10090 GN=Chd5 PE=1 SV=1	sp|A2A8L1|CHD5_MOUSE	223 kDa	0.997728	7	0.14	A2A8L1	Chd5	Chromodomain-helicase-DNA-binding protein 5	19.5204	22.789	21.7355	22.5791	20.006	19.3116	18.8315	21.0792	19.7239	19.1377	-1.7092	-2.83716	-0.581235	20.0102	-3.17327	-2.90765	0.00227237	0.00504182
sp|Q08288|LYAR_MOUSE Cell growth-regulating nucleolar protein OS=Mus musculus OX=10090 GN=Lyar PE=1 SV=2	sp|Q08288|LYAR_MOUSE	44 kDa	0.999978	2	1	Q08288	Lyar	Cell growth-regulating nucleolar protein	21.4903	22.3819	22.1994	20.7386	20.8934	22.5267	23.3896	22.2793	22.768	21.6784	0.987677	0.334223	1.64113	22.8224	3.16348	-2.92401	2.1605e-05	0.00511446
sp|B9EJ86|OSBL8_MOUSE Oxysterol-binding protein-related protein 8 OS=Mus musculus OX=10090 GN=Osbpl8 PE=1 SV=1	sp|B9EJ86|OSBL8_MOUSE	101 kDa	0.995712	5	1	B9EJ86	Osbpl8	Oxysterol-binding protein-related protein 8	10.6381	NA	17.843	18.1728	17.3773	19.8948	18.1851	19.1827	20.4188	19.1271	3.35389	1.1364	5.57138	19.1846	3.17952	-2.87215	0.00428754	0.0052326
sp|Q9D1J3|SARNP_MOUSE SAP domain-containing ribonucleoprotein OS=Mus musculus OX=10090 GN=Sarnp PE=1 SV=3	sp|Q9D1J3|SARNP_MOUSE	24 kDa	0.999783	2	1	Q9D1J3	Sarnp	SAP domain-containing ribonucleoprotein	22.0727	22.8271	22.281	22.3356	21.5513	21.3449	21.8906	21.9709	21.0969	21.2518	-0.702488	-1.17042	-0.234553	22.7471	-3.14208	-2.97018	0.000217263	0.0053651
sp|Q7TT50|MRCKB_MOUSE Serine/threonine-protein kinase MRCK beta OS=Mus musculus OX=10090 GN=Cdc42bpb PE=1 SV=2	sp|Q7TT50|MRCKB_MOUSE	195 kDa	0.998884	8	1	Q7TT50	Cdc42bpb	Serine/threonine-protein kinase MRCK beta	23.68	22.8833	23.9627	24.3404	22.8918	23.4369	22.8205	21.6942	22.3571	22.7497	-0.939974	-1.56767	-0.312274	22.3171	-3.13421	-2.98714	0.00111633	0.00546027
sp|O35600|ABCA4_MOUSE Retinal-specific phospholipid-transporting ATPase ABCA4 OS=Mus musculus OX=10090 GN=Abca4 PE=2 SV=1	sp|O35600|ABCA4_MOUSE	260 kDa	0.999767	6	1	O35600	Abca4	Retinal-specific phospholipid-transporting ATPase ABCA4	24.4065	23.5838	23.9735	24.808	24.6344	24.9734	24.8419	25.379	24.5143	25.0624	0.672966	0.222333	1.1236	24.8817	3.12561	-3.00567	0.000232612	0.00556621
sp|Q80SW1|SAHH2_MOUSE S-adenosylhomocysteine hydrolase-like protein 1 OS=Mus musculus OX=10090 GN=Ahcyl1 PE=1 SV=1	sp|Q80SW1|SAHH2_MOUSE	59 kDa	0.999205	4	1	Q80SW1	Ahcyl1	S-adenosylhomocysteine hydrolase-like protein 1	23.0087	22.9471	22.8361	22.9456	23.7566	23.4147	23.6385	24.4221	23.8894	23.3979	0.653711	0.215891	1.09153	23.4755	3.12503	-3.00691	0.000795251	0.00557337
sp|Q61584|FXR1_MOUSE Fragile X mental retardation syndrome-related protein 1 OS=Mus musculus OX=10090 GN=Fxr1 PE=1 SV=2	sp|Q61584|FXR1_MOUSE	76 kDa	0.999654	7	1	Q61584	Fxr1	Fragile X mental retardation syndrome-related protein 1	25.3069	24.6591	25.366	25.1453	25.582	25.1226	24.519	24.4489	24.7615	23.9572	-0.650045	-1.08779	-0.212304	24.4484	-3.10807	-3.04337	0.000345818	0.00578834
sp|Q8BU30|SYIC_MOUSE Isoleucine--tRNA ligase, cytoplasmic OS=Mus musculus OX=10090 GN=Iars PE=1 SV=2	sp|Q8BU30|SYIC_MOUSE	144 kDa	0.994266	3	1	Q8BU30	Iars	Isoleucine--tRNA ligase, cytoplasmic	20.7231	21.8845	20.1738	20.4482	20.1474	21.7868	21.7572	20.5113	22.0345	22.5438	1.05133	0.342975	1.75969	21.3026	3.10636	-3.04704	0.00573369	0.00581042
sp|A2AGT5|CKAP5_MOUSE Cytoskeleton-associated protein 5 OS=Mus musculus OX=10090 GN=Ckap5 PE=1 SV=1	sp|A2AGT5|CKAP5_MOUSE	226 kDa	0.998676	7	1	A2AGT5	Ckap5	Cytoskeleton-associated protein 5	24.9212	25.0202	24.7705	24.6772	24.2359	24.3572	24.0538	23.428	23.8828	24.5946	-0.661729	-1.10875	-0.214706	24.049	-3.09824	-3.06448	0.00132426	0.00591659
sp|P47963|RL13_MOUSE 60S ribosomal protein L13 OS=Mus musculus OX=10090 GN=Rpl13 PE=1 SV=3	sp|P47963|RL13_MOUSE	24 kDa	0.999193	3	1	P47963	Rpl13	60S ribosomal protein L13	23.3144	22.5578	23.5075	23.4371	22.1137	21.5732	23.2797	21.5309	21.6926	21.6931	-1.03222	-1.72996	-0.33447	22.8078	-3.09626	-3.06872	0.000806595	0.00594274
sp|Q99104|MYO5A_MOUSE Unconventional myosin-Va OS=Mus musculus OX=10090 GN=Myo5a PE=1 SV=2	sp|Q99104|MYO5A_MOUSE	216 kDa	0.999745	24	1	Q99104	Myo5a	Unconventional myosin-Va	28.1207	27.4716	27.8646	26.8992	26.2624	26.7943	26.4549	25.5846	26.1732	26.9323	-0.935825	-1.5687	-0.302949	25.8535	-3.09486	-3.07174	0.000255435	0.0059614
sp|P14206|RSSA_MOUSE 40S ribosomal protein SA OS=Mus musculus OX=10090 GN=Rpsa PE=1 SV=4	sp|P14206|RSSA_MOUSE	33 kDa	0.999645	4	1	P14206	Rpsa	40S ribosomal protein SA	25.7349	26.2705	26.2589	26.4776	26.3204	25.9815	25.5993	24.7123	25.2972	26.0387	-0.686687	-1.15234	-0.221033	24.6327	-3.08645	-3.08977	0.000355301	0.00607408
sp|Q8CGB6|TNS2_MOUSE Tensin-2 OS=Mus musculus OX=10090 GN=Tns2 PE=1 SV=1	sp|Q8CGB6|TNS2_MOUSE	152 kDa	0.998551	2	1	Q8CGB6	Tns2	Tensin-2	20.9811	18.5318	20.4174	20.4187	19.8978	19.6123	19.1318	18.6516	18.9937	18.7976	-1.01197	-1.69871	-0.325236	19.8591	-3.0842	-3.09459	0.00144864	0.00610459
sp|Q8K4G5|ABLM1_MOUSE Actin-binding LIM protein 1 OS=Mus musculus OX=10090 GN=Ablim1 PE=1 SV=1	sp|Q8K4G5|ABLM1_MOUSE	97 kDa	0.999344	4	1	Q8K4G5	Ablim1	Actin-binding LIM protein 1	23.9039	21.5371	23.1681	22.3134	22.53	22.7393	20.7202	20.9642	20.8559	22.0409	-1.2264	-2.06104	-0.391767	21.555	-3.07608	-3.11369	0.000656281	0.0062332
sp|Q8VCM8|NCLN_MOUSE Nicalin OS=Mus musculus OX=10090 GN=Ncln PE=1 SV=2	sp|Q8VCM8|NCLN_MOUSE	63 kDa	0.997196	2	1	Q8VCM8	Ncln	Nicalin	20.251	21.2303	20.4322	20.3403	20.9079	18.8522	20.0736	20.2023	20.173	20.0766	-0.756793	-1.27202	-0.241566	21.2256	-3.07428	-3.11585	0.00280447	0.00624099
sp|Q3V3N7|BBS1_MOUSE Bardet-Biedl syndrome 1 protein homolog OS=Mus musculus OX=10090 GN=Bbs1 PE=1 SV=1	sp|Q3V3N7|BBS1_MOUSE	65 kDa	0.99921	4	1	Q3V3N7	Bbs1	Bardet-Biedl syndrome 1 protein homolog	22.0131	22.0212	21.5805	21.5815	20.5757	22.9125	23.0857	21.6987	22.01	22.3416	0.855297	0.272154	1.43844	22.4419	3.06978	-3.12548	0.000790272	0.0063038
sp|O35465|FKBP8_MOUSE Peptidyl-prolyl cis-trans isomerase FKBP8 OS=Mus musculus OX=10090 GN=Fkbp8 PE=1 SV=2	sp|O35465|FKBP8_MOUSE	44 kDa	0.999511	5	1	O35465	Fkbp8	Peptidyl-prolyl cis-trans isomerase FKBP8	24.0564	23.8729	23.2948	23.3877	22.1199	24.5391	24.8894	23.4303	24.1707	24.3123	0.922006	0.286105	1.55791	24.2813	3.03465	-3.20049	0.000489029	0.00681557
sp|Q6R891|NEB2_MOUSE Neurabin-2 OS=Mus musculus OX=10090 GN=Ppp1r9b PE=1 SV=1	sp|Q6R891|NEB2_MOUSE	90 kDa	0.999918	24	0.92	Q6R891	Ppp1r9b	Neurabin-2	30.9034	29.2182	30.4929	29.7299	29.6548	30.2972	27.9669	28.2604	28.5974	29.3792	-1.09963	-1.86088	-0.33837	27.1862	-3.02328	-3.2247	8.2355e-05	0.00698968
sp|Q8VDC1|FYCO1_MOUSE FYVE and coiled-coil domain-containing protein 1 OS=Mus musculus OX=10090 GN=Fyco1 PE=1 SV=1	sp|Q8VDC1|FYCO1_MOUSE	162 kDa	0.998611	3	1	Q8VDC1	Fyco1	FYVE and coiled-coil domain-containing protein 1	21.2798	19.8295	20.2707	21.2578	19.7657	20.096	19.5453	18.9067	19.2887	20.0851	-0.89633	-1.5185	-0.274157	20.3226	-3.01523	-3.24183	0.00138884	0.00711557
sp|Q5SDA5|GUC2F_MOUSE Retinal guanylyl cyclase 2 OS=Mus musculus OX=10090 GN=Gucy2f PE=2 SV=1	sp|Q5SDA5|GUC2F_MOUSE	124 kDa	0.999502	5	0.4	Q5SDA5	Gucy2f	Retinal guanylyl cyclase 2	20.0755	19.8311	20.4342	19.4396	19.6797	21.2636	20.8967	19.4889	20.9298	21.2346	0.870683	0.264192	1.47717	21.3996	3.0047	-3.26423	0.000498121	0.00728369
sp|Q9WVA3|BUB3_MOUSE Mitotic checkpoint protein BUB3 OS=Mus musculus OX=10090 GN=Bub3 PE=1 SV=2	sp|Q9WVA3|BUB3_MOUSE	37 kDa	0.99851	2	1	Q9WVA3	Bub3	Mitotic checkpoint protein BUB3	21.7144	21.6595	21.6571	21.8021	21.6836	22.7782	22.3814	21.2305	22.8073	22.9248	0.721124	0.215941	1.22631	22.1098	2.98762	-3.30046	0.00149027	0.00756428
sp|Q923G2|RPAB3_MOUSE DNA-directed RNA polymerases I, II, and III subunit RPABC3 OS=Mus musculus OX=10090 GN=Polr2h PE=1 SV=3	sp|Q923G2|RPAB3_MOUSE	17 kDa	0.998608	3	1	Q923G2	Polr2h	DNA-directed RNA polymerases I, II, and III subunit RPABC3	22.4315	22.2135	22.2327	22.3322	21.4119	21.9169	21.4825	20.8848	21.2421	21.7157	-0.675938	-1.15252	-0.199354	21.6901	-2.96846	-3.34103	0.00139188	0.00789154
sp|Q9EPN1|NBEA_MOUSE Neurobeachin OS=Mus musculus OX=10090 GN=Nbea PE=1 SV=1	sp|Q9EPN1|NBEA_MOUSE	327 kDa	0.998448	2	1	Q9EPN1	Nbea	Neurobeachin	19.8067	17.3534	20.47	18.9783	20.7075	20.686	20.0135	21.39	21.7764	20.8712	1.48425	0.43616	2.53233	20.2187	2.96564	-3.35075	0.00155212	0.00799126
sp|Q6PE01|SNR40_MOUSE U5 small nuclear ribonucleoprotein 40 kDa protein OS=Mus musculus OX=10090 GN=Snrnp40 PE=1 SV=1	sp|Q6PE01|SNR40_MOUSE	39 kDa	0.999458	5	1	Q6PE01	Snrnp40	U5 small nuclear ribonucleoprotein 40 kDa protein	25.141	25.6033	25.082	23.8834	24.0709	25.9095	26.6809	24.4116	25.8128	26.2114	1.04911	0.307875	1.79035	24.2933	2.9623	-3.35406	0.000541673	0.00799971
sp|P30275|KCRU_MOUSE Creatine kinase U-type, mitochondrial OS=Mus musculus OX=10090 GN=Ckmt1 PE=1 SV=1	sp|P30275|KCRU_MOUSE	47 kDa	0.999703	10	0.9	P30275	Ckmt1	Creatine kinase U-type, mitochondrial	27.8858	28.1913	28.3806	27.3252	29.2338	26.9268	27.3031	27.3276	28.1008	27.0944	-0.852811	-1.45775	-0.247872	27.3386	-2.95057	-3.37883	0.000297311	0.00820958
sp|P23440|PDE6B_MOUSE Rod cGMP-specific 3',5'-cyclic phosphodiesterase subunit beta OS=Mus musculus OX=10090 GN=Pde6b PE=2 SV=3	sp|P23440|PDE6B_MOUSE	99 kDa	0.999576	16	0.5	P23440	Pde6b	Rod cGMP-specific 3',5'-cyclic phosphodiesterase subunit beta	23.4584	23.2743	23.9538	23.683	25.7599	24.6146	24.7864	26.1684	24.9749	25.029	1.08877	0.316261	1.86127	25.1456	2.94983	-3.38038	0.000423919	0.00822286
sp|Q62376|RU17_MOUSE U1 small nuclear ribonucleoprotein 70 kDa OS=Mus musculus OX=10090 GN=Snrnp70 PE=1 SV=2	sp|Q62376|RU17_MOUSE	52 kDa	0.999482	3	1	Q62376	Snrnp70	U1 small nuclear ribonucleoprotein 70 kDa	23.497	24.2238	23.8783	24.1872	23.7093	23.2495	23.8616	22.6856	23.2534	23.4981	-0.589493	-1.00872	-0.17027	23.4257	-2.94305	-3.39469	0.000517538	0.0083468
sp|Q6PDN3|MYLK_MOUSE Myosin light chain kinase, smooth muscle OS=Mus musculus OX=10090 GN=Mylk PE=1 SV=3	sp|Q6PDN3|MYLK_MOUSE	213 kDa	0.999173	6	1	Q6PDN3	Mylk	Myosin light chain kinase, smooth muscle	25.0259	21.851	23.8514	22.6684	24.0671	23.796	21.4189	21.3626	21.6857	22.0876	-1.42259	-2.43834	-0.406844	22.8195	-2.93295	-3.41959	0.000827117	0.00858731
sp|Q62417|SRBS1_MOUSE Sorbin and SH3 domain-containing protein 1 OS=Mus musculus OX=10090 GN=Sorbs1 PE=1 SV=2	sp|Q62417|SRBS1_MOUSE	143 kDa	0.996661	2	1	Q62417	Sorbs1	Sorbin and SH3 domain-containing protein 1	22.8818	20.7105	22.6643	21.8513	21.8155	21.8402	18.919	20.1622	19.877	20.0948	-1.80604	-3.09606	-0.516014	20.7392	-2.93183	-3.42192	0.0033385	0.00860835
sp|O08539|BIN1_MOUSE Myc box-dependent-interacting protein 1 OS=Mus musculus OX=10090 GN=Bin1 PE=1 SV=1	sp|O08539|BIN1_MOUSE	64 kDa	0.999399	4	1	O08539	Bin1	Myc box-dependent-interacting protein 1	21.0814	21.0454	21.346	22.0532	21.5959	22.1308	21.9173	22.1977	21.8417	21.8369	0.560491	0.15713	0.963851	22.48	2.9083	-3.4678	0.000600503	0.00901064
sp|Q6GQT9|NOMO1_MOUSE Nodal modulator 1 OS=Mus musculus OX=10090 GN=Nomo1 PE=1 SV=1	sp|Q6GQT9|NOMO1_MOUSE	133 kDa	0.998098	3	1	Q6GQT9	Nomo1	Nodal modulator 1	21.2876	20.8625	20.5499	20.8576	21.714	21.152	22.0588	22.5671	21.8026	21.3608	0.733958	0.204588	1.26333	21.8192	2.90186	-3.48131	0.00190231	0.00913914
sp|Q3UTJ2|SRBS2_MOUSE Sorbin and SH3 domain-containing protein 2 OS=Mus musculus OX=10090 GN=Sorbs2 PE=1 SV=2	sp|Q3UTJ2|SRBS2_MOUSE	132 kDa	0.998272	3	1	Q3UTJ2	Sorbs2	Sorbin and SH3 domain-containing protein 2	20.3861	20.5789	21.2799	22.6388	20.191	20.1599	21.3307	19.4434	18.6233	18.6487	-1.37376	-2.36671	-0.380803	19.9497	-2.89728	-3.49434	0.00172768	0.00928634
sp|P46935|NEDD4_MOUSE E3 ubiquitin-protein ligase NEDD4 OS=Mus musculus OX=10090 GN=Nedd4 PE=1 SV=3	sp|P46935|NEDD4_MOUSE	103 kDa	0.997293	3	1	P46935	Nedd4	E3 ubiquitin-protein ligase NEDD4	21.7872	22.9692	22.1218	21.541	22.293	22.1415	23.0424	23.3152	25.1149	22.6886	1.11807	0.309027	1.92712	23.5439	2.89242	-3.50109	0.00270657	0.00933061
sp|Q9EQU5|SET_MOUSE Protein SET OS=Mus musculus OX=10090 GN=Set PE=1 SV=1	sp|Q9EQU5|SET_MOUSE	33 kDa	0.999362	4	1	Q9EQU5	Set	Protein SET	24.1956	24.1342	24.2712	23.9416	24.5013	24.7732	24.5468	25.1602	24.6604	24.6154	0.542401	0.149631	0.935171	25.5312	2.89033	-3.50548	0.000637551	0.00937362
sp|Q61187|TS101_MOUSE Tumor susceptibility gene 101 protein OS=Mus musculus OX=10090 GN=Tsg101 PE=1 SV=2	sp|Q61187|TS101_MOUSE	44 kDa	0.998487	3	1	Q61187	Tsg101	Tumor susceptibility gene 101 protein	20.6799	18.2707	19.8226	20.2519	21.9493	21.0965	21.3769	22.0963	21.4282	21.1162	1.22791	0.33523	2.12059	22.2108	2.88017	-3.52925	0.00151256	0.00962674
sp|Q9Z0W3|NU160_MOUSE Nuclear pore complex protein Nup160 OS=Mus musculus OX=10090 GN=Nup160 PE=1 SV=2	sp|Q9Z0W3|NU160_MOUSE	158 kDa	0.999169	5	1	Q9Z0W3	Nup160	Nuclear pore complex protein Nup160	23.8475	23.4591	23.46	24.1295	22.9548	23.0799	23.2768	22.5045	22.5294	23.1252	-0.666968	-1.15323	-0.180702	22.4075	-2.87075	-3.54641	0.000831379	0.00978492
sp|Q8BYK4|RDH12_MOUSE Retinol dehydrogenase 12 OS=Mus musculus OX=10090 GN=Rdh12 PE=2 SV=1	sp|Q8BYK4|RDH12_MOUSE	35 kDa	0.999395	3	1	Q8BYK4	Rdh12	Retinol dehydrogenase 12	23.5779	22.7582	24.009	24.0842	24.945	22.4012	22.5056	23.0561	23.7345	22.9967	-0.936039	-1.61862	-0.25346	24.054	-2.87016	-3.54766	0.000604566	0.00979775
sp|P60867|RS20_MOUSE 40S ribosomal protein S20 OS=Mus musculus OX=10090 GN=Rps20 PE=1 SV=1	sp|P60867|RS20_MOUSE	13 kDa	0.999165	2	1	P60867	Rps20	40S ribosomal protein S20	23.2902	22.3659	22.744	22.1739	21.9869	22.0509	22.094	21.0706	22.2272	20.8902	-0.845586	-1.46245	-0.22872	21.0955	-2.86901	-3.55006	0.000835209	0.00982244
sp|Q9Z2Y3|HOME1_MOUSE Homer protein homolog 1 OS=Mus musculus OX=10090 GN=Homer1 PE=1 SV=2	sp|Q9Z2Y3|HOME1_MOUSE	41 kDa	0.99871	4	1	Q9Z2Y3	Homer1	Homer protein homolog 1	23.1689	19.9744	23.6474	22.5295	22.481	21.9867	18.7456	20.2387	20.9648	21.6228	-1.64848	-2.85086	-0.446104	21.387	-2.87113	-3.54895	0.00128957	0.00983347
sp|P63321|RALA_MOUSE Ras-related protein Ral-A OS=Mus musculus OX=10090 GN=Rala PE=1 SV=1	sp|P63321|RALA_MOUSE	24 kDa	0.999737	5	1	P63321	Rala	Ras-related protein Ral-A	22.4971	22.3014	22.0079	23.0181	23.4546	23.7486	23.6341	22.4869	23.4448	23.7208	0.751222	0.201681	1.30076	23.5028	2.8611	-3.56656	0.000262961	0.00999416
sp|Q61545|EWS_MOUSE RNA-binding protein EWS OS=Mus musculus OX=10090 GN=Ewsr1 PE=1 SV=2	sp|Q61545|EWS_MOUSE	68 kDa	0.999248	2	1	Q61545	Ewsr1	RNA-binding protein EWS	22.1455	23.0017	22.7384	23.1291	22.634	22.0098	22.4878	22.1766	21.9173	22.2714	-0.557139	-0.96507	-0.149209	23.4397	-2.85853	-3.57193	0.000752391	0.0100506
sp|Q9QYB5|ADDG_MOUSE Gamma-adducin OS=Mus musculus OX=10090 GN=Add3 PE=1 SV=2	sp|Q9QYB5|ADDG_MOUSE	79 kDa	0.999776	14	1	Q9QYB5	Add3	Gamma-adducin	29.3573	27.3524	27.9459	27.6731	27.3444	28.2922	26.2532	26.0237	26.6908	27.0222	-1.07821	-1.86766	-0.288756	26.4743	-2.85852	-3.57194	0.000223561	0.0100507
sp|P27546|MAP4_MOUSE Microtubule-associated protein 4 OS=Mus musculus OX=10090 GN=Map4 PE=1 SV=3	sp|P27546|MAP4_MOUSE	117 kDa	0.999248	4	1	P27546	Map4	Microtubule-associated protein 4	25.2166	26.355	26.2229	26.2708	25.2955	25.6381	25.1362	24.5771	24.5024	25.6288	-0.775609	-1.34538	-0.205841	24.8936	-2.84911	-3.59155	0.000752211	0.0102599
sp|Q3TWF6|WDR70_MOUSE WD repeat-containing protein 70 OS=Mus musculus OX=10090 GN=Wdr70 PE=1 SV=1	sp|Q3TWF6|WDR70_MOUSE	73 kDa	0.999528	2	1	Q3TWF6	Wdr70	WD repeat-containing protein 70	17.7782	17.6905	19.3031	19.2824	18.3288	20.6522	20.9353	18.3407	19.8453	21.6904	1.81622	0.477187	3.15526	18.2547	2.84045	-3.61277	0.000472405	0.010515
sp|Q8C006|TRI35_MOUSE Tripartite motif-containing protein 35 OS=Mus musculus OX=10090 GN=Trim35 PE=1 SV=2	sp|Q8C006|TRI35_MOUSE	57 kDa	0.999555	5	1	Q8C006	Trim35	Tripartite motif-containing protein 35	22.1603	24.3069	24.3483	24.2782	23.3722	23.2162	21.7845	22.2914	23.0756	22.8308	-1.05346	-1.83189	-0.275023	21.7531	-2.83243	-3.62623	0.000445461	0.010641
sp|Q9Z1W8|AT12A_MOUSE Potassium-transporting ATPase alpha chain 2 OS=Mus musculus OX=10090 GN=Atp12a PE=1 SV=3	sp|Q9Z1W8|AT12A_MOUSE	115 kDa	0.99934	5	0.2	Q9Z1W8	Atp12a	Potassium-transporting ATPase alpha chain 2	18.7479	21.8381	20.163	20.1408	22.74	22.5985	23.9175	23.8218	20.4201	26.1457	2.65476	0.693205	4.61632	21.5125	2.83423	-3.62567	0.00065967	0.0106586
sp|Q8JZM7|CDC73_MOUSE Parafibromin OS=Mus musculus OX=10090 GN=Cdc73 PE=1 SV=1	sp|Q8JZM7|CDC73_MOUSE	61 kDa	0.997853	2	1	Q8JZM7	Cdc73	Parafibromin	23.6622	22.3426	22.4418	22.4382	21.5881	21.7019	22.0052	20.6079	21.7979	21.8209	-0.907824	-1.58209	-0.233557	21.5742	-2.81796	-3.65627	0.00214655	0.0109827
sp|Q9CZ30|OLA1_MOUSE Obg-like ATPase 1 OS=Mus musculus OX=10090 GN=Ola1 PE=1 SV=1	sp|Q9CZ30|OLA1_MOUSE	45 kDa	0.991967	2	1	Q9CZ30	Ola1	Obg-like ATPase 1	15.2915	20.103	18.7891	18.0473	18.9017	19.4116	21.2394	20.1322	22.4685	18.1692	2.05766	0.526197	3.58911	20.347	2.8137	-3.66818	0.00803259	0.0111459
sp|Q811D0|DLG1_MOUSE Disks large homolog 1 OS=Mus musculus OX=10090 GN=Dlg1 PE=1 SV=1	sp|Q811D0|DLG1_MOUSE	100 kDa	0.997999	3	1	Q811D0	Dlg1	Disks large homolog 1	23.0701	21.4492	21.679	22.1056	20.6257	22.0687	20.7844	20.6691	19.6487	20.1737	-1.11698	-1.9489	-0.285055	21.726	-2.81076	-3.67241	0.00200077	0.0111806
sp|P60469|LIPA3_MOUSE Liprin-alpha-3 OS=Mus musculus OX=10090 GN=Ppfia3 PE=1 SV=2	sp|P60469|LIPA3_MOUSE	133 kDa	0.999479	14	0.93	P60469	Ppfia3	Liprin-alpha-3	26.054	24.4566	24.5012	25.6561	24.3301	24.6548	24.2304	23.247	23.7661	24.4167	-0.936614	-1.63486	-0.238368	23.8652	-2.80748	-3.67798	0.000521023	0.0112365
sp|Q9QUM9|PSA6_MOUSE Proteasome subunit alpha type-6 OS=Mus musculus OX=10090 GN=Psma6 PE=1 SV=1	sp|Q9QUM9|PSA6_MOUSE	27 kDa	0.99926	5	1	Q9QUM9	Psma6	Proteasome subunit alpha type-6	25.5101	24.6417	25.4836	24.7765	25.4561	23.9786	24.6678	24.795	24.9868	24.4896	-0.59003	-1.03562	-0.144442	24.3637	-2.77144	-3.75239	0.000740489	0.0121535
sp|O55013|TPPC3_MOUSE Trafficking protein particle complex subunit 3 OS=Mus musculus OX=10090 GN=Trappc3 PE=1 SV=1	sp|O55013|TPPC3_MOUSE	20 kDa	0.999141	2	1	O55013	Trappc3	Trafficking protein particle complex subunit 3	23.2299	22.4855	22.2382	22.8478	21.7205	21.8592	22.145	20.8423	21.3459	21.8304	-0.899837	-1.58163	-0.218043	20.7779	-2.76233	-3.77114	0.000858583	0.0123964
sp|Q9Z2H5|E41L1_MOUSE Band 4.1-like protein 1 OS=Mus musculus OX=10090 GN=Epb41l1 PE=1 SV=2	sp|Q9Z2H5|E41L1_MOUSE	98 kDa	0.995309	5	0.4	Q9Z2H5	Epb41l1	Band 4.1-like protein 1	16.5182	15.753	10.5972	14.6833	NA	16.7487	15.9668	17.2698	16.7963	17.2539	2.41914	0.585889	4.2524	17.1655	2.77404	-3.71407	0.00469051	0.0125821
sp|O55131|SEPT7_MOUSE Septin-7 OS=Mus musculus OX=10090 GN=Septin7 PE=1 SV=1	sp|O55131|SEPT7_MOUSE	51 kDa	0.999462	8	1	O55131	Septin7	Septin-7	25.456	24.8283	24.7755	24.9644	24.8677	26.5889	25.8247	24.4129	25.5577	26.9183	0.882113	0.209183	1.55504	25.7676	2.74359	-3.80962	0.00053839	0.0129106
sp|Q9WV55|VAPA_MOUSE Vesicle-associated membrane protein-associated protein A OS=Mus musculus OX=10090 GN=Vapa PE=1 SV=2	sp|Q9WV55|VAPA_MOUSE	28 kDa	0.99981	3	1	Q9WV55	Vapa	Vesicle-associated membrane protein-associated protein A	25.6162	24.7372	24.8562	25.099	24.5992	24.5715	24.8321	23.7778	24.0438	24.6821	-0.600108	-1.05862	-0.141592	24.6519	-2.7393	-3.81841	0.000189591	0.0130311
sp|P70336|ROCK2_MOUSE Rho-associated protein kinase 2 OS=Mus musculus OX=10090 GN=Rock2 PE=1 SV=1	sp|P70336|ROCK2_MOUSE	161 kDa	0.998896	7	0.71	P70336	Rock2	Rho-associated protein kinase 2	22.7681	22.5443	21.6381	22.6273	21.5412	22.0944	21.9831	20.5705	21.1288	21.4103	-0.786366	-1.38823	-0.184499	21.6703	-2.73457	-3.8281	0.00110432	0.0131653
sp|Q9WVR4|FXR2_MOUSE Fragile X mental retardation syndrome-related protein 2 OS=Mus musculus OX=10090 GN=Fxr2 PE=1 SV=1	sp|Q9WVR4|FXR2_MOUSE	74 kDa	0.999786	8	0.88	Q9WVR4	Fxr2	Fragile X mental retardation syndrome-related protein 2	24.8587	24.7188	24.9281	24.9908	25.085	24.9624	23.9366	24.0677	24.7953	24.2364	-0.516571	-0.913145	-0.119996	24.231	-2.72628	-3.84506	0.00021355	0.0134037
sp|Q8C0T5|SI1L1_MOUSE Signal-induced proliferation-associated 1-like protein 1 OS=Mus musculus OX=10090 GN=Sipa1l1 PE=1 SV=2	sp|Q8C0T5|SI1L1_MOUSE	197 kDa	0.999745	9	1	Q8C0T5	Sipa1l1	Signal-induced proliferation-associated 1-like protein 1	25.0652	24.06	25.9654	25.0297	24.2874	25.3197	22.2302	23.7082	23.2957	24.171	-1.13658	-2.01824	-0.254908	23.1746	-2.69924	-3.90218	0.000255213	0.0142615
sp|Q9QYJ0|DNJA2_MOUSE DnaJ homolog subfamily A member 2 OS=Mus musculus OX=10090 GN=Dnaja2 PE=1 SV=1	sp|Q9QYJ0|DNJA2_MOUSE	46 kDa	0.997529	2	1	Q9QYJ0	Dnaja2	DnaJ homolog subfamily A member 2	20.9185	22.1454	20.9795	21.0944	23.4255	22.6731	22.5142	24.22	22.7559	22.0511	1.13023	0.253326	2.00714	21.9154	2.69862	-3.90322	0.00247093	0.0142748
sp|Q9EPU4|CPSF1_MOUSE Cleavage and polyadenylation specificity factor subunit 1 OS=Mus musculus OX=10090 GN=Cpsf1 PE=1 SV=1	sp|Q9EPU4|CPSF1_MOUSE	161 kDa	0.99935	2	1	Q9EPU4	Cpsf1	Cleavage and polyadenylation specificity factor subunit 1	20.8974	21.0085	20.5569	21.0594	19.9865	20.4103	20.5888	19.3233	19.706	20.1296	-0.670141	-1.19134	-0.148939	20.8888	-2.69107	-3.91684	0.000649805	0.0144624
sp|Q7TSJ2|MAP6_MOUSE Microtubule-associated protein 6 OS=Mus musculus OX=10090 GN=Map6 PE=1 SV=2	sp|Q7TSJ2|MAP6_MOUSE	96 kDa	0.999752	13	1	Q7TSJ2	Map6	Microtubule-associated protein 6	25.6848	25.6674	26.3503	26.2254	25.2812	25.8052	25.1569	24.6276	24.684	25.6514	-0.656799	-1.16781	-0.145786	24.9865	-2.69008	-3.91886	0.000248342	0.0144933
sp|B9EJ80|PDZD8_MOUSE PDZ domain-containing protein 8 OS=Mus musculus OX=10090 GN=Pdzd8 PE=1 SV=1	sp|B9EJ80|PDZD8_MOUSE	128 kDa	0.999069	6	1	B9EJ80	Pdzd8	PDZ domain-containing protein 8	24.2079	22.6416	23.3751	23.7569	22.6072	22.8886	22.9329	20.8345	21.8873	23.0185	-1.00539	-1.78815	-0.222623	22.0885	-2.68823	-3.92261	0.000930584	0.0145511
sp|O35643|AP1B1_MOUSE AP-1 complex subunit beta-1 OS=Mus musculus OX=10090 GN=Ap1b1 PE=1 SV=2	sp|O35643|AP1B1_MOUSE	104 kDa	0.999562	23	0.39	O35643	Ap1b1	AP-1 complex subunit beta-1	26.6001	27.289	27.0994	27.0496	26.427	25.8924	26.9563	26.552	25.8241	26.3348	-0.581086	-1.03459	-0.127582	26.4115	-2.68178	-3.93571	0.000437647	0.0147547
sp|Q8K310|MATR3_MOUSE Matrin-3 OS=Mus musculus OX=10090 GN=Matr3 PE=1 SV=1	sp|Q8K310|MATR3_MOUSE	95 kDa	0.999753	10	1	Q8K310	Matr3	Matrin-3	25.2077	25.4501	25.7408	25.7771	25.6022	25.9997	25.9187	26.2263	25.8048	25.9095	0.416213	0.0900984	0.742328	26.0577	2.67122	-3.95713	0.000246562	0.0150939
sp|Q62425|NDUA4_MOUSE Cytochrome c oxidase subunit NDUFA4 OS=Mus musculus OX=10090 GN=Ndufa4 PE=1 SV=2	sp|Q62425|NDUA4_MOUSE	9 kDa	0.999334	2	1	Q62425	Ndufa4	Cytochrome c oxidase subunit NDUFA4	26.728	26.78	26.4187	26.29	25.6692	27.4677	27.4638	25.99	26.9487	27.5268	0.702226	0.151005	1.25345	26.9941	2.66634	-3.96702	0.000665774	0.0152532
sp|Q9Z1S5|SEPT3_MOUSE Neuronal-specific septin-3 OS=Mus musculus OX=10090 GN=Septin3 PE=1 SV=2	sp|Q9Z1S5|SEPT3_MOUSE	40 kDa	0.998149	2	0.5	Q9Z1S5	Septin3	Neuronal-specific septin-3	19.4534	19.8664	19.5415	18.5879	19.0453	18.1472	18.6743	15.699	17.8821	19.5577	-1.30684	-2.33242	-0.281274	18.8086	-2.66851	-3.96512	0.00185078	0.0152538
sp|Q99LD9|EI2BB_MOUSE Translation initiation factor eIF-2B subunit beta OS=Mus musculus OX=10090 GN=Eif2b2 PE=1 SV=1	sp|Q99LD9|EI2BB_MOUSE	39 kDa	0.999779	3	1	Q99LD9	Eif2b2	Translation initiation factor eIF-2B subunit beta	25.6754	25.4092	25.0717	25.6115	24.4927	25.0958	25.0008	23.4217	24.183	24.7989	-0.752027	-1.34317	-0.160881	23.0244	-2.66258	-3.97463	0.000220901	0.0153768
sp|E9Q5C9|NOLC1_MOUSE Nucleolar and coiled-body phosphoprotein 1 OS=Mus musculus OX=10090 GN=Nolc1 PE=1 SV=1	sp|E9Q5C9|NOLC1_MOUSE	74 kDa	0.999375	2	1	E9Q5C9	Nolc1	Nucleolar and coiled-body phosphoprotein 1	18.0254	23.6318	20.8569	19.932	16.2314	22.5713	23.8596	21.3818	21.9838	22.8352	2.79081	0.584911	4.99671	20.1477	2.64944	-4.0036	0.000624742	0.0158899
sp|Q7TPR4|ACTN1_MOUSE Alpha-actinin-1 OS=Mus musculus OX=10090 GN=Actn1 PE=1 SV=1	sp|Q7TPR4|ACTN1_MOUSE	103 kDa	0.99988	19	0.47	Q7TPR4	Actn1	Alpha-actinin-1	25.3889	23.2534	24.4725	23.5965	24.4494	24.4265	22.3907	23.5497	22.997	23.1768	-0.92399	-1.65821	-0.189773	23.3007	-2.63395	-4.03243	0.000119786	0.0163512
sp|Q8VBX6|MPDZ_MOUSE Multiple PDZ domain protein OS=Mus musculus OX=10090 GN=Mpdz PE=1 SV=2	sp|Q8VBX6|MPDZ_MOUSE	219 kDa	0.999457	16	1	Q8VBX6	Mpdz	Multiple PDZ domain protein	26.115	25.1324	25.1143	25.4941	24.4033	25.3375	24.6034	23.2576	24.0753	24.7673	-0.843599	-1.51549	-0.171706	24.1993	-2.62785	-4.0447	0.000542858	0.0165662
sp|P59708|SF3B6_MOUSE Splicing factor 3B subunit 6 OS=Mus musculus OX=10090 GN=Sf3b6 PE=1 SV=1	sp|P59708|SF3B6_MOUSE	15 kDa	0.999544	3	1	P59708	Sf3b6	Splicing factor 3B subunit 6	24.8328	25.1018	24.6962	24.7688	23.6855	24.2472	24.2729	23.2971	24.1319	23.9545	-0.6363	-1.14381	-0.128791	23.5249	-2.62411	-4.05221	0.000455618	0.0166992
sp|Q60749|KHDR1_MOUSE KH domain-containing, RNA-binding, signal transduction-associated protein 1 OS=Mus musculus OX=10090 GN=Khdrbs1 PE=1 SV=2	sp|Q60749|KHDR1_MOUSE	48 kDa	0.9995	2	1	Q60749	Khdrbs1	KH domain-containing, RNA-binding, signal transduction-associated protein 1	22.5745	23.2292	23.3073	22.6069	23.1166	22.2146	23.0228	22.4238	22.22	22.4325	-0.504118	-0.906325	-0.101911	22.6333	-2.6233	-4.05385	0.000499921	0.0167283
sp|P60487|PLPP_MOUSE Pyridoxal phosphate phosphatase OS=Mus musculus OX=10090 GN=Pdxp PE=1 SV=1	sp|P60487|PLPP_MOUSE	32 kDa	0.998491	2	1	P60487	Pdxp	Pyridoxal phosphate phosphatase	22.3996	20.7033	22.488	21.674	23.1101	19.1696	20.1046	22.7874	21.8855	18.6162	-1.5623	-2.81352	-0.311075	21.9047	-2.6148	-4.0732	0.0015085	0.0171107
sp|Q8R317|UBQL1_MOUSE Ubiquilin-1 OS=Mus musculus OX=10090 GN=Ubqln1 PE=1 SV=1	sp|Q8R317|UBQL1_MOUSE	62 kDa	0.99964	2	1	Q8R317	Ubqln1	Ubiquilin-1	22.0891	22.8159	22.812	22.2633	22.8128	20.6806	21.1168	22.8595	22.616	21.0454	-0.894971	-1.61229	-0.177649	21.9089	-2.61132	-4.0779	0.000359939	0.0171624
sp|P28660|NCKP1_MOUSE Nck-associated protein 1 OS=Mus musculus OX=10090 GN=Nckap1 PE=1 SV=2	sp|P28660|NCKP1_MOUSE	129 kDa	0.997884	3	1	P28660	Nckap1	Nck-associated protein 1	22.3871	21.2091	21.347	21.7687	21.1005	21.5035	21.0295	20.5218	20.9004	20.9095	-0.589545	-1.06286	-0.116232	22.0186	-2.60695	-4.08665	0.00211587	0.0173232
sp|Q9ESZ8|GTF2I_MOUSE General transcription factor II-I OS=Mus musculus OX=10090 GN=Gtf2i PE=1 SV=3	sp|Q9ESZ8|GTF2I_MOUSE	112 kDa	0.999519	8	1	Q9ESZ8	Gtf2i	General transcription factor II-I	22.781	24.0033	23.7828	23.0638	23.934	23.9837	24.2668	24.7481	23.6373	24.0157	0.617322	0.120728	1.11392	24.1711	2.60181	-4.09696	0.000480572	0.0175146
sp|P54823|DDX6_MOUSE Probable ATP-dependent RNA helicase DDX6 OS=Mus musculus OX=10090 GN=Ddx6 PE=1 SV=1	sp|P54823|DDX6_MOUSE	54 kDa	0.999049	6	1	P54823	Ddx6	Probable ATP-dependent RNA helicase DDX6	22.086	23.1117	22.7214	22.927	22.4218	23.5065	23.3604	22.5738	23.4011	23.1086	0.536481	0.103146	0.969817	23.1462	2.59116	-4.11824	0.000951355	0.0179168
sp|Q9Z0X1|AIFM1_MOUSE Apoptosis-inducing factor 1, mitochondrial OS=Mus musculus OX=10090 GN=Aifm1 PE=1 SV=1	sp|Q9Z0X1|AIFM1_MOUSE	67 kDa	0.999758	3	1	Q9Z0X1	Aifm1	Apoptosis-inducing factor 1, mitochondrial	22.7157	21.9604	21.9719	22.7785	21.3567	23.3287	22.433	22.1828	22.941	23.3596	0.692381	0.132896	1.25187	23.2083	2.59013	-4.12031	0.00024196	0.0179563
sp|Q2KN98|CYTSA_MOUSE Cytospin-A OS=Mus musculus OX=10090 GN=Specc1l PE=1 SV=1	sp|Q2KN98|CYTSA_MOUSE	124 kDa	0.999723	5	1	Q2KN98	Specc1l	Cytospin-A	24.5131	20.7916	23.7384	21.9269	23.6277	23.2677	19.2774	21.4391	20.4399	21.5724	-1.72025	-3.11953	-0.320959	21.2784	-2.5745	-4.15363	0.000276548	0.0186428
sp|Q921M3|SF3B3_MOUSE Splicing factor 3B subunit 3 OS=Mus musculus OX=10090 GN=Sf3b3 PE=1 SV=1	sp|Q921M3|SF3B3_MOUSE	136 kDa	0.999828	15	1	Q921M3	Sf3b3	Splicing factor 3B subunit 3	29.2528	28.8003	28.7168	28.8547	27.7439	28.695	28.0382	26.784	28.1964	27.8988	-0.751215	-1.36263	-0.139804	27.1732	-2.57155	-4.15736	0.000171889	0.0186807
sp|P14231|AT1B2_MOUSE Sodium/potassium-transporting ATPase subunit beta-2 OS=Mus musculus OX=10090 GN=Atp1b2 PE=1 SV=2	sp|P14231|AT1B2_MOUSE	33 kDa	0.999677	4	1	P14231	Atp1b2	Sodium/potassium-transporting ATPase subunit beta-2	23.711	24.1772	25.1364	24.502	24.8366	24.9347	25.1319	25.1197	24.5835	25.8222	0.645798	0.118927	1.17267	25.7895	2.56541	-4.16957	0.000323146	0.0189262
sp|Q6NZJ6|IF4G1_MOUSE Eukaryotic translation initiation factor 4 gamma 1 OS=Mus musculus OX=10090 GN=Eif4g1 PE=1 SV=1	sp|Q6NZJ6|IF4G1_MOUSE	176 kDa	0.998225	3	1	Q6NZJ6	Eif4g1	Eukaryotic translation initiation factor 4 gamma 1	20.7119	20.6519	20.7648	21.091	21.0016	21.2802	19.9514	20.3016	19.9896	19.7076	-0.598125	-1.08617	-0.11008	21.0817	-2.56506	-4.17028	0.00177473	0.0189406
sp|P20357|MTAP2_MOUSE Microtubule-associated protein 2 OS=Mus musculus OX=10090 GN=Map2 PE=1 SV=2	sp|P20357|MTAP2_MOUSE	199 kDa	0.999926	57	1	P20357	Map2	Microtubule-associated protein 2	31.7651	30.4722	31.0552	31.2515	30.334	30.6144	30.7025	29.5355	30.1731	30.5084	-0.668812	-1.21623	-0.121392	28.1591	-2.5571	-4.18609	7.3642e-05	0.0192633
sp|Q9DBS5|KLC4_MOUSE Kinesin light chain 4 OS=Mus musculus OX=10090 GN=Klc4 PE=1 SV=1	sp|Q9DBS5|KLC4_MOUSE	69 kDa	0.99937	2	1	Q9DBS5	Klc4	Kinesin light chain 4	20.6719	17.9569	17.9479	19.9294	19.5057	18.2951	18.651	17.5693	17.3	18.7367	-1.09191	-1.98572	-0.198098	19.069	-2.55793	-4.186	0.000630146	0.0192894
sp|Q9QYC0|ADDA_MOUSE Alpha-adducin OS=Mus musculus OX=10090 GN=Add1 PE=1 SV=2	sp|Q9QYC0|ADDA_MOUSE	81 kDa	0.999773	15	0.93	Q9QYC0	Add1	Alpha-adducin	31.3273	28.923	29.5197	29.3189	29.1558	30.1175	27.9015	27.5466	28.3299	28.9071	-1.08843	-1.98158	-0.195275	27.7307	-2.55165	-4.19845	0.000227224	0.0195477
sp|P97493|THIOM_MOUSE Thioredoxin, mitochondrial OS=Mus musculus OX=10090 GN=Txn2 PE=1 SV=1	sp|P97493|THIOM_MOUSE	18 kDa	0.997797	2	1	P97493	Txn2	Thioredoxin, mitochondrial	23.8546	23.4754	24.2854	23.7581	24.8974	24.8549	24.4117	24.351	25.2978	24.7569	0.680257	0.121	1.23951	22.629	2.54581	-4.20848	0.0022031	0.0197303
sp|Q9QZQ1|AFAD_MOUSE Afadin OS=Mus musculus OX=10090 GN=Afdn PE=1 SV=3	sp|Q9QZQ1|AFAD_MOUSE	206 kDa	0.999334	7	1	Q9QZQ1	Afdn	Afadin	24.3724	22.6977	23.9644	23.2036	22.9686	24.0434	21.9623	22.0794	21.7234	22.6683	-0.945992	-1.72516	-0.166823	22.111	-2.54109	-4.21782	0.000666396	0.0199287
sp|B2RRE7|OTUD4_MOUSE OTU domain-containing protein 4 OS=Mus musculus OX=10090 GN=Otud4 PE=1 SV=1	sp|B2RRE7|OTUD4_MOUSE	123 kDa	0.999561	7	1	B2RRE7	Otud4	OTU domain-containing protein 4	24.7617	25.6072	26.004	26.0543	24.5286	25.4189	24.2049	23.5785	24.1991	25.2673	-0.857428	-1.56393	-0.150921	23.0709	-2.54007	-4.21985	0.00043916	0.0199719
sp|Q8R081|HNRPL_MOUSE Heterogeneous nuclear ribonucleoprotein L OS=Mus musculus OX=10090 GN=Hnrnpl PE=1 SV=2	sp|Q8R081|HNRPL_MOUSE	64 kDa	0.999716	5	1	Q8R081	Hnrnpl	Heterogeneous nuclear ribonucleoprotein L	25.0911	24.8796	24.8171	24.7127	24.5981	25.5735	26.1232	24.4841	25.5917	25.2255	0.57987	0.102059	1.05768	25.6966	2.54003	-4.21992	0.000284287	0.0199735
sp|P62631|EF1A2_MOUSE Elongation factor 1-alpha 2 OS=Mus musculus OX=10090 GN=Eef1a2 PE=1 SV=1	sp|P62631|EF1A2_MOUSE	50 kDa	0.999081	7	0.14	P62631	Eef1a2	Elongation factor 1-alpha 2	21.5221	21.9685	22.07	20.979	21.7846	21.1201	23.8952	22.2136	23.0076	22.9573	0.97392	0.16875	1.77909	23.1723	2.53163	-4.23654	0.000918999	0.0203321
sp|Q8R5M8|CADM1_MOUSE Cell adhesion molecule 1 OS=Mus musculus OX=10090 GN=Cadm1 PE=1 SV=2	sp|Q8R5M8|CADM1_MOUSE	50 kDa	0.999002	2	1	Q8R5M8	Cadm1	Cell adhesion molecule 1	23.2062	23.6113	23.2624	23.3464	23.9172	23.9445	23.8314	24.2588	23.6868	23.8549	0.446568	0.0763973	0.816739	24.9857	2.52493	-4.24976	0.000997684	0.0206222
sp|P48962|ADT1_MOUSE ADP/ATP translocase 1 OS=Mus musculus OX=10090 GN=Slc25a4 PE=1 SV=4	sp|P48962|ADT1_MOUSE	33 kDa	0.999314	12	0.58	P48962	Slc25a4	ADP/ATP translocase 1	27.9949	27.8799	27.8083	28.0869	28.6828	28.4062	28.5307	29.6374	28.4465	28.4088	0.595345	0.101582	1.08911	29.1461	2.52357	-4.25246	0.000686149	0.0206819
sp|Q3UVL4|VPS51_MOUSE Vacuolar protein sorting-associated protein 51 homolog OS=Mus musculus OX=10090 GN=Vps51 PE=1 SV=2	sp|Q3UVL4|VPS51_MOUSE	86 kDa	0.999111	2	1	Q3UVL4	Vps51	Vacuolar protein sorting-associated protein 51 homolog	20.3686	19.5616	20.3969	20.6765	18.6156	20.8504	18.2837	17.7888	17.5652	19.1129	-1.20363	-2.20695	-0.200299	19.4153	-2.51223	-4.27674	0.000888759	0.0212675
sp|Q8BH57|WDR48_MOUSE WD repeat-containing protein 48 OS=Mus musculus OX=10090 GN=Wdr48 PE=1 SV=1	sp|Q8BH57|WDR48_MOUSE	76 kDa	0.999512	2	1	Q8BH57	Wdr48	WD repeat-containing protein 48	21.756	21.5162	22.4393	22.2891	21.1528	22.7875	23.7814	21.0684	22.9883	23.0216	0.898751	0.14734	1.65016	21.9665	2.50338	-4.2922	0.000487544	0.0215827
sp|Q8R0Y6|AL1L1_MOUSE Cytosolic 10-formyltetrahydrofolate dehydrogenase OS=Mus musculus OX=10090 GN=Aldh1l1 PE=1 SV=1	sp|Q8R0Y6|AL1L1_MOUSE	99 kDa	0.999874	34	1	Q8R0Y6	Aldh1l1	Cytosolic 10-formyltetrahydrofolate dehydrogenase	31.2265	31.7832	31.3535	30.8262	29.8773	30.8333	30.4914	29.2621	30.3593	30.3768	-0.748737	-1.37753	-0.119948	27.8734	-2.49223	-4.31408	0.00012599	0.0220957
sp|P39447|ZO1_MOUSE Tight junction protein ZO-1 OS=Mus musculus OX=10090 GN=Tjp1 PE=1 SV=2	sp|P39447|ZO1_MOUSE	195 kDa	0.999812	31	1	P39447	Tjp1	Tight junction protein ZO-1	30.286	27.9335	29.8416	29.5327	29.0524	29.9291	27.4171	27.6223	27.9044	28.59	-1.03663	-1.90834	-0.164915	26.381	-2.48986	-4.31996	0.000187655	0.0222628
sp|Q9DB05|SNAA_MOUSE Alpha-soluble NSF attachment protein OS=Mus musculus OX=10090 GN=Napa PE=1 SV=1	sp|Q9DB05|SNAA_MOUSE	33 kDa	0.996722	2	0.5	Q9DB05	Napa	Alpha-soluble NSF attachment protein	19.1946	21.0101	19.397	20.6676	19.6611	19.1694	19.8391	19.8602	17.9465	18.4269	-0.937656	-1.72817	-0.147137	21.7887	-2.48254	-4.33307	0.00327784	0.0225513
sp|Q6ZWM4|LSM8_MOUSE U6 snRNA-associated Sm-like protein LSm8 OS=Mus musculus OX=10090 GN=Lsm8 PE=1 SV=3	sp|Q6ZWM4|LSM8_MOUSE	10 kDa	0.999745	2	1	Q6ZWM4	Lsm8	U6 snRNA-associated Sm-like protein LSm8	23.5188	23.6285	23.8347	22.9953	23.712	21.2435	22.6771	23.0549	23.6148	22.5949	-0.900823	-1.66093	-0.140715	21.372	-2.48044	-4.33718	0.000254581	0.0226511
sp|P35922|FMR1_MOUSE Synaptic functional regulator FMR1 OS=Mus musculus OX=10090 GN=Fmr1 PE=1 SV=1	sp|P35922|FMR1_MOUSE	69 kDa	0.997618	3	0.67	P35922	Fmr1	Synaptic functional regulator FMR1	20.1407	21.5762	20.2856	17.9501	21.0103	21.4231	21.1318	22.0059	21.9462	20.5826	1.22531	0.188817	2.26181	20.8949	2.47565	-4.34835	0.00238167	0.0229672
sp|P32067|LA_MOUSE Lupus La protein homolog OS=Mus musculus OX=10090 GN=Ssb PE=1 SV=1	sp|P32067|LA_MOUSE	48 kDa	0.999545	5	1	P32067	Ssb	Lupus La protein homolog	22.8853	23.129	23.2218	22.9631	25.003	23.5984	23.8592	25.5016	24.6131	24.0616	0.886365	0.133759	1.63897	24.4898	2.46496	-4.36741	0.000455349	0.0233999
sp|Q99020|ROAA_MOUSE Heterogeneous nuclear ribonucleoprotein A/B OS=Mus musculus OX=10090 GN=Hnrnpab PE=1 SV=1	sp|Q99020|ROAA_MOUSE	31 kDa	0.999477	5	0.8	Q99020	Hnrnpab	Heterogeneous nuclear ribonucleoprotein A/B	26.1594	25.5697	25.962	24.8454	25.2398	26.5702	27.0984	25.2805	26.6872	25.7824	0.728482	0.109756	1.34721	24.9985	2.46425	-4.36878	0.000523476	0.0234345
sp|Q52KR3|PRUN2_MOUSE Protein prune homolog 2 OS=Mus musculus OX=10090 GN=Prune2 PE=1 SV=2	sp|Q52KR3|PRUN2_MOUSE	340 kDa	0.997728	5	1	Q52KR3	Prune2	Protein prune homolog 2	23.8437	23.4391	23.0626	23.2974	22.1156	22.8988	22.4638	20.8208	22.7983	22.3939	-0.876604	-1.62212	-0.13109	21.5911	-2.461	-4.37511	0.0022718	0.0235947
sp|P51859|HDGF_MOUSE Hepatoma-derived growth factor OS=Mus musculus OX=10090 GN=Hdgf PE=1 SV=2	sp|P51859|HDGF_MOUSE	26 kDa	0.998864	2	1	P51859	Hdgf	Hepatoma-derived growth factor	24.9295	23.2884	23.562	24.1639	24.9225	20.8425	22.8238	24.7126	23.672	22.8329	-1.19651	-2.21964	-0.173372	23.5133	-2.44902	-4.40016	0.00113585	0.0242841
sp|Q6AW69|CGNL1_MOUSE Cingulin-like protein 1 OS=Mus musculus OX=10090 GN=Cgnl1 PE=1 SV=2	sp|Q6AW69|CGNL1_MOUSE	148 kDa	0.998261	4	0.75	Q6AW69	Cgnl1	Cingulin-like protein 1	21.4335	20.5927	21.0485	20.7548	20.9128	19.4729	20.9342	19.8583	20.4311	19.8722	-0.834724	-1.54925	-0.120196	20.5476	-2.44505	-4.40613	0.00173884	0.0243967
sp|Q810A7|DDX42_MOUSE ATP-dependent RNA helicase DDX42 OS=Mus musculus OX=10090 GN=Ddx42 PE=1 SV=3	sp|Q810A7|DDX42_MOUSE	102 kDa	0.999135	6	1	Q810A7	Ddx42	ATP-dependent RNA helicase DDX42	23.5186	24.0514	24.0548	24.4341	23.558	24.463	24.3856	23.9524	24.554	24.4949	0.446609	0.0627677	0.83045	24.1311	2.43523	-4.42518	0.000865325	0.024903
sp|Q02248|CTNB1_MOUSE Catenin beta-1 OS=Mus musculus OX=10090 GN=Ctnnb1 PE=1 SV=1	sp|Q02248|CTNB1_MOUSE	85 kDa	0.999361	8	0.88	Q02248	Ctnnb1	Catenin beta-1	25.7846	25.0882	25.4101	25.736	24.783	25.2435	25.4169	24.3547	23.7103	24.7669	-0.661947	-1.23363	-0.0902671	24.3227	-2.42345	-4.44797	0.00063945	0.0255232
sp|P62996|TRA2B_MOUSE Transformer-2 protein homolog beta OS=Mus musculus OX=10090 GN=Tra2b PE=1 SV=1	sp|P62996|TRA2B_MOUSE	34 kDa	0.99945	5	1	P62996	Tra2b	Transformer-2 protein homolog beta	25.4021	25.9967	25.7599	25.304	24.9442	26.2762	26.3849	25.6712	26.192	25.5132	0.526149	0.0711576	0.981141	25.6786	2.42031	-4.45405	0.000549991	0.0256914
sp|O35098|DPYL4_MOUSE Dihydropyrimidinase-related protein 4 OS=Mus musculus OX=10090 GN=Dpysl4 PE=1 SV=1	sp|O35098|DPYL4_MOUSE	62 kDa	0.999236	2	1	O35098	Dpysl4	Dihydropyrimidinase-related protein 4	21.7184	21.4812	22.147	21.4642	22.9977	18.7009	19.8486	22.8671	21.2354	20.8077	-1.26974	-2.36918	-0.170306	23.6352	-2.41855	-4.45908	0.000764156	0.0258772
sp|Q99KP6|PRP19_MOUSE Pre-mRNA-processing factor 19 OS=Mus musculus OX=10090 GN=Prpf19 PE=1 SV=1	sp|Q99KP6|PRP19_MOUSE	55 kDa	0.999706	8	1	Q99KP6	Prpf19	Pre-mRNA-processing factor 19	26.0676	26.2207	26.4326	26.3306	25.8781	25.8545	25.8731	24.8408	25.9967	25.8802	-0.496842	-0.929786	-0.0638981	25.0141	-2.40188	-4.48956	0.000293901	0.0266968
sp|Q8JZN7|MIRO2_MOUSE Mitochondrial Rho GTPase 2 OS=Mus musculus OX=10090 GN=Rhot2 PE=1 SV=1	sp|Q8JZN7|MIRO2_MOUSE	69 kDa	0.998447	2	1	Q8JZN7	Rhot2	Mitochondrial Rho GTPase 2	21.7487	21.8689	21.5158	20.9005	21.1331	22.2669	22.6778	21.0871	22.2659	21.866	0.599353	0.0768933	1.12181	21.5027	2.40101	-4.49123	0.00155252	0.026745
sp|Q9JHJ0|TMOD3_MOUSE Tropomodulin-3 OS=Mus musculus OX=10090 GN=Tmod3 PE=1 SV=1	sp|Q9JHJ0|TMOD3_MOUSE	40 kDa	0.999438	6	1	Q9JHJ0	Tmod3	Tropomodulin-3	25.628	26.02	25.0324	24.2714	24.0593	24.2381	24.3909	23.2317	24.4509	24.491	-0.841698	-1.5765	-0.106893	23.0355	-2.39744	-4.49809	0.000562097	0.0269442
sp|O88447|KLC1_MOUSE Kinesin light chain 1 OS=Mus musculus OX=10090 GN=Klc1 PE=1 SV=3	sp|O88447|KLC1_MOUSE	61 kDa	0.998056	4	1	O88447	Klc1	Kinesin light chain 1	24.1933	22.243	23.2749	23.3621	22.779	22.6631	22.6733	21.1917	22.713	22.7904	-0.764125	-1.43194	-0.096306	23.3382	-2.39481	-4.50316	0.00194375	0.0270925
sp|Q920Q6|MSI2H_MOUSE RNA-binding protein Musashi homolog 2 OS=Mus musculus OX=10090 GN=Msi2 PE=1 SV=1	sp|Q920Q6|MSI2H_MOUSE	37 kDa	0.998998	2	1	Q920Q6	Msi2	RNA-binding protein Musashi homolog 2	23.8237	24.1568	23.9332	23.2946	24.3857	24.2622	24.6267	24.8715	24.2877	23.9706	0.484959	0.0610172	0.908902	24.6806	2.39422	-4.50429	0.00100164	0.0271257
sp|O70305|ATX2_MOUSE Ataxin-2 OS=Mus musculus OX=10090 GN=Atxn2 PE=1 SV=1	sp|O70305|ATX2_MOUSE	136 kDa	0.997324	2	1	O70305	Atxn2	Ataxin-2	18.9332	19.7381	20.4628	20.3495	19.981	19.7107	19.0082	19.3007	18.6015	19.1954	-0.729615	-1.36812	-0.091115	18.93	-2.39165	-4.50922	0.00267563	0.0272708
sp|Q9EPL8|IPO7_MOUSE Importin-7 OS=Mus musculus OX=10090 GN=Ipo7 PE=1 SV=2	sp|Q9EPL8|IPO7_MOUSE	119 kDa	0.999561	2	1	Q9EPL8	Ipo7	Importin-7	23.6009	22.2882	23.8521	22.9032	23.8574	20.8161	22.1113	23.1395	23.5098	22.0037	-0.98426	-1.84805	-0.120467	21.9745	-2.38557	-4.52168	0.000439207	0.0276661
sp|Q8CIG8|ANM5_MOUSE Protein arginine N-methyltransferase 5 OS=Mus musculus OX=10090 GN=Prmt5 PE=1 SV=3	sp|Q8CIG8|ANM5_MOUSE	73 kDa	0.996601	2	1	Q8CIG8	Prmt5	Protein arginine N-methyltransferase 5	22.9981	21.785	22.6901	21.5631	22.1769	23.8493	23.1281	21.2606	23.9314	23.8227	0.955775	0.114389	1.79716	21.5174	2.37805	-4.53587	0.00339874	0.0280887
sp|Q9JJI8|RL38_MOUSE 60S ribosomal protein L38 OS=Mus musculus OX=10090 GN=Rpl38 PE=1 SV=3	sp|Q9JJI8|RL38_MOUSE	8 kDa	0.998599	2	1	Q9JJI8	Rpl38	60S ribosomal protein L38	18.799	19.6387	21.2333	20.228	18.5199	19.7505	18.3571	18.4877	18.8019	18.1634	-0.971671	-1.82772	-0.115622	20.0391	-2.37631	-4.53933	0.0014014	0.0281986
sp|Q91VJ4|STK38_MOUSE Serine/threonine-protein kinase 38 OS=Mus musculus OX=10090 GN=Stk38 PE=1 SV=1	sp|Q91VJ4|STK38_MOUSE	54 kDa	0.991597	3	0.67	Q91VJ4	Stk38	Serine/threonine-protein kinase 38	20.5751	17.2873	19.3799	19.2789	18.345	18.2947	15.9412	16.6725	18.5986	16.7209	-1.72767	-3.25004	-0.205308	18.1479	-2.37658	-4.5396	0.00840303	0.0282321
sp|Q80X90|FLNB_MOUSE Filamin-B OS=Mus musculus OX=10090 GN=Flnb PE=1 SV=3	sp|Q80X90|FLNB_MOUSE	278 kDa	0.995881	6	1	Q80X90	Flnb	Filamin-B	22.5841	19.4532	20.5527	20.6514	21.2197	22.383	22.4891	21.1199	21.4395	21.8968	0.973417	0.115335	1.8315	21.2517	2.37494	-4.54195	0.00411935	0.0282788
sp|Q5XJY5|COPD_MOUSE Coatomer subunit delta OS=Mus musculus OX=10090 GN=Arcn1 PE=1 SV=2	sp|Q5XJY5|COPD_MOUSE	57 kDa	0.999369	5	1	Q5XJY5	Arcn1	Coatomer subunit delta	27.4534	26.712	26.6099	26.8666	26.1646	26.4964	26.7935	25.0367	26.1199	26.1134	-0.649321	-1.22421	-0.0744321	24.7337	-2.36396	-4.56219	0.000631204	0.0288822
sp|Q8K4L3|SVIL_MOUSE Supervillin OS=Mus musculus OX=10090 GN=Svil PE=1 SV=1	sp|Q8K4L3|SVIL_MOUSE	243 kDa	0.99787	3	1	Q8K4L3	Svil	Supervillin	23.8007	23.285	26.4853	23.0153	24.9696	25.7424	25.4397	24.2962	26.1323	25.7914	1.16923	0.133267	2.20519	22.9648	2.36356	-4.56444	0.0021298	0.0290025
sp|Q5XG69|F169A_MOUSE Soluble lamin-associated protein of 75 kDa OS=Mus musculus OX=10090 GN=Fam169a PE=1 SV=3	sp|Q5XG69|F169A_MOUSE	73 kDa	0.999735	3	1	Q5XG69	Fam169a	Soluble lamin-associated protein of 75 kDa	23.4582	23.8762	23.2287	23.7101	23.5446	23.7255	24.2936	23.8178	23.8684	24.0059	0.378695	0.042718	0.714671	25.0643	2.35909	-4.57147	0.000264604	0.0291746
sp|P62852|RS25_MOUSE 40S ribosomal protein S25 OS=Mus musculus OX=10090 GN=Rps25 PE=1 SV=1	sp|P62852|RS25_MOUSE	14 kDa	0.997012	2	1	P62852	Rps25	40S ribosomal protein S25	25.2824	25.8499	25.115	25.4131	25.2455	25.3027	25.1516	24.0023	25.0325	24.8846	-0.506433	-0.956476	-0.0563902	23.3926	-2.35523	-4.57883	0.00298829	0.0294086
sp|P97427|DPYL1_MOUSE Dihydropyrimidinase-related protein 1 OS=Mus musculus OX=10090 GN=Crmp1 PE=1 SV=1	sp|P97427|DPYL1_MOUSE	62 kDa	0.999351	6	0.67	P97427	Crmp1	Dihydropyrimidinase-related protein 1	22.9122	22.4881	22.4758	23.0846	23.0199	21.9184	21.522	23.0849	22.0345	22.5581	-0.572563	-1.08244	-0.0626881	23.9146	-2.3503	-4.58819	0.000648799	0.0297091
sp|Q91VL8|TE2IP_MOUSE Telomeric repeat-binding factor 2-interacting protein 1 OS=Mus musculus OX=10090 GN=Terf2ip PE=1 SV=1	sp|Q91VL8|TE2IP_MOUSE	43 kDa	0.997209	2	1	Q91VL8	Terf2ip	Telomeric repeat-binding factor 2-interacting protein 1	20.4223	23.518	22.0327	22.0678	20.8803	21.4911	20.4407	20.7257	20.6523	20.9149	-0.939283	-1.77613	-0.102432	21.495	-2.34969	-4.58993	0.00279116	0.0297855
sp|Q9R0U0|SRS10_MOUSE Serine/arginine-rich splicing factor 10 OS=Mus musculus OX=10090 GN=Srsf10 PE=1 SV=2	sp|Q9R0U0|SRS10_MOUSE	31 kDa	0.999002	4	1	Q9R0U0	Srsf10	Serine/arginine-rich splicing factor 10	22.5796	23.4972	23.4574	22.6463	24.5352	23.3525	24.1544	24.5053	23.9686	24.1802	0.689071	0.073565	1.30458	24.5022	2.34313	-4.60182	0.000998066	0.0301524
sp|P63087|PP1G_MOUSE Serine/threonine-protein phosphatase PP1-gamma catalytic subunit OS=Mus musculus OX=10090 GN=Ppp1cc PE=1 SV=1	sp|P63087|PP1G_MOUSE	37 kDa	0.999045	12	0.08	P63087	Ppp1cc	Serine/threonine-protein phosphatase PP1-gamma catalytic subunit	28.4644	26.4846	27.9752	26.8934	26.7963	27.7249	25.4182	26.1907	25.7679	26.7488	-0.952678	-1.80722	-0.0981351	23.3295	-2.33397	-4.61986	0.000954746	0.0307748
sp|O89079|COPE_MOUSE Coatomer subunit epsilon OS=Mus musculus OX=10090 GN=Cope PE=1 SV=3	sp|O89079|COPE_MOUSE	35 kDa	0.998795	5	1	O89079	Cope	Coatomer subunit epsilon	22.7671	23.8506	22.4649	21.8308	23.2994	23.3457	23.7535	24.101	23.0285	23.3701	0.677179	0.0658772	1.28848	22.4867	2.31853	-4.64838	0.00120519	0.0317192
sp|Q80T85|DCAF5_MOUSE DDB1- and CUL4-associated factor 5 OS=Mus musculus OX=10090 GN=Dcaf5 PE=1 SV=2	sp|Q80T85|DCAF5_MOUSE	104 kDa	0.998472	2	1	Q80T85	Dcaf5	DDB1- and CUL4-associated factor 5	18.3475	NA	17.7113	17.653	10.6456	19.0592	19.1501	18.7827	18.5604	20.1174	3.0446	0.296379	5.79282	16.652	2.32891	-4.58317	0.00152777	0.0318198
sp|O55100|SNG1_MOUSE Synaptogyrin-1 OS=Mus musculus OX=10090 GN=Syngr1 PE=1 SV=2	sp|O55100|SNG1_MOUSE	26 kDa	0.999524	3	1	O55100	Syngr1	Synaptogyrin-1	24.3045	24.5875	22.828	23.6077	23.8213	22.8302	23.4276	23.1127	22.7302	23.8109	-0.647485	-1.23396	-0.0610125	24.4132	-2.31072	-4.6631	0.000476016	0.0322323
sp|P26041|MOES_MOUSE Moesin OS=Mus musculus OX=10090 GN=Msn PE=1 SV=3	sp|P26041|MOES_MOUSE	68 kDa	0.999209	6	0.5	P26041	Msn	Moesin	21.5936	21.2134	20.7157	20.467	21.3735	21.7765	21.5862	21.5171	21.4908	21.7512	0.551696	0.0513621	1.05203	21.7839	2.30783	-4.66853	0.000790719	0.0324235
sp|Q6PGC1|DHX29_MOUSE ATP-dependent RNA helicase DHX29 OS=Mus musculus OX=10090 GN=Dhx29 PE=1 SV=1	sp|Q6PGC1|DHX29_MOUSE	154 kDa	0.995225	4	1	Q6PGC1	Dhx29	ATP-dependent RNA helicase DHX29	21.7165	22.4074	22.5486	22.77	22.1965	20.8643	22.5188	21.7974	21.5181	21.2818	-0.731705	-1.39945	-0.0639582	20.9595	-2.29345	-4.69556	0.00477473	0.0333938
sp|Q80XI4|PI42B_MOUSE Phosphatidylinositol 5-phosphate 4-kinase type-2 beta OS=Mus musculus OX=10090 GN=Pip4k2b PE=1 SV=1	sp|Q80XI4|PI42B_MOUSE	47 kDa	0.999561	2	1	Q80XI4	Pip4k2b	Phosphatidylinositol 5-phosphate 4-kinase type-2 beta	22.8592	21.4638	21.4858	22.6235	21.1819	21.7139	21.4922	20.1275	20.8897	21.5521	-0.767783	-1.46911	-0.0664515	21.4363	-2.29129	-4.69961	0.000439336	0.0335418
sp|P46638|RB11B_MOUSE Ras-related protein Rab-11B OS=Mus musculus OX=10090 GN=Rab11b PE=1 SV=3	sp|P46638|RB11B_MOUSE	24 kDa	0.998442	3	1	P46638	Rab11b	Ras-related protein Rab-11B	21.7338	22.8154	22.8775	21.5313	23.682	23.3833	22.6556	24.2614	23.3569	22.8752	0.778464	0.0668218	1.49011	23.9895	2.2895	-4.70295	0.00155809	0.0336644
sp|Q5XJE5|LEO1_MOUSE RNA polymerase-associated protein LEO1 OS=Mus musculus OX=10090 GN=Leo1 PE=1 SV=2	sp|Q5XJE5|LEO1_MOUSE	76 kDa	0.999424	3	1	Q5XJE5	Leo1	RNA polymerase-associated protein LEO1	22.7452	23.2544	21.7665	23.2977	21.2747	21.4216	22.632	20.7578	21.3951	21.8391	-0.858552	-1.64402	-0.0730873	20.9633	-2.28773	-4.70627	0.0005761	0.0337869
sp|Q99L47|F10A1_MOUSE Hsc70-interacting protein OS=Mus musculus OX=10090 GN=St13 PE=1 SV=1	sp|Q99L47|F10A1_MOUSE	42 kDa	0.999024	2	1	Q99L47	St13	Hsc70-interacting protein	19.4637	20.6369	19.5794	20.5573	21.4139	21.34	19.9467	23.4874	21.2609	20.9105	1.05885	0.0858872	2.03181	23.5688	2.27902	-4.72381	0.000976128	0.0344967
sp|Q8K1N4|SPAS2_MOUSE Spermatogenesis-associated serine-rich protein 2 OS=Mus musculus OX=10090 GN=Spats2 PE=1 SV=1	sp|Q8K1N4|SPAS2_MOUSE	59 kDa	0.992811	3	1	Q8K1N4	Spats2	Spermatogenesis-associated serine-rich protein 2	19.8742	18.4565	17.0126	19.1063	18.9071	17.7406	17.4773	17.25	18.5055	17.1807	-1.04054	-1.99765	-0.0834311	17.8635	-2.27671	-4.72813	0.00718876	0.0346596
sp|P56564|EAA1_MOUSE Excitatory amino acid transporter 1 OS=Mus musculus OX=10090 GN=Slc1a3 PE=1 SV=2	sp|P56564|EAA1_MOUSE	60 kDa	0.999857	5	1	P56564	Slc1a3	Excitatory amino acid transporter 1	24.7171	25.3279	25.6371	25.1436	26.7938	25.9378	26.1119	27.9347	25.7449	26.0541	0.832776	0.059389	1.60616	26.6641	2.2537	-4.76974	0.000142873	0.0362157
sp|P08775|RPB1_MOUSE DNA-directed RNA polymerase II subunit RPB1 OS=Mus musculus OX=10090 GN=Polr2a PE=1 SV=3	sp|P08775|RPB1_MOUSE	217 kDa	0.999542	10	1	P08775	Polr2a	DNA-directed RNA polymerase II subunit RPB1	24.7833	23.7506	23.8453	24.6974	24.0394	24.0474	24.0144	22.7376	23.5902	23.8887	-0.567503	-1.09901	-0.0359927	22.4266	-2.23471	-4.80491	0.000458043	0.0376399
sp|A2AKX3|SETX_MOUSE Probable helicase senataxin OS=Mus musculus OX=10090 GN=Setx PE=1 SV=1	sp|A2AKX3|SETX_MOUSE	298 kDa	0.999555	11	1	A2AKX3	Setx	Probable helicase senataxin	24.8866	25.3197	25.1019	25.1152	24.12	25.0833	23.7769	23.0249	24.1754	24.8326	-0.730076	-1.41542	-0.0447363	23.1411	-2.2296	-4.81435	0.000445085	0.0380319
sp|P14824|ANXA6_MOUSE Annexin A6 OS=Mus musculus OX=10090 GN=Anxa6 PE=1 SV=3	sp|P14824|ANXA6_MOUSE	76 kDa	0.998024	2	1	P14824	Anxa6	Annexin A6	18.5913	20.4294	20.4275	19.7368	20.6453	16.2908	17.8469	20.909	19.7858	18.4195	-1.31566	-2.55318	-0.0781368	20.8475	-2.22639	-4.82139	0.0019757	0.0383874
sp|B2RSH2|GNAI1_MOUSE Guanine nucleotide-binding protein G(i) subunit alpha-1 OS=Mus musculus OX=10090 GN=Gnai1 PE=1 SV=1	sp|B2RSH2|GNAI1_MOUSE	40 kDa	0.991459	4	0.25	B2RSH2	Gnai1	Guanine nucleotide-binding protein G(i) subunit alpha-1	21.6426	21.2684	22.4225	21.0148	20.6632	18.5162	20.5333	20.807	21.6364	19.9855	-1.10662	-2.15178	-0.0614624	18.9239	-2.21731	-4.83808	0.00854135	0.0390976
sp|Q8BTM8|FLNA_MOUSE Filamin-A OS=Mus musculus OX=10090 GN=Flna PE=1 SV=5	sp|Q8BTM8|FLNA_MOUSE	281 kDa	0.99932	4	1	Q8BTM8	Flna	Filamin-A	23.3418	22.3037	22.3309	22.332	21.2006	22.4924	21.7322	20.7439	21.527	21.5608	-0.690504	-1.34515	-0.0358571	21.8372	-2.20762	-4.8548	0.000680448	0.0397611
sp|P35550|FBRL_MOUSE rRNA 2'-O-methyltransferase fibrillarin OS=Mus musculus OX=10090 GN=Fbl PE=1 SV=2	sp|P35550|FBRL_MOUSE	34 kDa	0.999823	3	1	P35550	Fbl	rRNA 2'-O-methyltransferase fibrillarin	22.7936	24.1069	23.8139	22.842	22.9112	22.3354	23.0067	22.5259	22.5822	22.7365	-0.656193	-1.27973	-0.0326573	22.4019	-2.2026	-4.864	0.000177317	0.040166
sp|Q91YQ5|RPN1_MOUSE Dolichyl-diphosphooligosaccharide--protein glycosyltransferase subunit 1 OS=Mus musculus OX=10090 GN=Rpn1 PE=1 SV=1	sp|Q91YQ5|RPN1_MOUSE	69 kDa	0.999188	5	1	Q91YQ5	Rpn1	Dolichyl-diphosphooligosaccharide--protein glycosyltransferase subunit 1	24.8305	25.11	24.9225	24.9503	24.5135	23.9712	24.9125	24.0724	24.5494	24.5459	-0.455084	-0.887673	-0.0224951	24.6744	-2.20181	-4.86543	0.000811785	0.0402293
sp|Q9DBG6|RPN2_MOUSE Dolichyl-diphosphooligosaccharide--protein glycosyltransferase subunit 2 OS=Mus musculus OX=10090 GN=Rpn2 PE=1 SV=1	sp|Q9DBG6|RPN2_MOUSE	69 kDa	0.999695	6	1	Q9DBG6	Rpn2	Dolichyl-diphosphooligosaccharide--protein glycosyltransferase subunit 2	22.8591	23.5336	23.6622	22.8573	23.926	23.66	23.6684	24.1847	23.5796	24.1455	0.479981	0.0232119	0.93675	24.2779	2.19934	-4.86997	0.000305183	0.0404308
sp|Q8BH59|CMC1_MOUSE Calcium-binding mitochondrial carrier protein Aralar1 OS=Mus musculus OX=10090 GN=Slc25a12 PE=1 SV=1	sp|Q8BH59|CMC1_MOUSE	75 kDa	0.99977	13	0.92	Q8BH59	Slc25a12	Calcium-binding mitochondrial carrier protein Aralar1	25.2679	26.1988	25.4953	25.9461	26.5412	26.1406	26.4442	27.2399	26.0069	26.3593	0.548315	0.0255844	1.07105	26.4622	2.19542	-4.87715	0.000230125	0.0407516
sp|P14094|AT1B1_MOUSE Sodium/potassium-transporting ATPase subunit beta-1 OS=Mus musculus OX=10090 GN=Atp1b1 PE=1 SV=1	sp|P14094|AT1B1_MOUSE	35 kDa	0.998583	4	1	P14094	Atp1b1	Sodium/potassium-transporting ATPase subunit beta-1	24.8643	25.762	25.4326	25.8972	25.4058	25.8972	26.0935	25.7218	25.7518	25.9582	0.41209	0.0191638	0.805016	26.1121	2.19506	-4.8778	0.001417	0.0407811
sp|Q64487|PTPRD_MOUSE Receptor-type tyrosine-protein phosphatase delta OS=Mus musculus OX=10090 GN=Ptprd PE=1 SV=3	sp|Q64487|PTPRD_MOUSE	214 kDa	0.999317	2	1	Q64487	Ptprd	Receptor-type tyrosine-protein phosphatase delta	20.4813	19.8633	20.4119	20.656	18.8053	18.9034	20.3294	18.2946	19.1399	18.862	-0.937694	-1.83202	-0.0433659	18.6827	-2.19539	-4.87797	0.000682794	0.0408353
sp|Q8BG67|EFR3A_MOUSE Protein EFR3 homolog A OS=Mus musculus OX=10090 GN=Efr3a PE=1 SV=1	sp|Q8BG67|EFR3A_MOUSE	93 kDa	0.998163	4	1	Q8BG67	Efr3a	Protein EFR3 homolog A	23.87	23.9292	23.3602	24.3131	21.8023	22.9211	22.3967	22.465	22.3126	23.4133	-0.753232	-1.47326	-0.0332077	22.0977	-2.18951	-4.88794	0.00183739	0.0412394
sp|Q91W86|VPS11_MOUSE Vacuolar protein sorting-associated protein 11 homolog OS=Mus musculus OX=10090 GN=Vps11 PE=1 SV=3	sp|Q91W86|VPS11_MOUSE	108 kDa	0.991786	3	1	Q91W86	Vps11	Vacuolar protein sorting-associated protein 11 homolog	16.3769	16.237	16.2219	16.2031	17.5686	15.0267	15.284	16.2271	NA	15.3957	-1.03816	-2.03442	-0.0418967	15.9524	-2.29657	-4.73607	0.00821391	0.0425257
sp|Q8CDN6|TXNL1_MOUSE Thioredoxin-like protein 1 OS=Mus musculus OX=10090 GN=Txnl1 PE=1 SV=3	sp|Q8CDN6|TXNL1_MOUSE	32 kDa	0.999213	3	1	Q8CDN6	Txnl1	Thioredoxin-like protein 1	22.1579	21.3593	21.2815	22.1133	20.8695	21.2397	21.3583	21.1104	20.7603	20.9444	-0.473678	-0.929938	-0.0174178	22.5527	-2.17288	-4.91824	0.000787441	0.042641
sp|Q9QYX7|PCLO_MOUSE Protein piccolo OS=Mus musculus OX=10090 GN=Pclo PE=1 SV=4	sp|Q9QYX7|PCLO_MOUSE	551 kDa	0.999821	33	1	Q9QYX7	Pclo	Protein piccolo	28.926	27.3652	27.4923	27.8549	26.7522	27.5196	27.0335	25.8706	27.0041	27.159	-0.760746	-1.4937	-0.0277968	24.9854	-2.17235	-4.91919	0.00017888	0.0426859
sp|Q8R0A7|K0513_MOUSE Uncharacterized protein KIAA0513 OS=Mus musculus OX=10090 GN=Kiaa0513 PE=1 SV=1	sp|Q8R0A7|K0513_MOUSE	46 kDa	0.999449	2	1	Q8R0A7	Kiaa0513	Uncharacterized protein KIAA0513	21.6384	21.1029	21.421	22.7428	21.5644	23.1871	22.4653	21.703	21.5797	22.911	0.675325	0.0236202	1.32703	23.2346	2.16883	-4.92558	0.000550816	0.0429882
sp|O35887|CALU_MOUSE Calumenin OS=Mus musculus OX=10090 GN=Calu PE=1 SV=1	sp|O35887|CALU_MOUSE	37 kDa	0.999788	2	1	O35887	Calu	Calumenin	23.6623	23.2808	24.389	22.7295	24.8081	25.6518	23.3926	24.4426	23.9217	26.485	1.00479	0.034647	1.97494	23.9442	2.16895	-4.92635	0.000211776	0.0430898
sp|Q7TT37|ELP1_MOUSE Elongator complex protein 1 OS=Mus musculus OX=10090 GN=Elp1 PE=1 SV=2	sp|Q7TT37|ELP1_MOUSE	150 kDa	0.999207	5	1	Q7TT37	Elp1	Elongator complex protein 1	24.4316	23.2099	23.1581	23.8021	22.7776	23.2858	23.3084	22.7521	22.3939	22.8264	-0.562594	-1.10582	-0.019365	22.6825	-2.16759	-4.92784	0.000792993	0.0430958
sp|Q91WG4|ELP2_MOUSE Elongator complex protein 2 OS=Mus musculus OX=10090 GN=Elp2 PE=1 SV=1	sp|Q91WG4|ELP2_MOUSE	93 kDa	0.998529	2	1	Q91WG4	Elp2	Elongator complex protein 2	22.8188	22.2124	21.5256	22.6139	21.5593	21.7751	21.9841	21.641	21.4788	21.429	-0.484391	-0.953748	-0.0150344	21.9895	-2.16002	-4.94156	0.00147059	0.0437543
sp|Q811G0|PTHB1_MOUSE Protein PTHB1 OS=Mus musculus OX=10090 GN=Bbs9 PE=1 SV=2	sp|Q811G0|PTHB1_MOUSE	99 kDa	0.999129	5	1	Q811G0	Bbs9	Protein PTHB1	24.0417	22.7092	22.8909	23.6662	22.2196	23.1167	22.9506	21.4265	22.2439	22.3363	-0.690689	-1.36019	-0.0211892	22.437	-2.15922	-4.94301	0.000871396	0.0438245
sp|P70168|IMB1_MOUSE Importin subunit beta-1 OS=Mus musculus OX=10090 GN=Kpnb1 PE=1 SV=2	sp|P70168|IMB1_MOUSE	97 kDa	0.999515	3	1	P70168	Kpnb1	Importin subunit beta-1	19.6165	23.7453	20.4697	20.7177	22.5535	22.4363	22.9369	23.3723	23.4408	21.1405	1.24484	0.0360351	2.45365	23.2017	2.15659	-4.94873	0.000485298	0.0441683
sp|Q3UYV9|NCBP1_MOUSE Nuclear cap-binding protein subunit 1 OS=Mus musculus OX=10090 GN=Ncbp1 PE=1 SV=2	sp|Q3UYV9|NCBP1_MOUSE	92 kDa	0.99849	3	1	Q3UYV9	Ncbp1	Nuclear cap-binding protein subunit 1	20.4418	19.717	19.6674	17.7597	21.0813	19.7099	20.5066	22.9813	21.6085	19.9103	1.20986	0.0184391	2.40129	21.0224	2.12657	-5.00274	0.00150966	0.0468904
sp|Q9D0T1|NH2L1_MOUSE NHP2-like protein 1 OS=Mus musculus OX=10090 GN=Snu13 PE=1 SV=4	sp|Q9D0T1|NH2L1_MOUSE	14 kDa	0.999289	3	1	Q9D0T1	Snu13	NHP2-like protein 1	23.1854	24.7466	24.0843	24.04	23.1333	23.2982	23.966	22.0446	22.967	23.396	-0.703582	-1.39662	-0.010547	21.9825	-2.12483	-5.00498	0.000711074	0.0469382
sp|Q6PFR5|TRA2A_MOUSE Transformer-2 protein homolog alpha OS=Mus musculus OX=10090 GN=Tra2a PE=1 SV=1	sp|Q6PFR5|TRA2A_MOUSE	32 kDa	0.997448	2	1	Q6PFR5	Tra2a	Transformer-2 protein homolog alpha	22.044	22.9901	22.1708	22.1858	21.1484	23.0406	23.5094	22.3997	23.2609	22.83	0.900286	0.0125801	1.78799	20.7868	2.12353	-5.00796	0.00255182	0.0471451
sp|Q3TXX4|VGLU1_MOUSE Vesicular glutamate transporter 1 OS=Mus musculus OX=10090 GN=Slc17a7 PE=1 SV=2	sp|Q3TXX4|VGLU1_MOUSE	62 kDa	0.997949	2	1	Q3TXX4	Slc17a7	Vesicular glutamate transporter 1	24.4451	23.5902	23.0946	23.8904	23.0267	23.8961	23.0402	21.9061	22.016	23.5819	-0.721326	-1.4327	-0.00994772	23.007	-2.12225	-5.00961	0.00205085	0.0471801
sp|Q99JY0|ECHB_MOUSE Trifunctional enzyme subunit beta, mitochondrial OS=Mus musculus OX=10090 GN=Hadhb PE=1 SV=1	sp|Q99JY0|ECHB_MOUSE	51 kDa	0.999438	4	1	Q99JY0	Hadhb	Trifunctional enzyme subunit beta, mitochondrial	23.8364	23.6824	23.1568	23.8281	22.4529	22.9191	23.1713	21.6871	23.0292	23.0873	-0.612532	-1.21675	-0.00831158	23.9008	-2.12177	-5.01046	0.000562323	0.0472249
sp|G3X9J0|SI1L3_MOUSE Signal-induced proliferation-associated 1-like protein 3 OS=Mus musculus OX=10090 GN=Sipa1l3 PE=1 SV=1	sp|G3X9J0|SI1L3_MOUSE	195 kDa	0.999606	19	1	G3X9J0	Sipa1l3	Signal-induced proliferation-associated 1-like protein 3	26.0226	25.0773	27.0204	26.0669	25.669	26.3296	23.4642	25.1146	25.1547	25.4534	-0.867953	-1.7245	-0.0114011	23.6153	-2.12142	-5.01152	0.000394269	0.0473136
sp|P43274|H14_MOUSE Histone H1.4 OS=Mus musculus OX=10090 GN=Hist1h1e PE=1 SV=2	sp|P43274|H14_MOUSE	22 kDa	0.999082	7	0.29	P43274	Hist1h1e	Histone H1.4	21.9254	26.3218	25.1272	24.1889	22.0653	21.3544	23.3653	23.5968	20.9318	22.8498	-1.50609	-2.99543	-0.0167491	21.0265	-2.11771	-5.0186	0.000917702	0.0477225
sp|Q8R1A4|DOCK7_MOUSE Dedicator of cytokinesis protein 7 OS=Mus musculus OX=10090 GN=Dock7 PE=1 SV=3	sp|Q8R1A4|DOCK7_MOUSE	241 kDa	0.999505	9	1	Q8R1A4	Dock7	Dedicator of cytokinesis protein 7	25.1403	23.6356	23.6765	23.9175	23.0781	23.4549	23.773	22.2833	22.8544	23.59	-0.698483	-1.39041	-0.00655816	22.5552	-2.11282	-5.02648	0.000495129	0.0480725
sp|Q8CHY6|P66A_MOUSE Transcriptional repressor p66 alpha OS=Mus musculus OX=10090 GN=Gatad2a PE=1 SV=2	sp|Q8CHY6|P66A_MOUSE	67 kDa	0.999314	3	1	Q8CHY6	Gatad2a	Transcriptional repressor p66 alpha	21.665	23.8295	23.6703	23.4543	21.8353	22.023	21.521	22.0481	21.1948	23.0402	-0.92546	-1.8436	-0.00731966	20.4672	-2.11056	-5.03115	0.00068628	0.0483752
sp|Q76LL6|FHOD3_MOUSE FH1/FH2 domain-containing protein 3 OS=Mus musculus OX=10090 GN=Fhod3 PE=1 SV=1	sp|Q76LL6|FHOD3_MOUSE	176 kDa	0.999571	11	1	Q76LL6	Fhod3	FH1/FH2 domain-containing protein 3	24.5143	23.1661	24.5883	24.6323	23.8075	24.5347	21.8589	22.473	23.542	23.1941	-1.02116	-2.03466	-0.00766785	22.9332	-2.11	-5.03236	0.000429223	0.0484572
sp|Q9Z2U0|PSA7_MOUSE Proteasome subunit alpha type-7 OS=Mus musculus OX=10090 GN=Psma7 PE=1 SV=1	sp|Q9Z2U0|PSA7_MOUSE	28 kDa	0.999598	5	1	Q9Z2U0	Psma7	Proteasome subunit alpha type-7	25.6158	25.6209	24.4503	24.7862	24.4241	24.8299	24.6376	24.0747	24.5803	24.3224	-0.490472	-0.978703	-0.00224065	25.6426	-2.10258	-5.04474	0.000402281	0.0490581
sp|Q61937|NPM_MOUSE Nucleophosmin OS=Mus musculus OX=10090 GN=Npm1 PE=1 SV=1	sp|Q61937|NPM_MOUSE	33 kDa	0.999173	3	1	Q61937	Npm1	Nucleophosmin	21.991	21.8123	22.3217	21.8454	23.0901	22.6955	22.1142	24.4037	22.6242	22.8628	0.728003	0.00329866	1.45271	23.5304	2.1025	-5.04488	0.000827414	0.0490658
sp|Q00PI9|HNRL2_MOUSE Heterogeneous nuclear ribonucleoprotein U-like protein 2 OS=Mus musculus OX=10090 GN=Hnrnpul2 PE=1 SV=2	sp|Q00PI9|HNRL2_MOUSE	85 kDa	0.999602	9	1	Q00PI9	Hnrnpul2	Heterogeneous nuclear ribonucleoprotein U-like protein 2	25.1902	25.3668	24.9143	25.1197	24.317	25.776	26.0294	24.7688	25.5119	25.2357	0.482765	0.00207927	0.963451	25.5277	2.10203	-5.04572	0.000397523	0.0491118
sp|Q9WV92|E41L3_MOUSE Band 4.1-like protein 3 OS=Mus musculus OX=10090 GN=Epb41l3 PE=1 SV=1	sp|Q9WV92|E41L3_MOUSE	103 kDa	0.999931	20	0.9	Q9WV92	Epb41l3	Band 4.1-like protein 3	29.6878	28.221	28.1246	28.473	27.7901	28.8401	27.7449	26.6336	27.8763	27.6563	-0.70904	-1.41515	-0.0029356	27.3536	-2.10168	-5.04635	6.8618e-05	0.0491461
sp|Q8BX10|PGAM5_MOUSE Serine/threonine-protein phosphatase PGAM5, mitochondrial OS=Mus musculus OX=10090 GN=Pgam5 PE=1 SV=1	sp|Q8BX10|PGAM5_MOUSE	32 kDa	0.9969	2	1	Q8BX10	Pgam5	Serine/threonine-protein phosphatase PGAM5, mitochondrial	19.7459	NA	15.5004	16.5321	19.2649	15.3793	13.8177	14.2667	18.8016	16.6024	-1.98729	-3.96777	-0.00681861	16.4187	-2.10944	-4.98244	0.0031003	0.0492965
sp|Q80TR8|DCAF1_MOUSE DDB1- and CUL4-associated factor 1 OS=Mus musculus OX=10090 GN=Dcaf1 PE=1 SV=4	sp|Q80TR8|DCAF1_MOUSE	169 kDa	0.999534	11	1	Q80TR8	Dcaf1	DDB1- and CUL4-associated factor 1	24.9291	24.7333	24.7151	24.5515	23.6013	24.2257	24.2908	22.7934	23.8949	24.3693	-0.591251	-1.18083	-0.00166856	22.6033	-2.0989	-5.05129	0.000466439	0.0494173
sp|P47757|CAPZB_MOUSE F-actin-capping protein subunit beta OS=Mus musculus OX=10090 GN=Capzb PE=1 SV=3	sp|P47757|CAPZB_MOUSE	31 kDa	0.999709	10	1	P47757	Capzb	F-actin-capping protein subunit beta	28.3151	27.2342	27.4209	27.1803	26.5165	27.41	26.919	25.6431	26.8307	26.7266	-0.627493	-1.25393	-0.0010586	26.1266	-2.09651	-5.05554	0.000291217	0.0496513
sp|P14869|RLA0_MOUSE 60S acidic ribosomal protein P0 OS=Mus musculus OX=10090 GN=Rplp0 PE=1 SV=3	sp|P14869|RLA0_MOUSE	34 kDa	0.998883	3	1	P14869	Rplp0	60S acidic ribosomal protein P0	21.7584	23.1334	21.1879	21.7437	23.1019	22.5876	23.0378	22.7058	22.3385	23.6261	0.674105	-0.00217084	1.35038	22.8394	2.08626	-5.07375	0.00111725	0.0506685
sp|P57776|EF1D_MOUSE Elongation factor 1-delta OS=Mus musculus OX=10090 GN=Eef1d PE=1 SV=3	sp|P57776|EF1D_MOUSE	31 kDa	0.999923	5	1	P57776	Eef1d	Elongation factor 1-delta	27.7441	26.3039	26.3054	26.1793	26.1066	26.2604	26.3515	25.0539	25.7115	26.2413	-0.604119	-1.21064	0.00240637	25.1339	-2.08467	-5.07656	7.6534e-05	0.0508274
sp|Q9CXW4|RL11_MOUSE 60S ribosomal protein L11 OS=Mus musculus OX=10090 GN=Rpl11 PE=1 SV=4	sp|Q9CXW4|RL11_MOUSE	20 kDa	0.999216	2	1	Q9CXW4	Rpl11	60S ribosomal protein L11	22.716	24.6671	24.1518	23.6565	23.8056	23.3132	22.7937	22.9262	23.0341	23.9858	-0.588803	-1.18114	0.00353165	23.9157	-2.0805	-5.08395	0.000784288	0.0512481
sp|P61021|RAB5B_MOUSE Ras-related protein Rab-5B OS=Mus musculus OX=10090 GN=Rab5b PE=1 SV=1	sp|P61021|RAB5B_MOUSE	24 kDa	0.999221	2	0.5	P61021	Rab5b	Ras-related protein Rab-5B	17.4331	18.7579	18.6945	18.3985	20.8006	19.7838	18.963	21.326	19.835	19.1715	0.998903	-0.00787971	2.00569	19.783	2.07777	-5.08956	0.00077946	0.0516427
sp|Q9Z2W9|GRIA3_MOUSE Glutamate receptor 3 OS=Mus musculus OX=10090 GN=Gria3 PE=1 SV=2	sp|Q9Z2W9|GRIA3_MOUSE	101 kDa	0.999523	2	1	Q9Z2W9	Gria3	Glutamate receptor 3	19.1188	19.1706	17.7616	19.3501	17.7943	19.1549	17.688	17.7506	17.7363	17.3361	-0.705908	-1.41911	0.00729328	19.8475	-2.07157	-5.09972	0.000476819	0.0521578
sp|Q8BX09|RBBP5_MOUSE Retinoblastoma-binding protein 5 OS=Mus musculus OX=10090 GN=Rbbp5 PE=1 SV=2	sp|Q8BX09|RBBP5_MOUSE	59 kDa	0.998906	2	1	Q8BX09	Rbbp5	Retinoblastoma-binding protein 5	19.6355	19.4983	19.0267	15.0066	19.5252	18.9949	19.5255	19.9765	20.4647	20.174	1.28864	-0.014197	2.59147	19.7156	2.07134	-5.10091	0.00109368	0.0523003
sp|P62137|PP1A_MOUSE Serine/threonine-protein phosphatase PP1-alpha catalytic subunit OS=Mus musculus OX=10090 GN=Ppp1ca PE=1 SV=1	sp|P62137|PP1A_MOUSE	38 kDa	0.997788	13	0.23	P62137	Ppp1ca	Serine/threonine-protein phosphatase PP1-alpha catalytic subunit	27.4251	25.624	27.093	25.8104	25.8716	26.9879	24.6404	25.0963	24.8753	26.1184	-0.821158	-1.65186	0.00954384	23.9228	-2.06939	-5.10388	0.00221192	0.0524292
sp|P70335|ROCK1_MOUSE Rho-associated protein kinase 1 OS=Mus musculus OX=10090 GN=Rock1 PE=1 SV=1	sp|P70335|ROCK1_MOUSE	158 kDa	0.999596	18	0.89	P70335	Rock1	Rho-associated protein kinase 1	27.1823	25.1907	25.9474	26.0844	24.8799	25.7367	25.4404	24.0616	25.1243	25.3217	-0.720011	-1.44876	0.00874033	24.2175	-2.06788	-5.10625	0.000403873	0.0525391
sp|Q60692|PSB6_MOUSE Proteasome subunit beta type-6 OS=Mus musculus OX=10090 GN=Psmb6 PE=1 SV=3	sp|Q60692|PSB6_MOUSE	25 kDa	0.999085	2	1	Q60692	Psmb6	Proteasome subunit beta type-6	25.5305	24.5023	24.0654	24.7727	23.9062	24.3469	24.2071	22.796	23.7759	24.2533	-0.679599	-1.36776	0.00856692	23.8869	-2.06692	-5.10793	0.000914681	0.0526378
sp|O35691|PININ_MOUSE Pinin OS=Mus musculus OX=10090 GN=Pnn PE=1 SV=4	sp|O35691|PININ_MOUSE	82 kDa	0.999259	3	1	O35691	Pnn	Pinin	22.8858	22.6304	22.1647	22.8054	21.6238	21.9086	22.6501	20.9149	21.8901	21.8878	-0.57176	-1.15148	0.00796251	21.5801	-2.06423	-5.11267	0.000740828	0.0529174
sp|P57746|VATD_MOUSE V-type proton ATPase subunit D OS=Mus musculus OX=10090 GN=Atp6v1d PE=1 SV=1	sp|P57746|VATD_MOUSE	28 kDa	0.999867	5	1	P57746	Atp6v1d	V-type proton ATPase subunit D	23.4396	23.798	23.9163	24.0194	24.4639	24.1069	24.3745	25.5125	23.8138	24.408	0.51572	-0.00765517	1.0391	24.9228	2.06236	-5.11596	0.000133132	0.0531119
sp|P62313|LSM6_MOUSE U6 snRNA-associated Sm-like protein LSm6 OS=Mus musculus OX=10090 GN=Lsm6 PE=1 SV=1	sp|P62313|LSM6_MOUSE	9 kDa	0.998443	2	1	P62313	Lsm6	U6 snRNA-associated Sm-like protein LSm6	21.8671	22.2561	22.1007	22.5903	21.4525	21.3512	21.7062	20.21	21.1449	21.7659	-0.817722	-1.65031	0.0148688	20.0909	-2.05606	-5.12734	0.00155699	0.0538214
sp|O54865|GCYB1_MOUSE Guanylate cyclase soluble subunit beta-1 OS=Mus musculus OX=10090 GN=Gucy1b1 PE=1 SV=1	sp|O54865|GCYB1_MOUSE	71 kDa	0.999229	5	1	O54865	Gucy1b1	Guanylate cyclase soluble subunit beta-1	23.9442	22.1711	22.7699	22.8949	22.2129	23.7551	23.7995	23.0156	23.2483	22.9513	0.555377	-0.0106965	1.12145	23.2963	2.05343	-5.13166	0.000770835	0.0540527
sp|Q80TJ1|CAPS1_MOUSE Calcium-dependent secretion activator 1 OS=Mus musculus OX=10090 GN=Cadps PE=1 SV=3	sp|Q80TJ1|CAPS1_MOUSE	153 kDa	0.999198	3	1	Q80TJ1	Cadps	Calcium-dependent secretion activator 1	21.0621	23.4041	20.9226	21.3334	21.481	23.9853	21.8111	22.3171	22.1873	22.1467	0.848863	-0.0176969	1.71542	23.0504	2.05084	-5.13659	0.000802073	0.0543906
sp|Q9D8W5|PSD12_MOUSE 26S proteasome non-ATPase regulatory subunit 12 OS=Mus musculus OX=10090 GN=Psmd12 PE=1 SV=4	sp|Q9D8W5|PSD12_MOUSE	53 kDa	0.999674	11	1	Q9D8W5	Psmd12	26S proteasome non-ATPase regulatory subunit 12	25.5554	25.3103	25.4024	24.347	26.2276	25.9333	25.9747	25.9411	25.8801	25.6405	0.505372	-0.0119916	1.02274	24.7716	2.04447	-5.14737	0.000326128	0.0550113
sp|Q8K4Z5|SF3A1_MOUSE Splicing factor 3A subunit 1 OS=Mus musculus OX=10090 GN=Sf3a1 PE=1 SV=1	sp|Q8K4Z5|SF3A1_MOUSE	89 kDa	0.999643	8	1	Q8K4Z5	Sf3a1	Splicing factor 3A subunit 1	25.2631	25.3679	25.777	25.3516	25.1594	25.343	25.3145	24.3414	24.8338	25.1076	-0.395721	-0.802331	0.0108887	24.9274	-2.03693	-5.16055	0.000356931	0.0558293
sp|Q9D554|SF3A3_MOUSE Splicing factor 3A subunit 3 OS=Mus musculus OX=10090 GN=Sf3a3 PE=1 SV=2	sp|Q9D554|SF3A3_MOUSE	59 kDa	0.999128	4	1	Q9D554	Sf3a3	Splicing factor 3A subunit 3	23.5946	23.6703	23.0642	23.5525	24.4445	22.5329	22.3041	24.6228	23.0716	22.0889	-0.741189	-1.50294	0.0205588	23.3085	-2.03649	-5.16132	0.000872187	0.0558773
sp|Q8C1Z7|BBS4_MOUSE Bardet-Biedl syndrome 4 protein homolog OS=Mus musculus OX=10090 GN=Bbs4 PE=1 SV=1	sp|Q8C1Z7|BBS4_MOUSE	58 kDa	0.998901	2	1	Q8C1Z7	Bbs4	Bardet-Biedl syndrome 4 protein homolog	20.8547	18.9716	20.3929	20.2644	19.2009	18.7114	19.2164	18.0532	17.9502	18.3946	-1.47173	-2.98592	0.042453	17.2324	-2.03545	-5.16384	0.00109936	0.0561122
tr|H3BJD6|H3BJD6_MOUSE Protein phosphatase 1, regulatory subunit 9A OS=Mus musculus OX=10090 GN=Ppp1r9a PE=1 SV=1	tr|H3BJD6|H3BJD6_MOUSE	144 kDa	0.99983	30	0.93	H3BJD6	Ppp1r9a	Protein phosphatase 1, regulatory subunit 9A	30.0605	28.3225	29.7722	28.4127	28.3902	29.8468	27.0517	27.7581	27.4392	28.4437	-0.883756	-1.80001	0.0324983	25.9395	-2.0196	-5.19123	0.00016966	0.0578431
sp|Q9QYB8|ADDB_MOUSE Beta-adducin OS=Mus musculus OX=10090 GN=Add2 PE=1 SV=4	sp|Q9QYB8|ADDB_MOUSE	81 kDa	0.999814	15	0.93	Q9QYB8	Add2	Beta-adducin	30.3805	26.9613	28.4076	28.2117	28.0149	29.515	26.6912	26.1762	26.6474	27.4559	-1.09808	-2.24043	0.0442594	25.7687	-2.01302	-5.2028	0.000185824	0.0586187
sp|O55022|PGRC1_MOUSE Membrane-associated progesterone receptor component 1 OS=Mus musculus OX=10090 GN=Pgrmc1 PE=1 SV=4	sp|O55022|PGRC1_MOUSE	22 kDa	0.996706	2	0.5	O55022	Pgrmc1	Membrane-associated progesterone receptor component 1	22.5903	22.3567	22.2564	23.1217	22.2395	22.0594	22.4697	21.3905	21.4081	22.713	-0.504783	-1.03121	0.0216398	22.0043	-2.00694	-5.21267	0.00329395	0.0591931
sp|Q9JMH9|MY18A_MOUSE Unconventional myosin-XVIIIa OS=Mus musculus OX=10090 GN=Myo18a PE=1 SV=2	sp|Q9JMH9|MY18A_MOUSE	233 kDa	0.999806	18	1	Q9JMH9	Myo18a	Unconventional myosin-XVIIIa	26.7656	24.7778	25.635	24.7196	24.6656	25.0965	24.5037	23.533	24.5733	25.2857	-0.714274	-1.45945	0.0308981	24.0678	-2.00619	-5.21396	0.00019387	0.0592793
sp|Q9CZ13|QCR1_MOUSE Cytochrome b-c1 complex subunit 1, mitochondrial OS=Mus musculus OX=10090 GN=Uqcrc1 PE=1 SV=2	sp|Q9CZ13|QCR1_MOUSE	53 kDa	0.999923	10	1	Q9CZ13	Uqcrc1	Cytochrome b-c1 complex subunit 1, mitochondrial	28.048	27.6908	27.4908	28.0472	27.6335	27.9299	26.7383	27.2622	27.0603	27.7845	-0.42699	-0.874119	0.0201396	27.129	-1.99871	-5.22689	7.7123e-05	0.0601482
sp|Q9QZD9|EIF3I_MOUSE Eukaryotic translation initiation factor 3 subunit I OS=Mus musculus OX=10090 GN=Eif3i PE=1 SV=1	sp|Q9QZD9|EIF3I_MOUSE	36 kDa	0.999515	10	1	Q9QZD9	Eif3i	Eukaryotic translation initiation factor 3 subunit I	25.8418	25.125	25.5929	25.419	24.3028	24.4867	25.8465	24.0263	24.0291	24.8291	-0.612773	-1.25708	0.0315392	24.0246	-1.99053	-5.24098	0.000485401	0.0611104
sp|Q9R0N5|SYT5_MOUSE Synaptotagmin-5 OS=Mus musculus OX=10090 GN=Syt5 PE=1 SV=1	sp|Q9R0N5|SYT5_MOUSE	43 kDa	0.996162	4	0.25	Q9R0N5	Syt5	Synaptotagmin-5	27.7183	27.3297	27.0474	27.3046	26.3412	26.7814	27.1921	25.5467	26.7169	26.2547	-0.649856	-1.33411	0.0343997	26.4772	-1.98776	-5.24575	0.00383823	0.0614393
sp|P68369|TBA1A_MOUSE Tubulin alpha-1A chain OS=Mus musculus OX=10090 GN=Tuba1a PE=1 SV=1	sp|P68369|TBA1A_MOUSE	50 kDa	0.99906	18	0.17	P68369	Tuba1a	Tubulin alpha-1A chain	30.3529	29.5486	29.9631	30.5936	29.9207	31.3188	30.6868	30.8839	30.8954	30.5587	0.792917	-0.0437053	1.62954	30.2661	1.98408	-5.2523	0.000939626	0.061927
sp|O08528|HXK2_MOUSE Hexokinase-2 OS=Mus musculus OX=10090 GN=Hk2 PE=1 SV=1	sp|O08528|HXK2_MOUSE	103 kDa	0.999208	7	0.57	O08528	Hk2	Hexokinase-2	22.9708	23.1712	22.8801	22.6646	23.9931	23.4288	23.7014	25.1402	22.8217	23.7176	0.625981	-0.0345001	1.28646	24.7738	1.98365	-5.2528	0.000792145	0.0619298
sp|Q99LX0|PARK7_MOUSE Protein/nucleic acid deglycase DJ-1 OS=Mus musculus OX=10090 GN=Park7 PE=1 SV=1	sp|Q99LX0|PARK7_MOUSE	20 kDa	0.999926	2	1	Q99LX0	Park7	Protein/nucleic acid deglycase DJ-1	20.365	20.8932	21.3044	21.4704	22.8217	22.5217	23.8808	23.7735	20.8503	21.1561	1.06556	-0.0671655	2.19829	22.4177	1.96999	-5.27679	7.4015e-05	0.0637124
sp|Q6NV83|SR140_MOUSE U2 snRNP-associated SURP motif-containing protein OS=Mus musculus OX=10090 GN=U2surp PE=1 SV=3	sp|Q6NV83|SR140_MOUSE	118 kDa	0.999601	15	1	Q6NV83	U2surp	U2 snRNP-associated SURP motif-containing protein	24.9787	26.3176	26.568	25.9735	25.3957	25.2437	25.715	24.3885	25.408	25.7346	-0.548747	-1.13523	0.0377407	24.5569	-1.95829	-5.29614	0.000398639	0.0650374
sp|Q62318|TIF1B_MOUSE Transcription intermediary factor 1-beta OS=Mus musculus OX=10090 GN=Trim28 PE=1 SV=3	sp|Q62318|TIF1B_MOUSE	89 kDa	0.999061	4	1	Q62318	Trim28	Transcription intermediary factor 1-beta	26.0895	26.0322	25.9034	25.8309	25.308	25.7328	25.6754	25.1904	25.057	25.563	-0.389056	-0.80521	0.0270984	25.9373	-1.95669	-5.29887	0.000939141	0.0652385
sp|P61161|ARP2_MOUSE Actin-related protein 2 OS=Mus musculus OX=10090 GN=Actr2 PE=1 SV=1	sp|P61161|ARP2_MOUSE	45 kDa	0.998973	6	1	P61161	Actr2	Actin-related protein 2	24.8827	24.3625	24.9541	24.4448	23.807	25.3565	25.3788	24.1785	24.717	25.1497	0.465887	-0.0347239	0.966498	24.9732	1.9478	-5.31397	0.00102722	0.0663633
sp|P01942|HBA_MOUSE Hemoglobin subunit alpha OS=Mus musculus OX=10090 GN=Hba PE=1 SV=2	sp|P01942|HBA_MOUSE	15 kDa	0.999792	3	1	P01942	Hba	Hemoglobin subunit alpha	23.981	27.7004	24.3614	25.3647	25.0923	23.543	23.5953	25.5243	23.3873	25.1769	-1.05462	-2.19304	0.0837984	25.8987	-1.94001	-5.3277	0.000208363	0.06749
sp|Q60902|EP15R_MOUSE Epidermal growth factor receptor substrate 15-like 1 OS=Mus musculus OX=10090 GN=Eps15l1 PE=1 SV=3	sp|Q60902|EP15R_MOUSE	99 kDa	0.998803	2	1	Q60902	Eps15l1	Epidermal growth factor receptor substrate 15-like 1	21.4711	20.4395	21.912	20.6131	20.3369	20.1526	21.0522	19.393	20.0372	20.9815	-0.631233	-1.31538	0.0529125	21.6658	-1.9311	-5.34221	0.00119749	0.0685232
sp|Q8BRT1|CLAP2_MOUSE CLIP-associating protein 2 OS=Mus musculus OX=10090 GN=Clasp2 PE=1 SV=1	sp|Q8BRT1|CLAP2_MOUSE	141 kDa	0.999594	13	1	Q8BRT1	Clasp2	CLIP-associating protein 2	26.1342	25.4954	25.9412	25.8578	25.1522	25.7458	25.4191	25.2541	24.7047	25.4428	-0.40287	-0.839703	0.0339629	24.832	-1.93025	-5.34364	0.000406288	0.0686351
sp|Q8BMS1|ECHA_MOUSE Trifunctional enzyme subunit alpha, mitochondrial OS=Mus musculus OX=10090 GN=Hadha PE=1 SV=1	sp|Q8BMS1|ECHA_MOUSE	83 kDa	0.999738	6	1	Q8BMS1	Hadha	Trifunctional enzyme subunit alpha, mitochondrial	23.2892	25.819	27.3601	26.8386	24.3475	27.051	23.5177	23.9134	23.283	23.1632	-1.34521	-2.81062	0.120199	23.647	-1.92239	-5.35739	0.000261768	0.0698026
sp|Q8R010|AIMP2_MOUSE Aminoacyl tRNA synthase complex-interacting multifunctional protein 2 OS=Mus musculus OX=10090 GN=Aimp2 PE=1 SV=2	sp|Q8R010|AIMP2_MOUSE	35 kDa	0.998769	2	1	Q8R010	Aimp2	Aminoacyl tRNA synthase complex-interacting multifunctional protein 2	21.766	20.5583	20.5894	21.2722	20.4491	20.6994	20.7279	19.3779	20.7386	20.414	-0.535424	-1.11895	0.0481053	19.9435	-1.92044	-5.36017	0.0012312	0.0699356
sp|Q62108|DLG4_MOUSE Disks large homolog 4 OS=Mus musculus OX=10090 GN=Dlg4 PE=1 SV=1	sp|Q62108|DLG4_MOUSE	80 kDa	0.999589	12	1	Q62108	Dlg4	Disks large homolog 4	25.039	24.2491	25.4006	26.2987	23.8112	25.2298	24.691	23.6566	23.8081	23.8727	-0.708064	-1.48166	0.0655319	24.444	-1.91568	-5.36815	0.000410619	0.0705735
sp|Q6PHZ2|KCC2D_MOUSE Calcium/calmodulin-dependent protein kinase type II subunit delta OS=Mus musculus OX=10090 GN=Camk2d PE=1 SV=1	sp|Q6PHZ2|KCC2D_MOUSE	56 kDa	0.999826	8	0.75	Q6PHZ2	Camk2d	Calcium/calmodulin-dependent protein kinase type II subunit delta	27.2964	26.7299	26.8365	26.0423	25.9663	26.5304	26.1724	25.627	25.7813	26.4467	-0.462691	-0.968435	0.0430533	25.9314	-1.91481	-5.36962	0.000174317	0.0706914
tr|E9QAP7|E9QAP7_MOUSE TATA-box-binding protein-associated factor 4 OS=Mus musculus OX=10090 GN=Taf4 PE=1 SV=1	tr|E9QAP7|E9QAP7_MOUSE	105 kDa	0.999494	7	1	E9QAP7	Taf4	TATA-box-binding protein-associated factor 4	26.2145	26.1171	25.6127	25.9001	24.282	25.6363	25.0943	23.777	25.147	25.2313	-0.648108	-1.35687	0.0606583	23.2821	-1.91385	-5.37121	0.000505866	0.0708198
sp|P56546|CTBP2_MOUSE C-terminal-binding protein 2 OS=Mus musculus OX=10090 GN=Ctbp2 PE=1 SV=2	sp|P56546|CTBP2_MOUSE	49 kDa	0.999719	6	1	P56546	Ctbp2	C-terminal-binding protein 2	26.5232	25.4951	26.3457	26.2478	25.5686	26.2101	25.3824	25.4594	24.9656	25.9036	-0.451883	-0.947514	0.0437486	25.7025	-1.90823	-5.38062	0.000281319	0.0715827
sp|Q8CGZ0|CHERP_MOUSE Calcium homeostasis endoplasmic reticulum protein OS=Mus musculus OX=10090 GN=Cherp PE=1 SV=1	sp|Q8CGZ0|CHERP_MOUSE	106 kDa	0.999672	7	1	Q8CGZ0	Cherp	Calcium homeostasis endoplasmic reticulum protein	24.1541	25.4744	25.7659	25.1719	24.6265	24.7908	24.6654	23.3621	24.5284	24.9577	-0.577703	-1.21181	0.0564045	23.3984	-1.90681	-5.38301	0.000327876	0.0717777
sp|P17427|AP2A2_MOUSE AP-2 complex subunit alpha-2 OS=Mus musculus OX=10090 GN=Ap2a2 PE=1 SV=2	sp|P17427|AP2A2_MOUSE	104 kDa	0.999685	23	0.65	P17427	Ap2a2	AP-2 complex subunit alpha-2	27.0984	27.8896	27.4801	27.5963	26.0951	26.2409	27.5581	26.0487	26.1002	27.2095	-0.600435	-1.25956	0.058691	26.4933	-1.90661	-5.38334	0.000314795	0.0718043
sp|Q9Z1Q9|SYVC_MOUSE Valine--tRNA ligase OS=Mus musculus OX=10090 GN=Vars PE=1 SV=1	sp|Q9Z1Q9|SYVC_MOUSE	140 kDa	0.999629	9	1	Q9Z1Q9	Vars	Valine--tRNA ligase	25.501	23.5178	23.9638	23.5119	23.6191	23.7995	23.7622	22.4387	22.8612	23.997	-0.650997	-1.36756	0.0655705	23.6389	-1.90146	-5.39195	0.000370742	0.0725122
sp|P35235|PTN11_MOUSE Tyrosine-protein phosphatase non-receptor type 11 OS=Mus musculus OX=10090 GN=Ptpn11 PE=1 SV=2	sp|P35235|PTN11_MOUSE	68 kDa	0.998276	2	1	P35235	Ptpn11	Tyrosine-protein phosphatase non-receptor type 11	20.8594	19.9276	20.0169	21.4732	20.6074	20.3248	20.1446	19.29	20.7284	19.7498	-0.529393	-1.11232	0.0535305	21.8887	-1.90078	-5.39308	0.00172429	0.072606
sp|Q99LI8|HGS_MOUSE Hepatocyte growth factor-regulated tyrosine kinase substrate OS=Mus musculus OX=10090 GN=Hgs PE=1 SV=2	sp|Q99LI8|HGS_MOUSE	86 kDa	0.999764	3	1	Q99LI8	Hgs	Hepatocyte growth factor-regulated tyrosine kinase substrate	15.1716	17.0997	15.2405	13.5743	19.1732	17.4495	16.1178	18.8777	18.3452	NA	1.64567	-0.170382	3.46172	18.0035	1.91318	-5.32279	0.000236178	0.0728739
sp|Q8R366|IGSF8_MOUSE Immunoglobulin superfamily member 8 OS=Mus musculus OX=10090 GN=Igsf8 PE=1 SV=2	sp|Q8R366|IGSF8_MOUSE	65 kDa	0.999683	4	1	Q8R366	Igsf8	Immunoglobulin superfamily member 8	24.1427	23.4968	23.9642	24.5032	23.789	23.1824	24.1203	23.6742	23.4829	23.443	-0.398624	-0.838163	0.040914	24.3799	-1.89815	-5.39745	0.000317411	0.0729689
sp|O88735|MAP7_MOUSE Ensconsin OS=Mus musculus OX=10090 GN=Map7 PE=1 SV=1	sp|O88735|MAP7_MOUSE	82 kDa	0.99936	3	1	O88735	Map7	Ensconsin	24.03	23.8173	24.5293	24.6346	23.5307	24.1388	23.0375	23.13	22.9258	24.0126	-0.659427	-1.38796	0.0691103	22.2548	-1.89443	-5.40365	0.000640374	0.0734866
sp|Q02257|PLAK_MOUSE Junction plakoglobin OS=Mus musculus OX=10090 GN=Jup PE=1 SV=3	sp|Q02257|PLAK_MOUSE	82 kDa	0.999923	7	0.86	Q02257	Jup	Junction plakoglobin	23.0196	26.2901	25.9064	26.5829	23.5639	25.451	21.7731	21.302	24.4501	25.0638	-1.46458	-3.08491	0.155753	22.7687	-1.89286	-5.40673	7.7426e-05	0.0738353
sp|P67778|PHB_MOUSE Prohibitin OS=Mus musculus OX=10090 GN=Phb PE=1 SV=1	sp|P67778|PHB_MOUSE	30 kDa	0.999795	2	1	P67778	Phb	Prohibitin	22.5372	22.9582	22.8438	22.6586	24.1662	20.2223	21.9017	23.2086	23.4783	22.0797	-0.854653	-1.80542	0.0961141	21.7431	-1.88246	-5.42399	0.000205482	0.0753043
sp|Q9D0E1|HNRPM_MOUSE Heterogeneous nuclear ribonucleoprotein M OS=Mus musculus OX=10090 GN=Hnrnpm PE=1 SV=3	sp|Q9D0E1|HNRPM_MOUSE	78 kDa	0.999511	5	1	Q9D0E1	Hnrnpm	Heterogeneous nuclear ribonucleoprotein M	24.6845	24.2329	24.0089	24.3883	24.191	25.0947	25.0018	24.3581	24.5793	24.2373	0.353143	-0.0401023	0.746387	24.9066	1.87954	-5.42838	0.00048916	0.0755916
sp|Q80XI3|IF4G3_MOUSE Eukaryotic translation initiation factor 4 gamma 3 OS=Mus musculus OX=10090 GN=Eif4g3 PE=1 SV=2	sp|Q80XI3|IF4G3_MOUSE	175 kDa	0.999757	13	1	Q80XI3	Eif4g3	Eukaryotic translation initiation factor 4 gamma 3	24.3346	24.2495	24.9173	24.7044	24.7214	24.6888	24.333	23.134	24.0679	24.4898	-0.442751	-0.936282	0.0507797	23.7905	-1.87763	-5.43154	0.000243279	0.0758654
sp|P62309|RUXG_MOUSE Small nuclear ribonucleoprotein G OS=Mus musculus OX=10090 GN=Snrpg PE=1 SV=1	sp|P62309|RUXG_MOUSE	8 kDa	0.996359	2	1	P62309	Snrpg	Small nuclear ribonucleoprotein G	22.8944	23.5185	22.5454	22.573	21.7186	22.1655	22.6118	21.1253	22.4478	22.1046	-0.558963	-1.18289	0.064961	22.2836	-1.87506	-5.43578	0.00364068	0.0762346
sp|Q61466|SMRD1_MOUSE SWI/SNF-related matrix-associated actin-dependent regulator of chromatin subfamily D member 1 OS=Mus musculus OX=10090 GN=Smarcd1 PE=1 SV=3	sp|Q61466|SMRD1_MOUSE	58 kDa	0.99856	3	1	Q61466	Smarcd1	SWI/SNF-related matrix-associated actin-dependent regulator of chromatin subfamily D member 1	21.5138	19.2818	20.4292	19.9483	19.1012	20.4155	21.4253	20.4191	20.5932	20.5676	0.629259	-0.0733191	1.33184	21.5078	1.87456	-5.43662	0.00143982	0.0763072
sp|Q9CYI4|LUC7L_MOUSE Putative RNA-binding protein Luc7-like 1 OS=Mus musculus OX=10090 GN=Luc7l PE=1 SV=2	sp|Q9CYI4|LUC7L_MOUSE	44 kDa	0.997745	2	1	Q9CYI4	Luc7l	Putative RNA-binding protein Luc7-like 1	22.1496	21.392	22.9653	21.4462	22.3375	20.8444	21.9543	21.2113	21.8727	21.2668	-0.628244	-1.33102	0.0745352	19.78	-1.871	-5.44249	0.00225546	0.0768223
sp|Q91W50|CSDE1_MOUSE Cold shock domain-containing protein E1 OS=Mus musculus OX=10090 GN=Csde1 PE=1 SV=1	sp|Q91W50|CSDE1_MOUSE	89 kDa	0.996488	3	1	Q91W50	Csde1	Cold shock domain-containing protein E1	17.2578	18.6165	16.5861	13.9571	16.1722	18.8392	16.6864	19.0452	16.632	17.3431	1.19121	-0.142294	2.52471	17.1457	1.8707	-5.44342	0.00351209	0.0769961
sp|Q9D6R2|IDH3A_MOUSE Isocitrate dehydrogenase [NAD] subunit alpha, mitochondrial OS=Mus musculus OX=10090 GN=Idh3a PE=1 SV=1	sp|Q9D6R2|IDH3A_MOUSE	40 kDa	0.999033	2	1	Q9D6R2	Idh3a	Isocitrate dehydrogenase [NAD] subunit alpha, mitochondrial	22.3417	23.3878	22.972	22.919	23.705	19.2026	22.274	24.4569	21.4195	22.4756	-1.09937	-2.33064	0.131908	25.0876	-1.86981	-5.44488	0.00096702	0.0771251
sp|Q8BTI8|SRRM2_MOUSE Serine/arginine repetitive matrix protein 2 OS=Mus musculus OX=10090 GN=Srrm2 PE=1 SV=3	sp|Q8BTI8|SRRM2_MOUSE	295 kDa	0.999782	12	1	Q8BTI8	Srrm2	Serine/arginine repetitive matrix protein 2	26.5358	26.4417	26.4458	26.6297	25.4028	25.9043	26.4056	24.8959	25.8469	25.9515	-0.490306	-1.03968	0.0590666	24.6695	-1.86795	-5.44753	0.000218127	0.0772665
sp|P02535|K1C10_MOUSE Keratin, type I cytoskeletal 10 OS=Mus musculus OX=10090 GN=Krt10 PE=1 SV=3	sp|P02535|K1C10_MOUSE	58 kDa	0.999529	7	0.86	P02535	Krt10	Keratin, type I cytoskeletal 10	27.7757	29.2329	28.4843	27.7438	29.5595	30.2501	28.8202	29.3474	29.9758	30.046	1.12866	-0.138633	2.39595	26.5166	1.86507	-5.45269	0.000471338	0.0778172
sp|Q8K3A9|MEPCE_MOUSE 7SK snRNA methylphosphate capping enzyme OS=Mus musculus OX=10090 GN=Mepce PE=1 SV=2	sp|Q8K3A9|MEPCE_MOUSE	72 kDa	0.999523	4	1	Q8K3A9	Mepce	7SK snRNA methylphosphate capping enzyme	19.8648	21.0262	20.3264	21.2895	19.4856	21.3048	21.7483	20.5512	20.4902	20.7423	0.568822	-0.0707786	1.20842	20.7921	1.86137	-5.45837	0.000477346	0.0782318
sp|P62245|RS15A_MOUSE 40S ribosomal protein S15a OS=Mus musculus OX=10090 GN=Rps15a PE=1 SV=2	sp|P62245|RS15A_MOUSE	15 kDa	0.999855	3	1	P62245	Rps15a	40S ribosomal protein S15a	23.1881	23.3345	23.6429	22.9981	23.9878	21.4551	23.2118	24.1685	22.9925	21.557	-0.753308	-1.60153	0.0949185	23.7183	-1.85926	-5.46202	0.000144701	0.0786041
sp|Q8C8R3|ANK2_MOUSE Ankyrin-2 OS=Mus musculus OX=10090 GN=Ank2 PE=1 SV=2	sp|Q8C8R3|ANK2_MOUSE	426 kDa	0.999773	25	0.84	Q8C8R3	Ank2	Ankyrin-2	27.5274	26.3594	27.0216	26.7812	26.1452	27.1515	26.2045	25.7678	26.0259	26.3279	-0.471456	-1.00434	0.0614252	25.9659	-1.85172	-5.4742	0.000227197	0.0796661
sp|G5E829|AT2B1_MOUSE Plasma membrane calcium-transporting ATPase 1 OS=Mus musculus OX=10090 GN=Atp2b1 PE=1 SV=1	sp|G5E829|AT2B1_MOUSE	135 kDa	0.999856	14	0.79	G5E829	Atp2b1	Plasma membrane calcium-transporting ATPase 1	25.7514	25.364	25.6619	25.8684	25.5689	26.4085	25.7587	25.7807	26.0175	25.7611	0.302366	-0.0397618	0.644494	25.8314	1.84973	-5.47746	0.000144105	0.0799642
sp|Q99NB9|SF3B1_MOUSE Splicing factor 3B subunit 1 OS=Mus musculus OX=10090 GN=Sf3b1 PE=1 SV=1	sp|Q99NB9|SF3B1_MOUSE	146 kDa	0.999834	26	1	Q99NB9	Sf3b1	Splicing factor 3B subunit 1	28.9383	28.3601	28.5826	28.6454	27.308	28.5815	28.0763	26.5376	27.716	27.9958	-0.585433	-1.24897	0.0781032	26.7682	-1.84662	-5.48256	0.000165895	0.0804338
sp|P26231|CTNA1_MOUSE Catenin alpha-1 OS=Mus musculus OX=10090 GN=Ctnna1 PE=1 SV=1	sp|P26231|CTNA1_MOUSE	100 kDa	0.999786	6	0.67	P26231	Ctnna1	Catenin alpha-1	24.8695	23.6604	24.0628	24.3658	23.5498	24.2499	23.9163	23.2152	23.3989	23.553	-0.43502	-0.930133	0.0600934	23.6945	-1.83895	-5.49509	0.000213522	0.0816006
sp|Q9CZC8|SCRN1_MOUSE Secernin-1 OS=Mus musculus OX=10090 GN=Scrn1 PE=1 SV=1	sp|Q9CZC8|SCRN1_MOUSE	46 kDa	0.998765	2	1	Q9CZC8	Scrn1	Secernin-1	23.6267	23.1123	23.6516	22.4828	24.0098	21.2495	22.4951	23.7376	23.8169	21.888	-0.73921	-1.58205	0.103628	21.6463	-1.83605	-5.49996	0.00123472	0.0820964
sp|Q9DCD0|6PGD_MOUSE 6-phosphogluconate dehydrogenase, decarboxylating OS=Mus musculus OX=10090 GN=Pgd PE=1 SV=3	sp|Q9DCD0|6PGD_MOUSE	53 kDa	0.999667	4	1	Q9DCD0	Pgd	6-phosphogluconate dehydrogenase, decarboxylating	24.3018	24.2038	24.3808	24.605	24.5855	24.6069	24.8827	25.1046	24.5298	24.4395	0.297308	-0.0420096	0.636626	25.2523	1.83385	-5.50339	0.000332825	0.0823832
sp|Q5SNZ0|GRDN_MOUSE Girdin OS=Mus musculus OX=10090 GN=Ccdc88a PE=1 SV=2	sp|Q5SNZ0|GRDN_MOUSE	216 kDa	0.998019	5	1	Q5SNZ0	Ccdc88a	Girdin	22.2256	20.0416	20.9342	20.924	19.8754	21.0572	19.7075	18.9695	19.5833	20.9818	-0.740266	-1.58807	0.107536	20.5885	-1.82799	-5.51309	0.00198056	0.0833547
tr|F8VQK3|F8VQK3_MOUSE Guanylate cyclase 1, soluble, alpha 2 OS=Mus musculus OX=10090 GN=Gucy1a2 PE=1 SV=1	tr|F8VQK3|F8VQK3_MOUSE	82 kDa	0.999193	6	1	F8VQK3	Gucy1a2	Guanylate cyclase 1, soluble, alpha 2	24.534	21.7905	22.287	23.3507	21.9027	22.3816	22.7283	20.7468	21.5877	21.7453	-0.935019	-2.00984	0.139798	20.9972	-1.82178	-5.52335	0.000807253	0.0843974
sp|Q922U1|PRPF3_MOUSE U4/U6 small nuclear ribonucleoprotein Prp3 OS=Mus musculus OX=10090 GN=Prpf3 PE=1 SV=1	sp|Q922U1|PRPF3_MOUSE	77 kDa	0.997916	8	1	Q922U1	Prpf3	U4/U6 small nuclear ribonucleoprotein Prp3	24.612	25.1351	24.5784	25.1762	23.5193	26.5161	25.8601	23.8605	24.1031	27.5029	0.964346	-0.145157	2.07385	23.8185	1.82018	-5.52594	0.00208392	0.0846495
sp|Q9JKK7|TMOD2_MOUSE Tropomodulin-2 OS=Mus musculus OX=10090 GN=Tmod2 PE=1 SV=2	sp|Q9JKK7|TMOD2_MOUSE	40 kDa	0.999691	9	1	Q9JKK7	Tmod2	Tropomodulin-2	25.9817	25.3846	25.4472	24.5138	24.5163	24.9378	23.7795	24.2282	23.9723	24.2646	-0.932254	-2.0125	0.14799	23.9505	-1.80727	-5.54678	0.000308869	0.0867095
sp|S4R2P9|NAC3_MOUSE Sodium/calcium exchanger 3 OS=Mus musculus OX=10090 GN=Slc8a3 PE=1 SV=1	sp|S4R2P9|NAC3_MOUSE	103 kDa	0.99763	2	1	S4R2P9	Slc8a3	Sodium/calcium exchanger 3	20.0047	20.216	19.7565	17.7785	20.6595	17.5077	18.8368	20.2699	19.2892	17.6773	-0.966853	-2.09117	0.157465	19.178	-1.80087	-5.55708	0.00236987	0.0877468
sp|Q7TQF7|AMPH_MOUSE Amphiphysin OS=Mus musculus OX=10090 GN=Amph PE=1 SV=1	sp|Q7TQF7|AMPH_MOUSE	75 kDa	0.99986	7	1	Q7TQF7	Amph	Amphiphysin	25.0727	24.7581	24.9746	25.4755	25.3442	25.2622	25.4261	26.1352	25.178	25.3376	0.342766	-0.0560858	0.741618	25.624	1.79867	-5.56028	0.000140086	0.0879727
sp|P56565|S10A1_MOUSE Protein S100-A1 OS=Mus musculus OX=10090 GN=S100a1 PE=1 SV=2	sp|P56565|S10A1_MOUSE	11 kDa	0.997764	2	1	P56565	S100a1	Protein S100-A1	20.1987	20.3873	20.9275	19.0539	21.8627	16.8955	18.5225	21.594	20.7442	18.9121	-1.15237	-2.50392	0.199191	19.6708	-1.78553	-5.58164	0.00223617	0.0902768
sp|P59999|ARPC4_MOUSE Actin-related protein 2/3 complex subunit 4 OS=Mus musculus OX=10090 GN=Arpc4 PE=1 SV=3	sp|P59999|ARPC4_MOUSE	20 kDa	0.998665	3	1	P59999	Arpc4	Actin-related protein 2/3 complex subunit 4	27.1682	26.707	26.8596	26.4842	25.6252	26.5774	26.6599	25.0218	26.0434	25.9626	-0.515831	-1.12079	0.0891268	25.1248	-1.78462	-5.58276	0.00133532	0.090294
sp|Q9Z2B5|E2AK3_MOUSE Eukaryotic translation initiation factor 2-alpha kinase 3 OS=Mus musculus OX=10090 GN=Eif2ak3 PE=1 SV=1	sp|Q9Z2B5|E2AK3_MOUSE	125 kDa	0.998462	4	1	Q9Z2B5	Eif2ak3	Eukaryotic translation initiation factor 2-alpha kinase 3	23.4991	22.8193	22.6829	22.8977	21.6631	22.8002	21.9373	20.2937	21.8609	22.4932	-0.835359	-1.8158	0.145081	21.7195	-1.78428	-5.58363	0.00153776	0.0904857
sp|Q6PGN3|DCLK2_MOUSE Serine/threonine-protein kinase DCLK2 OS=Mus musculus OX=10090 GN=Dclk2 PE=1 SV=1	sp|Q6PGN3|DCLK2_MOUSE	83 kDa	0.99811	2	1	Q6PGN3	Dclk2	Serine/threonine-protein kinase DCLK2	23.0795	21.822	22.8307	21.9271	22.0282	21.8459	19.517	22.4977	21.3364	21.7094	-0.956209	-2.0819	0.16948	21.331	-1.77887	-5.59225	0.00189021	0.0913939
sp|P03995|GFAP_MOUSE Glial fibrillary acidic protein OS=Mus musculus OX=10090 GN=Gfap PE=1 SV=4	sp|P03995|GFAP_MOUSE	50 kDa	0.999505	10	0.9	P03995	Gfap	Glial fibrillary acidic protein	27.1774	25.4231	26.2147	26.1247	25.4006	26.3991	25.2891	24.9479	25.3623	25.6513	-0.538157	-1.17235	0.0960387	25.5902	-1.77603	-5.59647	0.000495264	0.0917409
sp|P45952|ACADM_MOUSE Medium-chain specific acyl-CoA dehydrogenase, mitochondrial OS=Mus musculus OX=10090 GN=Acadm PE=1 SV=1	sp|P45952|ACADM_MOUSE	46 kDa	0.99981	3	1	P45952	Acadm	Medium-chain specific acyl-CoA dehydrogenase, mitochondrial	21.607	22.5128	21.6711	22.3209	21.2973	22.3693	22.777	22.6218	21.4101	22.4882	0.451454	-0.0809014	0.98381	23.3774	1.77491	-5.59825	0.000190223	0.0919308
sp|Q99PU8|DHX30_MOUSE ATP-dependent RNA helicase DHX30 OS=Mus musculus OX=10090 GN=Dhx30 PE=1 SV=1	sp|Q99PU8|DHX30_MOUSE	137 kDa	0.998477	3	1	Q99PU8	Dhx30	ATP-dependent RNA helicase DHX30	21.4917	21.9721	22.1413	21.9906	22.3611	21.9429	21.176	21.8526	22.0645	20.8264	-0.418844	-0.913745	0.0760574	21.0015	-1.77132	-5.60395	0.0015231	0.0925414
sp|P14733|LMNB1_MOUSE Lamin-B1 OS=Mus musculus OX=10090 GN=Lmnb1 PE=1 SV=3	sp|P14733|LMNB1_MOUSE	67 kDa	0.999879	25	0.92	P14733	Lmnb1	Lamin-B1	28.7862	28.0052	28.3644	28.4725	28.5531	28.3826	27.7704	27.7022	27.6419	28.7772	-0.381405	-0.832156	0.0693461	28.3472	-1.77098	-5.60449	0.000121143	0.0926
sp|Q6ZWR6|SYNE1_MOUSE Nesprin-1 OS=Mus musculus OX=10090 GN=Syne1 PE=1 SV=2	sp|Q6ZWR6|SYNE1_MOUSE	1010 kDa	0.999393	7	1	Q6ZWR6	Syne1	Nesprin-1	23.8762	23.8727	23.6639	23.9467	22.6117	23.6669	23.5391	22.4665	22.6158	23.2191	-0.492779	-1.07673	0.0911667	22.9108	-1.76622	-5.61205	0.000607389	0.0934172
sp|P57780|ACTN4_MOUSE Alpha-actinin-4 OS=Mus musculus OX=10090 GN=Actn4 PE=1 SV=1	sp|P57780|ACTN4_MOUSE	105 kDa	0.999789	26	0.62	P57780	Actn4	Alpha-actinin-4	27.1813	25.6331	26.6024	25.6899	26.1054	27.0259	24.6053	25.2819	25.7783	25.4654	-0.611022	-1.33553	0.113491	25.3874	-1.76512	-5.61379	0.000210638	0.0936057
sp|Q9CQI7|RU2B_MOUSE U2 small nuclear ribonucleoprotein B'' OS=Mus musculus OX=10090 GN=Snrpb2 PE=1 SV=1	sp|Q9CQI7|RU2B_MOUSE	25 kDa	0.99938	2	1	Q9CQI7	Snrpb2	U2 small nuclear ribonucleoprotein B''	23.6881	23.818	23.6189	23.4235	23.7891	23.6147	23.2465	23.5565	23.2582	23.2986	-0.272619	-0.596276	0.0510381	23.8601	-1.76293	-5.61726	0.000619796	0.0939845
sp|O88685|PRS6A_MOUSE 26S proteasome regulatory subunit 6A OS=Mus musculus OX=10090 GN=Psmc3 PE=1 SV=2	sp|O88685|PRS6A_MOUSE	50 kDa	0.999791	4	1	O88685	Psmc3	26S proteasome regulatory subunit 6A	23.1924	22.9075	22.6602	22.736	22.9696	22.5821	23.0804	22.3771	21.9798	22.7319	-0.342909	-0.750694	0.064877	22.8279	-1.75999	-5.62191	0.00020852	0.0944943
sp|Q9JIS5|SV2A_MOUSE Synaptic vesicle glycoprotein 2A OS=Mus musculus OX=10090 GN=Sv2a PE=1 SV=1	sp|Q9JIS5|SV2A_MOUSE	83 kDa	0.999476	9	1	Q9JIS5	Sv2a	Synaptic vesicle glycoprotein 2A	27.5493	26.3367	26.7833	27.1304	26.4181	26.5513	26.7363	26.1002	26.3268	26.6769	-0.365257	-0.799694	0.0691796	26.534	-1.75969	-5.62238	0.00052395	0.0945467
sp|Q80TZ3|AUXI_MOUSE Putative tyrosine-protein phosphatase auxilin OS=Mus musculus OX=10090 GN=Dnajc6 PE=1 SV=2	sp|Q80TZ3|AUXI_MOUSE	102 kDa	0.998272	3	1	Q80TZ3	Dnajc6	Putative tyrosine-protein phosphatase auxilin	22.6129	22.3004	22.2266	22.5183	21.8404	23.1214	22.9623	21.4482	23.1432	23.1363	0.462563	-0.0889161	1.01404	23.5731	1.75552	-5.62897	0.00172813	0.0952746
sp|Q9R0H5|K2C71_MOUSE Keratin, type II cytoskeletal 71 OS=Mus musculus OX=10090 GN=Krt71 PE=1 SV=1	sp|Q9R0H5|K2C71_MOUSE	57 kDa	0.998388	5	0.6	Q9R0H5	Krt71	Keratin, type II cytoskeletal 71	22.8834	20.5233	22.4151	22.9686	24.2751	22.1971	21.4319	21.0999	21.5539	22.7133	-0.813911	-1.78467	0.15685	21.2961	-1.7558	-5.62881	0.0016117	0.0953605
sp|P15116|CADH2_MOUSE Cadherin-2 OS=Mus musculus OX=10090 GN=Cdh2 PE=1 SV=2	sp|P15116|CADH2_MOUSE	100 kDa	0.998294	5	1	P15116	Cdh2	Cadherin-2	24.1939	24.0538	23.4639	23.2489	23.0267	24.6393	24.327	23.5851	23.6037	23.9753	0.42868	-0.0835532	0.940913	23.8441	1.75158	-5.63519	0.00170623	0.0959673
sp|Q0P5W1|VPS8_MOUSE Vacuolar protein sorting-associated protein 8 homolog OS=Mus musculus OX=10090 GN=Vps8 PE=1 SV=1	sp|Q0P5W1|VPS8_MOUSE	161 kDa	0.993482	2	1	Q0P5W1	Vps8	Vacuolar protein sorting-associated protein 8 homolog	19.0509	20.4983	19.9759	18.161	19.2751	20.3748	19.9348	19.8873	20.3016	19.2786	0.563183	-0.110748	1.23711	20.0597	1.74903	-5.63919	0.00651798	0.0964168
sp|Q8BUV3|GEPH_MOUSE Gephyrin OS=Mus musculus OX=10090 GN=Gphn PE=1 SV=2	sp|Q8BUV3|GEPH_MOUSE	83 kDa	0.99947	4	1	Q8BUV3	Gphn	Gephyrin	26.8794	24.5809	24.773	25.7669	25.1483	26.6238	24.2144	23.4914	24.4031	24.4271	-0.797735	-1.75285	0.157382	24.1543	-1.74909	-5.63937	0.000530367	0.0965415
sp|P97379|G3BP2_MOUSE Ras GTPase-activating protein-binding protein 2 OS=Mus musculus OX=10090 GN=G3bp2 PE=1 SV=2	sp|P97379|G3BP2_MOUSE	54 kDa	0.999833	3	1	P97379	G3bp2	Ras GTPase-activating protein-binding protein 2	23.5409	24.1191	24.3413	23.1118	23.5579	24.2264	24.5524	23.8446	24.3462	23.6721	0.394124	-0.0777317	0.86598	23.5486	1.74819	-5.64053	0.000166769	0.0965666
sp|Q8R050|ERF3A_MOUSE Eukaryotic peptide chain release factor GTP-binding subunit ERF3A OS=Mus musculus OX=10090 GN=Gspt1 PE=1 SV=2	sp|Q8R050|ERF3A_MOUSE	69 kDa	0.994556	2	1	Q8R050	Gspt1	Eukaryotic peptide chain release factor GTP-binding subunit ERF3A	NA	18.1491	18.165	17.6803	17.3062	17.9213	18.3908	NA	17.5436	21.7538	1.07724	-0.218193	2.37266	19.8457	1.75565	-5.52471	0.00544398	0.0973094
sp|Q9WTM5|RUVB2_MOUSE RuvB-like 2 OS=Mus musculus OX=10090 GN=Ruvbl2 PE=1 SV=3	sp|Q9WTM5|RUVB2_MOUSE	51 kDa	0.999632	8	1	Q9WTM5	Ruvbl2	RuvB-like 2	26.4035	25.5675	25.6939	25.9357	25.21	25.6343	25.9541	24.0855	25.2598	25.4558	-0.484246	-1.06581	0.0973184	25.1676	-1.74274	-5.64909	0.000367717	0.0975362
sp|Q8BL65|ABLM2_MOUSE Actin-binding LIM protein 2 OS=Mus musculus OX=10090 GN=Ablim2 PE=1 SV=1	sp|Q8BL65|ABLM2_MOUSE	68 kDa	0.999429	3	1	Q8BL65	Ablim2	Actin-binding LIM protein 2	24.2763	21.2846	23.6362	22.0765	23.2411	24.088	20.4089	21.7666	21.7768	21.707	-0.953495	-2.09946	0.192467	22.4078	-1.74244	-5.64982	0.000570557	0.0977241
sp|P08551|NFL_MOUSE Neurofilament light polypeptide OS=Mus musculus OX=10090 GN=Nefl PE=1 SV=5	sp|P08551|NFL_MOUSE	62 kDa	0.999555	6	0.83	P08551	Nefl	Neurofilament light polypeptide	25.8659	25.0439	24.443	24.9007	23.8704	25.2811	24.4991	23.0355	24.2063	23.9127	-0.637833	-1.40477	0.129098	24.3876	-1.74066	-5.65235	0.0004449	0.0979079
sp|P48036|ANXA5_MOUSE Annexin A5 OS=Mus musculus OX=10090 GN=Anxa5 PE=1 SV=1	sp|P48036|ANXA5_MOUSE	36 kDa	0.999824	4	1	P48036	Anxa5	Annexin A5	22.6095	22.7272	23.4881	22.1518	23.745	21.4258	20.4217	24.072	23.1347	21.222	-0.889122	-1.95838	0.18014	24.2727	-1.74135	-5.65152	0.000176137	0.0979189
sp|Q9Z130|HNRDL_MOUSE Heterogeneous nuclear ribonucleoprotein D-like OS=Mus musculus OX=10090 GN=Hnrnpdl PE=1 SV=1	sp|Q9Z130|HNRDL_MOUSE	34 kDa	0.996172	2	0.5	Q9Z130	Hnrnpdl	Heterogeneous nuclear ribonucleoprotein D-like	23.3626	23.9778	23.2548	23.5194	22.4811	22.4778	23.7582	22.0899	23.1763	22.6197	-0.494766	-1.09102	0.10149	22.9961	-1.73673	-5.65852	0.00382837	0.0986163
sp|Q9CQR6|PPP6_MOUSE Serine/threonine-protein phosphatase 6 catalytic subunit OS=Mus musculus OX=10090 GN=Ppp6c PE=1 SV=1	sp|Q9CQR6|PPP6_MOUSE	35 kDa	0.998389	2	1	Q9CQR6	Ppp6c	Serine/threonine-protein phosphatase 6 catalytic subunit	17.8293	19.4164	19.4701	20.8381	19.3044	15.8546	16.6202	19.5116	21.5862	16.3897	-1.37922	-3.0416	0.283166	19.7911	-1.73745	-5.65764	0.00161059	0.0986211
sp|Q9JM76|ARPC3_MOUSE Actin-related protein 2/3 complex subunit 3 OS=Mus musculus OX=10090 GN=Arpc3 PE=1 SV=3	sp|Q9JM76|ARPC3_MOUSE	21 kDa	0.999061	2	1	Q9JM76	Arpc3	Actin-related protein 2/3 complex subunit 3	24.2265	24.0785	24.2459	23.5837	23.327	23.6658	23.8024	23.4748	23.4867	23.3916	-0.328047	-0.724373	0.0682791	23.1212	-1.7324	-5.66529	0.000938607	0.0993998
sp|P50096|IMDH1_MOUSE Inosine-5'-monophosphate dehydrogenase 1 OS=Mus musculus OX=10090 GN=Impdh1 PE=1 SV=2	sp|P50096|IMDH1_MOUSE	55 kDa	0.999561	5	1	P50096	Impdh1	Inosine-5'-monophosphate dehydrogenase 1	25.6509	24.9449	24.7688	25.6397	24.95	25.028	24.5703	24.8821	24.7155	24.8742	-0.376835	-0.832547	0.0788763	26.0297	-1.73072	-5.66792	0.000439027	0.0997057
sp|Q8BIJ6|SYIM_MOUSE Isoleucine--tRNA ligase, mitochondrial OS=Mus musculus OX=10090 GN=Iars2 PE=1 SV=1	sp|Q8BIJ6|SYIM_MOUSE	113 kDa	0.998898	2	1	Q8BIJ6	Iars2	Isoleucine--tRNA ligase, mitochondrial	NA	14.4479	15.3802	15.0324	18.4513	14.8513	10.763	15.4768	16.4953	14.1044	-1.48977	-3.30892	0.329371	17.9172	-1.72158	-5.62672	0.001102	0.102431
sp|Q8BZQ7|ANC2_MOUSE Anaphase-promoting complex subunit 2 OS=Mus musculus OX=10090 GN=Anapc2 PE=1 SV=2	sp|Q8BZQ7|ANC2_MOUSE	95 kDa	0.999333	3	1	Q8BZQ7	Anapc2	Anaphase-promoting complex subunit 2	21.2625	21.8723	21.3663	19.4526	20.2467	22.1989	22.2554	20.1897	21.6591	21.5126	0.723076	-0.174014	1.62017	20.5857	1.68771	-5.73464	0.00066729	0.107912
tr|A0A2R8VHP3|A0A2R8VHP3_MOUSE Predicted pseudogene 5478 OS=Mus musculus OX=10090 GN=Gm5478 PE=1 SV=1	tr|A0A2R8VHP3|A0A2R8VHP3_MOUSE	58 kDa	0.998592	6	0.33	A0A2R8VHP3	Gm5478	Predicted pseudogene 5478	24.1291	26.3718	23.7797	24.5283	24.9502	26.2278	24.1715	26.1035	25.7195	25.7438	0.841392	-0.20353	1.88631	23.5975	1.68626	-5.73691	0.00140845	0.108228
sp|C0HKE1|H2A1B_MOUSE Histone H2A type 1-B OS=Mus musculus OX=10090 GN=Hist1h2ab PE=1 SV=1	sp|C0HKE1|H2A1B_MOUSE	14 kDa	0.999408	5	0.2	C0HKE1	Hist1h2ab	Histone H2A type 1-B	26.6637	24.9201	25.1981	27.2456	27.5255	21.1404	21.7604	29.0538	24.9197	23.2345	-2.28883	-5.13306	0.555409	24.3865	-1.68522	-5.7385	0.000592306	0.108431
sp|C0HKE2|H2A1C_MOUSE Histone H2A type 1-C OS=Mus musculus OX=10090 GN=Hist1h2ac PE=1 SV=1	sp|C0HKE2|H2A1C_MOUSE	14 kDa	0.999408	5	0.2	C0HKE2	Hist1h2ac	Histone H2A type 1-C	26.6637	24.9201	25.1981	27.2456	27.5255	21.1404	21.7604	29.0538	24.9197	23.2345	-2.28883	-5.13306	0.555409	24.3865	-1.68522	-5.7385	0.000592306	0.108431
sp|C0HKE3|H2A1D_MOUSE Histone H2A type 1-D OS=Mus musculus OX=10090 GN=Hist1h2ad PE=1 SV=1	sp|C0HKE3|H2A1D_MOUSE	14 kDa	0.999408	5	0.2	C0HKE3	Hist1h2ad	Histone H2A type 1-D	26.6637	24.9201	25.1981	27.2456	27.5255	21.1404	21.7604	29.0538	24.9197	23.2345	-2.28883	-5.13306	0.555409	24.3865	-1.68522	-5.7385	0.000592306	0.108431
sp|C0HKE4|H2A1E_MOUSE Histone H2A type 1-E OS=Mus musculus OX=10090 GN=Hist1h2ae PE=1 SV=1	sp|C0HKE4|H2A1E_MOUSE	14 kDa	0.999408	5	0.2	C0HKE4	Hist1h2ae	Histone H2A type 1-E	26.6637	24.9201	25.1981	27.2456	27.5255	21.1404	21.7604	29.0538	24.9197	23.2345	-2.28883	-5.13306	0.555409	24.3865	-1.68522	-5.7385	0.000592306	0.108431
sp|C0HKE5|H2A1G_MOUSE Histone H2A type 1-G OS=Mus musculus OX=10090 GN=Hist1h2ag PE=1 SV=1	sp|C0HKE5|H2A1G_MOUSE	14 kDa	0.999408	5	0.2	C0HKE5	Hist1h2ag	Histone H2A type 1-G	26.6637	24.9201	25.1981	27.2456	27.5255	21.1404	21.7604	29.0538	24.9197	23.2345	-2.28883	-5.13306	0.555409	24.3865	-1.68522	-5.7385	0.000592306	0.108431
sp|C0HKE6|H2A1I_MOUSE Histone H2A type 1-I OS=Mus musculus OX=10090 GN=Hist1h2ai PE=1 SV=1	sp|C0HKE6|H2A1I_MOUSE	14 kDa	0.999408	5	0.2	C0HKE6	Hist1h2ai	Histone H2A type 1-I	26.6637	24.9201	25.1981	27.2456	27.5255	21.1404	21.7604	29.0538	24.9197	23.2345	-2.28883	-5.13306	0.555409	24.3865	-1.68522	-5.7385	0.000592306	0.108431
sp|C0HKE7|H2A1N_MOUSE Histone H2A type 1-N OS=Mus musculus OX=10090 GN=Hist1h2an PE=1 SV=1	sp|C0HKE7|H2A1N_MOUSE	14 kDa	0.999408	5	0.2	C0HKE7	Hist1h2an	Histone H2A type 1-N	26.6637	24.9201	25.1981	27.2456	27.5255	21.1404	21.7604	29.0538	24.9197	23.2345	-2.28883	-5.13306	0.555409	24.3865	-1.68522	-5.7385	0.000592306	0.108431
sp|C0HKE8|H2A1O_MOUSE Histone H2A type 1-O OS=Mus musculus OX=10090 GN=Hist1h2ao PE=1 SV=1	sp|C0HKE8|H2A1O_MOUSE	14 kDa	0.999408	5	0.2	C0HKE8	Hist1h2ao	Histone H2A type 1-O	26.6637	24.9201	25.1981	27.2456	27.5255	21.1404	21.7604	29.0538	24.9197	23.2345	-2.28883	-5.13306	0.555409	24.3865	-1.68522	-5.7385	0.000592306	0.108431
sp|C0HKE9|H2A1P_MOUSE Histone H2A type 1-P OS=Mus musculus OX=10090 GN=Hist1h2ap PE=1 SV=1	sp|C0HKE9|H2A1P_MOUSE	14 kDa	0.999408	5	0.2	C0HKE9	Hist1h2ap	Histone H2A type 1-P	26.6637	24.9201	25.1981	27.2456	27.5255	21.1404	21.7604	29.0538	24.9197	23.2345	-2.28883	-5.13306	0.555409	24.3865	-1.68522	-5.7385	0.000592306	0.108431
sp|Q8BFU2|H2A3_MOUSE Histone H2A type 3 OS=Mus musculus OX=10090 GN=Hist3h2a PE=1 SV=3	sp|Q8BFU2|H2A3_MOUSE	14 kDa	0.999408	5	0.2	Q8BFU2	Hist3h2a	Histone H2A type 3	26.6637	24.9201	25.1981	27.2456	27.5255	21.1404	21.7604	29.0538	24.9197	23.2345	-2.28883	-5.13306	0.555409	24.3865	-1.68522	-5.7385	0.000592306	0.108431
sp|Q8CGP5|H2A1F_MOUSE Histone H2A type 1-F OS=Mus musculus OX=10090 GN=Hist1h2af PE=1 SV=3	sp|Q8CGP5|H2A1F_MOUSE	14 kDa	0.999408	5	0.2	Q8CGP5	Hist1h2af	Histone H2A type 1-F	26.6637	24.9201	25.1981	27.2456	27.5255	21.1404	21.7604	29.0538	24.9197	23.2345	-2.28883	-5.13306	0.555409	24.3865	-1.68522	-5.7385	0.000592306	0.108431
sp|Q8CGP6|H2A1H_MOUSE Histone H2A type 1-H OS=Mus musculus OX=10090 GN=Hist1h2ah PE=1 SV=3	sp|Q8CGP6|H2A1H_MOUSE	14 kDa	0.999408	5	0.2	Q8CGP6	Hist1h2ah	Histone H2A type 1-H	26.6637	24.9201	25.1981	27.2456	27.5255	21.1404	21.7604	29.0538	24.9197	23.2345	-2.28883	-5.13306	0.555409	24.3865	-1.68522	-5.7385	0.000592306	0.108431
sp|Q8CGP7|H2A1K_MOUSE Histone H2A type 1-K OS=Mus musculus OX=10090 GN=Hist1h2ak PE=1 SV=3	sp|Q8CGP7|H2A1K_MOUSE	14 kDa	0.999408	5	0.2	Q8CGP7	Hist1h2ak	Histone H2A type 1-K	26.6637	24.9201	25.1981	27.2456	27.5255	21.1404	21.7604	29.0538	24.9197	23.2345	-2.28883	-5.13306	0.555409	24.3865	-1.68522	-5.7385	0.000592306	0.108431
sp|Q8R1M2|H2AJ_MOUSE Histone H2A.J OS=Mus musculus OX=10090 GN=H2afj PE=1 SV=1	sp|Q8R1M2|H2AJ_MOUSE	14 kDa	0.999408	5	0.2	Q8R1M2	H2afj	Histone H2A.J	26.6637	24.9201	25.1981	27.2456	27.5255	21.1404	21.7604	29.0538	24.9197	23.2345	-2.28883	-5.13306	0.555409	24.3865	-1.68522	-5.7385	0.000592306	0.108431
sp|Q9CQF3|CPSF5_MOUSE Cleavage and polyadenylation specificity factor subunit 5 OS=Mus musculus OX=10090 GN=Nudt21 PE=1 SV=1	sp|Q9CQF3|CPSF5_MOUSE	26 kDa	0.9989	2	1	Q9CQF3	Nudt21	Cleavage and polyadenylation specificity factor subunit 5	22.4949	23.7328	23.2233	23.0809	22.2258	22.3842	23.3912	20.1725	22.786	21.1799	-0.968795	-2.17355	0.235955	21.0758	-1.68401	-5.74035	0.00109965	0.108668
sp|P60229|EIF3E_MOUSE Eukaryotic translation initiation factor 3 subunit E OS=Mus musculus OX=10090 GN=Eif3e PE=1 SV=1	sp|P60229|EIF3E_MOUSE	52 kDa	0.999575	12	1	P60229	Eif3e	Eukaryotic translation initiation factor 3 subunit E	26.4869	26.7358	26.536	25.6838	26.1003	27.1542	27.0476	25.6678	27.0336	26.7601	0.424121	-0.103841	0.952082	24.789	1.68133	-5.74427	0.00042523	0.109059
sp|Q9EPU0|RENT1_MOUSE Regulator of nonsense transcripts 1 OS=Mus musculus OX=10090 GN=Upf1 PE=1 SV=2	sp|Q9EPU0|RENT1_MOUSE	124 kDa	0.998564	6	1	Q9EPU0	Upf1	Regulator of nonsense transcripts 1	22.2705	22.3709	21.8876	22.9669	21.3031	22.8514	22.8982	21.8959	22.7058	22.5791	0.426294	-0.104489	0.957076	23.0117	1.68096	-5.74483	0.00143586	0.109131
sp|Q80WJ7|LYRIC_MOUSE Protein LYRIC OS=Mus musculus OX=10090 GN=Mtdh PE=1 SV=1	sp|Q80WJ7|LYRIC_MOUSE	64 kDa	0.999685	5	1	Q80WJ7	Mtdh	Protein LYRIC	24.3747	25.2628	25.7773	25.9342	25.02	24.7994	25.2655	24.0177	24.3553	25.4953	-0.487155	-1.09677	0.122457	24.2321	-1.67255	-5.75767	0.000314786	0.110798
sp|Q8VBW6|ULA1_MOUSE NEDD8-activating enzyme E1 regulatory subunit OS=Mus musculus OX=10090 GN=Nae1 PE=1 SV=1	sp|Q8VBW6|ULA1_MOUSE	60 kDa	0.995476	2	1	Q8VBW6	Nae1	NEDD8-activating enzyme E1 regulatory subunit	19.0495	19.7095	18.3732	19.5708	20.2973	17.2777	18.5121	19.6351	19.3738	19.0369	-0.632935	-1.42772	0.161851	19.9017	-1.66676	-5.76647	0.0045242	0.111956
tr|D3YVV3|D3YVV3_MOUSE Ankyrin repeat domain 29 OS=Mus musculus OX=10090 GN=Ankrd29 PE=1 SV=1	tr|D3YVV3|D3YVV3_MOUSE	33 kDa	0.999436	2	1	D3YVV3	Ankrd29	Ankyrin repeat domain 29	23.7638	20.3227	20.9895	19.1593	20.7329	21.2336	20.6203	19.1772	18.2149	20.4943	-1.04556	-2.35898	0.267872	21.2345	-1.66706	-5.7662	0.000563786	0.112033
sp|Q9DCX2|ATP5H_MOUSE ATP synthase subunit d, mitochondrial OS=Mus musculus OX=10090 GN=Atp5pd PE=1 SV=3	sp|Q9DCX2|ATP5H_MOUSE	19 kDa	0.999557	4	1	Q9DCX2	Atp5pd	ATP synthase subunit d, mitochondrial	24.2914	25.1354	24.5433	25.3733	25.0838	23.7487	24.0057	25.2853	23.9656	25.0805	-0.468287	-1.05671	0.120134	25.9305	-1.66567	-5.76813	0.000443445	0.112177
sp|P62069|UBP46_MOUSE Ubiquitin carboxyl-terminal hydrolase 46 OS=Mus musculus OX=10090 GN=Usp46 PE=1 SV=1	sp|P62069|UBP46_MOUSE	42 kDa	0.997537	3	1	P62069	Usp46	Ubiquitin carboxyl-terminal hydrolase 46	15.4374	16.9998	14.9747	18.8206	14.5344	14.6374	15.2345	15.2895	NA	NA	-1.09957	-2.48545	0.28631	17.3988	-1.67509	-5.61694	0.00246331	0.112374
sp|Q6PER3|MARE3_MOUSE Microtubule-associated protein RP/EB family member 3 OS=Mus musculus OX=10090 GN=Mapre3 PE=1 SV=1	sp|Q6PER3|MARE3_MOUSE	32 kDa	0.995785	4	0.75	Q6PER3	Mapre3	Microtubule-associated protein RP/EB family member 3	22.3491	23.5086	22.8169	23.7893	23.6711	21.807	23.5742	25.1758	24.5602	24.8223	0.760882	-0.196254	1.71802	23.6203	1.66477	-5.76967	0.00421484	0.112494
sp|O35286|DHX15_MOUSE Pre-mRNA-splicing factor ATP-dependent RNA helicase DHX15 OS=Mus musculus OX=10090 GN=Dhx15 PE=1 SV=2	sp|O35286|DHX15_MOUSE	91 kDa	0.999596	6	1	O35286	Dhx15	Pre-mRNA-splicing factor ATP-dependent RNA helicase DHX15	24.0051	23.9145	24.1579	24.5992	23.3754	23.7308	24.0323	23.1386	23.5537	23.8615	-0.347026	-0.78658	0.0925274	23.8959	-1.6524	-5.78822	0.000404495	0.114878
sp|Q04690|NF1_MOUSE Neurofibromin OS=Mus musculus OX=10090 GN=Nf1 PE=1 SV=1	sp|Q04690|NF1_MOUSE	320 kDa	0.991584	2	1	Q04690	Nf1	Neurofibromin	17.6354	18.3762	17.5069	18.8357	17.9474	17.4417	17.8041	17.3409	16.9916	17.7245	-0.59973	-1.35986	0.160405	17.8073	-1.65131	-5.78986	0.00841571	0.115101
sp|Q9QXX4|CMC2_MOUSE Calcium-binding mitochondrial carrier protein Aralar2 OS=Mus musculus OX=10090 GN=Slc25a13 PE=1 SV=1	sp|Q9QXX4|CMC2_MOUSE	74 kDa	0.996745	2	0.5	Q9QXX4	Slc25a13	Calcium-binding mitochondrial carrier protein Aralar2	21.1385	24.0356	21.672	22.2893	20.9261	22.7203	23.5518	21.8063	22.4738	23.1473	0.727613	-0.197115	1.65234	22.7726	1.64757	-5.79563	0.00325501	0.115982
sp|P62315|SMD1_MOUSE Small nuclear ribonucleoprotein Sm D1 OS=Mus musculus OX=10090 GN=Snrpd1 PE=1 SV=1	sp|P62315|SMD1_MOUSE	13 kDa	0.999563	4	1	P62315	Snrpd1	Small nuclear ribonucleoprotein Sm D1	26.606	26.8139	26.5507	26.4039	26.0256	26.2653	26.7299	25.2887	26.139	26.1035	-0.374716	-0.851174	0.101742	25.4512	-1.64605	-5.7978	0.000436806	0.11619
sp|Q9QYR6|MAP1A_MOUSE Microtubule-associated protein 1A OS=Mus musculus OX=10090 GN=Map1a PE=1 SV=2	sp|Q9QYR6|MAP1A_MOUSE	300 kDa	0.998754	6	0.83	Q9QYR6	Map1a	Microtubule-associated protein 1A	21.5722	23.0579	22.1894	20.9729	21.0222	22.4147	22.7527	21.63	22.2332	22.8042	0.604066	-0.170625	1.37876	22.8817	1.632	-5.81888	0.00124641	0.119138
sp|Q9CR62|M2OM_MOUSE Mitochondrial 2-oxoglutarate/malate carrier protein OS=Mus musculus OX=10090 GN=Slc25a11 PE=1 SV=3	sp|Q9CR62|M2OM_MOUSE	34 kDa	0.999601	4	1	Q9CR62	Slc25a11	Mitochondrial 2-oxoglutarate/malate carrier protein	23.3955	23.8482	23.1828	24.1049	22.8184	23.441	24.261	23.6312	23.7709	24.0736	0.365572	-0.103693	0.834838	24.1232	1.63049	-5.82113	0.000398579	0.119458
sp|Q9CZW4|ACSL3_MOUSE Long-chain-fatty-acid--CoA ligase 3 OS=Mus musculus OX=10090 GN=Acsl3 PE=1 SV=2	sp|Q9CZW4|ACSL3_MOUSE	80 kDa	0.999272	2	1	Q9CZW4	Acsl3	Long-chain-fatty-acid--CoA ligase 3	18.2097	17.566	18.1851	15.445	18.2454	16.6555	17.6041	17.9003	14.351	16.6401	-0.900034	-2.06254	0.262477	18.1875	-1.62133	-5.83493	0.000727714	0.121555
sp|P12787|COX5A_MOUSE Cytochrome c oxidase subunit 5A, mitochondrial OS=Mus musculus OX=10090 GN=Cox5a PE=1 SV=2	sp|P12787|COX5A_MOUSE	16 kDa	0.99915	2	1	P12787	Cox5a	Cytochrome c oxidase subunit 5A, mitochondrial	23.824	24.3367	24.105	25.1054	25.5589	24.8039	24.2683	26.5236	24.7111	25.5823	0.591817	-0.174982	1.35862	24.9219	1.61536	-5.84367	0.000849844	0.12271
sp|P61164|ACTZ_MOUSE Alpha-centractin OS=Mus musculus OX=10090 GN=Actr1a PE=1 SV=1	sp|P61164|ACTZ_MOUSE	43 kDa	0.99958	11	0.45	P61164	Actr1a	Alpha-centractin	29.3788	28.9409	28.5541	27.5325	26.9522	29.7476	29.339	27.4091	29.4914	28.752	0.676119	-0.200158	1.5524	27.3986	1.61551	-5.84354	0.000419639	0.122769
sp|P15105|GLNA_MOUSE Glutamine synthetase OS=Mus musculus OX=10090 GN=Glul PE=1 SV=6	sp|P15105|GLNA_MOUSE	42 kDa	0.999979	11	1	P15105	Glul	Glutamine synthetase	28.6729	28.9556	28.8023	29.0522	28.8245	28.8876	28.696	29.757	28.9621	29.5121	0.301459	-0.0907784	0.693697	30.1825	1.60858	-5.85371	2.0992e-05	0.124192
sp|Q9CR51|VATG1_MOUSE V-type proton ATPase subunit G 1 OS=Mus musculus OX=10090 GN=Atp6v1g1 PE=1 SV=3	sp|Q9CR51|VATG1_MOUSE	14 kDa	0.99978	2	1	Q9CR51	Atp6v1g1	V-type proton ATPase subunit G 1	23.4195	22.6572	22.692	23.3683	22.5625	23.0547	23.2207	22.1117	21.7691	22.4921	-0.410238	-0.944016	0.12354	24.0949	-1.60857	-5.85374	0.000220365	0.124196
sp|Q80TL0|PPM1E_MOUSE Protein phosphatase 1E OS=Mus musculus OX=10090 GN=Ppm1e PE=1 SV=2	sp|Q80TL0|PPM1E_MOUSE	83 kDa	0.998056	2	1	Q80TL0	Ppm1e	Protein phosphatase 1E	22.0084	22.2861	23.019	22.5469	24.176	20.6773	21.2717	24.0993	21.7063	22.3992	-0.776549	-1.7895	0.236405	23.2358	-1.60542	-5.85851	0.00194396	0.125025
sp|P59242|CING_MOUSE Cingulin OS=Mus musculus OX=10090 GN=Cgn PE=1 SV=1	sp|P59242|CING_MOUSE	136 kDa	0.999821	27	0.96	P59242	Cgn	Cingulin	28.2749	26.4315	28.2305	27.4878	27.1466	28.4425	25.8874	26.3393	26.7673	26.8751	-0.651944	-1.50704	0.203149	24.9958	-1.59618	-5.87207	0.000179412	0.127009
sp|P63085|MK01_MOUSE Mitogen-activated protein kinase 1 OS=Mus musculus OX=10090 GN=Mapk1 PE=1 SV=3	sp|P63085|MK01_MOUSE	41 kDa	0.999794	2	1	P63085	Mapk1	Mitogen-activated protein kinase 1	18.65	19.9672	19.642	20.8586	21.9672	19.4194	20.2982	24.0187	21.2091	21.2111	1.01433	-0.317267	2.34592	21.9436	1.5952	-5.87356	0.000205906	0.127297
sp|Q9D8N0|EF1G_MOUSE Elongation factor 1-gamma OS=Mus musculus OX=10090 GN=Eef1g PE=1 SV=3	sp|Q9D8N0|EF1G_MOUSE	50 kDa	0.9996	8	1	Q9D8N0	Eef1g	Elongation factor 1-gamma	28.4476	26.9852	26.8385	27.0128	26.4052	26.7964	27.0527	25.9426	26.6289	26.9498	-0.463757	-1.07321	0.145693	26.2817	-1.59264	-5.87722	0.000399513	0.127737
sp|Q9JLB2|MPP5_MOUSE MAGUK p55 subfamily member 5 OS=Mus musculus OX=10090 GN=Mpp5 PE=1 SV=1	sp|Q9JLB2|MPP5_MOUSE	77 kDa	0.997191	3	1	Q9JLB2	Mpp5	MAGUK p55 subfamily member 5	20.345	19.1302	18.6181	20.2035	18.606	19.1585	17.783	18.2025	18.4773	19.4551	-0.76526	-1.7717	0.24118	18.2396	-1.59232	-5.87779	0.00280945	0.127944
sp|Q8C1B7|SEP11_MOUSE Septin-11 OS=Mus musculus OX=10090 GN=Septin11 PE=1 SV=4	sp|Q8C1B7|SEP11_MOUSE	50 kDa	0.999783	4	0.5	Q8C1B7	Septin11	Septin-11	20.3895	19.5397	18.7069	19.6828	19.2241	21.1936	19.0664	19.5958	19.8188	20.4554	0.517379	-0.169628	1.20439	20.1352	1.5762	-5.90126	0.000216852	0.131478
sp|P26516|PSMD7_MOUSE 26S proteasome non-ATPase regulatory subunit 7 OS=Mus musculus OX=10090 GN=Psmd7 PE=1 SV=2	sp|P26516|PSMD7_MOUSE	37 kDa	0.999783	4	1	P26516	Psmd7	26S proteasome non-ATPase regulatory subunit 7	27.0103	26.9282	26.6909	26.0623	25.3624	26.3314	26.2942	25.1185	26.2735	25.6982	-0.467664	-1.08938	0.154056	24.9614	-1.57436	-5.90394	0.000217019	0.131903
sp|Q9EQK7|ICMT_MOUSE Protein-S-isoprenylcysteine O-methyltransferase OS=Mus musculus OX=10090 GN=Icmt PE=2 SV=2	sp|Q9EQK7|ICMT_MOUSE	32 kDa	0.99982	3	1	Q9EQK7	Icmt	Protein-S-isoprenylcysteine O-methyltransferase	18.8235	19.5132	17.9519	17.0176	21.7201	18.1288	20.274	23.1841	19.9467	20.1509	1.33165	-0.439209	3.10251	20.8366	1.57477	-5.90344	0.000180346	0.131946
sp|P35279|RAB6A_MOUSE Ras-related protein Rab-6A OS=Mus musculus OX=10090 GN=Rab6a PE=1 SV=4	sp|P35279|RAB6A_MOUSE	24 kDa	0.998438	2	1	P35279	Rab6a	Ras-related protein Rab-6A	25.7456	25.5076	25.6127	25.89	25.4823	26.2073	26.0397	25.3582	25.5999	26.6063	0.314674	-0.104737	0.734084	26.8142	1.57031	-5.90982	0.00156156	0.132842
sp|P61294|RAB6B_MOUSE Ras-related protein Rab-6B OS=Mus musculus OX=10090 GN=Rab6b PE=1 SV=1	sp|P61294|RAB6B_MOUSE	23 kDa	0.998438	2	1	P61294	Rab6b	Ras-related protein Rab-6B	25.7456	25.5076	25.6127	25.89	25.4823	26.2073	26.0397	25.3582	25.5999	26.6063	0.314674	-0.104737	0.734084	26.8142	1.57031	-5.90982	0.00156156	0.132842
sp|Q8K2C9|HACD3_MOUSE Very-long-chain (3R)-3-hydroxyacyl-CoA dehydratase 3 OS=Mus musculus OX=10090 GN=Hacd3 PE=1 SV=2	sp|Q8K2C9|HACD3_MOUSE	43 kDa	0.99953	3	1	Q8K2C9	Hacd3	Very-long-chain (3R)-3-hydroxyacyl-CoA dehydratase 3	23.9716	23.9111	24.3037	23.9364	25.2707	24.5744	25.2162	24.2824	24.4483	24.7319	0.371946	-0.124754	0.868647	24.5192	1.56729	-5.9142	0.000469638	0.133544
sp|P68040|RACK1_MOUSE Receptor of activated protein C kinase 1 OS=Mus musculus OX=10090 GN=Rack1 PE=1 SV=3	sp|P68040|RACK1_MOUSE	35 kDa	0.999846	5	1	P68040	Rack1	Receptor of activated protein C kinase 1	25.4182	25.5636	25.9432	25.8364	25.9588	25.6503	25.3098	25.4808	25.5009	25.5059	-0.254503	-0.595171	0.0861647	25.9196	-1.5636	-5.91955	0.000154065	0.134408
sp|O35226|PSMD4_MOUSE 26S proteasome non-ATPase regulatory subunit 4 OS=Mus musculus OX=10090 GN=Psmd4 PE=1 SV=1	sp|O35226|PSMD4_MOUSE	41 kDa	0.999432	5	1	O35226	Psmd4	26S proteasome non-ATPase regulatory subunit 4	25.123	24.6428	24.5568	24.4704	24.1831	24.3931	24.6748	24.1782	24.2991	23.9166	-0.302837	-0.708868	0.103193	23.8385	-1.56105	-5.92325	0.000568354	0.13501
sp|P11499|HS90B_MOUSE Heat shock protein HSP 90-beta OS=Mus musculus OX=10090 GN=Hsp90ab1 PE=1 SV=3	sp|P11499|HS90B_MOUSE	83 kDa	0.999707	16	0.38	P11499	Hsp90ab1	Heat shock protein HSP 90-beta	24.7918	27.2201	26.9845	27.5753	27.1344	25.7127	26.617	26.6904	25.9162	25.8449	-0.584979	-1.37229	0.202332	26.3069	-1.5551	-5.93184	0.000293272	0.136417
sp|O55003|BNIP3_MOUSE BCL2/adenovirus E1B 19 kDa protein-interacting protein 3 OS=Mus musculus OX=10090 GN=Bnip3 PE=1 SV=1	sp|O55003|BNIP3_MOUSE	21 kDa	0.99705	2	1	O55003	Bnip3	BCL2/adenovirus E1B 19 kDa protein-interacting protein 3	20.1078	11.0524	17.9994	19.3243	17.6887	19.4845	18.4	18.7461	18.4828	19.3363	1.65545	-0.575289	3.88619	19.6337	1.55409	-5.93337	0.00294956	0.136792
sp|P46061|RAGP1_MOUSE Ran GTPase-activating protein 1 OS=Mus musculus OX=10090 GN=Rangap1 PE=1 SV=2	sp|P46061|RAGP1_MOUSE	64 kDa	0.999363	4	1	P46061	Rangap1	Ran GTPase-activating protein 1	24.5092	23.8699	24.1491	23.9762	23.5776	24.1452	24.364	22.8628	23.2973	23.5475	-0.373041	-0.876117	0.130036	23.5209	-1.55198	-5.93633	0.000636634	0.137159
sp|Q7M6Y3|PICAL_MOUSE Phosphatidylinositol-binding clathrin assembly protein OS=Mus musculus OX=10090 GN=Picalm PE=1 SV=1	sp|Q7M6Y3|PICAL_MOUSE	72 kDa	0.999198	2	0.5	Q7M6Y3	Picalm	Phosphatidylinositol-binding clathrin assembly protein	20.1516	19.4847	20.3175	19.8965	22.6661	16.9835	19.0561	21.6437	21.094	18.462	-1.05543	-2.48234	0.371475	20.8005	-1.54898	-5.94073	0.000801504	0.138015
sp|Q8CJG0|AGO2_MOUSE Protein argonaute-2 OS=Mus musculus OX=10090 GN=Ago2 PE=1 SV=3	sp|Q8CJG0|AGO2_MOUSE	97 kDa	0.999334	9	0.89	Q8CJG0	Ago2	Protein argonaute-2	22.2123	22.4405	22.6555	22.0136	21.2149	23.0971	23.4982	21.6489	22.3605	22.2337	0.460332	-0.162153	1.08282	22.85	1.54777	-5.94239	0.000665838	0.138168
sp|Q9DB77|QCR2_MOUSE Cytochrome b-c1 complex subunit 2, mitochondrial OS=Mus musculus OX=10090 GN=Uqcrc2 PE=1 SV=1	sp|Q9DB77|QCR2_MOUSE	48 kDa	0.999762	11	1	Q9DB77	Uqcrc2	Cytochrome b-c1 complex subunit 2, mitochondrial	26.7974	26.8388	26.7539	27.72	26.7326	27.4443	26.0416	25.9342	26.0608	27.2256	-0.427252	-1.00527	0.150768	26.3454	-1.54705	-5.94341	0.000237656	0.13834
sp|P62141|PP1B_MOUSE Serine/threonine-protein phosphatase PP1-beta catalytic subunit OS=Mus musculus OX=10090 GN=Ppp1cb PE=1 SV=3	sp|P62141|PP1B_MOUSE	37 kDa	0.999214	12	0.25	P62141	Ppp1cb	Serine/threonine-protein phosphatase PP1-beta catalytic subunit	25.9004	24.9729	26.0284	25.5028	25.1785	26.7067	23.9339	24.8055	24.13	25.1442	-0.572548	-1.34845	0.203357	24.572	-1.54443	-5.94718	0.00078559	0.138972
sp|Q8R191|SNG3_MOUSE Synaptogyrin-3 OS=Mus musculus OX=10090 GN=Syngr3 PE=1 SV=1	sp|Q8R191|SNG3_MOUSE	25 kDa	0.998854	2	1	Q8R191	Syngr3	Synaptogyrin-3	17.8091	17.6538	17.7114	20.7636	19.3332	15.1274	19.7115	18.0936	18.8882	16.0392	-1.08222	-2.55597	0.391524	18.9166	-1.53781	-5.95672	0.00114583	0.140712
sp|Q8K0U4|HS12A_MOUSE Heat shock 70 kDa protein 12A OS=Mus musculus OX=10090 GN=Hspa12a PE=1 SV=1	sp|Q8K0U4|HS12A_MOUSE	75 kDa	0.999705	14	1	Q8K0U4	Hspa12a	Heat shock 70 kDa protein 12A	27.8187	25.5501	26.3778	26.3036	26.2242	27.3663	25.4523	25.1529	25.6169	25.8405	-0.569079	-1.34405	0.205895	26.1296	-1.53692	-5.95793	0.000295032	0.140795
sp|P23198|CBX3_MOUSE Chromobox protein homolog 3 OS=Mus musculus OX=10090 GN=Cbx3 PE=1 SV=2	sp|P23198|CBX3_MOUSE	21 kDa	0.999579	5	1	P23198	Cbx3	Chromobox protein homolog 3	19.895	23.74	23.5001	23.1746	21.8688	21.7187	21.5515	21.8953	20.8614	22.2781	-0.774716	-1.83318	0.283749	22.498	-1.53277	-5.96392	0.000420727	0.141947
sp|Q05CL8|LARP7_MOUSE La-related protein 7 OS=Mus musculus OX=10090 GN=Larp7 PE=1 SV=2	sp|Q05CL8|LARP7_MOUSE	65 kDa	0.999687	9	1	Q05CL8	Larp7	La-related protein 7	26.1482	25.9555	25.852	25.5272	24.5915	25.1772	26.0719	24.182	25.4909	24.8048	-0.469526	-1.11282	0.173764	24.0794	-1.52763	-5.97117	0.000312524	0.143077
sp|Q08331|CALB2_MOUSE Calretinin OS=Mus musculus OX=10090 GN=Calb2 PE=1 SV=3	sp|Q08331|CALB2_MOUSE	31 kDa	0.999654	7	1	Q08331	Calb2	Calretinin	24.9394	24.3598	24.8272	24.0689	25.7603	25.5896	24.5514	26.7921	25.1835	24.6249	0.557166	-0.206357	1.32069	25.7561	1.52731	-5.97162	0.000346265	0.143155
sp|Q8CIE6|COPA_MOUSE Coatomer subunit alpha OS=Mus musculus OX=10090 GN=Copa PE=1 SV=2	sp|Q8CIE6|COPA_MOUSE	138 kDa	0.99984	21	1	Q8CIE6	Copa	Coatomer subunit alpha	28.5443	27.9964	27.6432	28.1382	26.6625	29.4096	28.6141	26.698	28.2636	28.9617	0.592493	-0.219885	1.40487	26.6385	1.52652	-5.97275	0.000159734	0.143358
sp|P60843|IF4A1_MOUSE Eukaryotic initiation factor 4A-I OS=Mus musculus OX=10090 GN=Eif4a1 PE=1 SV=1	sp|P60843|IF4A1_MOUSE	46 kDa	0.998828	7	0.14	P60843	Eif4a1	Eukaryotic initiation factor 4A-I	16.2028	17.3891	16.8832	NA	15.3034	14.0724	14.3306	NA	NA	14.801	-2.04333	-4.89517	0.808519	15.2074	-1.54974	-5.76005	0.00117229	0.145476
sp|Q8BZ98|DYN3_MOUSE Dynamin-3 OS=Mus musculus OX=10090 GN=Dnm3 PE=1 SV=1	sp|Q8BZ98|DYN3_MOUSE	97 kDa	0.998589	6	0.5	Q8BZ98	Dnm3	Dynamin-3	22.5579	20.4855	20.2715	22.2363	21.7841	22.1898	22.4451	21.5149	21.7665	22.0276	0.521703	-0.200887	1.24429	22.2018	1.51111	-5.99456	0.00141127	0.147209
sp|Q91WN1|DNJC9_MOUSE DnaJ homolog subfamily C member 9 OS=Mus musculus OX=10090 GN=Dnajc9 PE=1 SV=2	sp|Q91WN1|DNJC9_MOUSE	30 kDa	0.996533	2	1	Q91WN1	Dnajc9	DnaJ homolog subfamily C member 9	18.7947	22.1639	22.0394	20.5669	19.7835	19.775	19.7768	19.5064	19.0766	20.5542	-0.931886	-2.22319	0.359422	19.3255	-1.51127	-5.99438	0.00346717	0.147303
sp|P58771|TPM1_MOUSE Tropomyosin alpha-1 chain OS=Mus musculus OX=10090 GN=Tpm1 PE=1 SV=1	sp|P58771|TPM1_MOUSE	33 kDa	0.998823	3	1	P58771	Tpm1	Tropomyosin alpha-1 chain	22.9288	22.6757	23.1534	22.7009	23.3461	24.112	22.6049	22.0089	24.6999	24.1724	0.558632	-0.215376	1.33264	24.3595	1.51058	-5.9953	0.00117688	0.147342
sp|Q9JIK5|DDX21_MOUSE Nucleolar RNA helicase 2 OS=Mus musculus OX=10090 GN=Ddx21 PE=1 SV=3	sp|Q9JIK5|DDX21_MOUSE	94 kDa	0.997261	3	1	Q9JIK5	Ddx21	Nucleolar RNA helicase 2	17.3623	22.2359	21.6906	20.9313	20.3549	20.9231	18.5903	18.9774	18.3532	19.6314	-1.21992	-2.91706	0.477214	18.6153	-1.50531	-6.00277	0.00273869	0.148819
sp|Q8CCF0|PRP31_MOUSE U4/U6 small nuclear ribonucleoprotein Prp31 OS=Mus musculus OX=10090 GN=Prpf31 PE=1 SV=3	sp|Q8CCF0|PRP31_MOUSE	55 kDa	0.999114	5	1	Q8CCF0	Prpf31	U4/U6 small nuclear ribonucleoprotein Prp31	24.412	24.1118	24.1384	24.3594	23.7006	25.5057	24.1358	23.8141	24.3951	24.773	0.380302	-0.148709	0.909314	22.9083	1.50463	-6.00369	0.000886085	0.148858
tr|E9Q0F0|E9Q0F0_MOUSE Keratin 78 OS=Mus musculus OX=10090 GN=Krt78 PE=1 SV=1	tr|E9Q0F0|E9Q0F0_MOUSE	112 kDa	0.999474	4	0.5	E9Q0F0	Krt78	Keratin 78	25.4334	28.1147	27.0494	26.1909	27.3982	28.9027	26.8591	25.9523	29.3005	28.3246	1.03054	-0.404306	2.46538	24.7422	1.50407	-6.00451	0.000525914	0.149135
sp|P35700|PRDX1_MOUSE Peroxiredoxin-1 OS=Mus musculus OX=10090 GN=Prdx1 PE=1 SV=1	sp|P35700|PRDX1_MOUSE	22 kDa	0.998779	3	1	P35700	Prdx1	Peroxiredoxin-1	22.4373	23.7181	22.8321	23.2877	23.4106	23.1811	22.87	23.8671	23.839	23.7276	0.359811	-0.143233	0.862855	25.0233	1.49704	-6.01433	0.00122059	0.150807
sp|Q8CGC7|SYEP_MOUSE Bifunctional glutamate/proline--tRNA ligase OS=Mus musculus OX=10090 GN=Eprs PE=1 SV=4	sp|Q8CGC7|SYEP_MOUSE	170 kDa	0.999832	7	1	Q8CGC7	Eprs	Bifunctional glutamate/proline--tRNA ligase	22.9448	23.1012	21.7347	22.1885	21.5279	22.9468	23.3883	22.5259	22.7515	22.0985	0.442772	-0.176762	1.06231	22.9791	1.49582	-6.01603	0.000167716	0.151121
sp|P62301|RS13_MOUSE 40S ribosomal protein S13 OS=Mus musculus OX=10090 GN=Rps13 PE=1 SV=2	sp|P62301|RS13_MOUSE	17 kDa	0.998077	2	1	P62301	Rps13	40S ribosomal protein S13	20.6387	21.7817	21.115	20.7342	21.0698	21.2056	21.7563	21.8333	21.5802	20.7549	0.358168	-0.143454	0.859789	22.1179	1.49443	-6.01798	0.00192331	0.151482
sp|Q62095|DDX3Y_MOUSE ATP-dependent RNA helicase DDX3Y OS=Mus musculus OX=10090 GN=Ddx3y PE=1 SV=2	sp|Q62095|DDX3Y_MOUSE	73 kDa	0.998398	11	0.09	Q62095	Ddx3y	ATP-dependent RNA helicase DDX3Y	22.0281	22.6052	22.8409	22.7811	22.5634	22.7078	23.0131	22.0716	21.2262	21.8373	-0.392565	-0.944055	0.158926	22.3311	-1.48983	-6.02439	0.00160199	0.152676
tr|Q8CGP4|Q8CGP4_MOUSE Histone H2A OS=Mus musculus OX=10090 GN=Hist1h2aa PE=1 SV=1	tr|Q8CGP4|Q8CGP4_MOUSE	14 kDa	0.998014	5	0.2	Q8CGP4	Hist1h2aa	Histone H2A	27.8632	26.1805	25.9624	28.1507	28.1881	22.3224	22.9054	30.1432	25.855	24.4169	-2.14039	-5.14811	0.867336	25.1807	-1.49027	-6.02382	0.0019861	0.152698
sp|P67984|RL22_MOUSE 60S ribosomal protein L22 OS=Mus musculus OX=10090 GN=Rpl22 PE=1 SV=2	sp|P67984|RL22_MOUSE	15 kDa	0.998693	3	1	P67984	Rpl22	60S ribosomal protein L22	25.1031	25.7853	24.9961	24.7821	24.2014	25.5652	25.9754	24.7906	25.3366	25.0889	0.377741	-0.152999	0.908481	25.231	1.48962	-6.02468	0.00130721	0.152731
sp|Q9JIF0|ANM1_MOUSE Protein arginine N-methyltransferase 1 OS=Mus musculus OX=10090 GN=Prmt1 PE=1 SV=1	sp|Q9JIF0|ANM1_MOUSE	42 kDa	0.99836	4	1	Q9JIF0	Prmt1	Protein arginine N-methyltransferase 1	23.6454	23.8436	23.3963	23.3216	23.0587	23.1624	22.917	23.4493	23.44	22.9492	-0.269554	-0.649166	0.110059	24.2386	-1.48617	-6.02949	0.00164042	0.153633
sp|Q8BG05|ROA3_MOUSE Heterogeneous nuclear ribonucleoprotein A3 OS=Mus musculus OX=10090 GN=Hnrnpa3 PE=1 SV=1	sp|Q8BG05|ROA3_MOUSE	40 kDa	0.999906	12	0.92	Q8BG05	Hnrnpa3	Heterogeneous nuclear ribonucleoprotein A3	27.6519	27.5103	27.6137	26.9393	28.0925	27.4625	28.2872	28.1192	27.9425	27.5699	0.314705	-0.128951	0.758361	28.2269	1.48464	-6.03162	9.4105e-05	0.154036
sp|Q05D44|IF2P_MOUSE Eukaryotic translation initiation factor 5B OS=Mus musculus OX=10090 GN=Eif5b PE=1 SV=2	sp|Q05D44|IF2P_MOUSE	138 kDa	0.996105	2	1	Q05D44	Eif5b	Eukaryotic translation initiation factor 5B	18.3577	17.1748	19.4038	17.6336	20.0459	17.7997	17.8115	17.1645	16.8983	19.2816	-0.73206	-1.76572	0.301602	19.8998	-1.48313	-6.03375	0.00389482	0.154569
sp|Q64213|SF01_MOUSE Splicing factor 1 OS=Mus musculus OX=10090 GN=Sf1 PE=1 SV=6	sp|Q64213|SF01_MOUSE	70 kDa	0.998539	2	1	Q64213	Sf1	Splicing factor 1	19.6809	20.6092	20.942	19.4534	21.761	19.2003	20.4796	21.4109	18.9776	19.0233	-0.670972	-1.61882	0.276872	20.9582	-1.48244	-6.03471	0.00146084	0.15475
sp|Q62141|SIN3B_MOUSE Paired amphipathic helix protein Sin3b OS=Mus musculus OX=10090 GN=Sin3b PE=1 SV=2	sp|Q62141|SIN3B_MOUSE	126 kDa	0.995714	2	1	Q62141	Sin3b	Paired amphipathic helix protein Sin3b	19.5152	20.8136	20.8022	20.4619	19.5329	19.3014	19.6174	19.3333	19.0691	20.1044	-0.74008	-1.79051	0.310345	18.8025	-1.48111	-6.03674	0.00428589	0.156015
sp|F7BJB9|MORC3_MOUSE MORC family CW-type zinc finger protein 3 OS=Mus musculus OX=10090 GN=Morc3 PE=1 SV=1	sp|F7BJB9|MORC3_MOUSE	107 kDa	0.99313	2	1	F7BJB9	Morc3	MORC family CW-type zinc finger protein 3	14.1858	18.7011	18.2182	18.4846	17.7509	18.0256	18.7888	17.824	18.4421	18.6075	0.869465	-0.363725	2.10266	18.2532	1.4765	-6.04295	0.00687012	0.156323
sp|P47857|PFKAM_MOUSE ATP-dependent 6-phosphofructokinase, muscle type OS=Mus musculus OX=10090 GN=Pfkm PE=1 SV=3	sp|P47857|PFKAM_MOUSE	85 kDa	0.999253	7	0.86	P47857	Pfkm	ATP-dependent 6-phosphofructokinase, muscle type	25.2202	22.8297	22.7415	23.48	22.9327	23.0608	23.2515	22.8581	22.805	22.7657	-0.492592	-1.19212	0.206935	23.5059	-1.47383	-6.04661	0.000746612	0.156898
sp|P05480|SRC_MOUSE Neuronal proto-oncogene tyrosine-protein kinase Src OS=Mus musculus OX=10090 GN=Src PE=1 SV=4	sp|P05480|SRC_MOUSE	61 kDa	0.998926	4	1	P05480	Src	Neuronal proto-oncogene tyrosine-protein kinase Src	21.9045	24.1156	23.1689	24.2661	23.4389	22.4294	22.5191	23.4415	21.4927	23.4585	-0.710553	-1.72121	0.300106	22.9518	-1.47232	-6.04872	0.00107384	0.157436
sp|P51881|ADT2_MOUSE ADP/ATP translocase 2 OS=Mus musculus OX=10090 GN=Slc25a5 PE=1 SV=3	sp|P51881|ADT2_MOUSE	33 kDa	0.999371	9	0.44	P51881	Slc25a5	ADP/ATP translocase 2	27.4205	28.084	27.3919	27.675	28.1292	27.2594	27.2552	28.0889	27.1612	27.0948	-0.368206	-0.891987	0.155575	28.1487	-1.47132	-6.05008	0.000628663	0.15757
sp|Q8VDM6|HNRL1_MOUSE Heterogeneous nuclear ribonucleoprotein U-like protein 1 OS=Mus musculus OX=10090 GN=Hnrnpul1 PE=1 SV=1	sp|Q8VDM6|HNRL1_MOUSE	96 kDa	0.999428	4	1	Q8VDM6	Hnrnpul1	Heterogeneous nuclear ribonucleoprotein U-like protein 1	23.7437	23.667	23.5771	23.6451	23.3895	23.7533	24.0689	23.5228	23.8118	24.064	0.23969	-0.102983	0.582364	24.2063	1.46398	-6.06019	0.000572079	0.159544
sp|Q99MR6|SRRT_MOUSE Serrate RNA effector molecule homolog OS=Mus musculus OX=10090 GN=Srrt PE=1 SV=1	sp|Q99MR6|SRRT_MOUSE	100 kDa	0.998235	5	1	Q99MR6	Srrt	Serrate RNA effector molecule homolog	19.3455	21.7923	20.2321	20.398	21.0958	21.0594	21.1873	21.369	21.3067	20.3214	0.475991	-0.206949	1.15893	21.6419	1.45875	-6.06737	0.0017649	0.160963
sp|Q6P7F1|MPP4_MOUSE MAGUK p55 subfamily member 4 OS=Mus musculus OX=10090 GN=Mpp4 PE=1 SV=1	sp|Q6P7F1|MPP4_MOUSE	72 kDa	0.998683	5	1	Q6P7F1	Mpp4	MAGUK p55 subfamily member 4	25.4979	24.4329	24.7277	24.7257	23.6677	25.1518	24.1666	23.3188	23.6898	24.3937	-0.466253	-1.13588	0.203373	22.9406	-1.45732	-6.06934	0.00131714	0.161354
sp|Q7TQD2|TPPP_MOUSE Tubulin polymerization-promoting protein OS=Mus musculus OX=10090 GN=Tppp PE=1 SV=1	sp|Q7TQD2|TPPP_MOUSE	24 kDa	0.999402	2	1	Q7TQD2	Tppp	Tubulin polymerization-promoting protein	20.4791	21.2904	21.2922	20.7701	22.7541	23.4989	20.2906	23.8288	21.7854	21.0863	0.780822	-0.343369	1.90501	23.2557	1.45453	-6.07316	0.000598442	0.162251
sp|Q8BK63|KC1A_MOUSE Casein kinase I isoform alpha OS=Mus musculus OX=10090 GN=Csnk1a1 PE=1 SV=2	sp|Q8BK63|KC1A_MOUSE	39 kDa	0.993617	3	1	Q8BK63	Csnk1a1	Casein kinase I isoform alpha	23.3352	24.2144	23.3636	23.8502	22.1921	22.8968	23.6701	22.5642	22.7171	22.932	-0.435087	-1.06155	0.191374	22.4691	-1.45361	-6.07441	0.0063833	0.162369
sp|P63242|IF5A1_MOUSE Eukaryotic translation initiation factor 5A-1 OS=Mus musculus OX=10090 GN=Eif5a PE=1 SV=2	sp|P63242|IF5A1_MOUSE	17 kDa	0.999947	4	1	P63242	Eif5a	Eukaryotic translation initiation factor 5A-1	23.9969	24.1229	24.1466	24.1204	27.225	24.697	25.6696	26.3648	25.33	25.0115	0.692217	-0.306402	1.69084	25.2466	1.45162	-6.07714	5.3315e-05	0.16305
tr|D3Z0M9|D3Z0M9_MOUSE DEAD (Asp-Glu-Ala-Asp) box polypeptide 23 OS=Mus musculus OX=10090 GN=Ddx23 PE=1 SV=1	tr|D3Z0M9|D3Z0M9_MOUSE	95 kDa	0.997126	2	1	D3Z0M9	Ddx23	DEAD (Asp-Glu-Ala-Asp) box polypeptide 23	20.7336	21.0698	20.6117	20.4255	20.0748	20.431	20.5394	19.5458	20.0955	19.7699	-0.506742	-1.23955	0.226061	19.7999	-1.44732	-6.08299	0.00287447	0.164101
sp|Q99KJ8|DCTN2_MOUSE Dynactin subunit 2 OS=Mus musculus OX=10090 GN=Dctn2 PE=1 SV=3	sp|Q99KJ8|DCTN2_MOUSE	44 kDa	0.999752	16	1	Q99KJ8	Dctn2	Dynactin subunit 2	30.2251	29.2206	29.2598	29.4437	28.3576	29.6703	29.2831	27.5158	28.8654	28.7829	-0.477842	-1.17165	0.215971	28.0194	-1.44147	-6.09095	0.000247568	0.165725
sp|Q8BTZ4|APC5_MOUSE Anaphase-promoting complex subunit 5 OS=Mus musculus OX=10090 GN=Anapc5 PE=1 SV=1	sp|Q8BTZ4|APC5_MOUSE	83 kDa	0.999306	2	1	Q8BTZ4	Anapc5	Anaphase-promoting complex subunit 5	23.4753	23.13	22.7498	22.9992	22.0461	22.8479	23.2562	21.1756	22.3191	22.484	-0.463507	-1.13656	0.209545	21.047	-1.44136	-6.0911	0.000694344	0.165758
sp|Q9CQ92|FIS1_MOUSE Mitochondrial fission 1 protein OS=Mus musculus OX=10090 GN=Fis1 PE=1 SV=1	sp|Q9CQ92|FIS1_MOUSE	17 kDa	0.998957	2	1	Q9CQ92	Fis1	Mitochondrial fission 1 protein	15.8874	NA	18.5314	17.5651	18.0589	15.8151	17.2944	19.4923	14.9196	14.671	-1.07224	-2.63359	0.489101	17.5238	-1.44367	-6.03038	0.00104305	0.166155
sp|Q91V61|SFXN3_MOUSE Sideroflexin-3 OS=Mus musculus OX=10090 GN=Sfxn3 PE=1 SV=1	sp|Q91V61|SFXN3_MOUSE	35 kDa	0.999752	2	1	Q91V61	Sfxn3	Sideroflexin-3	22.4406	22.614	22.3342	22.9559	22.0702	22.6548	23.1402	22.298	22.6671	23.0689	0.282831	-0.130061	0.695723	23.843	1.43369	-6.10149	0.000247833	0.167908
sp|Q62261|SPTB2_MOUSE Spectrin beta chain, non-erythrocytic 1 OS=Mus musculus OX=10090 GN=Sptbn1 PE=1 SV=2	sp|Q62261|SPTB2_MOUSE	274 kDa	0.999741	47	0.91	Q62261	Sptbn1	Spectrin beta chain, non-erythrocytic 1	30.0659	28.0783	28.4519	28.0264	28.2052	28.9815	27.7296	27.7318	28.2104	27.8612	-0.462652	-1.13828	0.212981	28.305	-1.4332	-6.10215	0.000258984	0.168045
sp|O55029|COPB2_MOUSE Coatomer subunit beta' OS=Mus musculus OX=10090 GN=Copb2 PE=1 SV=2	sp|O55029|COPB2_MOUSE	102 kDa	0.999649	13	1	O55029	Copb2	Coatomer subunit beta'	28.0705	27.3829	27.3861	27.8223	26.7579	27.5805	27.5662	25.9296	26.9733	27.3746	-0.399086	-0.986843	0.18867	25.7462	-1.42113	-6.11842	0.000351026	0.171479
sp|Q8CAQ8|MIC60_MOUSE MICOS complex subunit Mic60 OS=Mus musculus OX=10090 GN=Immt PE=1 SV=1	sp|Q8CAQ8|MIC60_MOUSE	84 kDa	0.999711	7	1	Q8CAQ8	Immt	MICOS complex subunit Mic60	24.3632	24.5816	24.14	24.9651	24.0949	24.6363	24.0233	23.8918	23.3534	24.5827	-0.331466	-0.819809	0.156878	25.013	-1.42062	-6.1191	0.000289419	0.171626
sp|P58252|EF2_MOUSE Elongation factor 2 OS=Mus musculus OX=10090 GN=Eef2 PE=1 SV=2	sp|P58252|EF2_MOUSE	95 kDa	0.99976	11	1	P58252	Eef2	Elongation factor 2	24.5291	24.6504	24.8307	24.783	27.3833	25.0253	25.4134	27.1865	26.1634	25.5991	0.642224	-0.304812	1.58926	26.1525	1.42014	-6.11974	0.000239948	0.171898
sp|Q8C8N2|SCAI_MOUSE Protein SCAI OS=Mus musculus OX=10090 GN=Scai PE=1 SV=2	sp|Q8C8N2|SCAI_MOUSE	70 kDa	0.999307	5	1	Q8C8N2	Scai	Protein SCAI	22.5084	21.7982	21.6907	21.3383	21.4148	22.5782	21.5609	22.6434	22.148	21.557	0.347414	-0.16494	0.859768	22.2675	1.41919	-6.12102	0.000692794	0.172035
sp|Q8BVU0|LRCH3_MOUSE Leucine-rich repeat and calponin homology domain-containing protein 3 OS=Mus musculus OX=10090 GN=Lrch3 PE=1 SV=3	sp|Q8BVU0|LRCH3_MOUSE	86 kDa	0.99739	3	1	Q8BVU0	Lrch3	Leucine-rich repeat and calponin homology domain-containing protein 3	22.9516	22.0349	21.9319	21.0188	20.5684	21.3182	21.2463	20.3796	21.1173	21.364	-0.616052	-1.52755	0.295447	20.7731	-1.41518	-6.12639	0.0026103	0.173294
sp|Q9D0M1|KPRA_MOUSE Phosphoribosyl pyrophosphate synthase-associated protein 1 OS=Mus musculus OX=10090 GN=Prpsap1 PE=1 SV=1	sp|Q9D0M1|KPRA_MOUSE	39 kDa	0.999665	8	0.88	Q9D0M1	Prpsap1	Phosphoribosyl pyrophosphate synthase-associated protein 1	24.966	25.4342	24.6244	24.499	23.925	24.3799	24.541	24.5351	24.105	24.1439	-0.348721	-0.864597	0.167155	23.5684	-1.41481	-6.12689	0.000335385	0.1733
sp|Q80U28|MADD_MOUSE MAP kinase-activating death domain protein OS=Mus musculus OX=10090 GN=Madd PE=1 SV=2	sp|Q80U28|MADD_MOUSE	175 kDa	0.997048	4	1	Q80U28	Madd	MAP kinase-activating death domain protein	21.1967	20.5369	20.5769	21.0693	22.4116	20.2126	20.9424	21.5008	21.1705	19.4243	-0.508171	-1.26231	0.245969	21.5613	-1.41034	-6.13286	0.00295223	0.174597
sp|Q6P9K9|NRX3A_MOUSE Neurexin-3 OS=Mus musculus OX=10090 GN=Nrxn3 PE=1 SV=2	sp|Q6P9K9|NRX3A_MOUSE	173 kDa	0.999653	2	1	Q6P9K9	Nrxn3	Neurexin-3	16.5241	18.3413	18.9639	18.6109	20.6111	17.7785	19.1847	20.9757	21.2408	18.7784	0.981342	-0.477408	2.44009	19.0417	1.4088	-6.1349	0.000347075	0.175178
sp|P61982|1433G_MOUSE 14-3-3 protein gamma OS=Mus musculus OX=10090 GN=Ywhag PE=1 SV=2	sp|P61982|1433G_MOUSE	28 kDa	0.999904	5	0.8	P61982	Ywhag	14-3-3 protein gamma	25.9562	25.3533	25.4511	25.4583	26.2886	25.5282	25.0499	26.0702	25.0099	25.323	-0.305253	-0.759026	0.148519	26.2735	-1.40795	-6.13605	9.6199e-05	0.175293
sp|Q3U1J4|DDB1_MOUSE DNA damage-binding protein 1 OS=Mus musculus OX=10090 GN=Ddb1 PE=1 SV=2	sp|Q3U1J4|DDB1_MOUSE	127 kDa	0.999656	13	1	Q3U1J4	Ddb1	DNA damage-binding protein 1	25.955	25.6738	25.7684	25.614	25.3428	26.4275	26.085	25.3287	25.9817	25.8544	0.264665	-0.13085	0.660181	25.3996	1.40055	-6.14589	0.000343796	0.177464
sp|P56399|UBP5_MOUSE Ubiquitin carboxyl-terminal hydrolase 5 OS=Mus musculus OX=10090 GN=Usp5 PE=1 SV=1	sp|P56399|UBP5_MOUSE	96 kDa	0.999826	2	1	P56399	Usp5	Ubiquitin carboxyl-terminal hydrolase 5	24.8912	24.3348	25.3324	24.3232	25.9583	23.7005	24.559	25.2643	25.0184	24.1037	-0.438808	-1.09817	0.22055	23.733	-1.39289	-6.15602	0.000173986	0.179732
sp|O70194|EIF3D_MOUSE Eukaryotic translation initiation factor 3 subunit D OS=Mus musculus OX=10090 GN=Eif3d PE=1 SV=2	sp|O70194|EIF3D_MOUSE	64 kDa	0.999688	9	1	O70194	Eif3d	Eukaryotic translation initiation factor 3 subunit D	25.7917	25.8078	25.6096	25.3581	25.3203	26.6315	26.2124	24.7209	25.8628	26.3119	0.370443	-0.187113	0.927998	25.2133	1.39058	-6.15907	0.000311645	0.180421
sp|Q6GSS7|H2A2A_MOUSE Histone H2A type 2-A OS=Mus musculus OX=10090 GN=Hist2h2aa2 PE=1 SV=3	sp|Q6GSS7|H2A2A_MOUSE	14 kDa	0.999795	5	0.4	Q6GSS7	Hist2h2aa2	Histone H2A type 2-A	22.8069	26.865	28.1527	28.6258	30.082	23.7243	24.8267	25.6323	27.1724	24.7016	-2.09502	-5.25087	1.06082	25.1063	-1.39022	-6.15953	0.000204526	0.180663
sp|Q64523|H2A2C_MOUSE Histone H2A type 2-C OS=Mus musculus OX=10090 GN=Hist2h2ac PE=1 SV=3	sp|Q64523|H2A2C_MOUSE	14 kDa	0.999795	5	0.4	Q64523	Hist2h2ac	Histone H2A type 2-C	22.8069	26.865	28.1527	28.6258	30.082	23.7243	24.8267	25.6323	27.1724	24.7016	-2.09502	-5.25087	1.06082	25.1063	-1.39022	-6.15953	0.000204526	0.180663
sp|O55201|SPT5H_MOUSE Transcription elongation factor SPT5 OS=Mus musculus OX=10090 GN=Supt5h PE=1 SV=1	sp|O55201|SPT5H_MOUSE	121 kDa	0.999817	4	1	O55201	Supt5h	Transcription elongation factor SPT5	23.2615	22.748	23.1901	22.522	23.7429	22.7501	23.2438	23.643	23.6843	23.7673	0.324801	-0.165366	0.814968	22.9855	1.38688	-6.16396	0.000182863	0.181532
sp|Q3UHL1|CAMKV_MOUSE CaM kinase-like vesicle-associated protein OS=Mus musculus OX=10090 GN=Camkv PE=1 SV=2	sp|Q3UHL1|CAMKV_MOUSE	55 kDa	0.997429	2	1	Q3UHL1	Camkv	CaM kinase-like vesicle-associated protein	21.1142	21.1155	19.8279	20.1731	19.3385	20.7097	21.8404	19.0663	21.0943	21.9137	0.611033	-0.311522	1.53359	21.5397	1.38683	-6.164	0.00257058	0.181645
sp|Q9JMG7|HDGR3_MOUSE Hepatoma-derived growth factor-related protein 3 OS=Mus musculus OX=10090 GN=Hdgfl3 PE=1 SV=2	sp|Q9JMG7|HDGR3_MOUSE	22 kDa	0.996544	2	0.5	Q9JMG7	Hdgfl3	Hepatoma-derived growth factor-related protein 3	NA	NA	NA	19.0063	14.8252	13.5765	16.8183	16.5541	NA	15.1275	-1.39663	-3.54183	0.748571	16.7246	-1.39779	-5.8429	0.00345633	0.184165
sp|P14873|MAP1B_MOUSE Microtubule-associated protein 1B OS=Mus musculus OX=10090 GN=Map1b PE=1 SV=2	sp|P14873|MAP1B_MOUSE	270 kDa	0.999985	52	0.98	P14873	Map1b	Microtubule-associated protein 1B	31.1758	30.436	30.5201	30.7126	29.5793	30.3974	30.4653	29.3519	30.1118	30.3227	-0.35498	-0.896323	0.186363	29.1199	-1.37245	-6.18287	1.5233e-05	0.185905
sp|Q91V41|RAB14_MOUSE Ras-related protein Rab-14 OS=Mus musculus OX=10090 GN=Rab14 PE=1 SV=3	sp|Q91V41|RAB14_MOUSE	24 kDa	0.999398	3	0.67	Q91V41	Rab14	Ras-related protein Rab-14	29.5719	26.1049	26.6432	24.1418	23.1048	24.0568	25.7376	23.3044	25.8224	25.1253	-1.104	-2.79058	0.582583	24.7617	-1.37079	-6.185	0.000602079	0.186544
sp|Q8CI71|VPS50_MOUSE Syndetin OS=Mus musculus OX=10090 GN=Vps50 PE=1 SV=2	sp|Q8CI71|VPS50_MOUSE	111 kDa	0.998527	4	1	Q8CI71	Vps50	Syndetin	22.4625	21.69	22.0248	22.2193	20.565	20.4549	20.7302	20.8558	21.8841	22.4266	-0.522	-1.32025	0.276253	20.5782	-1.36866	-6.18781	0.00147339	0.187068
sp|Q3UMU9|HDGR2_MOUSE Hepatoma-derived growth factor-related protein 2 OS=Mus musculus OX=10090 GN=Hdgfl2 PE=1 SV=1	sp|Q3UMU9|HDGR2_MOUSE	74 kDa	0.9983	2	0.5	Q3UMU9	Hdgfl2	Hepatoma-derived growth factor-related protein 2	16.5867	18.4996	17.9967	17.6241	15.9247	18.0813	19.8572	18.0002	17.4146	19.4771	1.23973	-0.658005	3.13746	16.1146	1.36805	-6.18857	0.0016999	0.187386
sp|P68033|ACTC_MOUSE Actin, alpha cardiac muscle 1 OS=Mus musculus OX=10090 GN=Actc1 PE=1 SV=1	sp|P68033|ACTC_MOUSE	42 kDa	0.999683	18	0.39	P68033	Actc1	Actin, alpha cardiac muscle 1	28.3469	28.5861	27.3731	26.7785	26.8152	28.0142	26.7778	26.7015	27.2878	26.8827	-0.447168	-1.1318	0.237466	26.9896	-1.36703	-6.18994	0.000316742	0.187569
sp|Q8CBE3|WDR37_MOUSE WD repeat-containing protein 37 OS=Mus musculus OX=10090 GN=Wdr37 PE=1 SV=1	sp|Q8CBE3|WDR37_MOUSE	55 kDa	0.999783	4	1	Q8CBE3	Wdr37	WD repeat-containing protein 37	22.9062	22.9011	23.1255	22.3961	22.9599	22.6427	23.3777	23.3027	22.738	23.5108	0.256608	-0.136762	0.649977	23.4263	1.36532	-6.19216	0.000216867	0.188096
sp|O88307|SORL_MOUSE Sortilin-related receptor OS=Mus musculus OX=10090 GN=Sorl1 PE=1 SV=3	sp|O88307|SORL_MOUSE	247 kDa	0.998239	8	1	O88307	Sorl1	Sortilin-related receptor	24.4985	23.9938	23.5243	24.4177	22.3937	23.6361	23.9973	21.8565	23.2084	23.4541	-0.535111	-1.35564	0.285417	21.976	-1.36513	-6.19239	0.00176051	0.188186
sp|Q8C729|F126B_MOUSE Protein FAM126B OS=Mus musculus OX=10090 GN=Fam126b PE=1 SV=1	sp|Q8C729|F126B_MOUSE	59 kDa	0.999765	11	1	Q8C729	Fam126b	Protein FAM126B	26.3582	26.9182	27.3753	27.4211	25.7165	26.7656	26.5566	25.5906	25.9663	26.8346	-0.415159	-1.05284	0.222526	25.1682	-1.36261	-6.19567	0.000235409	0.188933
sp|Q9D067|MDM1_MOUSE Nuclear protein MDM1 OS=Mus musculus OX=10090 GN=Mdm1 PE=1 SV=2	sp|Q9D067|MDM1_MOUSE	80 kDa	0.998883	3	1	Q9D067	Mdm1	Nuclear protein MDM1	23.112	20.7647	23.4627	22.6635	21.5655	22.5071	21.1248	21.3027	20.7512	22.5765	-0.661254	-1.67742	0.354917	21.5095	-1.36273	-6.19548	0.00111689	0.189027
sp|Q9ERK4|XPO2_MOUSE Exportin-2 OS=Mus musculus OX=10090 GN=Cse1l PE=1 SV=1	sp|Q9ERK4|XPO2_MOUSE	110 kDa	0.999474	3	1	Q9ERK4	Cse1l	Exportin-2	21.2223	21.8802	21.6894	21.4627	24.7618	22.1546	22.7539	25.0798	23.0623	21.911	0.789039	-0.4238	2.00188	23.0319	1.3624	-6.19591	0.000525561	0.18913
sp|O54751|CRX_MOUSE Cone-rod homeobox protein OS=Mus musculus OX=10090 GN=Crx PE=1 SV=1	sp|O54751|CRX_MOUSE	32 kDa	0.998512	2	1	O54751	Crx	Cone-rod homeobox protein	23.8364	25.2557	24.9098	24.8402	24.1945	24.5595	24.3053	23.417	23.9752	24.8529	-0.385343	-0.978508	0.207822	23.5961	-1.35968	-6.19947	0.00148829	0.189845
sp|Q8VBV8|GUC1B_MOUSE Guanylyl cyclase-activating protein 2 OS=Mus musculus OX=10090 GN=Guca1b PE=2 SV=3	sp|Q8VBV8|GUC1B_MOUSE	24 kDa	0.999313	2	1	Q8VBV8	Guca1b	Guanylyl cyclase-activating protein 2	18.7701	17.7002	17.5823	18.0132	20.9277	17.9332	17.6736	22.9107	20.2095	19.4737	1.04142	-0.5629	2.64574	20.7757	1.35939	-6.19981	0.000687357	0.190065
sp|Q8BYI9|TENR_MOUSE Tenascin-R OS=Mus musculus OX=10090 GN=Tnr PE=1 SV=2	sp|Q8BYI9|TENR_MOUSE	150 kDa	0.999452	5	1	Q8BYI9	Tnr	Tenascin-R	22.2364	22.8551	22.4036	22.0885	23.3167	22.6253	22.2252	24.5226	23.1885	22.5867	0.449583	-0.244153	1.14332	23.6895	1.35638	-6.20375	0.000548143	0.190875
sp|P32958|ROM1_MOUSE Rod outer segment membrane protein 1 OS=Mus musculus OX=10090 GN=Rom1 PE=2 SV=1	sp|P32958|ROM1_MOUSE	37 kDa	0.999263	3	1	P32958	Rom1	Rod outer segment membrane protein 1	25.2952	24.831	25.4863	25.7628	25.8893	25.7072	25.323	26.4592	25.449	25.9176	0.318264	-0.17327	0.809798	26.4014	1.35518	-6.20529	0.000737211	0.191248
sp|P28661|SEPT4_MOUSE Septin-4 OS=Mus musculus OX=10090 GN=Septin4 PE=1 SV=1	sp|P28661|SEPT4_MOUSE	55 kDa	0.998902	2	1	P28661	Septin4	Septin-4	23.5024	23.1091	22.7651	23.2007	22.8634	22.6775	22.6588	22.9943	23.0697	22.7006	-0.267955	-0.682249	0.146339	22.8977	-1.35368	-6.20722	0.00109797	0.191717
sp|P42669|PURA_MOUSE Transcriptional activator protein Pur-alpha OS=Mus musculus OX=10090 GN=Pura PE=1 SV=1	sp|P42669|PURA_MOUSE	35 kDa	0.999837	4	1	P42669	Pura	Transcriptional activator protein Pur-alpha	26.9643	26.4476	26.3055	26.2555	25.7447	26.571	26.2499	25.4056	26.2828	25.6715	-0.307361	-0.783641	0.16892	26.3923	-1.35067	-6.21111	0.000162513	0.192663
sp|Q9D7G0|PRPS1_MOUSE Ribose-phosphate pyrophosphokinase 1 OS=Mus musculus OX=10090 GN=Prps1 PE=1 SV=4	sp|Q9D7G0|PRPS1_MOUSE	35 kDa	0.999804	8	0.5	Q9D7G0	Prps1	Ribose-phosphate pyrophosphokinase 1	23.2027	23.346	23.3051	23.3458	22.3051	23.9746	24.6295	21.5198	23.6091	24.6308	0.571804	-0.315296	1.4589	22.4991	1.34965	-6.21239	0.000195661	0.193082
tr|G3UXL2|G3UXL2_MOUSE Phosphoribosyl pyrophosphate synthetase 1-like 3 OS=Mus musculus OX=10090 GN=Prps1l3 PE=3 SV=1	tr|G3UXL2|G3UXL2_MOUSE	35 kDa	0.999804	8	0.5	G3UXL2	Prps1l3	Phosphoribosyl pyrophosphate synthetase 1-like 3	23.2027	23.346	23.3051	23.3458	22.3051	23.9746	24.6295	21.5198	23.6091	24.6308	0.571804	-0.315296	1.4589	22.4991	1.34965	-6.21239	0.000195661	0.193082
sp|Q9D6Z1|NOP56_MOUSE Nucleolar protein 56 OS=Mus musculus OX=10090 GN=Nop56 PE=1 SV=2	sp|Q9D6Z1|NOP56_MOUSE	64 kDa	0.999601	5	1	Q9D6Z1	Nop56	Nucleolar protein 56	21.9914	24.5676	23.6339	23.8147	22.5396	23.0809	23.657	21.9817	22.4242	22.5395	-0.572804	-1.46178	0.316177	22.2094	-1.34915	-6.21303	0.000399161	0.19324
sp|P16858|G3P_MOUSE Glyceraldehyde-3-phosphate dehydrogenase OS=Mus musculus OX=10090 GN=Gapdh PE=1 SV=2	sp|P16858|G3P_MOUSE	36 kDa	0.999835	14	0.86	P16858	Gapdh	Glyceraldehyde-3-phosphate dehydrogenase	31.8896	30.9101	31.1028	31.3277	30.5896	31.3173	31.7654	31.1842	31.6223	31.3779	0.289436	-0.160179	0.73905	31.8419	1.34734	-6.2154	0.000165316	0.193716
sp|Q6NZL0|SOGA3_MOUSE Protein SOGA3 OS=Mus musculus OX=10090 GN=Soga3 PE=1 SV=2	sp|Q6NZL0|SOGA3_MOUSE	103 kDa	0.998389	3	1	Q6NZL0	Soga3	Protein SOGA3	22.6722	21.8791	21.5039	22.7674	21.1255	21.7587	21.7737	21.0908	21.6233	21.9043	-0.359467	-0.918288	0.199354	22.2371	-1.34633	-6.2167	0.00161136	0.194036
sp|Q8BGC0|HTSF1_MOUSE HIV Tat-specific factor 1 homolog OS=Mus musculus OX=10090 GN=Htatsf1 PE=1 SV=1	sp|Q8BGC0|HTSF1_MOUSE	86 kDa	0.99986	20	1	Q8BGC0	Htatsf1	HIV Tat-specific factor 1 homolog	28.3418	28.4172	28.1463	28.3207	27.0025	28.3175	28.1792	26.2357	27.4616	27.8568	-0.435528	-1.11311	0.242058	26.0041	-1.34529	-6.21803	0.000139838	0.194364
sp|P17426|AP2A1_MOUSE AP-2 complex subunit alpha-1 OS=Mus musculus OX=10090 GN=Ap2a1 PE=1 SV=1	sp|P17426|AP2A1_MOUSE	108 kDa	0.999771	25	0.68	P17426	Ap2a1	AP-2 complex subunit alpha-1	26.6857	27.5413	27.2334	27.0699	26.0192	26.322	27.2701	26.2086	26.1223	26.8863	-0.34804	-0.890538	0.194458	26.3085	-1.34275	-6.22129	0.000228693	0.195171
sp|Q61550|RAD21_MOUSE Double-strand-break repair protein rad21 homolog OS=Mus musculus OX=10090 GN=Rad21 PE=1 SV=3	sp|Q61550|RAD21_MOUSE	72 kDa	0.999348	3	1	Q61550	Rad21	Double-strand-break repair protein rad21 homolog	23.6821	23.4698	23.2675	23.126	22.4628	23.7208	23.863	22.7198	23.5502	23.7627	0.321644	-0.180525	0.823812	23.0464	1.34057	-6.22408	0.00065237	0.195865
sp|Q99L45|IF2B_MOUSE Eukaryotic translation initiation factor 2 subunit 2 OS=Mus musculus OX=10090 GN=Eif2s2 PE=1 SV=1	sp|Q99L45|IF2B_MOUSE	38 kDa	0.99982	5	1	Q99L45	Eif2s2	Eukaryotic translation initiation factor 2 subunit 2	26.2888	25.7977	26.0251	25.5709	25.3767	26.7788	25.9615	24.9777	26.8509	26.3488	0.371663	-0.210028	0.953354	24.8236	1.33728	-6.22829	0.000180043	0.196917
sp|Q99MN9|PCCB_MOUSE Propionyl-CoA carboxylase beta chain, mitochondrial OS=Mus musculus OX=10090 GN=Pccb PE=1 SV=2	sp|Q99MN9|PCCB_MOUSE	58 kDa	0.999212	5	1	Q99MN9	Pccb	Propionyl-CoA carboxylase beta chain, mitochondrial	21.2586	21.31	20.9767	21.6148	20.1739	20.53	21.3868	20.605	20.2749	20.8022	-0.346988	-0.89087	0.196894	21.2346	-1.33529	-6.23083	0.000788082	0.197556
sp|Q99MN1|SYK_MOUSE Lysine--tRNA ligase OS=Mus musculus OX=10090 GN=Kars PE=1 SV=1	sp|Q99MN1|SYK_MOUSE	68 kDa	0.998708	5	1	Q99MN1	Kars	Lysine--tRNA ligase	23.8677	23.3191	23.0983	23.5689	22.3292	23.9713	23.8758	23.1596	23.6248	23.1563	0.320955	-0.183918	0.825829	23.6795	1.33054	-6.23689	0.00129187	0.199086
sp|Q9WUL7|ARL3_MOUSE ADP-ribosylation factor-like protein 3 OS=Mus musculus OX=10090 GN=Arl3 PE=1 SV=1	sp|Q9WUL7|ARL3_MOUSE	20 kDa	0.999245	4	1	Q9WUL7	Arl3	ADP-ribosylation factor-like protein 3	21.9888	23.6701	23.2701	23.2838	24.324	24.3662	22.4442	25.1798	23.6824	23.5745	0.54206	-0.312008	1.39613	24.698	1.32874	-6.23915	0.000754919	0.199731
sp|P60824|CIRBP_MOUSE Cold-inducible RNA-binding protein OS=Mus musculus OX=10090 GN=Cirbp PE=1 SV=1	sp|P60824|CIRBP_MOUSE	19 kDa	0.999829	5	1	P60824	Cirbp	Cold-inducible RNA-binding protein	24.2552	24.6696	25.3571	24.5666	25.0631	24.5857	25.0871	25.3945	25.2119	25.0806	0.289635	-0.168313	0.747584	25.0679	1.32373	-6.24553	0.000171067	0.201294
sp|P20152|VIME_MOUSE Vimentin OS=Mus musculus OX=10090 GN=Vim PE=1 SV=3	sp|P20152|VIME_MOUSE	54 kDa	0.999766	34	0.94	P20152	Vim	Vimentin	31.8342	30.4692	30.7812	30.9696	30.1823	31.3671	29.9826	30.1065	30.3107	30.6074	-0.372395	-0.96237	0.21758	30.0904	-1.3211	-6.24886	0.000234344	0.202154
sp|P0CG49|UBB_MOUSE Polyubiquitin-B OS=Mus musculus OX=10090 GN=Ubb PE=2 SV=1	sp|P0CG49|UBB_MOUSE	34 kDa	0.999341	4	1	P0CG49	Ubb	Polyubiquitin-B	29.6828	30.0034	29.2727	29.3699	28.3088	29.2476	29.1928	27.9089	29.1093	29.2687	-0.382039	-0.987417	0.22334	29.1684	-1.32082	-6.24921	0.000659145	0.202244
sp|P0CG50|UBC_MOUSE Polyubiquitin-C OS=Mus musculus OX=10090 GN=Ubc PE=1 SV=2	sp|P0CG50|UBC_MOUSE	83 kDa	0.999341	4	1	P0CG50	Ubc	Polyubiquitin-C	29.6828	30.0034	29.2727	29.3699	28.3088	29.2476	29.1928	27.9089	29.1093	29.2687	-0.382039	-0.987417	0.22334	29.1684	-1.32082	-6.24921	0.000659145	0.202244
sp|P62983|RS27A_MOUSE Ubiquitin-40S ribosomal protein S27a OS=Mus musculus OX=10090 GN=Rps27a PE=1 SV=2	sp|P62983|RS27A_MOUSE	18 kDa	0.999341	4	1	P62983	Rps27a	Ubiquitin-40S ribosomal protein S27a	29.6828	30.0034	29.2727	29.3699	28.3088	29.2476	29.1928	27.9089	29.1093	29.2687	-0.382039	-0.987417	0.22334	29.1684	-1.32082	-6.24921	0.000659145	0.202244
sp|P62984|RL40_MOUSE Ubiquitin-60S ribosomal protein L40 OS=Mus musculus OX=10090 GN=Uba52 PE=1 SV=2	sp|P62984|RL40_MOUSE	15 kDa	0.999341	4	1	P62984	Uba52	Ubiquitin-60S ribosomal protein L40	29.6828	30.0034	29.2727	29.3699	28.3088	29.2476	29.1928	27.9089	29.1093	29.2687	-0.382039	-0.987417	0.22334	29.1684	-1.32082	-6.24921	0.000659145	0.202244
tr|A0A0A6YW67|A0A0A6YW67_MOUSE MCG23377, isoform CRA_b OS=Mus musculus OX=10090 GN=Gm8797 PE=4 SV=1	tr|A0A0A6YW67|A0A0A6YW67_MOUSE	9 kDa	0.999341	4	1	A0A0A6YW67	Gm8797	MCG23377, isoform CRA_b	29.6828	30.0034	29.2727	29.3699	28.3088	29.2476	29.1928	27.9089	29.1093	29.2687	-0.382039	-0.987417	0.22334	29.1684	-1.32082	-6.24921	0.000659145	0.202244
sp|P84091|AP2M1_MOUSE AP-2 complex subunit mu OS=Mus musculus OX=10090 GN=Ap2m1 PE=1 SV=1	sp|P84091|AP2M1_MOUSE	50 kDa	0.999664	9	1	P84091	Ap2m1	AP-2 complex subunit mu	27.9588	28.7698	28.0774	28.239	26.6712	27.2611	28.3974	26.799	27.3563	27.8223	-0.416028	-1.07545	0.24339	26.9545	-1.32046	-6.24966	0.000336148	0.202362
sp|P47754|CAZA2_MOUSE F-actin-capping protein subunit alpha-2 OS=Mus musculus OX=10090 GN=Capza2 PE=1 SV=3	sp|P47754|CAZA2_MOUSE	33 kDa	0.999864	9	0.89	P47754	Capza2	F-actin-capping protein subunit alpha-2	27.4188	27.0189	26.7212	26.2496	25.6197	27.3514	26.9964	26.4032	27.0111	26.9932	0.345384	-0.202282	0.89305	26.0858	1.31993	-6.25034	0.000135806	0.202536
sp|P46460|NSF_MOUSE Vesicle-fusing ATPase OS=Mus musculus OX=10090 GN=Nsf PE=1 SV=2	sp|P46460|NSF_MOUSE	83 kDa	0.999807	23	1	P46460	Nsf	Vesicle-fusing ATPase	29.0085	28.2705	27.8699	29.0339	27.7467	28.3416	28.2519	27.4984	27.8526	28.3383	-0.329297	-0.854866	0.196273	28.4268	-1.31136	-6.26114	0.000193241	0.205359
sp|P40124|CAP1_MOUSE Adenylyl cyclase-associated protein 1 OS=Mus musculus OX=10090 GN=Cap1 PE=1 SV=4	sp|P40124|CAP1_MOUSE	52 kDa	0.999663	6	1	P40124	Cap1	Adenylyl cyclase-associated protein 1	25.9841	24.4156	25.8096	24.9042	26.6409	24.268	25.0416	26.138	25.4834	24.4288	-0.478915	-1.24458	0.286747	24.8961	-1.30914	-6.26393	0.000337041	0.206095
sp|Q61656|DDX5_MOUSE Probable ATP-dependent RNA helicase DDX5 OS=Mus musculus OX=10090 GN=Ddx5 PE=1 SV=2	sp|Q61656|DDX5_MOUSE	69 kDa	0.999516	12	0.67	Q61656	Ddx5	Probable ATP-dependent RNA helicase DDX5	26.1623	27.4002	27.2613	26.7956	26.3533	27.104	27.3798	26.3488	27.3691	27.366	0.318997	-0.19143	0.829424	26.9376	1.30803	-6.26532	0.000483929	0.206463
sp|Q61033|LAP2A_MOUSE Lamina-associated polypeptide 2, isoforms alpha/zeta OS=Mus musculus OX=10090 GN=Tmpo PE=1 SV=4	sp|Q61033|LAP2A_MOUSE	75 kDa	0.999874	8	1	Q61033	Tmpo	Lamina-associated polypeptide 2, isoforms alpha/zeta	26.0107	25.9562	26.299	26.3924	26.3956	25.8784	26.1747	26.0725	25.5752	26.14	-0.2426	-0.631519	0.146318	25.443	-1.30556	-6.26841	0.000126204	0.207285
sp|P62827|RAN_MOUSE GTP-binding nuclear protein Ran OS=Mus musculus OX=10090 GN=Ran PE=1 SV=3	sp|P62827|RAN_MOUSE	24 kDa	0.999364	4	1	P62827	Ran	GTP-binding nuclear protein Ran	25.9626	26.3879	26.0125	26.7057	26.4739	25.7573	25.7172	26.3354	26.2137	26.3194	-0.239911	-0.624674	0.144852	26.7261	-1.30503	-6.26908	0.000635721	0.207462
sp|Q8BG51|MIRO1_MOUSE Mitochondrial Rho GTPase 1 OS=Mus musculus OX=10090 GN=Rhot1 PE=1 SV=1	sp|Q8BG51|MIRO1_MOUSE	72 kDa	0.998447	3	1	Q8BG51	Rhot1	Mitochondrial Rho GTPase 1	22.4411	22.3586	22.1013	22.0163	21.6488	22.8209	23.219	21.2038	22.6319	22.4777	0.357431	-0.215812	0.930674	22.3761	1.30502	-6.26909	0.00155252	0.207465
sp|Q91WD9|SEGN_MOUSE Secretagogin OS=Mus musculus OX=10090 GN=Scgn PE=2 SV=1	sp|Q91WD9|SEGN_MOUSE	32 kDa	0.999756	3	1	Q91WD9	Scgn	Secretagogin	21.8686	21.9563	22.6251	22.0081	24.5121	19.353	21.1937	23.7	23.3791	21.2196	-0.824905	-2.14862	0.498806	22.5135	-1.30503	-6.26902	0.000243585	0.20759
sp|Q3V3R1|C1TM_MOUSE Monofunctional C1-tetrahydrofolate synthase, mitochondrial OS=Mus musculus OX=10090 GN=Mthfd1l PE=1 SV=2	sp|Q3V3R1|C1TM_MOUSE	106 kDa	0.99948	17	1	Q3V3R1	Mthfd1l	Monofunctional C1-tetrahydrofolate synthase, mitochondrial	28.7295	27.8134	27.6132	27.6785	26.7717	27.9591	27.6189	25.9901	27.3407	27.5628	-0.42693	-1.11201	0.258156	25.9264	-1.3043	-6.27	0.000519535	0.207707
sp|P31650|S6A11_MOUSE Sodium- and chloride-dependent GABA transporter 3 OS=Mus musculus OX=10090 GN=Slc6a11 PE=1 SV=2	sp|P31650|S6A11_MOUSE	70 kDa	0.999219	2	1	P31650	Slc6a11	Sodium- and chloride-dependent GABA transporter 3	22.577	21.9906	22.3015	23.6617	22.1426	22.098	22.5957	21.8188	21.3915	22.8093	-0.392029	-1.02119	0.237133	22.4932	-1.30413	-6.27021	0.000781484	0.207764
sp|P17742|PPIA_MOUSE Peptidyl-prolyl cis-trans isomerase A OS=Mus musculus OX=10090 GN=Ppia PE=1 SV=2	sp|P17742|PPIA_MOUSE	18 kDa	0.999042	4	1	P17742	Ppia	Peptidyl-prolyl cis-trans isomerase A	26.0355	26.7471	26.2704	26.2253	26.749	25.4956	25.3397	26.9382	26.5037	26.0943	-0.331127	-0.862617	0.200363	28.3159	-1.30396	-6.27042	0.000957839	0.20782
sp|Q7TNC4|LC7L2_MOUSE Putative RNA-binding protein Luc7-like 2 OS=Mus musculus OX=10090 GN=Luc7l2 PE=1 SV=1	sp|Q7TNC4|LC7L2_MOUSE	47 kDa	0.999936	4	1	Q7TNC4	Luc7l2	Putative RNA-binding protein Luc7-like 2	24.7041	23.5449	25.0941	23.5466	25.04	23.695	24.2546	24.2462	24.0604	23.8409	-0.366518	-0.954846	0.22181	24.5538	-1.30389	-6.27051	6.4278e-05	0.207844
sp|Q6URW6|MYH14_MOUSE Myosin-14 OS=Mus musculus OX=10090 GN=Myh14 PE=1 SV=1	sp|Q6URW6|MYH14_MOUSE	229 kDa	0.999627	17	0.76	Q6URW6	Myh14	Myosin-14	25.435	23.0344	23.8294	23.6616	24.0735	24.3275	23.6956	22.6721	23.5086	23.6281	-0.440399	-1.14794	0.267137	24.0111	-1.30275	-6.27192	0.000372939	0.208223
sp|Q8BFR5|EFTU_MOUSE Elongation factor Tu, mitochondrial OS=Mus musculus OX=10090 GN=Tufm PE=1 SV=1	sp|Q8BFR5|EFTU_MOUSE	50 kDa	0.999554	5	1	Q8BFR5	Tufm	Elongation factor Tu, mitochondrial	23.5943	23.4345	23.4821	23.8397	23.7616	23.66	23.9427	23.952	23.6777	23.9358	0.211202	-0.128939	0.551343	24.8089	1.29958	-6.27589	0.000445908	0.209288
sp|Q68FL6|SYMC_MOUSE Methionine--tRNA ligase, cytoplasmic OS=Mus musculus OX=10090 GN=Mars PE=1 SV=1	sp|Q68FL6|SYMC_MOUSE	101 kDa	0.997364	3	1	Q68FL6	Mars	Methionine--tRNA ligase, cytoplasmic	22.6292	21.4866	21.6267	21.9102	21.3028	21.6174	21.8456	20.2495	20.9432	21.172	-0.625546	-1.63529	0.384203	21.079	-1.29735	-6.27862	0.0026359	0.210167
sp|P62242|RS8_MOUSE 40S ribosomal protein S8 OS=Mus musculus OX=10090 GN=Rps8 PE=1 SV=2	sp|P62242|RS8_MOUSE	24 kDa	0.999592	5	1	P62242	Rps8	40S ribosomal protein S8	24.7071	24.7034	24.4516	24.4067	24.4688	25.1851	24.9927	24.486	24.8433	24.3647	0.226855	-0.139768	0.593478	25.4348	1.29507	-6.28151	0.000407883	0.210808
sp|Q9QZ06|TOLIP_MOUSE Toll-interacting protein OS=Mus musculus OX=10090 GN=Tollip PE=1 SV=1	sp|Q9QZ06|TOLIP_MOUSE	30 kDa	0.997677	2	1	Q9QZ06	Tollip	Toll-interacting protein	22.1735	23.0735	23.0399	21.5953	23.1615	21.5422	22.0907	22.2127	21.9663	23.0944	-0.42747	-1.11986	0.264921	22.414	-1.29217	-6.28512	0.00232321	0.21179
sp|Q9JIF7|COPB_MOUSE Coatomer subunit beta OS=Mus musculus OX=10090 GN=Copb1 PE=1 SV=1	sp|Q9JIF7|COPB_MOUSE	107 kDa	0.999848	13	1	Q9JIF7	Copb1	Coatomer subunit beta	25.8937	25.5684	25.1519	25.8629	24.8193	25.5447	25.5785	24.4686	25.1275	25.0581	-0.303746	-0.796487	0.188995	24.7784	-1.2902	-6.28756	0.000152334	0.212458
sp|Q3UHJ0|AAK1_MOUSE AP2-associated protein kinase 1 OS=Mus musculus OX=10090 GN=Aak1 PE=1 SV=2	sp|Q3UHJ0|AAK1_MOUSE	103 kDa	0.999979	8	1	Q3UHJ0	Aak1	AP2-associated protein kinase 1	24.4221	24.2892	24.2886	24.2761	23.3226	23.4238	24.9437	23.2787	23.5831	23.5689	-0.360105	-0.944291	0.224081	23.6552	-1.29016	-6.28761	2.0723e-05	0.212473
sp|Q9R1P0|PSA4_MOUSE Proteasome subunit alpha type-4 OS=Mus musculus OX=10090 GN=Psma4 PE=1 SV=1	sp|Q9R1P0|PSA4_MOUSE	29 kDa	0.999592	4	1	Q9R1P0	Psma4	Proteasome subunit alpha type-4	25.1816	24.5549	24.2035	24.3183	24.2846	24.6594	24.3253	24.251	23.9942	24.0687	-0.248903	-0.652693	0.154887	25.0211	-1.29015	-6.28762	0.00040839	0.212476
sp|P08553|NFM_MOUSE Neurofilament medium polypeptide OS=Mus musculus OX=10090 GN=Nefm PE=1 SV=4	sp|P08553|NFM_MOUSE	96 kDa	0.99926	7	0.71	P08553	Nefm	Neurofilament medium polypeptide	24.4528	23.2182	22.5139	23.5939	22.6652	23.7896	22.9021	21.9134	22.9415	22.6702	-0.445418	-1.16842	0.277585	22.8848	-1.28941	-6.28853	0.000739737	0.212726
sp|P28738|KIF5C_MOUSE Kinesin heavy chain isoform 5C OS=Mus musculus OX=10090 GN=Kif5c PE=1 SV=3	sp|P28738|KIF5C_MOUSE	109 kDa	0.999555	10	0.6	P28738	Kif5c	Kinesin heavy chain isoform 5C	25.5388	23.7035	24.1733	25.1883	24.0667	24.7346	24.6324	22.7803	23.8554	24.3914	-0.455322	-1.19531	0.284664	23.8738	-1.28783	-6.29049	0.000444679	0.213264
sp|Q3TLH4|PRC2C_MOUSE Protein PRRC2C OS=Mus musculus OX=10090 GN=Prrc2c PE=1 SV=3	sp|Q3TLH4|PRC2C_MOUSE	311 kDa	0.998437	5	1	Q3TLH4	Prrc2c	Protein PRRC2C	20.9854	21.5799	22.2642	22.1408	21.2909	21.489	21.3217	20.1472	21.085	22.228	-0.398064	-1.04619	0.250058	20.8428	-1.28547	-6.29342	0.00156345	0.214072
sp|P53995|APC1_MOUSE Anaphase-promoting complex subunit 1 OS=Mus musculus OX=10090 GN=Anapc1 PE=1 SV=2	sp|P53995|APC1_MOUSE	216 kDa	0.999176	5	1	P53995	Anapc1	Anaphase-promoting complex subunit 1	23.0249	23.6198	22.6626	22.6061	21.8572	23.3881	23.703	22.293	23.1961	23.3157	0.425054	-0.267915	1.11802	22.391	1.28379	-6.29548	0.000824158	0.214645
sp|Q80VD1|FA98B_MOUSE Protein FAM98B OS=Mus musculus OX=10090 GN=Fam98b PE=1 SV=1	sp|Q80VD1|FA98B_MOUSE	45 kDa	0.999479	9	1	Q80VD1	Fam98b	Protein FAM98B	24.4685	24.7924	24.5193	24.6493	25.1657	24.0516	24.9253	24.7162	24.336	24.3954	-0.234128	-0.616099	0.147842	24.6609	-1.28289	-6.2966	0.000520917	0.214956
sp|Q9WUB3|PYGM_MOUSE Glycogen phosphorylase, muscle form OS=Mus musculus OX=10090 GN=Pygm PE=1 SV=3	sp|Q9WUB3|PYGM_MOUSE	97 kDa	0.999577	5	0.6	Q9WUB3	Pygm	Glycogen phosphorylase, muscle form	21.4351	21.2439	22.256	22.2701	24.8438	21.8073	22.5578	25.333	23.5662	22.5803	0.759114	-0.47981	1.99804	23.7094	1.28313	-6.29623	0.000423144	0.214998
tr|A8DUK4|A8DUK4_MOUSE Beta-globin OS=Mus musculus OX=10090 GN=Hbb-bs PE=1 SV=1	tr|A8DUK4|A8DUK4_MOUSE	16 kDa	0.998027	6	0.17	A8DUK4	Hbb-bs	Beta-globin	19.3118	28.3789	21.7169	20.1586	19.8379	21.0797	19.9973	19.1155	20.3321	21.4404	-1.48782	-3.92687	0.951227	20.5626	-1.27744	-6.30325	0.00197293	0.216958
sp|Q61316|HSP74_MOUSE Heat shock 70 kDa protein 4 OS=Mus musculus OX=10090 GN=Hspa4 PE=1 SV=1	sp|Q61316|HSP74_MOUSE	94 kDa	0.998962	3	1	Q61316	Hspa4	Heat shock 70 kDa protein 4	21.6517	21.5269	21.9956	22.0137	23.1895	22.0153	21.8197	24.2321	22.8913	21.8303	0.482293	-0.314271	1.27886	24.5417	1.26723	-6.31583	0.0010376	0.220381
sp|Q8K212|PACS1_MOUSE Phosphofurin acidic cluster sorting protein 1 OS=Mus musculus OX=10090 GN=Pacs1 PE=1 SV=2	sp|Q8K212|PACS1_MOUSE	105 kDa	0.994355	2	1	Q8K212	Pacs1	Phosphofurin acidic cluster sorting protein 1	20.6932	19.6065	20.2982	19.8611	19.371	20.4044	19.5077	18.8029	19.6982	19.3517	-0.412997	-1.096	0.270004	19.0988	-1.26558	-6.31784	0.0056452	0.220958
sp|Q9Z1Z0|USO1_MOUSE General vesicular transport factor p115 OS=Mus musculus OX=10090 GN=Uso1 PE=1 SV=2	sp|Q9Z1Z0|USO1_MOUSE	107 kDa	0.999763	5	1	Q9Z1Z0	Uso1	General vesicular transport factor p115	23.9105	23.5731	23.4529	24.0678	23.8906	23.6733	23.8317	23.5521	23.5057	23.3303	-0.20033	-0.531949	0.13129	23.6686	-1.26436	-6.31933	0.000236785	0.221388
sp|Q6ZQ38|CAND1_MOUSE Cullin-associated NEDD8-dissociated protein 1 OS=Mus musculus OX=10090 GN=Cand1 PE=1 SV=2	sp|Q6ZQ38|CAND1_MOUSE	136 kDa	0.999581	5	1	Q6ZQ38	Cand1	Cullin-associated NEDD8-dissociated protein 1	24.602	22.8325	23.0535	23.4216	25.815	24.5061	23.7768	25.6979	24.0235	24.5186	0.559688	-0.370803	1.49018	25.0989	1.25948	-6.32521	0.000418891	0.223204
sp|Q9CPP6|NDUA5_MOUSE NADH dehydrogenase [ubiquinone] 1 alpha subcomplex subunit 5 OS=Mus musculus OX=10090 GN=Ndufa5 PE=1 SV=3	sp|Q9CPP6|NDUA5_MOUSE	13 kDa	0.999981	2	1	Q9CPP6	Ndufa5	NADH dehydrogenase [ubiquinone] 1 alpha subcomplex subunit 5	23.2372	23.4076	24.2907	23.4033	24.6407	21.215	23.2015	24.4143	24.5578	22.6133	-0.595529	-1.58802	0.396959	22.621	-1.25657	-6.32873	1.9471e-05	0.224259
sp|O35954|PITM1_MOUSE Membrane-associated phosphatidylinositol transfer protein 1 OS=Mus musculus OX=10090 GN=Pitpnm1 PE=1 SV=1	sp|O35954|PITM1_MOUSE	135 kDa	0.999738	5	1	O35954	Pitpnm1	Membrane-associated phosphatidylinositol transfer protein 1	23.4554	23.482	23.4177	23.6749	24.0137	23.7618	23.9725	23.6941	23.5121	24.2116	0.221681	-0.150729	0.594092	23.8109	1.24587	-6.34173	0.000262242	0.227952
sp|Q9JLR1|S61A2_MOUSE Protein transport protein Sec61 subunit alpha isoform 2 OS=Mus musculus OX=10090 GN=Sec61a2 PE=2 SV=3	sp|Q9JLR1|S61A2_MOUSE	52 kDa	0.999513	2	0.5	Q9JLR1	Sec61a2	Protein transport protein Sec61 subunit alpha isoform 2	NA	17.6627	16.4116	18.843	20.5268	10.5657	16.5879	21.5601	17.3022	17.3493	-1.68798	-4.53384	1.15788	18.4688	-1.24689	-6.28209	0.000486806	0.228554
sp|Q8R0G9|NU133_MOUSE Nuclear pore complex protein Nup133 OS=Mus musculus OX=10090 GN=Nup133 PE=1 SV=2	sp|Q8R0G9|NU133_MOUSE	129 kDa	0.999226	6	1	Q8R0G9	Nup133	Nuclear pore complex protein Nup133	23.8488	23.7048	23.6306	23.2481	22.7269	22.8543	24.0056	22.0942	22.8901	23.5316	-0.356704	-0.957256	0.243848	22.9332	-1.24315	-6.34501	0.000773515	0.228931
sp|Q8VEM8|MPCP_MOUSE Phosphate carrier protein, mitochondrial OS=Mus musculus OX=10090 GN=Slc25a3 PE=1 SV=1	sp|Q8VEM8|MPCP_MOUSE	40 kDa	0.999444	7	1	Q8VEM8	Slc25a3	Phosphate carrier protein, mitochondrial	26.1922	26.6066	26.5492	27.2376	26.3052	26.9645	26.8401	26.939	26.2254	27.2037	0.256392	-0.175387	0.688172	26.2424	1.24282	-6.3454	0.000556316	0.22905
sp|Q8K0G5|EIPR1_MOUSE EARP and GARP complex-interacting protein 1 OS=Mus musculus OX=10090 GN=Eipr1 PE=1 SV=2	sp|Q8K0G5|EIPR1_MOUSE	43 kDa	0.996381	2	1	Q8K0G5	Eipr1	EARP and GARP complex-interacting protein 1	17.5792	17.1029	14.3859	18.2511	17.6497	16.4249	17.9295	17.5205	17.6735	18.811	0.678161	-0.465739	1.82206	17.1275	1.24152	-6.34688	0.00361909	0.229641
sp|Q9Z1F9|SAE2_MOUSE SUMO-activating enzyme subunit 2 OS=Mus musculus OX=10090 GN=Uba2 PE=1 SV=1	sp|Q9Z1F9|SAE2_MOUSE	71 kDa	0.999386	2	1	Q9Z1F9	Uba2	SUMO-activating enzyme subunit 2	21.3641	22.0983	21.7143	18.8647	19.3408	21.4868	21.4403	21.4852	20.5041	21.3716	0.581155	-0.40133	1.56364	23.3187	1.23873	-6.35023	0.000614117	0.230651
sp|P24622|CRYAA_MOUSE Alpha-crystallin A chain OS=Mus musculus OX=10090 GN=Cryaa PE=2 SV=1	sp|P24622|CRYAA_MOUSE	22 kDa	0.999877	5	1	P24622	Cryaa	Alpha-crystallin A chain	27.6242	29.3645	28.2836	29.0825	27.7201	27.0829	27.8406	27.5705	26.8953	28.7077	-0.795582	-2.14563	0.554469	27.4069	-1.23408	-6.35579	0.000122772	0.232338
sp|Q9Z273|TULP1_MOUSE Tubby-related protein 1 OS=Mus musculus OX=10090 GN=Tulp1 PE=1 SV=1	sp|Q9Z273|TULP1_MOUSE	60 kDa	0.999237	2	1	Q9Z273	Tulp1	Tubby-related protein 1	22.1496	24.0443	23.4941	23.9098	22.6378	23.9678	23.6343	22.9027	23.4735	24.3204	0.412612	-0.288942	1.11417	22.3197	1.23096	-6.35959	0.000763059	0.233353
sp|Q9DB20|ATPO_MOUSE ATP synthase subunit O, mitochondrial OS=Mus musculus OX=10090 GN=Atp5po PE=1 SV=1	sp|Q9DB20|ATPO_MOUSE	23 kDa	0.999602	4	1	Q9DB20	Atp5po	ATP synthase subunit O, mitochondrial	24.6614	25.7395	24.9346	25.1674	25.3621	25.3385	25.0753	25.581	25.3149	25.7392	0.236752	-0.166375	0.639879	25.5494	1.22918	-6.36171	0.000397828	0.234004
sp|Q9CZX8|RS19_MOUSE 40S ribosomal protein S19 OS=Mus musculus OX=10090 GN=Rps19 PE=1 SV=3	sp|Q9CZX8|RS19_MOUSE	16 kDa	0.999254	3	1	Q9CZX8	Rps19	40S ribosomal protein S19	24.7858	25.5118	24.5742	24.2884	24.3549	25.0435	24.8917	23.5048	24.2072	24.078	-0.357974	-0.968761	0.252813	24.7462	-1.22667	-6.3647	0.000745845	0.234928
sp|Q6ZWU9|RS27_MOUSE 40S ribosomal protein S27 OS=Mus musculus OX=10090 GN=Rps27 PE=1 SV=3	sp|Q6ZWU9|RS27_MOUSE	9 kDa	0.997604	2	1	Q6ZWU9	Rps27	40S ribosomal protein S27	18.5409	17.6997	18.3003	17.0393	18.5816	18.3994	18.161	17.5462	16.9943	17.0904	-0.394111	-1.06671	0.278486	16.6138	-1.22639	-6.36503	0.0023963	0.23503
sp|Q9Z0Y1|DCTN3_MOUSE Dynactin subunit 3 OS=Mus musculus OX=10090 GN=Dctn3 PE=1 SV=2	sp|Q9Z0Y1|DCTN3_MOUSE	21 kDa	0.99916	5	1	Q9Z0Y1	Dctn3	Dynactin subunit 3	27.4024	26.5511	26.6079	26.7805	25.9114	26.7346	26.7918	24.849	26.4258	26.5071	-0.38901	-1.05333	0.275307	24.4537	-1.2256	-6.36597	0.000840206	0.235319
sp|Q99J95|CDK9_MOUSE Cyclin-dependent kinase 9 OS=Mus musculus OX=10090 GN=Cdk9 PE=1 SV=1	sp|Q99J95|CDK9_MOUSE	43 kDa	0.998806	5	1	Q99J95	Cdk9	Cyclin-dependent kinase 9	24.3542	23.9689	24.0507	23.6924	23.3023	24.1154	24.0897	22.3079	23.4885	23.4515	-0.38308	-1.03836	0.272201	22.6811	-1.22356	-6.36838	0.00119416	0.23607
sp|Q68FD5|CLH1_MOUSE Clathrin heavy chain 1 OS=Mus musculus OX=10090 GN=Cltc PE=1 SV=3	sp|Q68FD5|CLH1_MOUSE	192 kDa	0.999873	43	1	Q68FD5	Cltc	Clathrin heavy chain 1	28.0421	28.0804	27.7964	27.9428	29.0434	27.904	28.0151	29.7729	28.676	28.3099	0.354544	-0.252383	0.961471	29.2106	1.22264	-6.36948	0.000127405	0.236411
sp|Q5U3K5|RABL6_MOUSE Rab-like protein 6 OS=Mus musculus OX=10090 GN=Rabl6 PE=1 SV=2	sp|Q5U3K5|RABL6_MOUSE	80 kDa	0.999477	4	1	Q5U3K5	Rabl6	Rab-like protein 6	23.6318	23.1434	22.7001	23.503	21.653	22.8464	23.1507	21.3443	22.8827	22.3051	-0.420433	-1.14221	0.30134	22.3069	-1.21916	-6.3736	0.000522834	0.237698
tr|Q91YH6|Q91YH6_MOUSE Vacuolar proton pump subunit B OS=Mus musculus OX=10090 GN=Atp6v1b1 PE=1 SV=1	tr|Q91YH6|Q91YH6_MOUSE	57 kDa	0.999629	6	0.33	Q91YH6	Atp6v1b1	Vacuolar proton pump subunit B	26.9268	26.596	27.6657	26.3376	28.3969	24.9305	26.912	26.8974	27.9572	26.6036	-0.524432	-1.42524	0.376378	25.2501	-1.219	-6.37372	0.000371007	0.237849
sp|Q61191|HCFC1_MOUSE Host cell factor 1 OS=Mus musculus OX=10090 GN=Hcfc1 PE=1 SV=2	sp|Q61191|HCFC1_MOUSE	210 kDa	0.99934	2	1	Q61191	Hcfc1	Host cell factor 1	21.6032	21.5171	21.1399	21.6974	20.4029	21.0894	21.3752	20.6422	21.37	20.431	-0.290566	-0.793755	0.212624	22.0398	-1.20859	-6.38605	0.000660458	0.241644
sp|Q9JME5|AP3B2_MOUSE AP-3 complex subunit beta-2 OS=Mus musculus OX=10090 GN=Ap3b2 PE=1 SV=2	sp|Q9JME5|AP3B2_MOUSE	119 kDa	0.999836	28	1	Q9JME5	Ap3b2	AP-3 complex subunit beta-2	30.2976	29.399	29.5728	30.1641	29.1055	30.0153	29.4158	27.5989	29.5978	29.8365	-0.414938	-1.13388	0.304006	27.1677	-1.20796	-6.38678	0.000163924	0.241879
sp|Q99LF4|RTCB_MOUSE tRNA-splicing ligase RtcB homolog OS=Mus musculus OX=10090 GN=Rtcb PE=1 SV=1	sp|Q99LF4|RTCB_MOUSE	55 kDa	0.999734	10	1	Q99LF4	Rtcb	tRNA-splicing ligase RtcB homolog	24.1273	24.8437	24.2027	25.0039	23.8462	24.9664	25.2645	23.9188	24.3241	25.0979	0.309558	-0.22683	0.845947	25.0702	1.20789	-6.38687	0.000265998	0.241905
sp|Q9QXS1|PLEC_MOUSE Plectin OS=Mus musculus OX=10090 GN=Plec PE=1 SV=3	sp|Q9QXS1|PLEC_MOUSE	534 kDa	0.99856	11	1	Q9QXS1	Plec	Plectin	23.741	22.628	23.1445	23.8397	21.4698	23.8237	23.3808	22.7784	23.3383	23.5364	0.406911	-0.300253	1.11407	22.4723	1.20433	-6.39104	0.00143972	0.243248
sp|Q8CGP0|H2B3B_MOUSE Histone H2B type 3-B OS=Mus musculus OX=10090 GN=Hist3h2bb PE=1 SV=3	sp|Q8CGP0|H2B3B_MOUSE	14 kDa	0.998561	3	0.33	Q8CGP0	Hist3h2bb	Histone H2B type 3-B	NA	22.7637	21.1012	20.5204	18.8476	18.8776	20.9815	20.4463	19.6783	20.409	-0.729665	-2.00078	0.541451	20.7173	-1.20674	-6.32968	0.00143852	0.243285
sp|Q9D2U9|H2B3A_MOUSE Histone H2B type 3-A OS=Mus musculus OX=10090 GN=Hist3h2ba PE=1 SV=3	sp|Q9D2U9|H2B3A_MOUSE	14 kDa	0.998561	3	0.33	Q9D2U9	Hist3h2ba	Histone H2B type 3-A	NA	22.7637	21.1012	20.5204	18.8476	18.8776	20.9815	20.4463	19.6783	20.409	-0.729665	-2.00078	0.541451	20.7173	-1.20674	-6.32968	0.00143852	0.243285
sp|Q64524|H2B2E_MOUSE Histone H2B type 2-E OS=Mus musculus OX=10090 GN=Hist2h2be PE=1 SV=3	sp|Q64524|H2B2E_MOUSE	14 kDa	0.998561	3	0.33	Q64524	Hist2h2be	Histone H2B type 2-E	NA	22.7637	21.1012	20.5204	18.8476	18.8776	20.9815	20.4463	19.6783	20.409	-0.729665	-2.00078	0.541451	20.7173	-1.20674	-6.32968	0.00143852	0.243285
sp|Q9D855|QCR7_MOUSE Cytochrome b-c1 complex subunit 7 OS=Mus musculus OX=10090 GN=Uqcrb PE=1 SV=3	sp|Q9D855|QCR7_MOUSE	14 kDa	0.999707	3	1	Q9D855	Uqcrb	Cytochrome b-c1 complex subunit 7	24.4987	25.0606	24.5463	24.6411	24.2123	24.9793	23.561	24.0385	23.893	24.9624	-0.304966	-0.835712	0.22578	24.6484	-1.20262	-6.39303	0.000293209	0.243891
sp|Q9CQV8|1433B_MOUSE 14-3-3 protein beta/alpha OS=Mus musculus OX=10090 GN=Ywhab PE=1 SV=3	sp|Q9CQV8|1433B_MOUSE	28 kDa	0.999711	7	0.71	Q9CQV8	Ywhab	14-3-3 protein beta/alpha	23.0385	22.7333	23.0915	22.9584	24.2237	22.4149	23.0251	25.8322	24.0606	23.3447	0.526436	-0.402124	1.455	24.3266	1.18712	-6.41098	0.000289293	0.249902
sp|Q8BH74|NU107_MOUSE Nuclear pore complex protein Nup107 OS=Mus musculus OX=10090 GN=Nup107 PE=1 SV=1	sp|Q8BH74|NU107_MOUSE	107 kDa	0.998815	5	1	Q8BH74	Nup107	Nuclear pore complex protein Nup107	21.927	22.4327	22.0734	21.6424	22.3539	21.8483	21.1693	22.3753	22.5407	20.7212	-0.354894	-0.981238	0.271451	21.7412	-1.1859	-6.41245	0.00118521	0.250274
sp|O35737|HNRH1_MOUSE Heterogeneous nuclear ribonucleoprotein H OS=Mus musculus OX=10090 GN=Hnrnph1 PE=1 SV=3	sp|O35737|HNRH1_MOUSE	49 kDa	0.999957	6	0.67	O35737	Hnrnph1	Heterogeneous nuclear ribonucleoprotein H	26.8221	26.8914	26.9645	26.7055	26.5912	26.4162	26.8803	26.756	26.7381	26.2067	-0.19547	-0.54179	0.15085	26.436	-1.18132	-6.41773	4.2984e-05	0.252048
sp|P68510|1433F_MOUSE 14-3-3 protein eta OS=Mus musculus OX=10090 GN=Ywhah PE=1 SV=2	sp|P68510|1433F_MOUSE	28 kDa	0.999465	4	0.75	P68510	Ywhah	14-3-3 protein eta	23.3255	22.0683	23.5106	23.2432	23.3296	23.613	22.3495	26.2244	22.7176	23.4933	0.584119	-0.453796	1.62203	23.3763	1.17855	-6.42082	0.000534934	0.25324
sp|Q8CHI8|EP400_MOUSE E1A-binding protein p400 OS=Mus musculus OX=10090 GN=Ep400 PE=1 SV=3	sp|Q8CHI8|EP400_MOUSE	337 kDa	0.990025	2	1	Q8CHI8	Ep400	E1A-binding protein p400	17.1804	NA	17.0107	10.4231	18.6617	16.06	16.6333	18.4527	18.7396	15.7868	1.31552	-1.02824	3.65928	18.1606	1.17994	-6.36072	0.0099751	0.253513
sp|Q91ZW3|SMCA5_MOUSE SWI/SNF-related matrix-associated actin-dependent regulator of chromatin subfamily A member 5 OS=Mus musculus OX=10090 GN=Smarca5 PE=1 SV=1	sp|Q91ZW3|SMCA5_MOUSE	122 kDa	0.999254	4	1	Q91ZW3	Smarca5	SWI/SNF-related matrix-associated actin-dependent regulator of chromatin subfamily A member 5	21.1733	24.9146	24.3798	24.0084	23.1897	21.9589	23.4724	23.1553	22.0946	23.9473	-0.607466	-1.69019	0.475257	23.1569	-1.17494	-6.42497	0.000745598	0.25465
sp|Q9QXK3|COPG2_MOUSE Coatomer subunit gamma-2 OS=Mus musculus OX=10090 GN=Copg2 PE=1 SV=1	sp|Q9QXK3|COPG2_MOUSE	98 kDa	0.999655	11	0.91	Q9QXK3	Copg2	Coatomer subunit gamma-2	26.4536	25.8776	26.1278	26.935	25.0281	27.3329	26.4898	24.726	26.7378	27.5442	0.481721	-0.376933	1.34038	24.4624	1.17452	-6.42549	0.000345007	0.254751
tr|Q68FG2|Q68FG2_MOUSE Spectrin beta chain OS=Mus musculus OX=10090 GN=Sptbn2 PE=1 SV=1	tr|Q68FG2|Q68FG2_MOUSE	271 kDa	0.999207	10	0.7	Q68FG2	Sptbn2	Spectrin beta chain	24.3689	22.0301	23.1408	22.6271	22.5767	23.286	22.0404	23.0162	22.1382	22.323	-0.387959	-1.0813	0.305379	22.7897	-1.17113	-6.42941	0.000792864	0.25602
sp|Q9CWK3|CD2B2_MOUSE CD2 antigen cytoplasmic tail-binding protein 2 OS=Mus musculus OX=10090 GN=Cd2bp2 PE=1 SV=1	sp|Q9CWK3|CD2B2_MOUSE	38 kDa	0.999456	5	1	Q9CWK3	Cd2bp2	CD2 antigen cytoplasmic tail-binding protein 2	26.0101	26.0188	25.7441	25.4105	24.5773	25.2613	26.3547	24.3218	24.7984	25.2168	-0.361549	-1.00785	0.284747	23.9956	-1.17085	-6.42973	0.00054405	0.256131
sp|Q9R0I7|YLPM1_MOUSE YLP motif-containing protein 1 OS=Mus musculus OX=10090 GN=Ylpm1 PE=2 SV=2	sp|Q9R0I7|YLPM1_MOUSE	155 kDa	0.999097	3	1	Q9R0I7	Ylpm1	YLP motif-containing protein 1	23.725	23.5464	23.4737	23.4269	22.7622	23.1029	22.7106	22.1581	23.1851	24.1713	-0.32122	-0.89694	0.2545	22.0372	-1.16777	-6.43325	0.000903325	0.257342
sp|P46471|PRS7_MOUSE 26S proteasome regulatory subunit 7 OS=Mus musculus OX=10090 GN=Psmc2 PE=1 SV=5	sp|P46471|PRS7_MOUSE	49 kDa	0.99914	6	1	P46471	Psmc2	26S proteasome regulatory subunit 7	24.4836	23.9193	23.4175	24.0434	22.7284	23.4184	24.0971	21.9444	23.5595	23.3416	-0.446212	-1.25341	0.36099	22.7993	-1.15697	-6.44549	0.000859887	0.261618
sp|Q9CR00|PSMD9_MOUSE 26S proteasome non-ATPase regulatory subunit 9 OS=Mus musculus OX=10090 GN=Psmd9 PE=1 SV=1	sp|Q9CR00|PSMD9_MOUSE	25 kDa	0.998741	4	1	Q9CR00	Psmd9	26S proteasome non-ATPase regulatory subunit 9	25.2143	25.1705	24.6802	24.0408	23.6004	24.2077	24.9176	23.5748	24.1214	24.2389	-0.329156	-0.924879	0.266566	23.1204	-1.15644	-6.44609	0.00125906	0.261831
sp|Q8C2Q3|RBM14_MOUSE RNA-binding protein 14 OS=Mus musculus OX=10090 GN=Rbm14 PE=1 SV=1	sp|Q8C2Q3|RBM14_MOUSE	69 kDa	0.999742	14	1	Q8C2Q3	Rbm14	RNA-binding protein 14	26.5325	28.177	28.1652	28.3536	27.1772	27.3084	27.9374	26.6326	27.3256	27.4845	-0.343378	-0.970489	0.283733	26.1071	-1.14602	-6.45781	0.000257745	0.266011
sp|Q8CJG1|AGO1_MOUSE Protein argonaute-1 OS=Mus musculus OX=10090 GN=Ago1 PE=1 SV=2	sp|Q8CJG1|AGO1_MOUSE	97 kDa	0.998913	2	0.5	Q8CJG1	Ago1	Protein argonaute-1	20.6211	20.3797	20.3849	20.5265	20.1704	20.1637	20.4648	19.1483	20.2016	19.4902	-0.522811	-1.47959	0.433965	18.297	-1.14431	-6.45964	0.00108684	0.266819
sp|P31648|SC6A1_MOUSE Sodium- and chloride-dependent GABA transporter 1 OS=Mus musculus OX=10090 GN=Slc6a1 PE=1 SV=2	sp|P31648|SC6A1_MOUSE	67 kDa	0.999806	2	1	P31648	Slc6a1	Sodium- and chloride-dependent GABA transporter 1	23.0504	22.3521	22.5557	24.1125	23.0671	23.4247	22.9491	23.7131	22.885	23.7596	0.318765	-0.264678	0.902208	24.5344	1.1435	-6.46064	0.000193722	0.26703
sp|P12382|PFKAL_MOUSE ATP-dependent 6-phosphofructokinase, liver type OS=Mus musculus OX=10090 GN=Pfkl PE=1 SV=4	sp|P12382|PFKAL_MOUSE	85 kDa	0.999806	11	0.82	P12382	Pfkl	ATP-dependent 6-phosphofructokinase, liver type	28.2181	26.6744	27.0783	26.5599	27.9748	26.3834	27.0695	27.5188	27.1605	26.747	-0.325283	-0.9216	0.271034	27.3325	-1.14169	-6.46266	0.000193737	0.267763
sp|P99029|PRDX5_MOUSE Peroxiredoxin-5, mitochondrial OS=Mus musculus OX=10090 GN=Prdx5 PE=1 SV=2	sp|P99029|PRDX5_MOUSE	22 kDa	0.999859	6	1	P99029	Prdx5	Peroxiredoxin-5, mitochondrial	23.5416	24.5291	23.7191	24.0281	24.7803	24.1101	23.8062	25.8531	24.1423	24.4631	0.355307	-0.296676	1.00729	25.6454	1.1406	-6.46388	0.000141278	0.268207
sp|O35593|PSDE_MOUSE 26S proteasome non-ATPase regulatory subunit 14 OS=Mus musculus OX=10090 GN=Psmd14 PE=1 SV=2	sp|O35593|PSDE_MOUSE	35 kDa	0.998768	3	1	O35593	Psmd14	26S proteasome non-ATPase regulatory subunit 14	27.5644	27.2248	27.0058	26.5785	26.0337	26.8471	26.9532	25.4305	26.9025	26.5988	-0.334997	-0.953321	0.283327	24.8119	-1.13394	-6.47129	0.00123176	0.270921
sp|Q8VIJ6|SFPQ_MOUSE Splicing factor, proline- and glutamine-rich OS=Mus musculus OX=10090 GN=Sfpq PE=1 SV=1	sp|Q8VIJ6|SFPQ_MOUSE	75 kDa	0.99988	19	0.95	Q8VIJ6	Sfpq	Splicing factor, proline- and glutamine-rich	30.5035	31.651	30.9297	31.3308	30.8654	30.7964	31.3763	30.3599	30.7996	30.7438	-0.240896	-0.685677	0.203886	28.1265	-1.13357	-6.47171	0.000119964	0.271073
sp|Q8K0T0|RTN1_MOUSE Reticulon-1 OS=Mus musculus OX=10090 GN=Rtn1 PE=1 SV=1	sp|Q8K0T0|RTN1_MOUSE	84 kDa	0.999773	5	1	Q8K0T0	Rtn1	Reticulon-1	25.3128	24.6972	24.6421	25.4506	23.9601	24.7359	25.149	23.9966	23.9311	24.7444	-0.301174	-0.85859	0.256241	24.6593	-1.13085	-6.47472	0.000227447	0.272189
sp|P62806|H4_MOUSE Histone H4 OS=Mus musculus OX=10090 GN=Hist4h4 PE=1 SV=2	sp|P62806|H4_MOUSE	11 kDa	0.999592	10	1	P62806	Hist4h4	Histone H4	30.5456	34.529	33.9083	33.0229	31.1989	31.8986	32.1288	31.326	31.8317	32.0656	-0.790796	-2.25633	0.674734	30.9266	-1.13	-6.47556	0.000407964	0.27265
sp|P63044|VAMP2_MOUSE Vesicle-associated membrane protein 2 OS=Mus musculus OX=10090 GN=Vamp2 PE=1 SV=2	sp|P63044|VAMP2_MOUSE	13 kDa	0.999842	4	1	P63044	Vamp2	Vesicle-associated membrane protein 2	25.0846	24.457	24.5931	25.4771	25.1791	25.425	24.8337	25.9106	24.641	25.3066	0.265187	-0.228453	0.758828	26.137	1.12436	-6.48189	0.000157652	0.27486
sp|Q9ESX5|DKC1_MOUSE H/ACA ribonucleoprotein complex subunit DKC1 OS=Mus musculus OX=10090 GN=Dkc1 PE=1 SV=4	sp|Q9ESX5|DKC1_MOUSE	57 kDa	0.999141	3	1	Q9ESX5	Dkc1	H/ACA ribonucleoprotein complex subunit DKC1	20.3637	22.601	20.8744	20.9847	22.9543	21.132	20.7202	20.5655	20.8496	21.6063	-0.58092	-1.66479	0.502952	20.2758	-1.1224	-6.48395	0.000859388	0.275786
sp|P20029|BIP_MOUSE Endoplasmic reticulum chaperone BiP OS=Mus musculus OX=10090 GN=Hspa5 PE=1 SV=3	sp|P20029|BIP_MOUSE	72 kDa	0.999744	20	0.9	P20029	Hspa5	Endoplasmic reticulum chaperone BiP	29.0556	28.3541	27.9134	28.1268	27.7706	28.034	28.3017	27.4071	28.2852	27.7922	-0.280052	-0.803022	0.242918	27.9841	-1.1208	-6.48581	0.00025629	0.276337
sp|Q6PDG5|SMRC2_MOUSE SWI/SNF complex subunit SMARCC2 OS=Mus musculus OX=10090 GN=Smarcc2 PE=1 SV=2	sp|Q6PDG5|SMRC2_MOUSE	133 kDa	0.999503	4	1	Q6PDG5	Smarcc2	SWI/SNF complex subunit SMARCC2	23.3583	22.7041	22.7603	22.1848	22.5103	22.5856	23.4933	23.0102	22.7886	22.7947	0.230874	-0.201412	0.663161	23.4493	1.11781	-6.48909	0.000497351	0.277578
sp|Q6PDM2|SRSF1_MOUSE Serine/arginine-rich splicing factor 1 OS=Mus musculus OX=10090 GN=Srsf1 PE=1 SV=3	sp|Q6PDM2|SRSF1_MOUSE	28 kDa	0.999288	6	1	Q6PDM2	Srsf1	Serine/arginine-rich splicing factor 1	27.3312	27.5145	27.1536	26.7564	26.6755	27.8192	27.4035	26.5767	27.431	27.415	0.242853	-0.212721	0.698428	27.126	1.11571	-6.4914	0.000711934	0.278456
sp|Q9ER69|FL2D_MOUSE Pre-mRNA-splicing regulator WTAP OS=Mus musculus OX=10090 GN=Wtap PE=1 SV=3	sp|Q9ER69|FL2D_MOUSE	44 kDa	0.996676	4	1	Q9ER69	Wtap	Pre-mRNA-splicing regulator WTAP	22.6718	21.0409	21.2036	21.9324	20.4793	21.7127	21.3018	19.7203	20.3904	22.0009	-0.440406	-1.26993	0.389122	20.7804	-1.11143	-6.49603	0.00332447	0.280289
sp|O54734|OST48_MOUSE Dolichyl-diphosphooligosaccharide--protein glycosyltransferase 48 kDa subunit OS=Mus musculus OX=10090 GN=Ddost PE=1 SV=2	sp|O54734|OST48_MOUSE	49 kDa	0.998331	4	1	O54734	Ddost	Dolichyl-diphosphooligosaccharide--protein glycosyltransferase 48 kDa subunit	23.7369	24.9917	24.0386	24.521	23.978	24.6254	24.5317	24.7343	24.0331	24.5035	0.232309	-0.208308	0.672926	25.1363	1.10349	-6.5047	0.00166932	0.283589
sp|P17182|ENOA_MOUSE Alpha-enolase OS=Mus musculus OX=10090 GN=Eno1 PE=1 SV=3	sp|P17182|ENOA_MOUSE	47 kDa	0.999671	20	0.75	P17182	Eno1	Alpha-enolase	31.2835	31.2703	30.9731	31.2594	32.993	30.709	31.1796	31.3163	31.7843	31.1835	-0.321304	-0.931154	0.288547	32.1437	-1.1027	-6.50556	0.000328571	0.283926
sp|Q99P72|RTN4_MOUSE Reticulon-4 OS=Mus musculus OX=10090 GN=Rtn4 PE=1 SV=2	sp|Q99P72|RTN4_MOUSE	127 kDa	0.999737	8	1	Q99P72	Rtn4	Reticulon-4	25.9322	25.6116	25.9133	26.4983	25.7983	26.3016	26.291	25.8063	25.9021	26.4885	0.207171	-0.186362	0.600704	25.6332	1.10183	-6.50651	0.000263277	0.284296
sp|P62082|RS7_MOUSE 40S ribosomal protein S7 OS=Mus musculus OX=10090 GN=Rps7 PE=2 SV=1	sp|P62082|RS7_MOUSE	22 kDa	0.997267	3	1	P62082	Rps7	40S ribosomal protein S7	23.3035	23.7439	23.5844	22.6792	23.3866	22.9944	22.8936	23.5145	22.8973	23.2078	-0.238001	-0.690661	0.214658	23.3422	-1.10046	-6.50799	0.00273265	0.284877
sp|P97742|CPT1A_MOUSE Carnitine O-palmitoyltransferase 1, liver isoform OS=Mus musculus OX=10090 GN=Cpt1a PE=1 SV=4	sp|P97742|CPT1A_MOUSE	88 kDa	0.996024	3	1	P97742	Cpt1a	Carnitine O-palmitoyltransferase 1, liver isoform	21.2933	22.1265	20.0099	23.8768	20.4774	19.5693	21.4029	19.1985	20.7643	20.7404	-1.22169	-3.5484	1.10501	18.1283	-1.09959	-6.50883	0.0039758	0.285357
sp|Q8VH51|RBM39_MOUSE RNA-binding protein 39 OS=Mus musculus OX=10090 GN=Rbm39 PE=1 SV=2	sp|Q8VH51|RBM39_MOUSE	59 kDa	0.999615	5	1	Q8VH51	Rbm39	RNA-binding protein 39	26.1494	26.5221	26.3591	26.3393	25.7689	26.5881	26.7203	25.6801	26.6116	26.6393	0.22016	-0.199571	0.639892	26.0728	1.09782	-6.51084	0.000384574	0.285997
sp|Q91WS0|CISD1_MOUSE CDGSH iron-sulfur domain-containing protein 1 OS=Mus musculus OX=10090 GN=Cisd1 PE=1 SV=1	sp|Q91WS0|CISD1_MOUSE	12 kDa	0.999684	2	1	Q91WS0	Cisd1	CDGSH iron-sulfur domain-containing protein 1	22.2138	22.702	22.5361	22.8731	22.9474	23.2471	22.7348	23.0166	22.0499	23.42	0.239191	-0.217293	0.695675	23.7929	1.09669	-6.51206	0.000315693	0.286478
sp|O70133|DHX9_MOUSE ATP-dependent RNA helicase A OS=Mus musculus OX=10090 GN=Dhx9 PE=1 SV=2	sp|O70133|DHX9_MOUSE	149 kDa	0.999738	22	1	O70133	Dhx9	ATP-dependent RNA helicase A	27.8023	27.9181	27.7826	27.6942	27.9621	27.9019	27.848	26.8162	28.0772	27.3914	-0.224934	-0.654734	0.204866	27.0737	-1.09535	-6.5135	0.000262437	0.28705
sp|P60879|SNP25_MOUSE Synaptosomal-associated protein 25 OS=Mus musculus OX=10090 GN=Snap25 PE=1 SV=1	sp|P60879|SNP25_MOUSE	23 kDa	0.999847	8	1	P60879	Snap25	Synaptosomal-associated protein 25	25.5454	24.3899	25.0302	25.2856	24.8799	25.6269	24.9874	25.4611	24.6475	25.6465	0.247668	-0.225961	0.721297	26.723	1.09445	-6.51447	0.000153276	0.287434
sp|Q6R0H7|GNAS1_MOUSE Guanine nucleotide-binding protein G(s) subunit alpha isoforms XLas OS=Mus musculus OX=10090 GN=Gnas PE=1 SV=1	sp|Q6R0H7|GNAS1_MOUSE	122 kDa	0.994642	2	0.5	Q6R0H7	Gnas	Guanine nucleotide-binding protein G(s) subunit alpha isoforms XLas	18.0603	17.211	17.3452	18.4648	17.8247	18.7837	18.7713	18.1017	16.1028	19.5158	0.473832	-0.434671	1.38233	19.5747	1.09206	-6.51696	0.00535791	0.288541
sp|P97300|NPTN_MOUSE Neuroplastin OS=Mus musculus OX=10090 GN=Nptn PE=1 SV=3	sp|P97300|NPTN_MOUSE	44 kDa	0.999346	3	1	P97300	Nptn	Neuroplastin	23.6549	23.8166	23.5406	24.4504	23.514	23.8966	23.6155	23.9644	22.6496	23.5048	-0.269134	-0.787151	0.248883	24.8806	-1.0874	-6.52204	0.000653601	0.290459
sp|Q9QYF9|NDRG3_MOUSE Protein NDRG3 OS=Mus musculus OX=10090 GN=Ndrg3 PE=1 SV=1	sp|Q9QYF9|NDRG3_MOUSE	42 kDa	0.998472	2	1	Q9QYF9	Ndrg3	Protein NDRG3	19.6683	19.6241	20.1164	20.4191	23.7708	20.1342	20.3683	23.7335	22.783	20.4522	0.774506	-0.717812	2.26682	21.4756	1.08686	-6.52251	0.00152806	0.290803
sp|O88569|ROA2_MOUSE Heterogeneous nuclear ribonucleoproteins A2/B1 OS=Mus musculus OX=10090 GN=Hnrnpa2b1 PE=1 SV=2	sp|O88569|ROA2_MOUSE	37 kDa	0.999583	13	0.92	O88569	Hnrnpa2b1	Heterogeneous nuclear ribonucleoproteins A2/B1	29.4023	29.3327	29.0834	28.8658	29.5516	29.0419	29.4976	29.9046	29.787	29.2404	0.247133	-0.230404	0.72467	29.6191	1.08315	-6.52658	0.000416732	0.292292
sp|P05132|KAPCA_MOUSE cAMP-dependent protein kinase catalytic subunit alpha OS=Mus musculus OX=10090 GN=Prkaca PE=1 SV=3	sp|P05132|KAPCA_MOUSE	41 kDa	0.999662	2	1	P05132	Prkaca	cAMP-dependent protein kinase catalytic subunit alpha	21.7409	21.248	21.1993	21.006	22.5529	19.6381	19.7747	21.7093	22.372	20.3028	-0.790034	-2.3233	0.743229	19.5194	-1.08319	-6.52575	0.000338157	0.293142
sp|Q02357|ANK1_MOUSE Ankyrin-1 OS=Mus musculus OX=10090 GN=Ank1 PE=1 SV=2	sp|Q02357|ANK1_MOUSE	204 kDa	0.998698	5	0.8	Q02357	Ank1	Ankyrin-1	23.0234	21.6543	21.9331	22.0233	21.9289	22.3785	21.5342	22.0011	21.7044	21.7246	-0.244072	-0.716757	0.228612	21.6281	-1.08072	-6.52917	0.00130173	0.293346
sp|O08553|DPYL2_MOUSE Dihydropyrimidinase-related protein 2 OS=Mus musculus OX=10090 GN=Dpysl2 PE=1 SV=2	sp|O08553|DPYL2_MOUSE	62 kDa	0.999796	18	0.83	O08553	Dpysl2	Dihydropyrimidinase-related protein 2	27.5114	27.4494	27.445	27.3113	29.2342	27.1914	27.4574	30.1072	28.5847	27.9527	0.468418	-0.441364	1.3782	29.0984	1.07807	-6.53191	0.000203873	0.29458
tr|S4R1W5|S4R1W5_MOUSE RNA-binding motif protein 6 OS=Mus musculus OX=10090 GN=Rbm6 PE=1 SV=1	tr|S4R1W5|S4R1W5_MOUSE	128 kDa	0.997073	3	1	S4R1W5	Rbm6	RNA-binding motif protein 6	20.0858	21.0023	20.2343	21.7849	20.5431	21.6693	20.8474	20.1259	21.6809	21.3947	0.413564	-0.390727	1.21786	19.8058	1.0762	-6.53397	0.00292683	0.295308
sp|Q9ERU9|RBP2_MOUSE E3 SUMO-protein ligase RanBP2 OS=Mus musculus OX=10090 GN=Ranbp2 PE=1 SV=2	sp|Q9ERU9|RBP2_MOUSE	341 kDa	0.999868	17	1	Q9ERU9	Ranbp2	E3 SUMO-protein ligase RanBP2	26.1287	25.0071	25.024	25.3863	24.3337	25.3256	25.5453	24.1013	24.4602	24.8923	-0.311009	-0.91834	0.296321	24.0581	-1.0718	-6.53863	0.000132003	0.297233
sp|P63158|HMGB1_MOUSE High mobility group protein B1 OS=Mus musculus OX=10090 GN=Hmgb1 PE=1 SV=2	sp|P63158|HMGB1_MOUSE	25 kDa	0.99975	3	0.67	P63158	Hmgb1	High mobility group protein B1	21.3301	24.4242	24.2296	23.1975	23.4369	23.4648	24.0029	24.6398	22.6759	24.6311	0.559249	-0.533632	1.65213	24.0337	1.07162	-6.53871	0.00025005	0.297419
sp|P29595|NEDD8_MOUSE NEDD8 OS=Mus musculus OX=10090 GN=Nedd8 PE=1 SV=2	sp|P29595|NEDD8_MOUSE	9 kDa	0.999145	2	1	P29595	Nedd8	NEDD8	22.7701	22.227	22.9489	22.142	23.9088	22.6463	22.6671	23.5687	22.9307	23.8336	0.329895	-0.317127	0.976916	24.0154	1.06714	-6.54354	0.00085505	0.299277
sp|Q6PIE5|AT1A2_MOUSE Sodium/potassium-transporting ATPase subunit alpha-2 OS=Mus musculus OX=10090 GN=Atp1a2 PE=1 SV=1	sp|Q6PIE5|AT1A2_MOUSE	112 kDa	0.999246	15	0.13	Q6PIE5	Atp1a2	Sodium/potassium-transporting ATPase subunit alpha-2	24.5997	20.8474	24.864	17.3117	18.291	17.6277	25.8717	19.7307	15.4769	19.067	-1.62796	-4.82921	1.5733	21.4869	-1.06496	-6.54573	0.000753568	0.300348
sp|Q810U3|NFASC_MOUSE Neurofascin OS=Mus musculus OX=10090 GN=Nfasc PE=1 SV=1	sp|Q810U3|NFASC_MOUSE	138 kDa	0.999819	13	1	Q810U3	Nfasc	Neurofascin	28.808	27.4583	27.4424	28.0197	26.7608	27.6988	28.0102	26.1777	27.2609	27.566	-0.35513	-1.05416	0.343902	26.4891	-1.0633	-6.54758	0.000181199	0.300971
sp|P60335|PCBP1_MOUSE Poly(rC)-binding protein 1 OS=Mus musculus OX=10090 GN=Pcbp1 PE=1 SV=1	sp|P60335|PCBP1_MOUSE	37 kDa	0.999809	4	0.75	P60335	Pcbp1	Poly(rC)-binding protein 1	23.4587	23.3337	23.696	23.0734	24.6769	23.446	23.8092	24.1644	24.5453	23.6486	0.274948	-0.266939	0.816836	24.5526	1.06196	-6.54899	0.000191273	0.301564
sp|P43006|EAA2_MOUSE Excitatory amino acid transporter 2 OS=Mus musculus OX=10090 GN=Slc1a2 PE=1 SV=1	sp|P43006|EAA2_MOUSE	62 kDa	0.999312	3	1	P43006	Slc1a2	Excitatory amino acid transporter 2	23.0738	22.1627	22.4713	22.678	23.2335	22.8306	22.6864	23.7854	22.645	22.9621	0.258042	-0.252822	0.768905	23.6883	1.05718	-6.55398	0.00068838	0.303681
tr|F8VQC1|F8VQC1_MOUSE Signal recognition particle subunit SRP72 OS=Mus musculus OX=10090 GN=Srp72 PE=1 SV=1	tr|F8VQC1|F8VQC1_MOUSE	75 kDa	0.999835	3	1	F8VQC1	Srp72	Signal recognition particle subunit SRP72	22.3281	22.1693	22.0531	21.3271	21.4308	22.2158	21.3023	20.7773	22.5544	20.8746	-0.316789	-0.944758	0.31118	22.3623	-1.05584	-6.55539	0.000164702	0.30428
sp|Q61543|GSLG1_MOUSE Golgi apparatus protein 1 OS=Mus musculus OX=10090 GN=Glg1 PE=1 SV=1	sp|Q61543|GSLG1_MOUSE	134 kDa	0.999556	5	1	Q61543	Glg1	Golgi apparatus protein 1	24.2544	23.2545	23.3647	23.886	22.8935	23.4486	23.9745	22.4001	22.7522	23.463	-0.322898	-0.964514	0.318718	22.5751	-1.05331	-6.55802	0.000443526	0.305408
sp|Q8BL97|SRSF7_MOUSE Serine/arginine-rich splicing factor 7 OS=Mus musculus OX=10090 GN=Srsf7 PE=1 SV=1	sp|Q8BL97|SRSF7_MOUSE	31 kDa	0.999647	5	0.8	Q8BL97	Srsf7	Serine/arginine-rich splicing factor 7	27.4246	27.6644	27.1586	27.2299	26.2086	28.466	27.6614	26.508	27.6522	27.2785	0.376001	-0.372482	1.12448	25.6623	1.05141	-6.55999	0.00035346	0.306255
sp|Q501J6|DDX17_MOUSE Probable ATP-dependent RNA helicase DDX17 OS=Mus musculus OX=10090 GN=Ddx17 PE=1 SV=1	sp|Q501J6|DDX17_MOUSE	72 kDa	0.999812	16	0.75	Q501J6	Ddx17	Probable ATP-dependent RNA helicase DDX17	25.914	26.6099	26.544	26.5711	26.0167	26.7877	26.8608	25.7003	26.7029	26.7432	0.227826	-0.228234	0.683886	25.8843	1.04555	-6.56606	0.00018778	0.308884
sp|P62334|PRS10_MOUSE 26S proteasome regulatory subunit 10B OS=Mus musculus OX=10090 GN=Psmc6 PE=1 SV=1	sp|P62334|PRS10_MOUSE	44 kDa	0.999824	6	1	P62334	Psmc6	26S proteasome regulatory subunit 10B	25.6315	25.225	24.8972	24.6878	24.4768	25.2586	25.6414	24.835	25.3261	24.9925	0.227051	-0.228102	0.682204	24.516	1.04407	-6.56759	0.000176268	0.30955
sp|Q7TQI3|OTUB1_MOUSE Ubiquitin thioesterase OTUB1 OS=Mus musculus OX=10090 GN=Otub1 PE=1 SV=2	sp|Q7TQI3|OTUB1_MOUSE	31 kDa	0.998763	2	1	Q7TQI3	Otub1	Ubiquitin thioesterase OTUB1	18.3059	19.1323	19.5762	19.5113	20.7603	18.6454	17.4604	21.0395	18.9129	18.6817	-0.509221	-1.53102	0.512582	20.7967	-1.04364	-6.56794	0.00123706	0.309855
sp|Q9R0Q6|ARC1A_MOUSE Actin-related protein 2/3 complex subunit 1A OS=Mus musculus OX=10090 GN=Arpc1a PE=1 SV=1	sp|Q9R0Q6|ARC1A_MOUSE	42 kDa	0.998523	2	1	Q9R0Q6	Arpc1a	Actin-related protein 2/3 complex subunit 1A	25.3305	24.3326	25.1861	24.6655	24.0378	25.0445	25.074	23.6018	23.958	24.4143	-0.291962	-0.878815	0.294891	23.6899	-1.04127	-6.57049	0.00147746	0.310818
sp|Q3UMR5|MCU_MOUSE Calcium uniporter protein, mitochondrial OS=Mus musculus OX=10090 GN=Mcu PE=1 SV=2	sp|Q3UMR5|MCU_MOUSE	40 kDa	0.994955	2	1	Q3UMR5	Mcu	Calcium uniporter protein, mitochondrial	17.5866	NA	17.6648	16.7653	17.2344	17.6772	15.0872	14.9193	17.13	18.611	-0.627855	-1.89393	0.638219	17.7116	-1.04249	-6.51038	0.00504486	0.311098
sp|P61620|S61A1_MOUSE Protein transport protein Sec61 subunit alpha isoform 1 OS=Mus musculus OX=10090 GN=Sec61a1 PE=1 SV=2	sp|P61620|S61A1_MOUSE	52 kDa	0.999507	2	0.5	P61620	Sec61a1	Protein transport protein Sec61 subunit alpha isoform 1	20.0257	19.4499	20.4019	20.7133	23.1131	17.8393	19.059	23.3218	19.7449	19.7606	-0.795672	-2.39753	0.806182	20.5727	-1.04021	-6.57147	0.000492733	0.311402
sp|Q5F2E7|NUFP2_MOUSE Nuclear fragile X mental retardation-interacting protein 2 OS=Mus musculus OX=10090 GN=Nufip2 PE=1 SV=1	sp|Q5F2E7|NUFP2_MOUSE	76 kDa	0.997428	2	1	Q5F2E7	Nufip2	Nuclear fragile X mental retardation-interacting protein 2	19.8141	19.5945	21.4868	21.5374	21.17	21.4337	20.1123	19.7795	19.8551	20.31	-0.422411	-1.27297	0.428152	19.4178	-1.03971	-6.57204	0.00257188	0.311574
sp|E9Q557|DESP_MOUSE Desmoplakin OS=Mus musculus OX=10090 GN=Dsp PE=1 SV=1	sp|E9Q557|DESP_MOUSE	333 kDa	0.999579	8	1	E9Q557	Dsp	Desmoplakin	23.9731	26.1436	26.0034	26.257	24.2024	25.7211	23.6861	22.2012	25.8338	25.9121	-0.645014	-1.94948	0.659455	23.4966	-1.03549	-6.57632	0.000420855	0.313544
sp|P84104|SRSF3_MOUSE Serine/arginine-rich splicing factor 3 OS=Mus musculus OX=10090 GN=Srsf3 PE=1 SV=1	sp|P84104|SRSF3_MOUSE	19 kDa	0.997637	2	0.5	P84104	Srsf3	Serine/arginine-rich splicing factor 3	27.0867	27.4812	26.7279	25.9626	24.7555	27.5299	27.2967	26.5141	27.5038	26.8221	0.730544	-0.753809	2.2149	24.4934	1.03067	-6.58124	0.00236252	0.315741
tr|A2A4X6|A2A4X6_MOUSE MCG21910 OS=Mus musculus OX=10090 GN=Gm12355 PE=4 SV=1	tr|A2A4X6|A2A4X6_MOUSE	19 kDa	0.997637	2	0.5	A2A4X6	Gm12355	MCG21910	27.0867	27.4812	26.7279	25.9626	24.7555	27.5299	27.2967	26.5141	27.5038	26.8221	0.730544	-0.753809	2.2149	24.4934	1.03067	-6.58124	0.00236252	0.315741
sp|P62317|SMD2_MOUSE Small nuclear ribonucleoprotein Sm D2 OS=Mus musculus OX=10090 GN=Snrpd2 PE=1 SV=1	sp|P62317|SMD2_MOUSE	14 kDa	0.997573	3	1	P62317	Snrpd2	Small nuclear ribonucleoprotein Sm D2	19.0367	19.4412	19.9612	17.8728	19.3915	18.7527	19.479	18.5485	18.0022	18.9412	-0.39594	-1.20044	0.408557	18.5015	-1.03008	-6.58195	0.00242708	0.315905
sp|P62192|PRS4_MOUSE 26S proteasome regulatory subunit 4 OS=Mus musculus OX=10090 GN=Psmc1 PE=1 SV=1	sp|P62192|PRS4_MOUSE	49 kDa	0.99968	7	1	P62192	Psmc1	26S proteasome regulatory subunit 4	27.2802	26.8485	26.8225	26.7024	25.7118	26.7193	26.9891	25.3113	26.4559	26.4204	-0.293895	-0.891541	0.303751	25.1102	-1.02923	-6.58281	0.000319768	0.316291
sp|Q8R5H1|UBP15_MOUSE Ubiquitin carboxyl-terminal hydrolase 15 OS=Mus musculus OX=10090 GN=Usp15 PE=1 SV=1	sp|Q8R5H1|UBP15_MOUSE	112 kDa	0.998316	2	1	Q8R5H1	Usp15	Ubiquitin carboxyl-terminal hydrolase 15	20.0687	20.73	20.5041	20.2278	19.8135	20.8652	18.9478	20.0623	20.019	19.8639	-0.317137	-0.963205	0.328932	19.8492	-1.02738	-6.5847	0.00168395	0.317139
sp|E9Q3L2|PI4KA_MOUSE Phosphatidylinositol 4-kinase alpha OS=Mus musculus OX=10090 GN=Pi4ka PE=1 SV=2	sp|E9Q3L2|PI4KA_MOUSE	237 kDa	0.999633	30	1	E9Q3L2	Pi4ka	Phosphatidylinositol 4-kinase alpha	28.4169	28.963	28.9714	29.3148	27.5984	29.0582	28.4018	27.2256	28.0552	28.8779	-0.329126	-1.00099	0.342736	26.25	-1.02529	-6.58683	0.000367052	0.3181
sp|Q8VHI6|WASF3_MOUSE Wiskott-Aldrich syndrome protein family member 3 OS=Mus musculus OX=10090 GN=Wasf3 PE=1 SV=1	sp|Q8VHI6|WASF3_MOUSE	55 kDa	0.998512	2	1	Q8VHI6	Wasf3	Wiskott-Aldrich syndrome protein family member 3	19.2305	17.575	18.0854	17.6931	18.4006	17.864	17.1751	17.4461	17.3109	18.9296	-0.451774	-1.37989	0.476346	17.8744	-1.01924	-6.59288	0.00148817	0.320973
sp|P62814|VATB2_MOUSE V-type proton ATPase subunit B, brain isoform OS=Mus musculus OX=10090 GN=Atp6v1b2 PE=1 SV=1	sp|P62814|VATB2_MOUSE	57 kDa	0.99968	15	0.73	P62814	Atp6v1b2	V-type proton ATPase subunit B, brain isoform	27.7882	27.1634	28.1951	27.1786	29.0021	26.7458	27.4865	27.7255	28.4237	27.3408	-0.321015	-0.980443	0.338412	27.4571	-1.01888	-6.59332	0.00031991	0.321055
sp|P57784|RU2A_MOUSE U2 small nuclear ribonucleoprotein A' OS=Mus musculus OX=10090 GN=Snrpa1 PE=1 SV=2	sp|P57784|RU2A_MOUSE	28 kDa	0.999633	3	1	P57784	Snrpa1	U2 small nuclear ribonucleoprotein A'	23.9269	23.4415	24.0041	23.6703	25.8829	23.2201	23.3094	25.0125	24.0793	23.3457	-0.391751	-1.19777	0.414272	23.7632	-1.01725	-6.59496	0.000366624	0.32181
sp|Q922R8|PDIA6_MOUSE Protein disulfide-isomerase A6 OS=Mus musculus OX=10090 GN=Pdia6 PE=1 SV=3	sp|Q922R8|PDIA6_MOUSE	48 kDa	0.9998	4	1	Q922R8	Pdia6	Protein disulfide-isomerase A6	22.5259	23.1596	21.4945	21.8009	23.5608	21.9617	22.995	23.6576	23.6118	22.1854	0.373951	-0.400478	1.14838	23.8817	1.01064	-6.60161	0.000199556	0.324882
sp|Q8R5C5|ACTY_MOUSE Beta-centractin OS=Mus musculus OX=10090 GN=Actr1b PE=1 SV=1	sp|Q8R5C5|ACTY_MOUSE	42 kDa	0.998951	10	0.4	Q8R5C5	Actr1b	Beta-centractin	27.8683	27.2143	27.1394	26.0116	25.5781	27.5606	27.751	25.7337	27.5231	27.1888	0.389105	-0.417993	1.1962	24.9906	1.00903	-6.60322	0.00104941	0.325633
sp|Q9DCC4|P5CR3_MOUSE Pyrroline-5-carboxylate reductase 3 OS=Mus musculus OX=10090 GN=Pycr3 PE=1 SV=2	sp|Q9DCC4|P5CR3_MOUSE	29 kDa	0.999302	3	1	Q9DCC4	Pycr3	Pyrroline-5-carboxylate reductase 3	24.8631	23.4938	23.5942	24.4256	23.5021	24.337	26.2463	23.4716	24.2255	23.6313	0.406578	-0.436933	1.25009	23.3037	1.00905	-6.60316	0.000697999	0.325664
sp|Q7TMK9|HNRPQ_MOUSE Heterogeneous nuclear ribonucleoprotein Q OS=Mus musculus OX=10090 GN=Syncrip PE=1 SV=2	sp|Q7TMK9|HNRPQ_MOUSE	70 kDa	0.999445	6	0.67	Q7TMK9	Syncrip	Heterogeneous nuclear ribonucleoprotein Q	24.938	24.8478	24.2108	24.5738	24.2008	24.5234	25.1056	23.3945	24.3046	24.1976	-0.249077	-0.765822	0.267668	24.6405	-1.00884	-6.60342	0.000555374	0.325724
sp|P20443|ARRS_MOUSE S-arrestin OS=Mus musculus OX=10090 GN=Sag PE=1 SV=1	sp|P20443|ARRS_MOUSE	45 kDa	0.999755	19	0.95	P20443	Sag	S-arrestin	31.034	30.8052	31.0385	31.0264	33.2752	30.7172	30.9768	31.5176	31.164	31.0907	-0.342617	-1.05406	0.368827	32.0406	-1.00794	-6.60432	0.000244713	0.326146
sp|Q91WK2|EIF3H_MOUSE Eukaryotic translation initiation factor 3 subunit H OS=Mus musculus OX=10090 GN=Eif3h PE=1 SV=1	sp|Q91WK2|EIF3H_MOUSE	40 kDa	0.999797	3	1	Q91WK2	Eif3h	Eukaryotic translation initiation factor 3 subunit H	25.8714	25.8056	25.7544	25.7206	25.2099	25.9736	25.4634	24.2817	25.6193	25.5898	-0.286811	-0.882973	0.30935	22.5127	-1.00692	-6.60533	0.000203351	0.326619
sp|P62835|RAP1A_MOUSE Ras-related protein Rap-1A OS=Mus musculus OX=10090 GN=Rap1a PE=1 SV=1	sp|P62835|RAP1A_MOUSE	21 kDa	0.999235	3	0.67	P62835	Rap1a	Ras-related protein Rap-1A	20.2707	22.0475	20.9195	21.1592	22.3798	19.5758	19.6255	22.8266	21.0495	21.2637	-0.487141	-1.50011	0.525833	22.7582	-1.00708	-6.60507	0.000765299	0.326648
sp|Q99JI6|RAP1B_MOUSE Ras-related protein Rap-1b OS=Mus musculus OX=10090 GN=Rap1b PE=1 SV=2	sp|Q99JI6|RAP1B_MOUSE	21 kDa	0.999235	3	0.67	Q99JI6	Rap1b	Ras-related protein Rap-1b	20.2707	22.0475	20.9195	21.1592	22.3798	19.5758	19.6255	22.8266	21.0495	21.2637	-0.487141	-1.50011	0.525833	22.7582	-1.00708	-6.60507	0.000765299	0.326648
sp|Q6VH22|IF172_MOUSE Intraflagellar transport protein 172 homolog OS=Mus musculus OX=10090 GN=Ift172 PE=1 SV=1	sp|Q6VH22|IF172_MOUSE	198 kDa	0.995491	4	1	Q6VH22	Ift172	Intraflagellar transport protein 172 homolog	18.1102	16.1858	18.0475	18.7194	16.722	18.0197	16.8804	16.8244	16.6123	17.3776	-0.414109	-1.27724	0.449017	17.9084	-1.00446	-6.60774	0.00450897	0.327828
sp|P63011|RAB3A_MOUSE Ras-related protein Rab-3A OS=Mus musculus OX=10090 GN=Rab3a PE=1 SV=1	sp|P63011|RAB3A_MOUSE	25 kDa	0.999685	5	0.8	P63011	Rab3a	Ras-related protein Rab-3A	23.3396	23.3437	23.7155	24.1772	25.2962	23.6252	23.755	25.7624	24.458	24.112	0.36806	-0.401218	1.13734	25.4966	1.00138	-6.61086	0.000314575	0.329222
sp|Q8BJY1|PSMD5_MOUSE 26S proteasome non-ATPase regulatory subunit 5 OS=Mus musculus OX=10090 GN=Psmd5 PE=1 SV=4	sp|Q8BJY1|PSMD5_MOUSE	56 kDa	0.998142	3	1	Q8BJY1	Psmd5	26S proteasome non-ATPase regulatory subunit 5	19.4145	18.9184	18.4828	18.6527	19.1021	19.6111	20.1765	17.8072	19.3421	19.5008	0.373461	-0.407155	1.15408	18.8322	1.00132	-6.61092	0.00185755	0.329251
sp|P70398|USP9X_MOUSE Probable ubiquitin carboxyl-terminal hydrolase FAF-X OS=Mus musculus OX=10090 GN=Usp9x PE=1 SV=2	sp|P70398|USP9X_MOUSE	291 kDa	0.99914	10	1	P70398	Usp9x	Probable ubiquitin carboxyl-terminal hydrolase FAF-X	24.3652	22.8877	23.4571	23.7841	23.6767	23.664	23.3815	23.1462	23.2003	23.5739	-0.240981	-0.746718	0.264757	23.3822	-0.99729	-6.61492	0.000859529	0.331152
sp|Q8BMF4|ODP2_MOUSE Dihydrolipoyllysine-residue acetyltransferase component of pyruvate dehydrogenase complex, mitochondrial OS=Mus musculus OX=10090 GN=Dlat PE=1 SV=2	sp|Q8BMF4|ODP2_MOUSE	68 kDa	0.999798	3	1	Q8BMF4	Dlat	Dihydrolipoyllysine-residue acetyltransferase component of pyruvate dehydrogenase complex, mitochondrial	21.1167	22.2829	21.5101	21.1733	22.172	21.4213	21.6805	23.5936	21.6667	21.5554	0.332521	-0.367124	1.03217	23.0617	0.994732	-6.61745	0.000202287	0.332363
sp|Q9DBG3|AP2B1_MOUSE AP-2 complex subunit beta OS=Mus musculus OX=10090 GN=Ap2b1 PE=1 SV=1	sp|Q9DBG3|AP2B1_MOUSE	105 kDa	0.999649	24	0.42	Q9DBG3	Ap2b1	AP-2 complex subunit beta	24.5666	26.0035	25.6666	25.2986	24.7413	24.8626	26.5419	25.6557	25.235	25.4806	0.299838	-0.334055	0.933731	25.1329	0.989999	-6.62212	0.000350984	0.334612
sp|Q9Z275|RLBP1_MOUSE Retinaldehyde-binding protein 1 OS=Mus musculus OX=10090 GN=Rlbp1 PE=1 SV=3	sp|Q9Z275|RLBP1_MOUSE	36 kDa	0.999934	4	1	Q9Z275	Rlbp1	Retinaldehyde-binding protein 1	29.7254	28.5994	29.435	28.6861	30.2236	27.3632	28.8995	29.9323	30.0482	28.4125	-0.402728	-1.25486	0.449405	28.2644	-0.989437	-6.62262	6.6211e-05	0.334929
sp|P28652|KCC2B_MOUSE Calcium/calmodulin-dependent protein kinase type II subunit beta OS=Mus musculus OX=10090 GN=Camk2b PE=1 SV=2	sp|P28652|KCC2B_MOUSE	60 kDa	0.999129	9	0.56	P28652	Camk2b	Calcium/calmodulin-dependent protein kinase type II subunit beta	25.2647	24.7674	24.9767	23.9183	24.3026	24.6086	24.2485	24.6514	24.2673	24.4186	-0.207091	-0.646447	0.232266	24.6914	-0.986523	-6.62554	0.000871366	0.33627
sp|Q5SQX6|CYFP2_MOUSE Cytoplasmic FMR1-interacting protein 2 OS=Mus musculus OX=10090 GN=Cyfip2 PE=1 SV=2	sp|Q5SQX6|CYFP2_MOUSE	146 kDa	0.999572	5	0.4	Q5SQX6	Cyfip2	Cytoplasmic FMR1-interacting protein 2	21.3254	18.8619	20.7659	21.5725	20.5479	20.9461	20.8516	19.4655	19.1981	20.5755	-0.40738	-1.27372	0.458961	20.5038	-0.984472	-6.62749	0.00042847	0.337304
sp|Q91ZX7|LRP1_MOUSE Prolow-density lipoprotein receptor-related protein 1 OS=Mus musculus OX=10090 GN=Lrp1 PE=1 SV=1	sp|Q91ZX7|LRP1_MOUSE	505 kDa	0.999768	23	1	Q91ZX7	Lrp1	Prolow-density lipoprotein receptor-related protein 1	25.6139	26.0664	25.7209	25.8829	24.3438	25.2479	26.0842	24.3723	25.0561	25.403	-0.292872	-0.916611	0.330867	24.8625	-0.982742	-6.62924	0.000231998	0.33808
sp|P19246|NFH_MOUSE Neurofilament heavy polypeptide OS=Mus musculus OX=10090 GN=Nefh PE=1 SV=3	sp|P19246|NFH_MOUSE	117 kDa	0.998596	2	0.5	P19246	Nefh	Neurofilament heavy polypeptide	19.6611	15.6555	17.7142	18.2321	19.3866	19.948	18.5108	18.2721	18.5299	18.0373	0.529716	-0.59888	1.65831	20.2075	0.982913	-6.62897	0.00140405	0.3381
sp|Q9DCT2|NDUS3_MOUSE NADH dehydrogenase [ubiquinone] iron-sulfur protein 3, mitochondrial OS=Mus musculus OX=10090 GN=Ndufs3 PE=1 SV=2	sp|Q9DCT2|NDUS3_MOUSE	30 kDa	0.99835	2	1	Q9DCT2	Ndufs3	NADH dehydrogenase [ubiquinone] iron-sulfur protein 3, mitochondrial	21.6412	22.9117	21.7243	22.853	23.245	25.5511	21.5798	23.6541	22.066	22.1564	0.526412	-0.59694	1.64976	23.4427	0.981341	-6.6305	0.00165	0.338854
sp|P62843|RS15_MOUSE 40S ribosomal protein S15 OS=Mus musculus OX=10090 GN=Rps15 PE=1 SV=2	sp|P62843|RS15_MOUSE	17 kDa	0.999203	2	1	P62843	Rps15	40S ribosomal protein S15	21.4845	22.779	21.811	23.2549	23.5834	20.6446	20.4347	24.6153	21.3972	22.7459	-0.615049	-1.92995	0.699854	23.2811	-0.979549	-6.63225	0.000796947	0.339715
sp|Q91XU0|WRIP1_MOUSE ATPase WRNIP1 OS=Mus musculus OX=10090 GN=Wrnip1 PE=1 SV=2	sp|Q91XU0|WRIP1_MOUSE	72 kDa	0.999384	6	1	Q91XU0	Wrnip1	ATPase WRNIP1	25.4896	24.055	24.3341	24.6214	23.7369	25.1392	24.1265	23.1501	23.9968	24.2861	-0.307632	-0.965823	0.350559	23.5973	-0.978238	-6.63363	0.000615647	0.340245
sp|Q9R1P4|PSA1_MOUSE Proteasome subunit alpha type-1 OS=Mus musculus OX=10090 GN=Psma1 PE=1 SV=1	sp|Q9R1P4|PSA1_MOUSE	30 kDa	0.99822	2	1	Q9R1P4	Psma1	Proteasome subunit alpha type-1	23.5291	22.9891	22.6171	22.9775	23.6575	23.4566	22.8464	24.0141	23.5555	22.9987	0.220171	-0.254801	0.695144	23.6921	0.97019	-6.64144	0.00178049	0.344138
sp|Q91YT0|NDUV1_MOUSE NADH dehydrogenase [ubiquinone] flavoprotein 1, mitochondrial OS=Mus musculus OX=10090 GN=Ndufv1 PE=1 SV=1	sp|Q91YT0|NDUV1_MOUSE	51 kDa	0.998884	2	1	Q91YT0	Ndufv1	NADH dehydrogenase [ubiquinone] flavoprotein 1, mitochondrial	21.3207	21.6648	21.4343	21.8603	23.1809	17.0268	20.696	23.6977	21.8786	22.3462	-0.763131	-2.41106	0.884802	22.4104	-0.969772	-6.64174	0.00111616	0.344441
sp|Q9CPU0|LGUL_MOUSE Lactoylglutathione lyase OS=Mus musculus OX=10090 GN=Glo1 PE=1 SV=3	sp|Q9CPU0|LGUL_MOUSE	21 kDa	0.999699	4	1	Q9CPU0	Glo1	Lactoylglutathione lyase	24.7664	24.97	25.0988	25.6656	26.1553	23.5535	24.2371	26.5623	24.9909	25.3862	-0.385204	-1.22007	0.449663	26.2892	-0.965906	-6.64553	0.000301167	0.346261
sp|Q91V14|S12A5_MOUSE Solute carrier family 12 member 5 OS=Mus musculus OX=10090 GN=Slc12a5 PE=1 SV=2	sp|Q91V14|S12A5_MOUSE	126 kDa	0.999494	12	1	Q91V14	Slc12a5	Solute carrier family 12 member 5	25.3375	29.1655	24.8983	25.2831	25.2346	25.5604	25.8292	25.222	25.1678	25.5196	-0.523989	-1.65993	0.611953	26.058	-0.965998	-6.64538	0.000505973	0.346277
sp|Q8JZS0|LIN7A_MOUSE Protein lin-7 homolog A OS=Mus musculus OX=10090 GN=Lin7a PE=1 SV=2	sp|Q8JZS0|LIN7A_MOUSE	26 kDa	0.998408	5	0.6	Q8JZS0	Lin7a	Protein lin-7 homolog A	25.196	22.2478	24.2352	24.7906	22.3592	23.7993	24.1805	22.3736	22.6198	23.5233	-0.466453	-1.48025	0.547346	24.0195	-0.963532	-6.64775	0.00159177	0.34748
sp|Q9CZW5|TOM70_MOUSE Mitochondrial import receptor subunit TOM70 OS=Mus musculus OX=10090 GN=Tomm70 PE=1 SV=2	sp|Q9CZW5|TOM70_MOUSE	68 kDa	0.999448	3	1	Q9CZW5	Tomm70	Mitochondrial import receptor subunit TOM70	23.0548	25.4828	25.5475	26.3601	25.3317	24.3265	25.0141	25.1752	24.6987	24.6616	-0.38014	-1.20719	0.446913	24.9822	-0.962213	-6.64908	0.000551649	0.348065
sp|Q8R1W8|IMPG1_MOUSE Interphotoreceptor matrix proteoglycan 1 OS=Mus musculus OX=10090 GN=Impg1 PE=1 SV=1	sp|Q8R1W8|IMPG1_MOUSE	89 kDa	0.999712	4	1	Q8R1W8	Impg1	Interphotoreceptor matrix proteoglycan 1	22.9211	22.766	23.0205	23.2096	25.5496	23.1755	23.1805	26.121	23.6597	23.7867	0.491311	-0.581385	1.56401	24.4512	0.959157	-6.65195	0.000287659	0.349622
sp|B2RQC6|PYR1_MOUSE CAD protein OS=Mus musculus OX=10090 GN=Cad PE=1 SV=1	sp|B2RQC6|PYR1_MOUSE	243 kDa	0.996142	4	1	B2RQC6	Cad	CAD protein	19.1739	20.789	19.0674	21.8256	23.7748	18.6924	20.0984	23.5454	19.8308	18.4356	-0.805651	-2.56947	0.958164	20.7288	-0.956541	-6.65445	0.00385784	0.350908
sp|Q9ERF3|WDR61_MOUSE WD repeat-containing protein 61 OS=Mus musculus OX=10090 GN=Wdr61 PE=1 SV=1	sp|Q9ERF3|WDR61_MOUSE	34 kDa	0.999464	2	1	Q9ERF3	Wdr61	WD repeat-containing protein 61	21.7421	20.7292	21.0172	19.8875	22.368	20.7106	21.36	24.1435	21.9279	20.2155	0.522673	-0.621825	1.66717	21.7199	0.956368	-6.65461	0.000535519	0.350993
sp|P08228|SODC_MOUSE Superoxide dismutase [Cu-Zn] OS=Mus musculus OX=10090 GN=Sod1 PE=1 SV=2	sp|P08228|SODC_MOUSE	16 kDa	0.999409	4	1	P08228	Sod1	Superoxide dismutase [Cu-Zn]	23.5851	25.9263	23.6903	24.3498	23.9868	23.4763	23.818	24.7638	23.6118	24.2262	-0.328436	-1.04801	0.391142	26.0898	-0.955294	-6.65574	0.000590938	0.351423
sp|Q8VDW0|DX39A_MOUSE ATP-dependent RNA helicase DDX39A OS=Mus musculus OX=10090 GN=Ddx39a PE=1 SV=1	sp|Q8VDW0|DX39A_MOUSE	49 kDa	0.999497	4	0.25	Q8VDW0	Ddx39a	ATP-dependent RNA helicase DDX39A	20.0679	21.3461	19.6097	20.6484	19.517	21.2728	20.4102	20.1461	20.722	20.0375	0.279845	-0.33481	0.894501	21.9488	0.952908	-6.65801	0.00050273	0.352599
sp|P23927|CRYAB_MOUSE Alpha-crystallin B chain OS=Mus musculus OX=10090 GN=Cryab PE=1 SV=2	sp|P23927|CRYAB_MOUSE	20 kDa	0.999668	7	1	P23927	Cryab	Alpha-crystallin B chain	24.6052	27.5808	26.1003	27.0835	25.1594	24.8399	25.8265	25.344	24.2336	26.6905	-0.718898	-2.30417	0.866371	26.3199	-0.949673	-6.66098	0.000331526	0.354297
sp|Q3UKJ7|SMU1_MOUSE WD40 repeat-containing protein SMU1 OS=Mus musculus OX=10090 GN=Smu1 PE=2 SV=2	sp|Q3UKJ7|SMU1_MOUSE	58 kDa	0.999525	2	1	Q3UKJ7	Smu1	WD40 repeat-containing protein SMU1	17.7971	19.2813	19.3904	18.8751	19.6454	16.5823	19.26	19.5695	19.5615	17.8726	-0.428668	-1.38051	0.52318	20.1051	-0.943112	-6.66718	0.000475472	0.357556
sp|Q8CI94|PYGB_MOUSE Glycogen phosphorylase, brain form OS=Mus musculus OX=10090 GN=Pygb PE=1 SV=3	sp|Q8CI94|PYGB_MOUSE	97 kDa	0.999389	7	0.71	Q8CI94	Pygb	Glycogen phosphorylase, brain form	22.6518	22.8837	23.101	23.3509	25.3019	22.7375	23.3067	25.7867	23.8818	23.7876	0.442224	-0.547215	1.43166	24.865	0.935972	-6.67388	0.000611207	0.361125
sp|Q64332|SYN2_MOUSE Synapsin-2 OS=Mus musculus OX=10090 GN=Syn2 PE=1 SV=2	sp|Q64332|SYN2_MOUSE	63 kDa	0.999781	3	0.67	Q64332	Syn2	Synapsin-2	20.5661	20.4893	24.447	22.6285	24.8771	21.9731	22.4123	21.1571	28.8756	23.6485	1.01172	-1.26843	3.29188	22.8439	0.929194	-6.6802	0.00021855	0.364536
sp|P97370|AT1B3_MOUSE Sodium/potassium-transporting ATPase subunit beta-3 OS=Mus musculus OX=10090 GN=Atp1b3 PE=1 SV=1	sp|P97370|AT1B3_MOUSE	32 kDa	0.99943	2	1	P97370	Atp1b3	Sodium/potassium-transporting ATPase subunit beta-3	22.2298	22.4247	22.7698	22.5986	23.6385	22.5709	22.7466	23.3047	23.2996	22.8705	0.226186	-0.284182	0.736553	24.3696	0.927571	-6.68181	0.000570431	0.365261
sp|Q60972|RBBP4_MOUSE Histone-binding protein RBBP4 OS=Mus musculus OX=10090 GN=Rbbp4 PE=1 SV=5	sp|Q60972|RBBP4_MOUSE	48 kDa	0.99893	2	1	Q60972	Rbbp4	Histone-binding protein RBBP4	23.6008	22.9813	23.2324	22.4038	22.9201	22.9858	23.439	22.6387	23.4147	23.7261	0.213154	-0.268587	0.694895	23.6028	0.926071	-6.6832	0.00106961	0.366019
sp|Q6ZWV7|RL35_MOUSE 60S ribosomal protein L35 OS=Mus musculus OX=10090 GN=Rpl35 PE=1 SV=1	sp|Q6ZWV7|RL35_MOUSE	15 kDa	0.9988	2	1	Q6ZWV7	Rpl35	60S ribosomal protein L35	23.1703	22.9243	23.3135	22.5641	21.1346	22.9873	24.3322	21.8945	23.3219	22.4171	0.369243	-0.466017	1.2045	22.032	0.925448	-6.68374	0.00120044	0.366373
sp|Q8BMA6|SRP68_MOUSE Signal recognition particle subunit SRP68 OS=Mus musculus OX=10090 GN=Srp68 PE=1 SV=2	sp|Q8BMA6|SRP68_MOUSE	71 kDa	0.9997	4	1	Q8BMA6	Srp68	Signal recognition particle subunit SRP68	22.1082	22.1997	22.857	21.9925	24.0155	21.6359	21.4125	23.7937	22.584	21.8917	-0.371017	-1.21138	0.469348	21.8135	-0.924245	-6.68485	0.000299974	0.366983
sp|Q8R1I1|QCR9_MOUSE Cytochrome b-c1 complex subunit 9 OS=Mus musculus OX=10090 GN=Uqcr10 PE=1 SV=1	sp|Q8R1I1|QCR9_MOUSE	7 kDa	0.999639	2	1	Q8R1I1	Uqcr10	Cytochrome b-c1 complex subunit 9	24.1868	24.2844	24.0619	24.1873	23.1687	24.6372	23.189	22.9025	23.7611	24.1002	-0.25984	-0.850044	0.330365	23.3236	-0.92144	-6.68748	0.000360738	0.36837
sp|P07356|ANXA2_MOUSE Annexin A2 OS=Mus musculus OX=10090 GN=Anxa2 PE=1 SV=2	sp|P07356|ANXA2_MOUSE	39 kDa	0.999784	6	1	P07356	Anxa2	Annexin A2	22.9397	22.6301	22.7846	22.9277	21.8592	23.3756	20.3007	20.609	23.8588	22.6151	-0.476398	-1.56268	0.609882	22.1685	-0.918413	-6.69017	0.000215647	0.370006
sp|Q3UIL6|PKHA7_MOUSE Pleckstrin homology domain-containing family A member 7 OS=Mus musculus OX=10090 GN=Plekha7 PE=1 SV=2	sp|Q3UIL6|PKHA7_MOUSE	127 kDa	0.999354	4	1	Q3UIL6	Plekha7	Pleckstrin homology domain-containing family A member 7	22.9065	22.2141	23.4029	22.1752	23.0734	23.3861	21.878	22.9545	21.5471	22.4976	-0.301759	-0.989906	0.386389	22.1537	-0.917789	-6.69084	0.000645649	0.37023
sp|P09103|PDIA1_MOUSE Protein disulfide-isomerase OS=Mus musculus OX=10090 GN=P4hb PE=1 SV=2	sp|P09103|PDIA1_MOUSE	57 kDa	0.999658	7	1	P09103	P4hb	Protein disulfide-isomerase	24.1707	24.7258	24.856	24.7195	27.8131	24.5143	24.8931	28.1567	26.2579	25.265	0.56038	-0.725239	1.846	26.0251	0.912809	-6.69531	0.0003424	0.372871
sp|P70670|NACAM_MOUSE Nascent polypeptide-associated complex subunit alpha, muscle-specific form OS=Mus musculus OX=10090 GN=Naca PE=1 SV=2	sp|P70670|NACAM_MOUSE	220 kDa	0.999552	3	1	P70670	Naca	Nascent polypeptide-associated complex subunit alpha, muscle-specific form	23.7862	23.9076	22.2066	22.5906	22.7699	23.6975	22.8848	23.6829	23.3877	22.8882	0.256043	-0.333565	0.845652	24.4565	0.908896	-6.69898	0.000448274	0.374787
sp|Q3TES0|IQEC3_MOUSE IQ motif and SEC7 domain-containing protein 3 OS=Mus musculus OX=10090 GN=Iqsec3 PE=1 SV=1	sp|Q3TES0|IQEC3_MOUSE	129 kDa	0.99884	4	0.75	Q3TES0	Iqsec3	IQ motif and SEC7 domain-containing protein 3	20.6642	21.3439	21.2481	21.1206	20.0108	20.7174	19.1608	20.4055	21.3977	20.9925	-0.342733	-1.13206	0.446595	20.4119	-0.908789	-6.69908	0.00116014	0.374842
sp|Q9Z0U1|ZO2_MOUSE Tight junction protein ZO-2 OS=Mus musculus OX=10090 GN=Tjp2 PE=1 SV=2	sp|Q9Z0U1|ZO2_MOUSE	131 kDa	0.999779	23	1	Q9Z0U1	Tjp2	Tight junction protein ZO-2	29.7929	27.2765	28.8937	28.982	28.1347	29.7864	27.687	27.4466	27.6171	28.4064	-0.42726	-1.41357	0.559046	26.5587	-0.907173	-6.70045	0.000221076	0.375768
sp|Q3TKT4|SMCA4_MOUSE Transcription activator BRG1 OS=Mus musculus OX=10090 GN=Smarca4 PE=1 SV=1	sp|Q3TKT4|SMCA4_MOUSE	181 kDa	0.998824	5	1	Q3TKT4	Smarca4	Transcription activator BRG1	23.7809	27.4638	26.6906	23.8758	25.0837	25.6362	23.1912	22.46	25.6058	26.4617	-0.707985	-2.34552	0.929552	24.034	-0.905405	-6.70205	0.00117575	0.376679
sp|P02089|HBB2_MOUSE Hemoglobin subunit beta-2 OS=Mus musculus OX=10090 GN=Hbb-b2 PE=1 SV=2	sp|P02089|HBB2_MOUSE	16 kDa	0.997863	5	0.2	P02089	Hbb-b2	Hemoglobin subunit beta-2	21.7077	21.3445	21.8894	22.7637	22.1601	21.5261	21.3437	22.4004	20.9341	22.3751	-0.257196	-0.854227	0.339834	23.6647	-0.90164	-6.70556	0.00213738	0.378533
sp|Q61598|GDIB_MOUSE Rab GDP dissociation inhibitor beta OS=Mus musculus OX=10090 GN=Gdi2 PE=1 SV=1	sp|Q61598|GDIB_MOUSE	51 kDa	0.999179	4	0.5	Q61598	Gdi2	Rab GDP dissociation inhibitor beta	21.0141	21.8553	20.3571	21.6231	22.9196	21.1903	20.7068	24.5614	21.9728	21.7471	0.481817	-0.63824	1.60187	23.8775	0.900849	-6.70618	0.000820613	0.379035
sp|Q9QW08|PHOS_MOUSE Phosducin OS=Mus musculus OX=10090 GN=Pdc PE=2 SV=1	sp|Q9QW08|PHOS_MOUSE	28 kDa	0.999848	4	1	Q9QW08	Pdc	Phosducin	27.8565	26.8204	27.8045	26.8946	29.9029	25.4314	27.3667	28.614	28.4818	26.9608	-0.484864	-1.62503	0.655303	26.8944	-0.890556	-6.71543	0.000152129	0.384394
sp|Q9JJK2|LANC2_MOUSE LanC-like protein 2 OS=Mus musculus OX=10090 GN=Lancl2 PE=1 SV=1	sp|Q9JJK2|LANC2_MOUSE	51 kDa	0.998573	4	1	Q9JJK2	Lancl2	LanC-like protein 2	24.2911	23.4256	24.3511	23.4191	25.9621	23.874	24.2851	26.0104	25.3986	23.8191	0.387623	-0.524271	1.29952	24.7154	0.89005	-6.71591	0.00142742	0.384636
sp|O08788|DCTN1_MOUSE Dynactin subunit 1 OS=Mus musculus OX=10090 GN=Dctn1 PE=1 SV=3	sp|O08788|DCTN1_MOUSE	142 kDa	0.999794	30	1	O08788	Dctn1	Dynactin subunit 1	29.9442	28.6766	28.7869	28.9401	28.1352	29.5362	29.0549	27.2922	28.5713	28.5346	-0.298759	-1.00309	0.405566	27.6547	-0.887795	-6.71799	0.0002056	0.385749
sp|Q8BH44|COR2B_MOUSE Coronin-2B OS=Mus musculus OX=10090 GN=Coro2b PE=1 SV=2	sp|Q8BH44|COR2B_MOUSE	55 kDa	0.999266	8	1	Q8BH44	Coro2b	Coronin-2B	26.5022	26.0155	26.8516	25.0435	25.4774	26.65	25.243	24.8205	25.6898	26.0351	-0.290355	-0.976306	0.395595	24.1414	-0.885933	-6.71965	0.000734444	0.386726
sp|P0C0S6|H2AZ_MOUSE Histone H2A.Z OS=Mus musculus OX=10090 GN=H2afz PE=1 SV=2	sp|P0C0S6|H2AZ_MOUSE	14 kDa	0.99982	3	0.67	P0C0S6	H2afz	Histone H2A.Z	22.0769	26.3048	26.1809	25.4996	26.5431	24.7973	26.3651	27.1163	25.5221	25.7644	0.591978	-0.80764	1.9916	24.9714	0.885739	-6.71972	0.000180045	0.386919
sp|Q3THW5|H2AV_MOUSE Histone H2A.V OS=Mus musculus OX=10090 GN=H2afv PE=1 SV=3	sp|Q3THW5|H2AV_MOUSE	14 kDa	0.99982	3	0.67	Q3THW5	H2afv	Histone H2A.V	22.0769	26.3048	26.1809	25.4996	26.5431	24.7973	26.3651	27.1163	25.5221	25.7644	0.591978	-0.80764	1.9916	24.9714	0.885739	-6.71972	0.000180045	0.386919
sp|P16546|SPTN1_MOUSE Spectrin alpha chain, non-erythrocytic 1 OS=Mus musculus OX=10090 GN=Sptan1 PE=1 SV=4	sp|P16546|SPTN1_MOUSE	285 kDa	0.999865	91	1	P16546	Sptan1	Spectrin alpha chain, non-erythrocytic 1	31.3413	29.8365	30.0325	29.712	29.6871	30.5869	29.475	29.7051	29.9559	29.6917	-0.238952	-0.804095	0.32619	29.6867	-0.884948	-6.72053	0.000134542	0.387243
sp|P63073|IF4E_MOUSE Eukaryotic translation initiation factor 4E OS=Mus musculus OX=10090 GN=Eif4e PE=1 SV=1	sp|P63073|IF4E_MOUSE	25 kDa	0.998726	2	1	P63073	Eif4e	Eukaryotic translation initiation factor 4E	22.2843	22.1506	23.0071	21.8667	23.0218	23.0023	22.3444	21.0799	21.8941	22.6625	-0.269446	-0.906761	0.367869	23.1049	-0.884876	-6.72059	0.00127367	0.387281
sp|P47753|CAZA1_MOUSE F-actin-capping protein subunit alpha-1 OS=Mus musculus OX=10090 GN=Capza1 PE=1 SV=4	sp|P47753|CAZA1_MOUSE	33 kDa	0.999763	7	0.86	P47753	Capza1	F-actin-capping protein subunit alpha-1	25.9468	25.9417	25.0764	24.4802	23.6079	26.1266	25.6408	24.3704	25.2734	25.2821	0.328092	-0.450866	1.10705	24.774	0.881548	-6.72354	0.00023712	0.389034
sp|Q8CH18|CCAR1_MOUSE Cell division cycle and apoptosis regulator protein 1 OS=Mus musculus OX=10090 GN=Ccar1 PE=1 SV=1	sp|Q8CH18|CCAR1_MOUSE	132 kDa	0.999741	19	1	Q8CH18	Ccar1	Cell division cycle and apoptosis regulator protein 1	29.8727	28.9896	29.4777	29.3367	29.0784	29.8024	29.28	27.6713	29.3415	29.3495	-0.262095	-0.886143	0.361954	26.2722	-0.879031	-6.72577	0.000258622	0.390363
sp|Q6P1F6|2ABA_MOUSE Serine/threonine-protein phosphatase 2A 55 kDa regulatory subunit B alpha isoform OS=Mus musculus OX=10090 GN=Ppp2r2a PE=1 SV=1	sp|Q6P1F6|2ABA_MOUSE	52 kDa	0.993913	3	0.67	Q6P1F6	Ppp2r2a	Serine/threonine-protein phosphatase 2A 55 kDa regulatory subunit B alpha isoform	22.6178	21.7938	21.4652	22.4609	20.1048	21.9125	21.1121	20.1925	21.6969	21.8286	-0.339984	-1.15001	0.470046	22.0116	-0.878459	-6.72627	0.00608743	0.390665
sp|P20612|GNAT1_MOUSE Guanine nucleotide-binding protein G(t) subunit alpha-1 OS=Mus musculus OX=10090 GN=Gnat1 PE=1 SV=3	sp|P20612|GNAT1_MOUSE	40 kDa	0.999818	12	0.83	P20612	Gnat1	Guanine nucleotide-binding protein G(t) subunit alpha-1	28.2691	28.1796	28.1966	28.4002	29.0846	28.0817	27.8295	29.9421	28.9823	28.622	0.265529	-0.367415	0.898473	29.7006	0.878034	-6.72665	0.000182342	0.39089
sp|O88737|BSN_MOUSE Protein bassoon OS=Mus musculus OX=10090 GN=Bsn PE=1 SV=4	sp|O88737|BSN_MOUSE	419 kDa	0.999647	3	1	O88737	Bsn	Protein bassoon	18.2438	15.1626	18.9667	17.4082	18.9595	18.7973	17.8427	19.404	17.6089	17.5611	0.494634	-0.686059	1.67533	18.5855	0.877317	-6.72718	0.000352906	0.39136
sp|Q8QZY9|SF3B4_MOUSE Splicing factor 3B subunit 4 OS=Mus musculus OX=10090 GN=Sf3b4 PE=1 SV=1	sp|Q8QZY9|SF3B4_MOUSE	44 kDa	0.999735	3	1	Q8QZY9	Sf3b4	Splicing factor 3B subunit 4	24.1993	24.6677	24.6886	24.3903	24.0311	23.8471	24.5875	23.4562	24.3588	24.7708	-0.191311	-0.650442	0.26782	23.8225	-0.872102	-6.73187	0.000265152	0.394037
sp|Q8JZQ9|EIF3B_MOUSE Eukaryotic translation initiation factor 3 subunit B OS=Mus musculus OX=10090 GN=Eif3b PE=1 SV=1	sp|Q8JZQ9|EIF3B_MOUSE	91 kDa	0.99984	15	1	Q8JZQ9	Eif3b	Eukaryotic translation initiation factor 3 subunit B	27.9716	27.9697	27.3825	27.2627	26.3802	27.3057	27.7192	26.1992	27.185	27.3051	-0.250478	-0.853056	0.3521	26.2249	-0.870002	-6.73371	0.000159867	0.395155
sp|Q922V4|PLRG1_MOUSE Pleiotropic regulator 1 OS=Mus musculus OX=10090 GN=Plrg1 PE=1 SV=1	sp|Q922V4|PLRG1_MOUSE	57 kDa	0.999109	3	1	Q922V4	Plrg1	Pleiotropic regulator 1	26.9777	25.3478	26.1929	20.5456	24.1415	24.0537	24.7493	23.1147	24.0294	23.9321	-0.665267	-2.26751	0.936979	23.3997	-0.869514	-6.73403	0.000890616	0.395504
sp|Q4VBE4|EGFLA_MOUSE Pikachurin OS=Mus musculus OX=10090 GN=Egflam PE=1 SV=1	sp|Q4VBE4|EGFLA_MOUSE	111 kDa	0.99808	4	1	Q4VBE4	Egflam	Pikachurin	21.3264	21.5639	21.0101	21.055	20.1716	21.4054	21.3878	20.5114	21.8531	21.1588	0.237907	-0.334906	0.81072	20.8131	0.869278	-6.73434	0.00191981	0.395541
sp|P02301|H3C_MOUSE Histone H3.3C OS=Mus musculus OX=10090 GN=H3f3c PE=3 SV=3	sp|P02301|H3C_MOUSE	15 kDa	0.999059	2	1	P02301	H3f3c	Histone H3.3C	26.2804	29.8035	29.6514	30.0332	26.9058	26.9563	29.8039	27.1268	27.7928	28.1734	-0.564232	-1.92793	0.79947	25.7535	-0.86646	-6.7367	0.00094117	0.397134
sp|P68433|H31_MOUSE Histone H3.1 OS=Mus musculus OX=10090 GN=Hist1h3i PE=1 SV=2	sp|P68433|H31_MOUSE	15 kDa	0.999059	2	1	P68433	Hist1h3i	Histone H3.1	26.2804	29.8035	29.6514	30.0332	26.9058	26.9563	29.8039	27.1268	27.7928	28.1734	-0.564232	-1.92793	0.79947	25.7535	-0.86646	-6.7367	0.00094117	0.397134
sp|P84228|H32_MOUSE Histone H3.2 OS=Mus musculus OX=10090 GN=Hist2h3c2 PE=1 SV=2	sp|P84228|H32_MOUSE	15 kDa	0.999059	2	1	P84228	Hist2h3c2	Histone H3.2	26.2804	29.8035	29.6514	30.0332	26.9058	26.9563	29.8039	27.1268	27.7928	28.1734	-0.564232	-1.92793	0.79947	25.7535	-0.86646	-6.7367	0.00094117	0.397134
sp|P84244|H33_MOUSE Histone H3.3 OS=Mus musculus OX=10090 GN=H3f3b PE=1 SV=2	sp|P84244|H33_MOUSE	15 kDa	0.999059	2	1	P84244	H3f3b	Histone H3.3	26.2804	29.8035	29.6514	30.0332	26.9058	26.9563	29.8039	27.1268	27.7928	28.1734	-0.564232	-1.92793	0.79947	25.7535	-0.86646	-6.7367	0.00094117	0.397134
sp|P24547|IMDH2_MOUSE Inosine-5'-monophosphate dehydrogenase 2 OS=Mus musculus OX=10090 GN=Impdh2 PE=1 SV=2	sp|P24547|IMDH2_MOUSE	56 kDa	0.999209	3	1	P24547	Impdh2	Inosine-5'-monophosphate dehydrogenase 2	22.3621	22.6793	22.2207	22.4896	22.2398	21.6516	22.1816	22.8049	22.4235	22.063	-0.173412	-0.593794	0.246971	23.3122	-0.863374	-6.73948	0.000791393	0.398697
sp|O08599|STXB1_MOUSE Syntaxin-binding protein 1 OS=Mus musculus OX=10090 GN=Stxbp1 PE=1 SV=2	sp|O08599|STXB1_MOUSE	68 kDa	0.999669	18	1	O08599	Stxbp1	Syntaxin-binding protein 1	29.2758	28.9814	29.0607	29.055	29.4081	28.2148	28.9209	29.4489	29.579	28.6957	-0.184338	-0.631837	0.263161	29.0698	-0.862159	-6.74054	0.000330793	0.399348
sp|O70435|PSA3_MOUSE Proteasome subunit alpha type-3 OS=Mus musculus OX=10090 GN=Psma3 PE=1 SV=3	sp|O70435|PSA3_MOUSE	28 kDa	0.999582	2	1	O70435	Psma3	Proteasome subunit alpha type-3	22.407	22.1543	21.4077	22.3204	21.3289	22.1486	21.8277	20.9681	21.7879	21.768	-0.223603	-0.767438	0.320232	22.4541	-0.860549	-6.74193	0.00041817	0.400212
tr|E9PX68|E9PX68_MOUSE Solute carrier family 4 (anion exchanger), member 1, adaptor protein OS=Mus musculus OX=10090 GN=Slc4a1ap PE=1 SV=1	tr|E9PX68|E9PX68_MOUSE	83 kDa	0.999046	7	1	E9PX68	Slc4a1ap	Solute carrier family 4 (anion exchanger), member 1, adaptor protein	25.5493	25.5859	24.8485	25.3844	22.8052	24.9431	24.6574	23.408	24.6432	24.3822	-0.427851	-1.47007	0.614369	23.0124	-0.859693	-6.74258	0.000954422	0.400761
sp|P49312|ROA1_MOUSE Heterogeneous nuclear ribonucleoprotein A1 OS=Mus musculus OX=10090 GN=Hnrnpa1 PE=1 SV=2	sp|P49312|ROA1_MOUSE	34 kDa	0.999525	7	0.86	P49312	Hnrnpa1	Heterogeneous nuclear ribonucleoprotein A1	26.6392	26.989	27.0685	26.1159	27.7669	26.6674	27.3459	27.6518	27.192	26.7966	0.214833	-0.30853	0.738196	27.889	0.859136	-6.74316	0.000474648	0.400972
sp|Q7TMB8|CYFP1_MOUSE Cytoplasmic FMR1-interacting protein 1 OS=Mus musculus OX=10090 GN=Cyfip1 PE=1 SV=1	sp|Q7TMB8|CYFP1_MOUSE	145 kDa	0.99253	5	0.4	Q7TMB8	Cyfip1	Cytoplasmic FMR1-interacting protein 1	19.6065	19.7114	19.5668	17.412	19.2801	19.7508	19.0911	18.0215	18.3265	18.6299	-0.35136	-1.20972	0.507004	19.1954	-0.856967	-6.74498	0.00746983	0.402183
sp|Q8VDD5|MYH9_MOUSE Myosin-9 OS=Mus musculus OX=10090 GN=Myh9 PE=1 SV=4	sp|Q8VDD5|MYH9_MOUSE	226 kDa	0.999159	16	0.69	Q8VDD5	Myh9	Myosin-9	23.8848	23.6381	24.9569	23.3559	25.2946	23.5676	23.7418	24.1287	24.143	24.233	-0.263223	-0.906385	0.379938	24.0387	-0.856582	-6.74536	0.000841178	0.402347
sp|P43275|H11_MOUSE Histone H1.1 OS=Mus musculus OX=10090 GN=Hist1h1a PE=1 SV=2	sp|P43275|H11_MOUSE	22 kDa	0.999288	4	0.5	P43275	Hist1h1a	Histone H1.1	20.0598	23.6002	23.2103	22.3127	20.4965	21.1578	21.7839	21.6713	21.2266	21.4511	-0.477769	-1.64826	0.692719	19.6004	-0.854793	-6.74681	0.000712058	0.4034
sp|Q9CX86|ROA0_MOUSE Heterogeneous nuclear ribonucleoprotein A0 OS=Mus musculus OX=10090 GN=Hnrnpa0 PE=1 SV=1	sp|Q9CX86|ROA0_MOUSE	31 kDa	0.999778	3	1	Q9CX86	Hnrnpa0	Heterogeneous nuclear ribonucleoprotein A0	24.642	25.233	25.5628	24.5316	25.6529	24.6841	25.5238	26.3244	25.3835	24.8911	0.236928	-0.344211	0.818066	25.8823	0.853298	-6.74819	0.000222419	0.40412
sp|Q62446|FKBP3_MOUSE Peptidyl-prolyl cis-trans isomerase FKBP3 OS=Mus musculus OX=10090 GN=Fkbp3 PE=1 SV=2	sp|Q62446|FKBP3_MOUSE	25 kDa	0.997749	2	1	Q62446	Fkbp3	Peptidyl-prolyl cis-trans isomerase FKBP3	22.4733	20.3584	20.0005	21.0378	20.3208	22.2741	22.6461	21.5028	22.2711	18.1539	0.53145	-0.775695	1.8386	22.4871	0.85143	-6.7497	0.0022509	0.405218
sp|Q91VR2|ATPG_MOUSE ATP synthase subunit gamma, mitochondrial OS=Mus musculus OX=10090 GN=Atp5f1c PE=1 SV=1	sp|Q91VR2|ATPG_MOUSE	33 kDa	0.999244	5	1	Q91VR2	Atp5f1c	ATP synthase subunit gamma, mitochondrial	24.7719	24.8738	24.4883	25.3219	24.364	24.6606	24.2916	24.8926	23.9371	25.119	-0.183806	-0.638557	0.270946	26.0508	-0.845959	-6.75447	0.000755817	0.408101
sp|P80315|TCPD_MOUSE T-complex protein 1 subunit delta OS=Mus musculus OX=10090 GN=Cct4 PE=1 SV=3	sp|P80315|TCPD_MOUSE	58 kDa	0.999856	29	0.97	P80315	Cct4	T-complex protein 1 subunit delta	33.1414	32.8042	34.1237	34.2352	31.9525	33.8771	33.6418	33.2235	33.5393	33.4176	0.288498	-0.425722	1.00272	30.0468	0.845425	-6.75493	0.000143798	0.408391
sp|Q60932|VDAC1_MOUSE Voltage-dependent anion-selective channel protein 1 OS=Mus musculus OX=10090 GN=Vdac1 PE=1 SV=3	sp|Q60932|VDAC1_MOUSE	32 kDa	0.999798	12	1	Q60932	Vdac1	Voltage-dependent anion-selective channel protein 1	28.9732	28.7497	28.9965	28.656	29.4544	28.5628	28.8608	29.8961	29.8601	28.746	0.219187	-0.324441	0.762816	29.9398	0.843874	-6.75625	0.000201514	0.409236
sp|Q9QWL7|K1C17_MOUSE Keratin, type I cytoskeletal 17 OS=Mus musculus OX=10090 GN=Krt17 PE=1 SV=3	sp|Q9QWL7|K1C17_MOUSE	48 kDa	0.999873	12	0.5	Q9QWL7	Krt17	Keratin, type I cytoskeletal 17	23.63	26.9871	25.1413	28.8932	25.5389	25.7589	25.3563	24.5726	25.5759	25.715	-0.642367	-2.23824	0.953504	24.0007	-0.842938	-6.75695	0.000126868	0.409833
sp|P60122|RUVB1_MOUSE RuvB-like 1 OS=Mus musculus OX=10090 GN=Ruvbl1 PE=1 SV=1	sp|P60122|RUVB1_MOUSE	50 kDa	0.999413	6	1	P60122	Ruvbl1	RuvB-like 1	26.4714	25.7179	25.7729	26.0183	25.43	26.1125	26.3033	24.6329	25.6155	25.6656	-0.216129	-0.753084	0.320826	24.9801	-0.842442	-6.75746	0.00058699	0.410017
sp|Q9Z2D6|MECP2_MOUSE Methyl-CpG-binding protein 2 OS=Mus musculus OX=10090 GN=Mecp2 PE=1 SV=1	sp|Q9Z2D6|MECP2_MOUSE	52 kDa	0.99932	3	1	Q9Z2D6	Mecp2	Methyl-CpG-binding protein 2	21.0926	23.3711	22.6182	21.3004	18.7225	20.2699	20.6541	22.1544	19.933	21.2444	-0.569792	-1.98738	0.847793	19.9354	-0.841738	-6.75796	0.000679642	0.410487
sp|Q921F2|TADBP_MOUSE TAR DNA-binding protein 43 OS=Mus musculus OX=10090 GN=Tardbp PE=1 SV=1	sp|Q921F2|TADBP_MOUSE	45 kDa	0.999857	6	1	Q921F2	Tardbp	TAR DNA-binding protein 43	24.6558	24.7998	24.3241	24.787	24.3625	24.7249	25.652	24.1894	24.4816	24.9212	0.20796	-0.309498	0.725418	25.1269	0.841141	-6.75857	0.000143321	0.410727
sp|Q64012|RALY_MOUSE RNA-binding protein Raly OS=Mus musculus OX=10090 GN=Raly PE=1 SV=3	sp|Q64012|RALY_MOUSE	33 kDa	0.998031	3	1	Q64012	Raly	RNA-binding protein Raly	23.1502	23.1254	22.6918	22.4732	22.5357	23.2495	24.0521	21.675	23.0949	23.1472	0.24847	-0.372617	0.869557	23.3847	0.837309	-6.76181	0.0019694	0.412824
sp|Q8CHH9|SEPT8_MOUSE Septin-8 OS=Mus musculus OX=10090 GN=Septin8 PE=1 SV=4	sp|Q8CHH9|SEPT8_MOUSE	50 kDa	0.999417	5	0.6	Q8CHH9	Septin8	Septin-8	23.1305	22.8993	22.9365	23.5326	24.3883	22.4108	21.4363	25.7496	22.2557	22.7861	-0.449737	-1.5764	0.676931	23.3938	-0.835935	-6.76287	0.000582814	0.413664
sp|Q6NVF9|CPSF6_MOUSE Cleavage and polyadenylation specificity factor subunit 6 OS=Mus musculus OX=10090 GN=Cpsf6 PE=1 SV=1	sp|Q6NVF9|CPSF6_MOUSE	59 kDa	0.999294	3	1	Q6NVF9	Cpsf6	Cleavage and polyadenylation specificity factor subunit 6	23.8444	24.5068	24.2746	24.6276	23.5304	24.177	24.6211	22.9865	24.1174	23.7992	-0.216528	-0.759734	0.326679	24.3009	-0.834282	-6.76436	0.000706401	0.414485
sp|P80317|TCPZ_MOUSE T-complex protein 1 subunit zeta OS=Mus musculus OX=10090 GN=Cct6a PE=1 SV=3	sp|P80317|TCPZ_MOUSE	58 kDa	0.99998	28	0.89	P80317	Cct6a	T-complex protein 1 subunit zeta	32.4222	32.9794	32.4817	33.3913	29.363	32.7659	32.5564	32.3673	32.4696	32.5077	0.405882	-0.61869	1.43045	29.2336	0.829597	-6.7682	1.99e-05	0.41715
tr|G3X8X0|G3X8X0_MOUSE DEAH (Asp-Glu-Ala-His) box polypeptide 16 OS=Mus musculus OX=10090 GN=Dhx16 PE=1 SV=1	tr|G3X8X0|G3X8X0_MOUSE	119 kDa	0.999791	2	1	G3X8X0	Dhx16	DEAH (Asp-Glu-Ala-His) box polypeptide 16	20.4518	18.8466	20.0781	19.4042	20.4274	19.8226	19.9755	21.1691	19.068	20.5483	0.275075	-0.419747	0.969898	20.8406	0.828595	-6.76913	0.000208964	0.417618
tr|B1AUN2|B1AUN2_MOUSE Eukaryotic translation initiation factor 2B, subunit 3 OS=Mus musculus OX=10090 GN=Eif2b3 PE=1 SV=1	tr|B1AUN2|B1AUN2_MOUSE	50 kDa	0.99982	8	1	B1AUN2	Eif2b3	Eukaryotic translation initiation factor 2B, subunit 3	26.1656	25.7381	25.7319	26.3786	24.5855	26.0782	25.8795	24.8068	25.3621	25.2953	-0.23554	-0.833286	0.362206	24.0693	-0.824731	-6.77236	0.000180308	0.419755
tr|Q8C5R8|Q8C5R8_MOUSE Phosphoribosyl pyrophosphate synthetase 1-like 1 OS=Mus musculus OX=10090 GN=Prps1l1 PE=1 SV=1	tr|Q8C5R8|Q8C5R8_MOUSE	35 kDa	0.999804	5	0.2	Q8C5R8	Prps1l1	Phosphoribosyl pyrophosphate synthetase 1-like 1	20.1259	19.6886	20.4217	20.2293	18.1941	22.9412	24.1009	11.1863	23.2345	24.035	1.36765	-2.1082	4.84349	18.8825	0.823993	-6.77288	0.000195661	0.420248
sp|P62897|CYC_MOUSE Cytochrome c, somatic OS=Mus musculus OX=10090 GN=Cycs PE=1 SV=2	sp|P62897|CYC_MOUSE	12 kDa	0.999688	3	1	P62897	Cycs	Cytochrome c, somatic	21.7248	25.1989	22.7788	24.1221	23.6888	23.1351	23.7071	24.9875	24.2278	23.3529	0.379394	-0.585733	1.34452	25.3013	0.82322	-6.77352	0.000312053	0.420677
sp|Q02819|NUCB1_MOUSE Nucleobindin-1 OS=Mus musculus OX=10090 GN=Nucb1 PE=1 SV=2	sp|Q02819|NUCB1_MOUSE	53 kDa	0.999074	2	1	Q02819	Nucb1	Nucleobindin-1	20.3881	23.3725	20.5725	20.0694	21.3811	22.3972	17.453	22.5937	23.1381	23.649	0.689496	-1.06815	2.44714	22.5034	0.821505	-6.77494	0.000925965	0.421629
sp|O35490|BHMT1_MOUSE Betaine--homocysteine S-methyltransferase 1 OS=Mus musculus OX=10090 GN=Bhmt PE=1 SV=1	sp|O35490|BHMT1_MOUSE	45 kDa	0.99917	2	1	O35490	Bhmt	Betaine--homocysteine S-methyltransferase 1	13.5421	26.2349	16.8585	16.1068	16.5196	20.5677	20.0223	18.6278	16.4321	20.2118	1.31994	-2.0506	4.69049	18.123	0.820098	-6.77611	0.000830089	0.422411
sp|Q6ZPY7|KDM3B_MOUSE Lysine-specific demethylase 3B OS=Mus musculus OX=10090 GN=Kdm3b PE=1 SV=2	sp|Q6ZPY7|KDM3B_MOUSE	171 kDa	0.99862	2	1	Q6ZPY7	Kdm3b	Lysine-specific demethylase 3B	19.6444	18.6809	19.9407	18.8208	20.5093	16.7095	19.253	20.2951	20.396	18.6808	-0.452334	-1.61346	0.708796	19.1829	-0.815808	-6.77965	0.00138025	0.4248
sp|Q9JM63|KCJ10_MOUSE ATP-sensitive inward rectifier potassium channel 10 OS=Mus musculus OX=10090 GN=Kcnj10 PE=1 SV=1	sp|Q9JM63|KCJ10_MOUSE	42 kDa	0.999332	2	1	Q9JM63	Kcnj10	ATP-sensitive inward rectifier potassium channel 10	21.9598	20.9053	22.0777	20.5556	23.4938	20.289	21.3266	22.6927	22.4064	20.0965	-0.436204	-1.55858	0.686169	21.164	-0.813884	-6.78124	0.000668269	0.425874
sp|P62751|RL23A_MOUSE 60S ribosomal protein L23a OS=Mus musculus OX=10090 GN=Rpl23a PE=1 SV=1	sp|P62751|RL23A_MOUSE	18 kDa	0.999256	5	1	P62751	Rpl23a	60S ribosomal protein L23a	26.0078	25.5664	25.2979	25.2645	25.4553	25.8539	25.4545	24.5814	26.0278	24.5666	-0.221574	-0.791869	0.348721	23.5129	-0.813174	-6.78192	0.000743658	0.426188
sp|Q5SUR0|PUR4_MOUSE Phosphoribosylformylglycinamidine synthase OS=Mus musculus OX=10090 GN=Pfas PE=1 SV=1	sp|Q5SUR0|PUR4_MOUSE	145 kDa	0.999748	2	1	Q5SUR0	Pfas	Phosphoribosylformylglycinamidine synthase	21.0537	21.3858	20.9553	22.907	23.9787	16.6598	17.7707	25.6096	22.7285	22.6219	-0.977998	-3.50459	1.5486	21.9114	-0.810611	-6.78393	0.000252426	0.427706
sp|Q3ULD5|MCCB_MOUSE Methylcrotonoyl-CoA carboxylase beta chain, mitochondrial OS=Mus musculus OX=10090 GN=Mccc2 PE=1 SV=1	sp|Q3ULD5|MCCB_MOUSE	61 kDa	0.999782	9	1	Q3ULD5	Mccc2	Methylcrotonoyl-CoA carboxylase beta chain, mitochondrial	25.1834	25.2308	24.4985	24.9871	24.0669	25.1497	25.1954	23.2543	24.8352	24.2917	-0.248089	-0.88951	0.393332	23.635	-0.809522	-6.78491	0.000218343	0.428234
sp|P52785|GUC2E_MOUSE Guanylyl cyclase GC-E OS=Mus musculus OX=10090 GN=Gucy2e PE=3 SV=2	sp|P52785|GUC2E_MOUSE	121 kDa	0.999264	14	0.79	P52785	Gucy2e	Guanylyl cyclase GC-E	27.4842	26.8216	26.6834	26.7839	25.7939	27.6011	27.2098	26.0137	26.9195	26.9541	0.226257	-0.359975	0.81249	26.6376	0.807788	-6.78633	0.000735965	0.429207
sp|Q3TDK6|ROGDI_MOUSE Protein rogdi homolog OS=Mus musculus OX=10090 GN=Rogdi PE=1 SV=2	sp|Q3TDK6|ROGDI_MOUSE	32 kDa	0.999335	5	1	Q3TDK6	Rogdi	Protein rogdi homolog	25.7817	24.5083	24.9494	25.3951	24.5689	25.3197	25.5998	23.6669	24.3117	25.0551	-0.250013	-0.900245	0.400218	24.0646	-0.804748	-6.78881	0.000664927	0.430918
sp|P09671|SODM_MOUSE Superoxide dismutase [Mn], mitochondrial OS=Mus musculus OX=10090 GN=Sod2 PE=1 SV=3	sp|P09671|SODM_MOUSE	25 kDa	0.999749	3	1	P09671	Sod2	Superoxide dismutase [Mn], mitochondrial	21.1758	22.097	21.8158	22.1253	22.7991	20.7767	19.7001	23.9603	21.5204	21.9984	-0.411414	-1.48291	0.660085	24.2873	-0.804077	-6.78926	0.000250688	0.431378
sp|P54775|PRS6B_MOUSE 26S proteasome regulatory subunit 6B OS=Mus musculus OX=10090 GN=Psmc4 PE=1 SV=2	sp|P54775|PRS6B_MOUSE	47 kDa	0.99981	14	1	P54775	Psmc4	26S proteasome regulatory subunit 6B	28.007	27.3942	27.4727	26.8418	26.2413	27.3206	27.5912	25.9246	26.8908	27.0043	-0.245111	-0.886189	0.395968	25.4917	-0.800232	-6.79247	0.000189505	0.433466
sp|Q9WUP7|UCHL5_MOUSE Ubiquitin carboxyl-terminal hydrolase isozyme L5 OS=Mus musculus OX=10090 GN=Uchl5 PE=1 SV=2	sp|Q9WUP7|UCHL5_MOUSE	38 kDa	0.998313	3	1	Q9WUP7	Uchl5	Ubiquitin carboxyl-terminal hydrolase isozyme L5	24.245	23.762	23.7548	23.787	23.2954	23.889	23.9365	22.553	23.7007	23.8306	-0.186908	-0.676394	0.302577	23.5122	-0.799196	-6.79331	0.00168699	0.434051
sp|O08810|U5S1_MOUSE 116 kDa U5 small nuclear ribonucleoprotein component OS=Mus musculus OX=10090 GN=Eftud2 PE=1 SV=1	sp|O08810|U5S1_MOUSE	109 kDa	0.99991	27	1	O08810	Eftud2	116 kDa U5 small nuclear ribonucleoprotein component	28.0633	28.0492	27.591	27.2212	27.0914	27.79	28.4245	27.2876	27.8275	27.5695	0.176612	-0.287587	0.64081	26.8285	0.796306	-6.79564	9.0434e-05	0.435688
sp|P48722|HS74L_MOUSE Heat shock 70 kDa protein 4L OS=Mus musculus OX=10090 GN=Hspa4l PE=1 SV=2	sp|P48722|HS74L_MOUSE	94 kDa	0.999356	6	1	P48722	Hspa4l	Heat shock 70 kDa protein 4L	23.6155	24.1313	23.7062	23.9228	24.6152	23.6952	23.6163	25.8547	24.0774	24.0191	0.254322	-0.41606	0.924703	25.9181	0.794009	-6.79749	0.000643898	0.436992
sp|P26443|DHE3_MOUSE Glutamate dehydrogenase 1, mitochondrial OS=Mus musculus OX=10090 GN=Glud1 PE=1 SV=1	sp|P26443|DHE3_MOUSE	61 kDa	0.99943	8	1	P26443	Glud1	Glutamate dehydrogenase 1, mitochondrial	26.3167	25.962	25.6511	26.219	24.9963	25.4595	26.2972	24.8739	25.9507	25.5569	-0.201378	-0.732451	0.329695	26.4815	-0.793637	-6.79779	0.000570396	0.437203
sp|P97351|RS3A_MOUSE 40S ribosomal protein S3a OS=Mus musculus OX=10090 GN=Rps3a PE=1 SV=3	sp|P97351|RS3A_MOUSE	30 kDa	0.999611	5	1	P97351	Rps3a	40S ribosomal protein S3a	23.7098	22.86	23.8699	22.7716	24.8098	21.748	23.5705	24.4081	24.2677	22.2521	-0.354962	-1.2921	0.582179	23.0221	-0.79317	-6.79808	0.000388739	0.437543
sp|Q9Z2X1|HNRPF_MOUSE Heterogeneous nuclear ribonucleoprotein F OS=Mus musculus OX=10090 GN=Hnrnpf PE=1 SV=3	sp|Q9Z2X1|HNRPF_MOUSE	46 kDa	0.999819	6	0.67	Q9Z2X1	Hnrnpf	Heterogeneous nuclear ribonucleoprotein F	24.1521	23.7115	23.6903	23.8206	24.9683	22.7946	23.4486	25.4668	24.0269	23.1552	-0.290114	-1.05769	0.477458	24.1949	-0.79107	-6.79985	0.00018129	0.438664
sp|Q80X50|UBP2L_MOUSE Ubiquitin-associated protein 2-like OS=Mus musculus OX=10090 GN=Ubap2l PE=1 SV=1	sp|Q80X50|UBP2L_MOUSE	117 kDa	0.998758	3	1	Q80X50	Ubap2l	Ubiquitin-associated protein 2-like	21.7042	22.1216	21.4658	21.8672	21.8117	22.2819	21.6987	20.879	21.7322	21.4698	-0.181793	-0.66359	0.300004	21.7733	-0.789727	-6.80092	0.00124222	0.43943
sp|Q7TSE6|ST38L_MOUSE Serine/threonine-protein kinase 38-like OS=Mus musculus OX=10090 GN=Stk38l PE=1 SV=2	sp|Q7TSE6|ST38L_MOUSE	54 kDa	0.998115	2	0.5	Q7TSE6	Stk38l	Serine/threonine-protein kinase 38-like	20.4122	19.5144	19.9349	19.8893	19.7668	20.4545	20.0227	18.4713	20.5914	21.3742	0.279293	-0.462607	1.02119	20.1813	0.787915	-6.80237	0.00188463	0.440463
sp|Q91V92|ACLY_MOUSE ATP-citrate synthase OS=Mus musculus OX=10090 GN=Acly PE=1 SV=1	sp|Q91V92|ACLY_MOUSE	120 kDa	0.999741	15	1	Q91V92	Acly	ATP-citrate synthase	26.0611	25.532	25.7228	25.7815	26.3176	26.0064	25.9754	26.4789	26.1451	25.5326	0.144667	-0.239715	0.529048	26.6659	0.787718	-6.80253	0.000259115	0.440576
sp|P63325|RS10_MOUSE 40S ribosomal protein S10 OS=Mus musculus OX=10090 GN=Rps10 PE=1 SV=1	sp|P63325|RS10_MOUSE	19 kDa	0.999582	3	1	P63325	Rps10	40S ribosomal protein S10	22.2689	23.8718	22.7479	23.6826	24.1264	22.473	22.7589	24.2133	23.0833	22.8663	-0.260536	-0.953251	0.432179	24.0625	-0.787187	-6.80295	0.000417968	0.440879
sp|P50516|VATA_MOUSE V-type proton ATPase catalytic subunit A OS=Mus musculus OX=10090 GN=Atp6v1a PE=1 SV=2	sp|P50516|VATA_MOUSE	68 kDa	0.999961	16	1	P50516	Atp6v1a	V-type proton ATPase catalytic subunit A	28.125	27.3785	27.8156	27.3409	28.8456	27.5897	27.8372	29.2382	28.2554	27.7425	0.231497	-0.385152	0.848146	28.3715	0.785729	-6.80411	3.9487e-05	0.441712
sp|P32233|DRG1_MOUSE Developmentally-regulated GTP-binding protein 1 OS=Mus musculus OX=10090 GN=Drg1 PE=1 SV=1	sp|P32233|DRG1_MOUSE	41 kDa	0.99738	2	1	P32233	Drg1	Developmentally-regulated GTP-binding protein 1	21.5983	19.9046	17.8098	19.3159	20.5888	21.1372	19.6706	19.7649	20.9829	19.5639	0.380397	-0.645981	1.40677	21.0016	0.77614	-6.81161	0.00262036	0.447297
sp|Q8R0S2|IQEC1_MOUSE IQ motif and SEC7 domain-containing protein 1 OS=Mus musculus OX=10090 GN=Iqsec1 PE=1 SV=2	sp|Q8R0S2|IQEC1_MOUSE	108 kDa	0.999513	6	0.83	Q8R0S2	Iqsec1	IQ motif and SEC7 domain-containing protein 1	20.7808	21.136	20.6186	20.2551	20.6085	19.7873	21.2078	21.602	20.5285	21.3001	0.20536	-0.350999	0.761719	21.2142	0.772548	-6.81452	0.00048728	0.449291
sp|Q9Z1X4|ILF3_MOUSE Interleukin enhancer-binding factor 3 OS=Mus musculus OX=10090 GN=Ilf3 PE=1 SV=2	sp|Q9Z1X4|ILF3_MOUSE	96 kDa	0.999745	5	1	Q9Z1X4	Ilf3	Interleukin enhancer-binding factor 3	25.6217	24.8801	24.7379	24.4327	24.8046	25.027	25.2242	24.3637	24.6872	24.3248	-0.169996	-0.632083	0.292091	25.5174	-0.76998	-6.81653	0.000254567	0.450776
sp|Q8R2U0|SEH1_MOUSE Nucleoporin SEH1 OS=Mus musculus OX=10090 GN=Seh1l PE=2 SV=1	sp|Q8R2U0|SEH1_MOUSE	40 kDa	0.993968	2	1	Q8R2U0	Seh1l	Nucleoporin SEH1	21.7975	20.1519	22.199	20.3376	18.5171	21.6649	21.0579	18.6664	19.4071	19.4179	-0.557765	-2.07458	0.959046	19.2392	-0.770069	-6.81637	0.00603214	0.450803
sp|Q3U0V1|FUBP2_MOUSE Far upstream element-binding protein 2 OS=Mus musculus OX=10090 GN=Khsrp PE=1 SV=2	sp|Q3U0V1|FUBP2_MOUSE	77 kDa	0.999311	7	1	Q3U0V1	Khsrp	Far upstream element-binding protein 2	25.7738	24.6673	25.0315	25.6712	24.699	25.6886	26.2607	24.8087	25.1941	24.9348	0.208831	-0.361865	0.779526	25.9047	0.76587	-6.81973	0.000689164	0.453161
sp|O08583|THOC4_MOUSE THO complex subunit 4 OS=Mus musculus OX=10090 GN=Alyref PE=1 SV=3	sp|O08583|THOC4_MOUSE	27 kDa	0.999896	3	1	O08583	Alyref	THO complex subunit 4	25.1737	25.4493	25.3282	25.3873	26.5245	24.4321	25.05	26.4276	25.4448	25.3614	-0.229434	-0.859086	0.400217	25.148	-0.762646	-6.82223	0.000103894	0.455037
sp|Q9JJW6|ALRF2_MOUSE Aly/REF export factor 2 OS=Mus musculus OX=10090 GN=Alyref2 PE=1 SV=1	sp|Q9JJW6|ALRF2_MOUSE	24 kDa	0.999896	3	1	Q9JJW6	Alyref2	Aly/REF export factor 2	25.1737	25.4493	25.3282	25.3873	26.5245	24.4321	25.05	26.4276	25.4448	25.3614	-0.229434	-0.859086	0.400217	25.148	-0.762646	-6.82223	0.000103894	0.455037
sp|Q925I1|ATAD3_MOUSE ATPase family AAA domain-containing protein 3 OS=Mus musculus OX=10090 GN=Atad3 PE=1 SV=1	sp|Q925I1|ATAD3_MOUSE	67 kDa	0.99598	2	1	Q925I1	Atad3	ATPase family AAA domain-containing protein 3	20.7256	21.7552	22.0354	20.9277	23.225	20.7827	21.7501	24.8008	21.5563	21.8778	0.419731	-0.734238	1.5737	22.3217	0.761704	-6.82287	0.0040199	0.455662
sp|Q8BKI2|TNR6B_MOUSE Trinucleotide repeat-containing gene 6B protein OS=Mus musculus OX=10090 GN=Tnrc6b PE=1 SV=2	sp|Q8BKI2|TNR6B_MOUSE	192 kDa	0.997975	4	1	Q8BKI2	Tnrc6b	Trinucleotide repeat-containing gene 6B protein	18.9504	14.7152	17.4145	18.306	17.4602	17.3007	17.9071	16.732	15.795	16.3298	-0.556377	-2.10157	0.988811	17.4124	-0.754046	-6.82876	0.00202521	0.460138
sp|Q60737|CSK21_MOUSE Casein kinase II subunit alpha OS=Mus musculus OX=10090 GN=Csnk2a1 PE=1 SV=2	sp|Q60737|CSK21_MOUSE	45 kDa	0.999541	4	1	Q60737	Csnk2a1	Casein kinase II subunit alpha	25.6044	25.1901	24.8057	25.0486	24.6047	25.5196	25.4835	25.2537	24.875	24.8547	0.146594	-0.261095	0.554284	24.3111	0.75258	-6.82997	0.000458984	0.460923
sp|E9Q6P5|TTC7B_MOUSE Tetratricopeptide repeat protein 7B OS=Mus musculus OX=10090 GN=Ttc7b PE=1 SV=1	sp|E9Q6P5|TTC7B_MOUSE	94 kDa	0.999779	14	1	E9Q6P5	Ttc7b	Tetratricopeptide repeat protein 7B	25.6509	26.853	26.8722	26.4581	24.7761	26.8421	26.7101	25.3526	26.1004	26.943	0.267575	-0.479862	1.01501	24.5089	0.749266	-6.8325	0.000221219	0.46287
sp|Q9D0F9|PGM1_MOUSE Phosphoglucomutase-1 OS=Mus musculus OX=10090 GN=Pgm1 PE=1 SV=4	sp|Q9D0F9|PGM1_MOUSE	61 kDa	0.998853	3	1	Q9D0F9	Pgm1	Phosphoglucomutase-1	20.4106	20.9695	21.8155	21.8903	23.444	18.913	20.8396	23.9168	22.0899	20.3086	-0.492418	-1.86857	0.883732	22.6275	-0.749338	-6.83236	0.00114695	0.462904
sp|P15508|SPTB1_MOUSE Spectrin beta chain, erythrocytic OS=Mus musculus OX=10090 GN=Sptb PE=1 SV=4	sp|P15508|SPTB1_MOUSE	245 kDa	0.998489	7	0.86	P15508	Sptb	Spectrin beta chain, erythrocytic	23.6466	20.7157	20.8068	21.5603	21.6921	23.5553	21.7771	21.2601	21.7203	21.7927	0.336796	-0.607358	1.28095	22.5517	0.747022	-6.83412	0.00151065	0.464268
sp|P62821|RAB1A_MOUSE Ras-related protein Rab-1A OS=Mus musculus OX=10090 GN=Rab1A PE=1 SV=3	sp|P62821|RAB1A_MOUSE	23 kDa	0.99964	3	0.67	P62821	Rab1A	Ras-related protein Rab-1A	23.986	23.4649	23.9355	23.3026	24.6486	22.9077	23.4612	24.3359	24.2471	23.3501	-0.207128	-0.788127	0.373871	24.6108	-0.746153	-6.83486	0.000360073	0.464705
tr|Q8VHM5|Q8VHM5_MOUSE Heterogeneous nuclear ribonucleoprotein R OS=Mus musculus OX=10090 GN=Hnrnpr PE=1 SV=1	tr|Q8VHM5|Q8VHM5_MOUSE	71 kDa	0.999731	12	0.83	Q8VHM5	Hnrnpr	Heterogeneous nuclear ribonucleoprotein R	27.3178	27.261	26.8153	26.7037	25.9732	26.805	27.3562	25.7588	26.6363	26.5245	-0.198044	-0.754857	0.358769	26.2134	-0.744417	-6.83618	0.000269232	0.46573
sp|O35295|PURB_MOUSE Transcriptional activator protein Pur-beta OS=Mus musculus OX=10090 GN=Purb PE=1 SV=3	sp|O35295|PURB_MOUSE	34 kDa	0.999918	5	1	O35295	Purb	Transcriptional activator protein Pur-beta	25.853	24.4608	24.7082	25.0258	24.2185	25.4942	25.7846	24.0705	25.1412	24.8913	0.223097	-0.40471	0.850905	24.8455	0.74376	-6.83667	8.234e-05	0.466118
sp|P63017|HSP7C_MOUSE Heat shock cognate 71 kDa protein OS=Mus musculus OX=10090 GN=Hspa8 PE=1 SV=1	sp|P63017|HSP7C_MOUSE	71 kDa	0.999943	27	0.85	P63017	Hspa8	Heat shock cognate 71 kDa protein	30.6049	30.0301	30.0266	30.4604	29.3667	30.6499	29.9876	30.0857	30.2131	30.3442	0.15836	-0.288342	0.605062	30.4248	0.74198	-6.83802	5.6987e-05	0.467171
sp|Q9D6M3|GHC1_MOUSE Mitochondrial glutamate carrier 1 OS=Mus musculus OX=10090 GN=Slc25a22 PE=1 SV=1	sp|Q9D6M3|GHC1_MOUSE	35 kDa	0.999716	4	1	Q9D6M3	Slc25a22	Mitochondrial glutamate carrier 1	25.3753	25.253	24.6434	25.5214	24.2822	25.4227	25.1485	24.1155	24.8164	24.6268	-0.189091	-0.723483	0.345301	25.2979	-0.740587	-6.83907	0.000284302	0.467995
sp|Q9R0Y5|KAD1_MOUSE Adenylate kinase isoenzyme 1 OS=Mus musculus OX=10090 GN=Ak1 PE=1 SV=1	sp|Q9R0Y5|KAD1_MOUSE	22 kDa	0.999397	2	1	Q9R0Y5	Ak1	Adenylate kinase isoenzyme 1	20.5243	20.6745	21.4026	21.0826	22.5119	19.0547	20.659	22.3336	21.1119	21.436	-0.320155	-1.23834	0.598032	22.4771	-0.730093	-6.84685	0.000603294	0.474292
sp|Q99KK2|NEUA_MOUSE N-acylneuraminate cytidylyltransferase OS=Mus musculus OX=10090 GN=Cmas PE=1 SV=2	sp|Q99KK2|NEUA_MOUSE	48 kDa	0.997155	2	1	Q99KK2	Cmas	N-acylneuraminate cytidylyltransferase	19.1339	20.3488	20.7649	18.5817	19.1599	20.6396	18.8229	19.6707	19.589	20.7064	0.287895	-0.539796	1.11559	20.9645	0.728161	-6.84831	0.00284522	0.475421
sp|Q61548|AP180_MOUSE Clathrin coat assembly protein AP180 OS=Mus musculus OX=10090 GN=Snap91 PE=1 SV=1	sp|Q61548|AP180_MOUSE	92 kDa	0.999836	2	0.5	Q61548	Snap91	Clathrin coat assembly protein AP180	19.9065	20.9024	20.9561	20.7848	24.0818	19.521	19.4949	23.368	20.1907	21.432	-0.525045	-2.03602	0.985928	21.8066	-0.727696	-6.84861	0.000163524	0.475743
sp|D3Z7P3|GLSK_MOUSE Glutaminase kidney isoform, mitochondrial OS=Mus musculus OX=10090 GN=Gls PE=1 SV=1	sp|D3Z7P3|GLSK_MOUSE	74 kDa	0.999663	3	1	D3Z7P3	Gls	Glutaminase kidney isoform, mitochondrial	22.5502	22.4741	22.9452	23.7993	26.4378	22.8332	22.7417	26.3037	24.606	24.1411	0.483847	-0.911666	1.87936	24.6455	0.726079	-6.8498	0.000336735	0.47671
sp|P14685|PSMD3_MOUSE 26S proteasome non-ATPase regulatory subunit 3 OS=Mus musculus OX=10090 GN=Psmd3 PE=1 SV=3	sp|P14685|PSMD3_MOUSE	61 kDa	0.999871	18	1	P14685	Psmd3	26S proteasome non-ATPase regulatory subunit 3	28.3534	27.8767	27.7038	27.1829	26.7243	27.6699	27.9034	26.7346	27.4087	27.1691	-0.191119	-0.743358	0.36112	26.4557	-0.724338	-6.85117	0.000128691	0.477681
sp|Q9QUR6|PPCE_MOUSE Prolyl endopeptidase OS=Mus musculus OX=10090 GN=Prep PE=1 SV=1	sp|Q9QUR6|PPCE_MOUSE	81 kDa	0.999518	2	1	Q9QUR6	Prep	Prolyl endopeptidase	20.0935	19.265	19.1555	19.0747	21.569	18.9778	18.5472	21.5669	20.65	17.181	-0.446962	-1.74427	0.850342	19.6848	-0.721504	-6.85317	0.000482197	0.479454
sp|Q9R0K7|AT2B2_MOUSE Plasma membrane calcium-transporting ATPase 2 OS=Mus musculus OX=10090 GN=Atp2b2 PE=1 SV=2	sp|Q9R0K7|AT2B2_MOUSE	133 kDa	0.99963	8	0.62	Q9R0K7	Atp2b2	Plasma membrane calcium-transporting ATPase 2	22.4071	23.7774	22.9563	23.0437	24.4511	23.1243	22.3902	26.3544	23.3001	23.5193	0.410548	-0.786572	1.60767	23.8071	0.718185	-6.8556	0.000369687	0.481451
sp|P46096|SYT1_MOUSE Synaptotagmin-1 OS=Mus musculus OX=10090 GN=Syt1 PE=1 SV=1	sp|P46096|SYT1_MOUSE	47 kDa	0.999637	15	0.8	P46096	Syt1	Synaptotagmin-1	29.9763	29.373	29.1817	29.2827	28.7346	29.9657	29.8079	28.716	29.4287	29.492	0.172417	-0.330271	0.675104	29.4229	0.71787	-6.85592	0.000362813	0.481569
sp|Q91W96|APC4_MOUSE Anaphase-promoting complex subunit 4 OS=Mus musculus OX=10090 GN=Anapc4 PE=1 SV=1	sp|Q91W96|APC4_MOUSE	92 kDa	0.999072	6	1	Q91W96	Anapc4	Anaphase-promoting complex subunit 4	22.7098	21.2953	21.5936	21.3865	20.941	21.8155	22.2528	20.0604	20.5566	21.5809	-0.33199	-1.30106	0.637076	21.3981	-0.717434	-6.85615	0.000928094	0.481904
sp|Q02053|UBA1_MOUSE Ubiquitin-like modifier-activating enzyme 1 OS=Mus musculus OX=10090 GN=Uba1 PE=1 SV=1	sp|Q02053|UBA1_MOUSE	118 kDa	0.999686	14	1	Q02053	Uba1	Ubiquitin-like modifier-activating enzyme 1	25.3696	25.3184	25.7792	25.2798	27.2831	25.2063	25.2382	27.4979	26.4636	26.0392	0.28302	-0.543149	1.10919	26.9911	0.71715	-6.85641	0.00031398	0.482032
sp|Q9CR68|UCRI_MOUSE Cytochrome b-c1 complex subunit Rieske, mitochondrial OS=Mus musculus OX=10090 GN=Uqcrfs1 PE=1 SV=1	sp|Q9CR68|UCRI_MOUSE	29 kDa	0.999882	3	1	Q9CR68	Uqcrfs1	Cytochrome b-c1 complex subunit Rieske, mitochondrial	23.3284	22.4619	23.8914	23.0109	24.9221	23.4726	23.3725	24.6079	23.4923	23.9232	0.250758	-0.481853	0.983368	24.8617	0.716384	-6.857	0.000118062	0.482465
sp|Q9R1C7|PR40A_MOUSE Pre-mRNA-processing factor 40 homolog A OS=Mus musculus OX=10090 GN=Prpf40a PE=1 SV=1	sp|Q9R1C7|PR40A_MOUSE	108 kDa	0.99929	3	1	Q9R1C7	Prpf40a	Pre-mRNA-processing factor 40 homolog A	23.572	24.01	23.6199	23.9855	23.1476	23.2146	23.3689	22.7727	23.2841	22.9095	-0.557072	-2.18836	1.07422	22.8249	-0.715138	-6.85783	0.000710347	0.483289
sp|P26638|SYSC_MOUSE Serine--tRNA ligase, cytoplasmic OS=Mus musculus OX=10090 GN=Sars PE=1 SV=3	sp|P26638|SYSC_MOUSE	58 kDa	0.999569	3	1	P26638	Sars	Serine--tRNA ligase, cytoplasmic	21.4056	21.5661	21.7019	21.5984	24.3836	21.1971	21.6602	25.4175	22.5622	22.0531	0.44694	-0.862606	1.75649	23.1392	0.714724	-6.85813	0.000430649	0.483539
sp|Q569Z6|TR150_MOUSE Thyroid hormone receptor-associated protein 3 OS=Mus musculus OX=10090 GN=Thrap3 PE=1 SV=1	sp|Q569Z6|TR150_MOUSE	108 kDa	0.999675	10	0.9	Q569Z6	Thrap3	Thyroid hormone receptor-associated protein 3	26.406	27.0652	26.9007	26.7516	25.1728	26.9763	27.2457	25.6956	26.4442	27.0987	0.232849	-0.450334	0.916031	24.8442	0.713349	-6.85921	0.000325277	0.484298
sp|Q9WUA2|SYFB_MOUSE Phenylalanine--tRNA ligase beta subunit OS=Mus musculus OX=10090 GN=Farsb PE=1 SV=2	sp|Q9WUA2|SYFB_MOUSE	66 kDa	0.998609	5	1	Q9WUA2	Farsb	Phenylalanine--tRNA ligase beta subunit	24.1789	24.2183	24.0301	24.0176	23.6636	23.8055	24.5833	23.5208	23.8569	23.6745	-0.133489	-0.52574	0.258761	24.5569	-0.712274	-6.85999	0.00139121	0.484948
sp|P12658|CALB1_MOUSE Calbindin OS=Mus musculus OX=10090 GN=Calb1 PE=1 SV=2	sp|P12658|CALB1_MOUSE	30 kDa	0.999617	2	1	P12658	Calb1	Calbindin	20.8491	21.877	20.9667	21.9424	25.7504	19.6674	19.5369	24.0983	22.679	22.415	-0.597784	-2.35794	1.16238	22.6876	-0.711217	-6.86068	0.000382737	0.485659
sp|Q80VC9|CAMP3_MOUSE Calmodulin-regulated spectrin-associated protein 3 OS=Mus musculus OX=10090 GN=Camsap3 PE=1 SV=1	sp|Q80VC9|CAMP3_MOUSE	135 kDa	0.998846	6	1	Q80VC9	Camsap3	Calmodulin-regulated spectrin-associated protein 3	23.8956	23.0243	23.0411	23.4957	22.4303	21.9473	26.0228	19.7808	25.7355	25.5204	0.623961	-1.21518	2.4631	21.1531	0.710481	-6.86121	0.00115434	0.486104
sp|O88952|LIN7C_MOUSE Protein lin-7 homolog C OS=Mus musculus OX=10090 GN=Lin7c PE=1 SV=2	sp|O88952|LIN7C_MOUSE	22 kDa	0.998861	5	0.6	O88952	Lin7c	Protein lin-7 homolog C	24.1345	23.6581	23.7109	24.2418	22.761	24.291	23.3872	23.0451	23.1433	23.695	-0.188919	-0.746382	0.368545	23.1119	-0.709288	-6.86215	0.0011393	0.486756
sp|Q9D880|TIM50_MOUSE Mitochondrial import inner membrane translocase subunit TIM50 OS=Mus musculus OX=10090 GN=Timm50 PE=1 SV=1	sp|Q9D880|TIM50_MOUSE	40 kDa	0.998166	2	1	Q9D880	Timm50	Mitochondrial import inner membrane translocase subunit TIM50	19.3673	20.496	19.2918	19.0294	21.9611	17.6386	18.2597	21.8401	20.0925	20.1324	-0.436478	-1.72635	0.853394	21.1757	-0.70864	-6.86254	0.00183443	0.487221
sp|Q922B2|SYDC_MOUSE Aspartate--tRNA ligase, cytoplasmic OS=Mus musculus OX=10090 GN=Dars PE=1 SV=2	sp|Q922B2|SYDC_MOUSE	57 kDa	0.999226	6	1	Q922B2	Dars	Aspartate--tRNA ligase, cytoplasmic	25.5966	25.0014	24.8616	24.8522	25.1371	25.1865	25.2185	24.0099	25.134	25.1282	-0.154358	-0.613322	0.304607	25.0186	-0.703905	-6.86603	0.000774158	0.490027
sp|Q62448|IF4G2_MOUSE Eukaryotic translation initiation factor 4 gamma 2 OS=Mus musculus OX=10090 GN=Eif4g2 PE=1 SV=2	sp|Q62448|IF4G2_MOUSE	102 kDa	0.995184	3	1	Q62448	Eif4g2	Eukaryotic translation initiation factor 4 gamma 2	19.5136	21.1557	20.4274	19.8948	20.1085	19.1238	18.4887	22.3142	20.7842	16.8545	-0.706914	-2.8111	1.39727	18.0492	-0.703547	-6.86621	0.00481577	0.490315
sp|Q8R1B4|EIF3C_MOUSE Eukaryotic translation initiation factor 3 subunit C OS=Mus musculus OX=10090 GN=Eif3c PE=1 SV=1	sp|Q8R1B4|EIF3C_MOUSE	106 kDa	0.999694	18	1	Q8R1B4	Eif3c	Eukaryotic translation initiation factor 3 subunit C	27.9044	27.8307	27.5296	27.1729	26.8444	27.7478	27.5928	26.0584	27.5883	27.3347	-0.191975	-0.764399	0.380448	25.6838	-0.701927	-6.86745	0.00030617	0.491232
tr|Q3UJB0|Q3UJB0_MOUSE Splicing factor 3b, subunit 2 OS=Mus musculus OX=10090 GN=Sf3b2 PE=1 SV=1	tr|Q3UJB0|Q3UJB0_MOUSE	98 kDa	0.999836	13	1	Q3UJB0	Sf3b2	Splicing factor 3b, subunit 2	26.9111	26.6174	26.8852	26.5118	26.5859	27.0779	26.9257	25.1253	26.565	26.8638	-0.190745	-0.761005	0.379515	25.2318	-0.700076	-6.86877	0.000163629	0.492361
sp|Q8R349|CDC16_MOUSE Cell division cycle protein 16 homolog OS=Mus musculus OX=10090 GN=Cdc16 PE=1 SV=1	sp|Q8R349|CDC16_MOUSE	71 kDa	0.999032	9	1	Q8R349	Cdc16	Cell division cycle protein 16 homolog	23.468	22.842	23.4105	22.9774	21.9473	23.558	23.958	21.605	23.0018	23.8004	0.255626	-0.509403	1.02065	22.3226	0.699345	-6.86929	0.00096795	0.492808
sp|O08582|GTPB1_MOUSE GTP-binding protein 1 OS=Mus musculus OX=10090 GN=Gtpbp1 PE=1 SV=2	sp|O08582|GTPB1_MOUSE	72 kDa	0.998493	3	1	O08582	Gtpbp1	GTP-binding protein 1	22.2378	21.6858	19.734	22.7447	22.7335	21.1313	22.2025	21.6052	22.0256	20.6652	-0.301182	-1.20494	0.602574	22.0796	-0.697795	-6.87034	0.00150725	0.493807
sp|Q93092|TALDO_MOUSE Transaldolase OS=Mus musculus OX=10090 GN=Taldo1 PE=1 SV=2	sp|Q93092|TALDO_MOUSE	37 kDa	0.999118	3	1	Q93092	Taldo1	Transaldolase	24.3486	24.6105	25.1087	25.0315	27.243	24.0025	24.8258	27.7136	26.5435	25.299	0.40841	-0.818499	1.63532	25.7388	0.697098	-6.87081	0.000882211	0.494251
sp|Q60605|MYL6_MOUSE Myosin light polypeptide 6 OS=Mus musculus OX=10090 GN=Myl6 PE=1 SV=3	sp|Q60605|MYL6_MOUSE	17 kDa	0.99921	5	1	Q60605	Myl6	Myosin light polypeptide 6	25.9257	24.38	24.5202	24.3278	24.4563	25.031	24.7289	23.8309	24.3798	24.6603	-0.195825	-0.791378	0.399727	24.5252	-0.688198	-6.87718	0.00078964	0.499643
tr|Q3TMP1|Q3TMP1_MOUSE General transcription factor IIIC, polypeptide 3 OS=Mus musculus OX=10090 GN=Gtf3c3 PE=1 SV=1	tr|Q3TMP1|Q3TMP1_MOUSE	101 kDa	0.998567	4	1	Q3TMP1	Gtf3c3	General transcription factor IIIC, polypeptide 3	23.1872	23.1766	22.6344	22.6504	21.9553	22.9071	22.7932	21.6599	22.7079	22.5199	-0.203201	-0.821681	0.41528	21.2199	-0.687644	-6.87757	0.00143252	0.499983
sp|O35144|TERF2_MOUSE Telomeric repeat-binding factor 2 OS=Mus musculus OX=10090 GN=Terf2 PE=1 SV=3	sp|O35144|TERF2_MOUSE	60 kDa	0.999433	3	1	O35144	Terf2	Telomeric repeat-binding factor 2	18.4891	23.0871	21.7603	20.78	20.2389	20.0363	20.585	20.8539	20.346	20.5853	-0.389788	-1.57725	0.797673	19.8916	-0.687415	-6.87765	0.000566617	0.500193
sp|Q8QZY1|EIF3L_MOUSE Eukaryotic translation initiation factor 3 subunit L OS=Mus musculus OX=10090 GN=Eif3l PE=1 SV=1	sp|Q8QZY1|EIF3L_MOUSE	67 kDa	0.999617	12	1	Q8QZY1	Eif3l	Eukaryotic translation initiation factor 3 subunit L	26.9393	27.0325	26.6102	25.7724	25.5829	26.9661	26.8024	25.5494	26.877	26.7458	0.200689	-0.410722	0.812099	25.2577	0.686997	-6.87802	0.000382507	0.500382
sp|P18572|BASI_MOUSE Basigin OS=Mus musculus OX=10090 GN=Bsg PE=1 SV=2	sp|P18572|BASI_MOUSE	42 kDa	0.999454	3	1	P18572	Bsg	Basigin	24.377	24.4898	24.4134	25.0327	24.9625	24.3933	24.3742	25.4764	24.6259	25.2051	0.159877	-0.327596	0.64735	25.819	0.686437	-6.87841	0.000546268	0.500727
sp|Q8CHC4|SYNJ1_MOUSE Synaptojanin-1 OS=Mus musculus OX=10090 GN=Synj1 PE=1 SV=3	sp|Q8CHC4|SYNJ1_MOUSE	173 kDa	0.9997	11	1	Q8CHC4	Synj1	Synaptojanin-1	24.0776	23.5736	23.7914	23.8292	24.771	23.8809	24.0016	24.9033	24.3178	23.7326	0.158702	-0.327662	0.645065	24.9902	0.682943	-6.88085	0.000300467	0.502883
sp|P0DP26|CALM1_MOUSE Calmodulin-1 OS=Mus musculus OX=10090 GN=Calm1 PE=1 SV=1	sp|P0DP26|CALM1_MOUSE	17 kDa	0.999322	3	1	P0DP26	Calm1	Calmodulin-1	24.1461	24.4153	24.3524	24.3785	25.0667	24.2822	23.7988	24.6923	25.5327	24.9062	0.17065	-0.353788	0.695087	25.955	0.681046	-6.88217	0.000678118	0.504056
sp|P0DP27|CALM2_MOUSE Calmodulin-2 OS=Mus musculus OX=10090 GN=Calm2 PE=1 SV=1	sp|P0DP27|CALM2_MOUSE	17 kDa	0.999322	3	1	P0DP27	Calm2	Calmodulin-2	24.1461	24.4153	24.3524	24.3785	25.0667	24.2822	23.7988	24.6923	25.5327	24.9062	0.17065	-0.353788	0.695087	25.955	0.681046	-6.88217	0.000678118	0.504056
sp|P0DP28|CALM3_MOUSE Calmodulin-3 OS=Mus musculus OX=10090 GN=Calm3 PE=1 SV=1	sp|P0DP28|CALM3_MOUSE	17 kDa	0.999322	3	1	P0DP28	Calm3	Calmodulin-3	24.1461	24.4153	24.3524	24.3785	25.0667	24.2822	23.7988	24.6923	25.5327	24.9062	0.17065	-0.353788	0.695087	25.955	0.681046	-6.88217	0.000678118	0.504056
sp|Q4KMM3|OXR1_MOUSE Oxidation resistance protein 1 OS=Mus musculus OX=10090 GN=Oxr1 PE=1 SV=3	sp|Q4KMM3|OXR1_MOUSE	96 kDa	0.998236	2	1	Q4KMM3	Oxr1	Oxidation resistance protein 1	21.3332	21.1756	20.6129	21.388	22.4308	21.2347	21.363	22.6529	21.2603	21.4361	0.201295	-0.419348	0.821938	22.2963	0.678821	-6.88372	0.00176406	0.505434
sp|P56480|ATPB_MOUSE ATP synthase subunit beta, mitochondrial OS=Mus musculus OX=10090 GN=Atp5f1b PE=1 SV=2	sp|P56480|ATPB_MOUSE	56 kDa	0.99975	15	1	P56480	Atp5f1b	ATP synthase subunit beta, mitochondrial	28.7453	29.4	28.7485	29.2741	29.6314	28.992	28.6753	30.3549	29.0881	29.5663	0.175443	-0.367767	0.718653	30.4095	0.675977	-6.88569	0.000250065	0.507198
sp|P19783|COX41_MOUSE Cytochrome c oxidase subunit 4 isoform 1, mitochondrial OS=Mus musculus OX=10090 GN=Cox4i1 PE=1 SV=2	sp|P19783|COX41_MOUSE	20 kDa	0.999394	3	1	P19783	Cox4i1	Cytochrome c oxidase subunit 4 isoform 1, mitochondrial	24.7535	24.529	24.864	25.0267	24.5835	25.1558	23.2009	24.4631	24.4163	25.5316	-0.197828	-0.815119	0.419463	25.8867	-0.670753	-6.88928	0.000605539	0.510447
sp|P42859|HD_MOUSE Huntingtin OS=Mus musculus OX=10090 GN=Htt PE=1 SV=2	sp|P42859|HD_MOUSE	345 kDa	0.99934	2	1	P42859	Htt	Huntingtin	18.9648	20.0436	19.0391	18.0321	20.9773	17.9923	17.3188	21.9781	18.2318	19.3643	-0.434323	-1.79095	0.922306	20.0176	-0.670442	-6.88942	0.000660167	0.510708
sp|Q61644|PACN1_MOUSE Protein kinase C and casein kinase substrate in neurons protein 1 OS=Mus musculus OX=10090 GN=Pacsin1 PE=1 SV=1	sp|Q61644|PACN1_MOUSE	51 kDa	0.999845	5	1	Q61644	Pacsin1	Protein kinase C and casein kinase substrate in neurons protein 1	24.8836	23.7726	24.2605	24.4984	25.4631	25.0369	24.2106	25.9714	24.5904	24.1211	0.210436	-0.447992	0.868864	25.6335	0.668923	-6.89053	0.000154808	0.511589
sp|Q9JKY5|HIP1R_MOUSE Huntingtin-interacting protein 1-related protein OS=Mus musculus OX=10090 GN=Hip1r PE=1 SV=2	sp|Q9JKY5|HIP1R_MOUSE	119 kDa	0.997214	2	1	Q9JKY5	Hip1r	Huntingtin-interacting protein 1-related protein	20.6851	20.3439	19.1389	19.9793	18.4478	19.676	20.0823	18.3458	19.5136	19.7904	-0.237376	-0.982247	0.507496	20.2834	-0.66699	-6.89185	0.00278551	0.512795
sp|Q9R0Q7|TEBP_MOUSE Prostaglandin E synthase 3 OS=Mus musculus OX=10090 GN=Ptges3 PE=1 SV=1	sp|Q9R0Q7|TEBP_MOUSE	19 kDa	0.997975	2	1	Q9R0Q7	Ptges3	Prostaglandin E synthase 3	21.8126	22.5914	22.0034	22.6092	23.365	21.2518	21.3531	23.6427	22.4636	22.4723	-0.239616	-0.992185	0.512952	23.7611	-0.6664	-6.89225	0.00202507	0.513164
sp|P24369|PPIB_MOUSE Peptidyl-prolyl cis-trans isomerase B OS=Mus musculus OX=10090 GN=Ppib PE=1 SV=2	sp|P24369|PPIB_MOUSE	24 kDa	0.998921	4	1	P24369	Ppib	Peptidyl-prolyl cis-trans isomerase B	24.2167	24.3349	23.7292	23.2714	22.8457	24.2473	24.5862	23.4428	24.0454	23.0768	0.200134	-0.429032	0.8293	23.2821	0.665765	-6.89268	0.00107915	0.513561
sp|P39053|DYN1_MOUSE Dynamin-1 OS=Mus musculus OX=10090 GN=Dnm1 PE=1 SV=2	sp|P39053|DYN1_MOUSE	98 kDa	0.999824	16	0.69	P39053	Dnm1	Dynamin-1	25.6242	24.6101	25.595	25.4716	26.236	25.0133	24.9688	26.47	25.2214	24.9086	-0.190967	-0.79259	0.410657	26.39	-0.66435	-6.89365	0.000176464	0.514446
sp|Q9ERL9|GCYA1_MOUSE Guanylate cyclase soluble subunit alpha-1 OS=Mus musculus OX=10090 GN=Gucy1a1 PE=1 SV=2	sp|Q9ERL9|GCYA1_MOUSE	78 kDa	0.992602	2	1	Q9ERL9	Gucy1a1	Guanylate cyclase soluble subunit alpha-1	23.3163	21.4594	21.4377	22.8706	22.1097	21.629	21.8162	23.1562	21.728	21.7483	-0.223229	-0.9295	0.483041	22.6562	-0.661523	-6.89556	0.00739759	0.516217
sp|Q9QXZ0|MACF1_MOUSE Microtubule-actin cross-linking factor 1 OS=Mus musculus OX=10090 GN=Macf1 PE=1 SV=2	sp|Q9QXZ0|MACF1_MOUSE	832 kDa	0.999626	16	1	Q9QXZ0	Macf1	Microtubule-actin cross-linking factor 1	24.2293	23.1028	23.7381	23.4715	23.2629	24.2731	23.1244	23.0635	23.0168	23.503	-0.164755	-0.688402	0.358891	23.7076	-0.658516	-6.89759	0.000374157	0.518105
sp|Q64520|KGUA_MOUSE Guanylate kinase OS=Mus musculus OX=10090 GN=Guk1 PE=1 SV=2	sp|Q64520|KGUA_MOUSE	22 kDa	0.999631	5	1	Q64520	Guk1	Guanylate kinase	23.4459	23.8244	23.7355	23.6549	25.7369	22.3035	22.9225	26.0188	23.7843	23.6745	-0.338824	-1.4208	0.743154	25.1927	-0.655792	-6.89935	0.000369473	0.519883
sp|Q80U93|NU214_MOUSE Nuclear pore complex protein Nup214 OS=Mus musculus OX=10090 GN=Nup214 PE=1 SV=2	sp|Q80U93|NU214_MOUSE	213 kDa	0.999171	2	1	Q80U93	Nup214	Nuclear pore complex protein Nup214	20.3394	20.7797	20.7453	19.6784	21.4018	19.5016	20.5588	22.5078	21.2568	20.4266	0.261396	-0.582253	1.10505	21.0856	0.648632	-6.90417	0.000828631	0.524362
sp|P56391|CX6B1_MOUSE Cytochrome c oxidase subunit 6B1 OS=Mus musculus OX=10090 GN=Cox6b1 PE=1 SV=2	sp|P56391|CX6B1_MOUSE	10 kDa	0.998895	2	1	P56391	Cox6b1	Cytochrome c oxidase subunit 6B1	23.6343	24.4497	24.0078	24.0138	24.7041	24.4132	23.4289	24.9392	24.365	24.4293	0.153151	-0.342923	0.649224	25.6437	0.646155	-6.90584	0.00110548	0.525905
sp|P25444|RS2_MOUSE 40S ribosomal protein S2 OS=Mus musculus OX=10090 GN=Rps2 PE=1 SV=3	sp|P25444|RS2_MOUSE	31 kDa	0.999676	8	1	P25444	Rps2	40S ribosomal protein S2	24.2205	24.0374	24.2207	24.4592	24.4426	24.2049	24.456	24.4206	23.7487	24.0175	-0.106523	-0.453073	0.240027	24.4194	-0.643341	-6.9077	0.000323579	0.52769
sp|P13595|NCAM1_MOUSE Neural cell adhesion molecule 1 OS=Mus musculus OX=10090 GN=Ncam1 PE=1 SV=3	sp|P13595|NCAM1_MOUSE	119 kDa	0.999787	18	1	P13595	Ncam1	Neural cell adhesion molecule 1	29.2933	28.9455	28.6133	28.8693	29.014	29.0642	28.675	29.7909	28.8121	29.0183	0.125006	-0.284102	0.534115	29.0119	0.639527	-6.9102	0.000213185	0.530114
sp|O35381|AN32A_MOUSE Acidic leucine-rich nuclear phosphoprotein 32 family member A OS=Mus musculus OX=10090 GN=Anp32a PE=1 SV=1	sp|O35381|AN32A_MOUSE	29 kDa	0.999689	4	1	O35381	Anp32a	Acidic leucine-rich nuclear phosphoprotein 32 family member A	24.2266	24.3071	24.6356	24.5954	25.9534	24.1388	23.8914	26.6525	24.8044	25.5205	0.257904	-0.591025	1.10683	26.8702	0.636015	-6.91246	0.000311497	0.532381
sp|Q8VEK3|HNRPU_MOUSE Heterogeneous nuclear ribonucleoprotein U OS=Mus musculus OX=10090 GN=Hnrnpu PE=1 SV=1	sp|Q8VEK3|HNRPU_MOUSE	88 kDa	0.999583	14	1	Q8VEK3	Hnrnpu	Heterogeneous nuclear ribonucleoprotein U	27.6779	28.1933	27.6607	27.1703	27.0692	27.6044	28.1754	27.2754	27.7367	27.6412	0.132333	-0.306092	0.570757	27.8354	0.631738	-6.91527	0.000416581	0.535083
sp|O88712|CTBP1_MOUSE C-terminal-binding protein 1 OS=Mus musculus OX=10090 GN=Ctbp1 PE=1 SV=2	sp|O88712|CTBP1_MOUSE	48 kDa	0.999348	2	1	O88712	Ctbp1	C-terminal-binding protein 1	18.7248	19.108	19.0419	18.7173	20.2221	19.6277	18.3712	20.3274	19.9043	18.6215	0.207572	-0.481675	0.896819	20.9187	0.630317	-6.91619	0.000652037	0.535993
sp|O88544|CSN4_MOUSE COP9 signalosome complex subunit 4 OS=Mus musculus OX=10090 GN=Cops4 PE=1 SV=1	sp|O88544|CSN4_MOUSE	46 kDa	0.999039	3	1	O88544	Cops4	COP9 signalosome complex subunit 4	20.2034	20.033	19.6915	19.9489	22.4921	20.3324	20.5827	22.7843	19.6419	20.6046	0.315355	-0.734067	1.36478	20.9895	0.629302	-6.91677	0.000961276	0.536705
sp|P23475|XRCC6_MOUSE X-ray repair cross-complementing protein 6 OS=Mus musculus OX=10090 GN=Xrcc6 PE=1 SV=5	sp|P23475|XRCC6_MOUSE	69 kDa	0.998079	2	1	P23475	Xrcc6	X-ray repair cross-complementing protein 6	15.604	18.5499	18.5986	17.5867	17.4455	17.3366	NA	17.2673	18.0954	16.3818	-0.286663	-1.24504	0.671717	19.004	-0.628695	-6.8584	0.00192127	0.537495
sp|P29341|PABP1_MOUSE Polyadenylate-binding protein 1 OS=Mus musculus OX=10090 GN=Pabpc1 PE=1 SV=2	sp|P29341|PABP1_MOUSE	71 kDa	0.999819	11	1	P29341	Pabpc1	Polyadenylate-binding protein 1	26.5201	26.5958	26.1513	25.9849	25.8797	26.5875	26.9794	25.8787	26.4043	25.9375	0.131154	-0.307272	0.56958	26.2218	0.626107	-6.9189	0.00018054	0.538692
sp|Q8CHW4|EI2BE_MOUSE Translation initiation factor eIF-2B subunit epsilon OS=Mus musculus OX=10090 GN=Eif2b5 PE=1 SV=1	sp|Q8CHW4|EI2BE_MOUSE	80 kDa	0.999442	7	1	Q8CHW4	Eif2b5	Translation initiation factor eIF-2B subunit epsilon	26.5136	26.5922	26.2237	26.6854	25.3115	26.6167	26.4765	25.1013	25.9471	26.3211	-0.172754	-0.751418	0.40591	24.1478	-0.624836	-6.91971	0.000558061	0.539508
sp|Q8JZQ2|AFG32_MOUSE AFG3-like protein 2 OS=Mus musculus OX=10090 GN=Afg3l2 PE=1 SV=1	sp|Q8JZQ2|AFG32_MOUSE	90 kDa	0.998007	3	0.67	Q8JZQ2	Afg3l2	AFG3-like protein 2	22.0129	22.209	21.8781	22.2511	20.8044	21.887	21.7905	20.6876	21.803	22.143	-0.168844	-0.734855	0.397166	22.0125	-0.624348	-6.92002	0.00199339	0.539822
sp|Q920Q4|VPS16_MOUSE Vacuolar protein sorting-associated protein 16 homolog OS=Mus musculus OX=10090 GN=Vps16 PE=1 SV=3	sp|Q920Q4|VPS16_MOUSE	95 kDa	0.999217	5	1	Q920Q4	Vps16	Vacuolar protein sorting-associated protein 16 homolog	22.5226	21.9976	21.7168	22.717	22.3338	22.5051	21.8528	22.2454	21.9653	22.0825	-0.12733	-0.554668	0.300008	21.2807	-0.623625	-6.92049	0.000783191	0.540287
sp|Q8BUK6|HOOK3_MOUSE Protein Hook homolog 3 OS=Mus musculus OX=10090 GN=Hook3 PE=1 SV=2	sp|Q8BUK6|HOOK3_MOUSE	83 kDa	0.995673	2	1	Q8BUK6	Hook3	Protein Hook homolog 3	16.1766	16.5241	16.9774	16.2333	17.9399	16.963	16.2619	16.4985	17.6811	18.3193	0.374491	-0.883259	1.63224	18.2848	0.623529	-6.92048	0.00432695	0.540409
sp|P48455|PP2BC_MOUSE Serine/threonine-protein phosphatase 2B catalytic subunit gamma isoform OS=Mus musculus OX=10090 GN=Ppp3cc PE=1 SV=1	sp|P48455|PP2BC_MOUSE	59 kDa	0.995995	2	1	P48455	Ppp3cc	Serine/threonine-protein phosphatase 2B catalytic subunit gamma isoform	18.2515	18.6935	18.0945	20.4479	20.4925	19.5174	19.549	20.5202	19.2345	18.5291	0.274075	-0.648531	1.19668	19.8127	0.622022	-6.92146	0.00400487	0.541365
sp|P34057|RECO_MOUSE Recoverin OS=Mus musculus OX=10090 GN=Rcvrn PE=2 SV=2	sp|P34057|RECO_MOUSE	23 kDa	0.999712	6	1	P34057	Rcvrn	Recoverin	25.8189	25.7936	26.2106	26.2181	27.8833	25.2652	25.7048	29.4618	26.7817	26.4581	0.349386	-0.827372	1.52614	27.607	0.621768	-6.9216	0.000288133	0.541543
sp|Q8R1Q8|DC1L1_MOUSE Cytoplasmic dynein 1 light intermediate chain 1 OS=Mus musculus OX=10090 GN=Dync1li1 PE=1 SV=1	sp|Q8R1Q8|DC1L1_MOUSE	57 kDa	0.999494	3	1	Q8R1Q8	Dync1li1	Cytoplasmic dynein 1 light intermediate chain 1	22.7379	23.3847	21.9645	22.8813	21.758	23.0719	22.1667	21.8499	22.0535	22.7154	-0.173799	-0.759013	0.411414	22.5412	-0.621582	-6.92179	0.00050559	0.541601
sp|P52479|UBP10_MOUSE Ubiquitin carboxyl-terminal hydrolase 10 OS=Mus musculus OX=10090 GN=Usp10 PE=1 SV=3	sp|P52479|UBP10_MOUSE	87 kDa	0.999223	5	1	P52479	Usp10	Ubiquitin carboxyl-terminal hydrolase 10	25.485	26.1623	26.2016	25.8689	25.7506	26.2354	25.5935	25.0938	26.2823	25.6087	-0.130941	-0.575396	0.313514	24.7408	-0.616613	-6.92494	0.000777461	0.544806
sp|P29974|CNGA1_MOUSE cGMP-gated cation channel alpha-1 OS=Mus musculus OX=10090 GN=Cnga1 PE=2 SV=2	sp|P29974|CNGA1_MOUSE	79 kDa	0.998755	5	1	P29974	Cnga1	cGMP-gated cation channel alpha-1	22.6594	23.1927	22.8916	23.4086	22.6985	22.9861	22.7189	22.8295	22.7916	22.9599	-0.112944	-0.499688	0.2738	24.3667	-0.611231	-6.92833	0.0012453	0.548288
sp|P02088|HBB1_MOUSE Hemoglobin subunit beta-1 OS=Mus musculus OX=10090 GN=Hbb-b1 PE=1 SV=2	sp|P02088|HBB1_MOUSE	16 kDa	0.99922	7	0.14	P02088	Hbb-b1	Hemoglobin subunit beta-1	23.216	22.9176	23.4399	24.8144	23.5819	23.198	23.0418	23.7632	22.6448	24.3388	-0.196645	-0.871667	0.478378	24.044	-0.609717	-6.92928	0.000780124	0.54927
sp|Q9JJZ2|TBA8_MOUSE Tubulin alpha-8 chain OS=Mus musculus OX=10090 GN=Tuba8 PE=1 SV=1	sp|Q9JJZ2|TBA8_MOUSE	50 kDa	0.99772	13	0.08	Q9JJZ2	Tuba8	Tubulin alpha-8 chain	21.0797	22.0237	23.7787	21.8338	24.2556	23.1374	23.2954	22.8968	22.7199	22.2416	0.263903	-0.648629	1.17644	23.5155	0.605544	-6.93183	0.00228008	0.552026
sp|Q9D7N9|APMAP_MOUSE Adipocyte plasma membrane-associated protein OS=Mus musculus OX=10090 GN=Apmap PE=1 SV=1	sp|Q9D7N9|APMAP_MOUSE	46 kDa	0.99937	2	1	Q9D7N9	Apmap	Adipocyte plasma membrane-associated protein	23.1518	22.4768	22.3516	23.2396	24.4386	21.6447	21.8664	25.4598	23.1685	21.8693	-0.329943	-1.47356	0.813678	22.6402	-0.604181	-6.93266	0.000630213	0.552927
sp|P52480|KPYM_MOUSE Pyruvate kinase PKM OS=Mus musculus OX=10090 GN=Pkm PE=1 SV=4	sp|P52480|KPYM_MOUSE	58 kDa	0.999907	20	1	P52480	Pkm	Pyruvate kinase PKM	30.743	30.1612	30.6222	30.7531	32.741	30.3529	30.2324	31.8483	30.9557	30.5128	-0.223657	-0.998884	0.55157	31.5553	-0.603835	-6.93294	9.2574e-05	0.553093
sp|P17710|HXK1_MOUSE Hexokinase-1 OS=Mus musculus OX=10090 GN=Hk1 PE=1 SV=3	sp|P17710|HXK1_MOUSE	108 kDa	0.999833	11	0.73	P17710	Hk1	Hexokinase-1	25.4446	25.3294	25.9419	25.6103	27.9409	25.5881	25.5397	28.0001	26.0029	26.49	0.270734	-0.670984	1.21245	26.9785	0.602049	-6.93398	0.000166606	0.554315
sp|Q9JLI8|SART3_MOUSE Squamous cell carcinoma antigen recognized by T-cells 3 OS=Mus musculus OX=10090 GN=Sart3 PE=1 SV=1	sp|Q9JLI8|SART3_MOUSE	110 kDa	0.999772	7	1	Q9JLI8	Sart3	Squamous cell carcinoma antigen recognized by T-cells 3	25.9671	25.1036	25.1199	25.2972	24.837	25.5877	25.5329	23.7913	25.3519	25.211	-0.16999	-0.762474	0.422494	24.6727	-0.600498	-6.935	0.000228296	0.555268
sp|Q9D0M5|DYL2_MOUSE Dynein light chain 2, cytoplasmic OS=Mus musculus OX=10090 GN=Dynll2 PE=1 SV=1	sp|Q9D0M5|DYL2_MOUSE	10 kDa	0.999684	3	1	Q9D0M5	Dynll2	Dynein light chain 2, cytoplasmic	21.4251	23.8631	22.2001	22.7625	22.9224	23.1768	22.0479	22.8053	21.5225	22.4529	-0.233581	-1.04853	0.581363	22.3335	-0.599912	-6.93536	0.000315779	0.555654
sp|Q62277|SYPH_MOUSE Synaptophysin OS=Mus musculus OX=10090 GN=Syp PE=1 SV=2	sp|Q62277|SYPH_MOUSE	34 kDa	0.999665	3	1	Q62277	Syp	Synaptophysin	24.8869	25.0367	25.2165	25.2957	26.8419	24.5867	25.5753	26.3182	26.5354	25.3143	0.210409	-0.527874	0.948692	25.5404	0.596494	-6.93746	0.000335343	0.557884
sp|Q9CZX0|ELP3_MOUSE Elongator complex protein 3 OS=Mus musculus OX=10090 GN=Elp3 PE=1 SV=1	sp|Q9CZX0|ELP3_MOUSE	62 kDa	0.99837	2	1	Q9CZX0	Elp3	Elongator complex protein 3	20.4257	21.2445	20.158	20.1637	19.5727	20.08	20.7842	19.6942	20.5063	19.6256	-0.174851	-0.793863	0.44416	20.4335	-0.5912	-6.94069	0.00163026	0.561352
sp|Q922U2|K2C5_MOUSE Keratin, type II cytoskeletal 5 OS=Mus musculus OX=10090 GN=Krt5 PE=1 SV=1	sp|Q922U2|K2C5_MOUSE	62 kDa	0.99981	10	0.7	Q922U2	Krt5	Keratin, type II cytoskeletal 5	24.3709	26.8446	26.5238	28.158	25.9874	26.6628	26.3168	24.0426	26.4533	26.7083	-0.340178	-1.55208	0.871721	24.0174	-0.587827	-6.94267	0.000189877	0.563625
sp|P32883|RASK_MOUSE GTPase KRas OS=Mus musculus OX=10090 GN=Kras PE=1 SV=1	sp|P32883|RASK_MOUSE	22 kDa	0.998507	3	0.67	P32883	Kras	GTPase KRas	21.0116	20.828	20.9327	21.3709	22.6847	21.4263	20.2727	23.5857	21.5178	21.331	0.261124	-0.669348	1.19159	21.8918	0.587625	-6.94281	0.00149317	0.563746
sp|Q9CZU3|MTREX_MOUSE Exosome RNA helicase MTR4 OS=Mus musculus OX=10090 GN=Mtrex PE=1 SV=1	sp|Q9CZU3|MTREX_MOUSE	118 kDa	0.998149	4	1	Q9CZU3	Mtrex	Exosome RNA helicase MTR4	24.3173	24.3604	23.5469	23.5998	23.1456	23.756	23.9987	23.376	23.842	23.3521	-0.129027	-0.58886	0.330806	24.075	-0.58728	-6.94306	0.00185133	0.563928
sp|P43276|H15_MOUSE Histone H1.5 OS=Mus musculus OX=10090 GN=Hist1h1b PE=1 SV=2	sp|P43276|H15_MOUSE	23 kDa	0.99964	4	1	P43276	Hist1h1b	Histone H1.5	22.4888	27.5315	26.8601	25.6683	24.9101	25.4839	26.6975	25.6941	25.2277	26.5807	0.445037	-1.14253	2.0326	24.3696	0.587049	-6.94314	0.000360045	0.564137
sp|P63038|CH60_MOUSE 60 kDa heat shock protein, mitochondrial OS=Mus musculus OX=10090 GN=Hspd1 PE=1 SV=1	sp|P63038|CH60_MOUSE	61 kDa	0.999994	10	1	P63038	Hspd1	60 kDa heat shock protein, mitochondrial	26.855	26.5044	27.2132	26.4025	28.9234	25.347	26.2438	29.152	27.2473	26.3375	-0.314177	-1.43662	0.808269	27.2669	-0.586164	-6.94367	6.295e-06	0.564719
sp|P63101|1433Z_MOUSE 14-3-3 protein zeta/delta OS=Mus musculus OX=10090 GN=Ywhaz PE=1 SV=1	sp|P63101|1433Z_MOUSE	28 kDa	0.999805	8	0.75	P63101	Ywhaz	14-3-3 protein zeta/delta	26.2024	25.7735	26.0163	25.9908	26.7829	26.0359	25.7225	27.4251	25.9742	26.3653	0.151453	-0.390851	0.693757	27.095	0.58452	-6.94472	0.00019503	0.565745
sp|P07901|HS90A_MOUSE Heat shock protein HSP 90-alpha OS=Mus musculus OX=10090 GN=Hsp90aa1 PE=1 SV=4	sp|P07901|HS90A_MOUSE	85 kDa	0.999735	22	0.64	P07901	Hsp90aa1	Heat shock protein HSP 90-alpha	29.5486	29.0311	29.1241	29.0359	29.4899	28.6716	29.3467	29.8262	28.9032	28.8709	-0.1222	-0.563136	0.318735	29.192	-0.580046	-6.9474	0.000264638	0.568697
sp|Q8R326|PSPC1_MOUSE Paraspeckle component 1 OS=Mus musculus OX=10090 GN=Pspc1 PE=1 SV=1	sp|Q8R326|PSPC1_MOUSE	59 kDa	0.999593	12	1	Q8R326	Pspc1	Paraspeckle component 1	26.7254	28.0617	27.6115	27.8054	27.2014	27.6335	28.2386	26.8849	27.747	27.6116	0.142031	-0.372866	0.656928	26.1438	0.577334	-6.94901	0.000406777	0.57049
sp|Q60930|VDAC2_MOUSE Voltage-dependent anion-selective channel protein 2 OS=Mus musculus OX=10090 GN=Vdac2 PE=1 SV=2	sp|Q60930|VDAC2_MOUSE	32 kDa	0.999495	7	1	Q60930	Vdac2	Voltage-dependent anion-selective channel protein 2	26.4922	26.3203	26.4859	27.0461	26.9278	26.5917	26.7006	27.1541	26.7253	26.5999	0.0998566	-0.263261	0.462974	27.897	0.575564	-6.95006	0.000505208	0.571662
sp|Q91XM9|DLG2_MOUSE Disks large homolog 2 OS=Mus musculus OX=10090 GN=Dlg2 PE=1 SV=2	sp|Q91XM9|DLG2_MOUSE	95 kDa	0.998863	3	1	Q91XM9	Dlg2	Disks large homolog 2	22.502	20.9966	21.9069	22.4375	22.7724	21.0679	21.0276	23.7489	21.7828	21.807	-0.236248	-1.09623	0.623731	22.3436	-0.575133	-6.95029	0.00113722	0.571976
sp|P30416|FKBP4_MOUSE Peptidyl-prolyl cis-trans isomerase FKBP4 OS=Mus musculus OX=10090 GN=Fkbp4 PE=1 SV=5	sp|P30416|FKBP4_MOUSE	52 kDa	0.999616	3	1	P30416	Fkbp4	Peptidyl-prolyl cis-trans isomerase FKBP4	19.875	20.214	19.7479	20.3983	21.347	18.6695	19.0642	22.0932	20.0286	20.4073	-0.263892	-1.23039	0.702608	22.0831	-0.571787	-6.95223	0.000383998	0.574223
sp|P60766|CDC42_MOUSE Cell division control protein 42 homolog OS=Mus musculus OX=10090 GN=Cdc42 PE=1 SV=2	sp|P60766|CDC42_MOUSE	21 kDa	0.999367	2	1	P60766	Cdc42	Cell division control protein 42 homolog	21.8417	22.7453	22.3854	21.6815	23.5333	22.1895	22.0337	23.761	22.6042	22.5263	0.185496	-0.495334	0.866325	23.2144	0.570243	-6.9532	0.000633467	0.575193
sp|Q8JZN3|KCJ14_MOUSE ATP-sensitive inward rectifier potassium channel 14 OS=Mus musculus OX=10090 GN=Kcnj14 PE=2 SV=1	sp|Q8JZN3|KCJ14_MOUSE	48 kDa	0.99778	3	1	Q8JZN3	Kcnj14	ATP-sensitive inward rectifier potassium channel 14	22.8818	22.927	22.6106	23.2231	21.9618	22.4862	23.1386	21.9019	22.4011	23.0006	-0.13514	-0.635165	0.364885	22.2001	-0.565663	-6.95587	0.00222039	0.578241
sp|Q99LC3|NDUAA_MOUSE NADH dehydrogenase [ubiquinone] 1 alpha subcomplex subunit 10, mitochondrial OS=Mus musculus OX=10090 GN=Ndufa10 PE=1 SV=1	sp|Q99LC3|NDUAA_MOUSE	41 kDa	0.999441	2	1	Q99LC3	Ndufa10	NADH dehydrogenase [ubiquinone] 1 alpha subcomplex subunit 10, mitochondrial	21.7351	22.0776	21.8516	21.6983	23.9564	20.6238	20.881	24.15	22.3976	21.7577	-0.301808	-1.41917	0.815554	23.1795	-0.565648	-6.95582	0.00055897	0.578305
sp|P51660|DHB4_MOUSE Peroxisomal multifunctional enzyme type 2 OS=Mus musculus OX=10090 GN=Hsd17b4 PE=1 SV=3	sp|P51660|DHB4_MOUSE	79 kDa	0.998752	3	1	P51660	Hsd17b4	Peroxisomal multifunctional enzyme type 2	18.3498	18.8252	18.5586	20.5206	17.8007	18.1172	20.4755	18.8078	19.1528	18.7064	0.240983	-0.66063	1.14259	19.6547	0.559648	-6.95931	0.00124752	0.582296
sp|P00493|HPRT_MOUSE Hypoxanthine-guanine phosphoribosyltransferase OS=Mus musculus OX=10090 GN=Hprt1 PE=1 SV=3	sp|P00493|HPRT_MOUSE	25 kDa	0.999048	2	1	P00493	Hprt1	Hypoxanthine-guanine phosphoribosyltransferase	23.0574	23.239	23.3544	23.1371	24.2573	22.7699	22.9046	25.6466	23.5029	23.3085	0.217467	-0.596616	1.03155	24.6512	0.559116	-6.95966	0.000952136	0.582614
sp|P21619|LMNB2_MOUSE Lamin-B2 OS=Mus musculus OX=10090 GN=Lmnb2 PE=1 SV=2	sp|P21619|LMNB2_MOUSE	67 kDa	0.999627	7	0.71	P21619	Lmnb2	Lamin-B2	23.0705	23.4887	23.8163	23.6325	23.1457	23.8216	22.739	22.9327	22.6347	24.2789	-0.149369	-0.711102	0.412363	23.7991	-0.556541	-6.96114	0.000372831	0.584335
sp|P61264|STX1B_MOUSE Syntaxin-1B OS=Mus musculus OX=10090 GN=Stx1b PE=1 SV=1	sp|P61264|STX1B_MOUSE	33 kDa	0.999753	6	1	P61264	Stx1b	Syntaxin-1B	25.7817	24.8493	26.0248	25.6867	27.6785	25.5196	25.9511	27.1711	26.5681	25.8628	0.210338	-0.581633	1.00231	26.2546	0.555869	-6.96152	0.000247265	0.584785
sp|O09061|PSB1_MOUSE Proteasome subunit beta type-1 OS=Mus musculus OX=10090 GN=Psmb1 PE=1 SV=1	sp|O09061|PSB1_MOUSE	26 kDa	0.999318	2	1	O09061	Psmb1	Proteasome subunit beta type-1	19.6335	20.2995	20.7041	21.3846	21.4928	19.4206	17.5449	22.4639	21.1798	21.1717	-0.346744	-1.65465	0.961159	21.1511	-0.555192	-6.96185	0.000682064	0.585292
sp|Q9CPR4|RL17_MOUSE 60S ribosomal protein L17 OS=Mus musculus OX=10090 GN=Rpl17 PE=1 SV=3	sp|Q9CPR4|RL17_MOUSE	21 kDa	0.998793	2	1	Q9CPR4	Rpl17	60S ribosomal protein L17	21.4107	21.8651	22.4662	22.3117	21.8618	21.3662	22.3759	21.0209	21.9926	22.3967	-0.152668	-0.730151	0.424814	20.8089	-0.553317	-6.96298	0.00120694	0.586497
tr|D3YZZ5|D3YZZ5_MOUSE Transmembrane p24-trafficking protein 7 OS=Mus musculus OX=10090 GN=Tmed7 PE=1 SV=1	tr|D3YZZ5|D3YZZ5_MOUSE	25 kDa	0.999109	2	1	D3YZZ5	Tmed7	Transmembrane p24-trafficking protein 7	20.5533	20.4502	20.6009	21.8099	20.3078	20.1992	20.9524	20.2698	20.6278	20.9991	-0.134758	-0.6491	0.379584	21.2517	-0.548362	-6.96579	0.000891292	0.589827
sp|Q6DFW4|NOP58_MOUSE Nucleolar protein 58 OS=Mus musculus OX=10090 GN=Nop58 PE=1 SV=1	sp|Q6DFW4|NOP58_MOUSE	60 kDa	0.998654	6	1	Q6DFW4	Nop58	Nucleolar protein 58	21.2432	23.4396	22.8985	22.8448	22.209	22.9576	22.7767	22.2433	22.9023	22.6652	0.181999	-0.514759	0.878757	21.7632	0.546703	-6.96672	0.00134613	0.590944
sp|Q8BP67|RL24_MOUSE 60S ribosomal protein L24 OS=Mus musculus OX=10090 GN=Rpl24 PE=1 SV=2	sp|Q8BP67|RL24_MOUSE	18 kDa	0.999356	2	1	Q8BP67	Rpl24	60S ribosomal protein L24	19.838	22.7112	21.5601	21.3354	20.6003	21.2563	21.2158	21.2544	21.9564	21.3165	0.190894	-0.543447	0.925234	22.1086	0.544075	-6.9682	0.000643823	0.592716
sp|Q9CQ62|DECR_MOUSE 2,4-dienoyl-CoA reductase, mitochondrial OS=Mus musculus OX=10090 GN=Decr1 PE=1 SV=1	sp|Q9CQ62|DECR_MOUSE	36 kDa	0.999504	4	1	Q9CQ62	Decr1	2,4-dienoyl-CoA reductase, mitochondrial	23.733	24.7899	24.0847	24.6002	23.3075	24.3754	23.9952	23.4558	24.4415	23.5215	-0.145172	-0.70766	0.417317	22.9227	-0.540173	-6.97038	0.000495851	0.595351
sp|Q9R1T2|SAE1_MOUSE SUMO-activating enzyme subunit 1 OS=Mus musculus OX=10090 GN=Sae1 PE=1 SV=1	sp|Q9R1T2|SAE1_MOUSE	39 kDa	0.999064	3	1	Q9R1T2	Sae1	SUMO-activating enzyme subunit 1	19.0924	22.3199	21.4602	19.7805	23.6558	20.884	18.2898	23.4826	24.7952	21.3447	0.49748	-1.43122	2.42618	22.6252	0.540157	-6.97033	0.000935852	0.595414
sp|Q8BPN8|DMXL2_MOUSE DmX-like protein 2 OS=Mus musculus OX=10090 GN=Dmxl2 PE=1 SV=3	sp|Q8BPN8|DMXL2_MOUSE	338 kDa	0.99994	35	1	Q8BPN8	Dmxl2	DmX-like protein 2	29.0114	27.7298	27.9297	28.5226	27.2617	28.6582	28.3331	26.9301	27.6332	28.0752	-0.165073	-0.805672	0.475526	26.7209	-0.539329	-6.97085	5.9801e-05	0.595922
sp|Q9Z0R4|ITSN1_MOUSE Intersectin-1 OS=Mus musculus OX=10090 GN=Itsn1 PE=1 SV=2	sp|Q9Z0R4|ITSN1_MOUSE	194 kDa	0.993857	2	1	Q9Z0R4	Itsn1	Intersectin-1	14.1736	15.6955	15.764	13.955	NA	15.1132	16.0554	NA	10.9696	15.1313	-0.579636	-2.87429	1.71502	15.0477	-0.542333	-6.85625	0.00614251	0.596209
sp|Q8VCW2|K1C25_MOUSE Keratin, type I cytoskeletal 25 OS=Mus musculus OX=10090 GN=Krt25 PE=1 SV=1	sp|Q8VCW2|K1C25_MOUSE	49 kDa	0.998614	3	0.67	Q8VCW2	Krt25	Keratin, type I cytoskeletal 25	20.3339	19.0012	18.1559	20.7937	22.9739	20.1298	21.7963	18.5369	17.9513	20.8425	-0.400358	-1.96533	1.16462	18.899	-0.535736	-6.97278	0.00138577	0.598407
sp|Q9Z320|K1C27_MOUSE Keratin, type I cytoskeletal 27 OS=Mus musculus OX=10090 GN=Krt27 PE=1 SV=1	sp|Q9Z320|K1C27_MOUSE	49 kDa	0.998614	3	0.67	Q9Z320	Krt27	Keratin, type I cytoskeletal 27	20.3339	19.0012	18.1559	20.7937	22.9739	20.1298	21.7963	18.5369	17.9513	20.8425	-0.400358	-1.96533	1.16462	18.899	-0.535736	-6.97278	0.00138577	0.598407
sp|P58404|STRN4_MOUSE Striatin-4 OS=Mus musculus OX=10090 GN=Strn4 PE=1 SV=2	sp|P58404|STRN4_MOUSE	82 kDa	0.99917	4	1	P58404	Strn4	Striatin-4	23.3178	22.1106	22.6525	22.1391	22.2479	22.5727	22.4267	21.9837	22.3892	22.4901	-0.121065	-0.595091	0.35296	22.3386	-0.534543	-6.97349	0.000829598	0.599164
sp|P61027|RAB10_MOUSE Ras-related protein Rab-10 OS=Mus musculus OX=10090 GN=Rab10 PE=1 SV=1	sp|P61027|RAB10_MOUSE	23 kDa	0.99839	2	0.5	P61027	Rab10	Ras-related protein Rab-10	21.7631	22.67	21.9259	22.255	23.0625	21.8929	22.1423	23.2411	22.5174	22.5677	0.13695	-0.399674	0.673573	23.7013	0.534141	-6.97371	0.00161036	0.599437
sp|Q8BIK4|DOCK9_MOUSE Dedicator of cytokinesis protein 9 OS=Mus musculus OX=10090 GN=Dock9 PE=1 SV=2	sp|Q8BIK4|DOCK9_MOUSE	235 kDa	0.993541	2	1	Q8BIK4	Dock9	Dedicator of cytokinesis protein 9	22.0865	21.4925	21.6647	22.3099	20.3282	21.149	21.7123	20.3715	20.7205	21.5444	-0.476833	-2.35188	1.39821	20.5436	-0.532555	-6.97453	0.00645882	0.600564
sp|Q62383|SPT6H_MOUSE Transcription elongation factor SPT6 OS=Mus musculus OX=10090 GN=Supt6h PE=1 SV=2	sp|Q62383|SPT6H_MOUSE	199 kDa	0.996758	3	1	Q62383	Supt6h	Transcription elongation factor SPT6	21.3503	20.9441	21.1647	21.2558	21.0957	20.106	21.7003	21.4871	21.8054	21.3686	0.131381	-0.3875	0.650262	21.1766	0.529944	-6.97601	0.00324229	0.602287
sp|P59764|DOCK4_MOUSE Dedicator of cytokinesis protein 4 OS=Mus musculus OX=10090 GN=Dock4 PE=1 SV=1	sp|P59764|DOCK4_MOUSE	227 kDa	0.99859	2	1	P59764	Dock4	Dedicator of cytokinesis protein 4	21.3195	19.2201	19.9238	18.8894	19.6041	19.9178	19.4494	20.9162	19.4424	17.9951	-0.247211	-1.22432	0.729903	19.5198	-0.529825	-6.97603	0.00140972	0.602419
sp|O35927|CTND2_MOUSE Catenin delta-2 OS=Mus musculus OX=10090 GN=Ctnnd2 PE=1 SV=1	sp|O35927|CTND2_MOUSE	135 kDa	0.9981	3	0.67	O35927	Ctnnd2	Catenin delta-2	21.5776	17.0023	20.5061	20.7921	19.9798	19.0116	20.6703	22.3277	19.809	19.7538	0.342885	-1.01832	1.70409	20.3408	0.527516	-6.97729	0.00190048	0.60399
sp|Q9R0P5|DEST_MOUSE Destrin OS=Mus musculus OX=10090 GN=Dstn PE=1 SV=3	sp|Q9R0P5|DEST_MOUSE	19 kDa	0.999711	5	1	Q9R0P5	Dstn	Destrin	26.5175	26.296	26.5091	26.0154	26.7036	26.2307	25.5536	27.2523	26.4769	25.8996	-0.125673	-0.625012	0.373667	26.836	-0.526756	-6.97775	0.000289443	0.604457
sp|Q8BHS8|SYBU_MOUSE Syntabulin OS=Mus musculus OX=10090 GN=Sybu PE=1 SV=1	sp|Q8BHS8|SYBU_MOUSE	73 kDa	0.999029	5	1	Q8BHS8	Sybu	Syntabulin	23.9921	24.5039	24.5224	23.578	22.6925	24.2455	23.7716	22.0146	24.0783	24.123	-0.211147	-1.05048	0.628189	22.4779	-0.526635	-6.9778	0.000971248	0.604559
sp|Q3TJ91|L2GL2_MOUSE Lethal(2) giant larvae protein homolog 2 OS=Mus musculus OX=10090 GN=Llgl2 PE=1 SV=2	sp|Q3TJ91|L2GL2_MOUSE	114 kDa	0.997268	2	1	Q3TJ91	Llgl2	Lethal(2) giant larvae protein homolog 2	20.8737	19.8969	19.7952	20.6747	18.942	20.8117	20.2334	19.5789	20.1169	20.6887	0.249458	-0.745824	1.24474	19.9905	0.524881	-6.97872	0.00273198	0.605785
sp|Q9D0I9|SYRC_MOUSE Arginine--tRNA ligase, cytoplasmic OS=Mus musculus OX=10090 GN=Rars PE=1 SV=2	sp|Q9D0I9|SYRC_MOUSE	76 kDa	0.999161	4	1	Q9D0I9	Rars	Arginine--tRNA ligase, cytoplasmic	24.4544	24.4478	24.4559	23.8915	24.2776	24.1351	24.8838	23.3327	24.5724	24.0001	-0.120601	-0.602741	0.361539	24.2142	-0.52353	-6.9795	0.000838635	0.606657
sp|Q8BTV2|CPSF7_MOUSE Cleavage and polyadenylation specificity factor subunit 7 OS=Mus musculus OX=10090 GN=Cpsf7 PE=1 SV=2	sp|Q8BTV2|CPSF7_MOUSE	52 kDa	0.994876	3	1	Q8BTV2	Cpsf7	Cleavage and polyadenylation specificity factor subunit 7	21.6705	22.8729	22.5875	22.4361	21.3326	21.7564	22.8499	21.2039	22.2381	24.0245	0.234642	-0.707907	1.17719	20.7087	0.52133	-6.98063	0.00512354	0.608209
sp|P62259|1433E_MOUSE 14-3-3 protein epsilon OS=Mus musculus OX=10090 GN=Ywhae PE=1 SV=1	sp|P62259|1433E_MOUSE	29 kDa	0.999862	8	0.88	P62259	Ywhae	14-3-3 protein epsilon	24.9188	24.7152	24.6119	24.9336	25.6356	24.1576	23.991	26.6261	24.4613	24.6507	-0.185679	-0.936512	0.565155	25.894	-0.517587	-6.98269	0.00013778	0.610719
sp|Q91VD9|NDUS1_MOUSE NADH-ubiquinone oxidoreductase 75 kDa subunit, mitochondrial OS=Mus musculus OX=10090 GN=Ndufs1 PE=1 SV=2	sp|Q91VD9|NDUS1_MOUSE	80 kDa	0.999378	2	1	Q91VD9	Ndufs1	NADH-ubiquinone oxidoreductase 75 kDa subunit, mitochondrial	22.0096	21.4967	22.1225	20.6269	22.3335	20.5449	21.1509	23.1994	21.3407	21.3809	-0.194486	-0.989426	0.600454	23.0957	-0.512057	-6.98562	0.000621998	0.614509
sp|P14576|SRP54_MOUSE Signal recognition particle 54 kDa protein OS=Mus musculus OX=10090 GN=Srp54 PE=1 SV=2	sp|P14576|SRP54_MOUSE	56 kDa	0.99779	3	1	P14576	Srp54	Signal recognition particle 54 kDa protein	21.8591	20.9997	21.2797	21.9817	21.5126	21.3795	22.1147	22.5926	21.2583	20.9927	0.141012	-0.436031	0.718056	21.6222	0.511462	-6.98594	0.00221025	0.614918
tr|E9PXC0|E9PXC0_MOUSE Signal recognition particle 54 kDa protein OS=Mus musculus OX=10090 GN=Srp54c PE=1 SV=1	tr|E9PXC0|E9PXC0_MOUSE	56 kDa	0.99779	3	1	E9PXC0	Srp54c	Signal recognition particle 54 kDa protein	21.8591	20.9997	21.2797	21.9817	21.5126	21.3795	22.1147	22.5926	21.2583	20.9927	0.141012	-0.436031	0.718056	21.6222	0.511462	-6.98594	0.00221025	0.614918
sp|P63276|RS17_MOUSE 40S ribosomal protein S17 OS=Mus musculus OX=10090 GN=Rps17 PE=1 SV=2	sp|P63276|RS17_MOUSE	16 kDa	0.994176	2	1	P63276	Rps17	40S ribosomal protein S17	24.2907	23.8766	24.3599	23.9496	26.3732	23.8787	24.0068	27.0579	25.2688	23.964	0.265277	-0.829059	1.35961	23.8716	0.507643	-6.9879	0.0058242	0.617592
sp|P14152|MDHC_MOUSE Malate dehydrogenase, cytoplasmic OS=Mus musculus OX=10090 GN=Mdh1 PE=1 SV=3	sp|P14152|MDHC_MOUSE	37 kDa	0.999899	8	1	P14152	Mdh1	Malate dehydrogenase, cytoplasmic	26.63	26.711	26.9272	26.7396	27.961	25.9285	25.9549	28.3011	26.9171	26.9823	-0.17699	-0.91281	0.558829	28.2151	-0.503434	-6.99014	0.000101177	0.620444
sp|P51150|RAB7A_MOUSE Ras-related protein Rab-7a OS=Mus musculus OX=10090 GN=Rab7a PE=1 SV=2	sp|P51150|RAB7A_MOUSE	23 kDa	0.999643	3	1	P51150	Rab7a	Ras-related protein Rab-7a	22.5339	23.5977	22.6107	23.2909	23.3417	22.9295	22.6088	24.3067	23.0141	23.1942	0.135705	-0.434221	0.70563	24.0156	0.498359	-6.99277	0.000356953	0.623949
sp|P42567|EPS15_MOUSE Epidermal growth factor receptor substrate 15 OS=Mus musculus OX=10090 GN=Eps15 PE=1 SV=1	sp|P42567|EPS15_MOUSE	98 kDa	0.99735	2	1	P42567	Eps15	Epidermal growth factor receptor substrate 15	19.3207	20.4324	19.9137	18.7446	17.9662	19.2149	18.8721	19.9029	19.0389	18.463	-0.177177	-0.92468	0.570327	19.8199	-0.496087	-6.99393	0.00264965	0.625521
sp|Q8BWU5|OSGEP_MOUSE Probable tRNA N6-adenosine threonylcarbamoyltransferase OS=Mus musculus OX=10090 GN=Osgep PE=1 SV=2	sp|Q8BWU5|OSGEP_MOUSE	36 kDa	0.999864	2	1	Q8BWU5	Osgep	Probable tRNA N6-adenosine threonylcarbamoyltransferase	19.4928	16.2406	20.2858	19.8226	23.6237	17.8677	19.1287	23.5303	21.1262	20.2879	0.495039	-1.60474	2.59481	21.1382	0.493715	-6.9951	0.000135968	0.627211
sp|Q91YR7|PRP6_MOUSE Pre-mRNA-processing factor 6 OS=Mus musculus OX=10090 GN=Prpf6 PE=1 SV=1	sp|Q91YR7|PRP6_MOUSE	107 kDa	0.998992	6	1	Q91YR7	Prpf6	Pre-mRNA-processing factor 6	22.7536	23.3282	22.6956	22.8593	21.8371	22.4772	23.0005	22.4464	23.25	22.8595	0.111969	-0.362936	0.586874	22.6641	0.493463	-6.99527	0.00100758	0.627339
sp|Q6ZQ08|CNOT1_MOUSE CCR4-NOT transcription complex subunit 1 OS=Mus musculus OX=10090 GN=Cnot1 PE=1 SV=2	sp|Q6ZQ08|CNOT1_MOUSE	267 kDa	0.996841	4	1	Q6ZQ08	Cnot1	CCR4-NOT transcription complex subunit 1	21.3091	20.1296	19.5757	19.5889	20.6032	22.2291	20.8396	18.8103	20.3439	20.0742	0.218067	-0.716397	1.15253	21.3094	0.488654	-6.99767	0.00315905	0.630717
sp|Q68FF6|GIT1_MOUSE ARF GTPase-activating protein GIT1 OS=Mus musculus OX=10090 GN=Git1 PE=1 SV=1	sp|Q68FF6|GIT1_MOUSE	85 kDa	0.998781	3	1	Q68FF6	Git1	ARF GTPase-activating protein GIT1	18.2291	19.9088	19.6875	18.0549	21.8895	18.1851	18.7314	22.7006	20.5683	19.3042	0.34395	-1.13503	1.82293	20.6721	0.487017	-6.99849	0.00121855	0.631862
sp|P11798|KCC2A_MOUSE Calcium/calmodulin-dependent protein kinase type II subunit alpha OS=Mus musculus OX=10090 GN=Camk2a PE=1 SV=2	sp|P11798|KCC2A_MOUSE	54 kDa	0.997071	4	0.5	P11798	Camk2a	Calcium/calmodulin-dependent protein kinase type II subunit alpha	25.3157	22.1014	26.0081	21.3731	20.5574	24.5762	23.4437	22.6527	22.5892	24.1442	0.410059	-1.35407	2.17418	22.9051	0.486774	-6.99861	0.00292861	0.632031
sp|P48678|LMNA_MOUSE Prelamin-A/C OS=Mus musculus OX=10090 GN=Lmna PE=1 SV=2	sp|P48678|LMNA_MOUSE	74 kDa	0.999305	4	1	P48678	Lmna	Prelamin-A/C	21.6782	21.6583	22.3923	22.8392	21.6789	21.7906	19.9676	21.5867	22.3048	23.5504	-0.209343	-1.11708	0.698397	21.7015	-0.482887	-7.00057	0.000695485	0.634725
sp|P14131|RS16_MOUSE 40S ribosomal protein S16 OS=Mus musculus OX=10090 GN=Rps16 PE=1 SV=4	sp|P14131|RS16_MOUSE	16 kDa	0.998675	3	1	P14131	Rps16	40S ribosomal protein S16	25.317	26.2147	25.1232	24.7252	24.9815	25.907	25.8283	24.6009	25.746	24.9866	0.141447	-0.474939	0.757834	25.0974	0.480293	-7.00189	0.00132549	0.6365
sp|Q8BHN3|GANAB_MOUSE Neutral alpha-glucosidase AB OS=Mus musculus OX=10090 GN=Ganab PE=1 SV=1	sp|Q8BHN3|GANAB_MOUSE	107 kDa	0.999653	5	1	Q8BHN3	Ganab	Neutral alpha-glucosidase AB	20.4874	21.3166	21.8573	21.9785	22.1298	20.8455	21.2445	22.6516	21.8637	21.9214	0.151412	-0.50937	0.812194	23.1294	0.479587	-7.00225	0.000347375	0.636994
sp|P62281|RS11_MOUSE 40S ribosomal protein S11 OS=Mus musculus OX=10090 GN=Rps11 PE=1 SV=3	sp|P62281|RS11_MOUSE	18 kDa	0.998641	2	1	P62281	Rps11	40S ribosomal protein S11	22.8781	23.4136	23.1039	23.0104	22.1785	23.3597	23.4996	23.1319	22.4052	22.778	0.117987	-0.398919	0.634893	23.2714	0.477734	-7.00316	0.00135909	0.638288
sp|Q8BGD9|IF4B_MOUSE Eukaryotic translation initiation factor 4B OS=Mus musculus OX=10090 GN=Eif4b PE=1 SV=1	sp|Q8BGD9|IF4B_MOUSE	69 kDa	0.999725	6	1	Q8BGD9	Eif4b	Eukaryotic translation initiation factor 4B	26.752	25.691	25.6986	25.9532	25.2367	27.0545	25.8141	25.2207	25.7039	26.2254	0.137446	-0.469471	0.744363	24.2118	0.473988	-7.005	0.000274966	0.640908
sp|P61922|GABT_MOUSE 4-aminobutyrate aminotransferase, mitochondrial OS=Mus musculus OX=10090 GN=Abat PE=1 SV=1	sp|P61922|GABT_MOUSE	56 kDa	0.999161	4	1	P61922	Abat	4-aminobutyrate aminotransferase, mitochondrial	23.2386	23.5948	23.8791	24.0299	26.0708	23.4256	23.245	26.9016	24.2737	24.2736	0.261224	-0.892765	1.41521	25.3169	0.474047	-7.00493	0.000838718	0.640912
sp|P18872|GNAO_MOUSE Guanine nucleotide-binding protein G(o) subunit alpha OS=Mus musculus OX=10090 GN=Gnao1 PE=1 SV=3	sp|P18872|GNAO_MOUSE	40 kDa	0.999639	8	0.75	P18872	Gnao1	Guanine nucleotide-binding protein G(o) subunit alpha	26.5683	26.0135	26.1966	26.9854	26.2579	26.6963	26.2081	26.4263	26.3905	26.7789	0.0956615	-0.329163	0.520486	27.3865	0.471294	-7.00632	0.000360793	0.642795
sp|P28663|SNAB_MOUSE Beta-soluble NSF attachment protein OS=Mus musculus OX=10090 GN=Napb PE=1 SV=2	sp|P28663|SNAB_MOUSE	34 kDa	0.999598	3	0.67	P28663	Napb	Beta-soluble NSF attachment protein	21.8274	20.9798	21.0903	21.7457	21.9488	21.6105	21.2518	21.7912	20.591	21.7848	-0.112502	-0.612546	0.387542	22.6564	-0.470887	-7.00652	0.000401557	0.643081
sp|Q9CQQ7|AT5F1_MOUSE ATP synthase F(0) complex subunit B1, mitochondrial OS=Mus musculus OX=10090 GN=Atp5pb PE=1 SV=1	sp|Q9CQQ7|AT5F1_MOUSE	29 kDa	0.999404	2	1	Q9CQQ7	Atp5pb	ATP synthase F(0) complex subunit B1, mitochondrial	23.438	24.0431	24.0394	24.4182	25.731	22.7924	23.0149	25.6901	24.4086	24.6992	-0.212872	-1.16171	0.735969	25.6427	-0.469824	-7.00699	0.000596346	0.643871
sp|P30681|HMGB2_MOUSE High mobility group protein B2 OS=Mus musculus OX=10090 GN=Hmgb2 PE=1 SV=3	sp|P30681|HMGB2_MOUSE	24 kDa	0.99923	2	0.5	P30681	Hmgb2	High mobility group protein B2	16.3314	23.0427	21.6752	20.6334	18.497	20.1003	20.8303	21.5439	18.9429	20.8364	0.414824	-1.43587	2.26552	20.5165	0.469395	-7.0072	0.0007702	0.644171
sp|P35564|CALX_MOUSE Calnexin OS=Mus musculus OX=10090 GN=Canx PE=1 SV=1	sp|P35564|CALX_MOUSE	67 kDa	0.999689	9	1	P35564	Canx	Calnexin	27.9627	27.2067	27.2991	27.6218	26.8451	27.521	27.8313	26.672	27.1487	27.2381	-0.104852	-0.573705	0.364001	27.6075	-0.468063	-7.00789	0.000310711	0.645062
sp|Q3UEB3|PUF60_MOUSE Poly(U)-binding-splicing factor PUF60 OS=Mus musculus OX=10090 GN=Puf60 PE=1 SV=2	sp|Q3UEB3|PUF60_MOUSE	60 kDa	0.999203	3	1	Q3UEB3	Puf60	Poly(U)-binding-splicing factor PUF60	22.9267	22.6581	23.0446	22.4783	23.2547	23.1366	22.8556	23.4023	22.8566	22.5564	0.0890652	-0.309495	0.487625	23.401	0.467712	-7.00806	0.000797326	0.645309
sp|Q9QXL2|KI21A_MOUSE Kinesin-like protein KIF21A OS=Mus musculus OX=10090 GN=Kif21a PE=1 SV=2	sp|Q9QXL2|KI21A_MOUSE	187 kDa	0.999615	3	1	Q9QXL2	Kif21a	Kinesin-like protein KIF21A	21.0733	18.7563	20.4666	21.0297	19.9011	21.0524	20.4425	19.6075	20.6039	20.3419	0.164245	-0.5759	0.90439	20.9448	0.464452	-7.00963	0.000384788	0.6476
sp|P08113|ENPL_MOUSE Endoplasmin OS=Mus musculus OX=10090 GN=Hsp90b1 PE=1 SV=2	sp|P08113|ENPL_MOUSE	92 kDa	0.999283	9	0.78	P08113	Hsp90b1	Endoplasmin	23.8572	24.2619	23.7467	24.079	25.2885	23.6803	24.1131	25.7565	24.4233	24.0058	0.149135	-0.523928	0.822198	25.7427	0.463755	-7.00996	0.000716501	0.64809
sp|P61205|ARF3_MOUSE ADP-ribosylation factor 3 OS=Mus musculus OX=10090 GN=Arf3 PE=2 SV=2	sp|P61205|ARF3_MOUSE	21 kDa	0.999651	5	1	P61205	Arf3	ADP-ribosylation factor 3	24.9375	25.2771	25.507	25.1367	26.9128	24.609	24.9181	27.3619	26.5259	25.3599	0.200743	-0.705682	1.10717	27.3163	0.463722	-7.00995	0.000348558	0.648147
sp|P84078|ARF1_MOUSE ADP-ribosylation factor 1 OS=Mus musculus OX=10090 GN=Arf1 PE=1 SV=2	sp|P84078|ARF1_MOUSE	21 kDa	0.999651	5	1	P84078	Arf1	ADP-ribosylation factor 1	24.9375	25.2771	25.507	25.1367	26.9128	24.609	24.9181	27.3619	26.5259	25.3599	0.200743	-0.705682	1.10717	27.3163	0.463722	-7.00995	0.000348558	0.648147
sp|Q04447|KCRB_MOUSE Creatine kinase B-type OS=Mus musculus OX=10090 GN=Ckb PE=1 SV=1	sp|Q04447|KCRB_MOUSE	43 kDa	0.999822	11	0.91	Q04447	Ckb	Creatine kinase B-type	30.5336	29.9801	30.5471	29.9747	32.0834	29.5275	29.9356	31.6688	30.7036	30.4299	-0.170702	-0.944281	0.602877	31.4495	-0.461847	-7.01088	0.00017835	0.649434
sp|O54828|RGS9_MOUSE Regulator of G-protein signaling 9 OS=Mus musculus OX=10090 GN=Rgs9 PE=1 SV=3	sp|O54828|RGS9_MOUSE	77 kDa	0.997336	3	1	O54828	Rgs9	Regulator of G-protein signaling 9	19.6415	20.3737	20.1234	21.1999	22.2696	20.166	18.8184	24.4865	20.9593	20.7824	0.320899	-1.13662	1.77841	22.2599	0.461068	-7.01121	0.00266363	0.650026
sp|O88935|SYN1_MOUSE Synapsin-1 OS=Mus musculus OX=10090 GN=Syn1 PE=1 SV=2	sp|O88935|SYN1_MOUSE	74 kDa	0.99919	7	0.86	O88935	Syn1	Synapsin-1	24.5225	23.8223	23.7944	23.9595	23.2893	23.9822	24.7415	23.3826	23.7801	24.0409	0.107861	-0.382184	0.597905	24.6739	0.460672	-7.01144	0.000810277	0.650261
sp|P99026|PSB4_MOUSE Proteasome subunit beta type-4 OS=Mus musculus OX=10090 GN=Psmb4 PE=1 SV=1	sp|P99026|PSB4_MOUSE	29 kDa	0.999454	2	1	P99026	Psmb4	Proteasome subunit beta type-4	21.3505	22.6997	22.0329	21.4598	22.9001	20.5482	21.8822	23.1462	22.9291	20.9641	-0.194648	-1.08105	0.691758	22.61	-0.459796	-7.01182	0.000546491	0.650911
sp|P50247|SAHH_MOUSE Adenosylhomocysteinase OS=Mus musculus OX=10090 GN=Ahcy PE=1 SV=3	sp|P50247|SAHH_MOUSE	48 kDa	0.999629	5	1	P50247	Ahcy	Adenosylhomocysteinase	23.8694	24.0416	24.0341	23.4869	25.0336	23.101	23.6449	25.0519	24.101	23.8894	-0.135463	-0.754938	0.484013	25.5107	-0.457678	-7.01286	0.000371125	0.652373
sp|Q8K2T8|PAF1_MOUSE RNA polymerase II-associated factor 1 homolog OS=Mus musculus OX=10090 GN=Paf1 PE=1 SV=1	sp|Q8K2T8|PAF1_MOUSE	61 kDa	0.999645	8	1	Q8K2T8	Paf1	RNA polymerase II-associated factor 1 homolog	25.064	24.3449	23.8036	25.9344	22.7684	24.3279	24.7675	23.3791	23.9317	24.4387	-0.214043	-1.19456	0.766473	22.9751	-0.457148	-7.01307	0.000354907	0.65279
sp|Q03265|ATPA_MOUSE ATP synthase subunit alpha, mitochondrial OS=Mus musculus OX=10090 GN=Atp5f1a PE=1 SV=1	sp|Q03265|ATPA_MOUSE	60 kDa	0.9999	15	1	Q03265	Atp5f1a	ATP synthase subunit alpha, mitochondrial	30.21	30.1657	29.6886	30.5504	30.1524	29.7037	29.489	30.8466	30.0308	30.2074	-0.0979365	-0.550361	0.354488	30.9766	-0.453067	-7.01503	0.000100092	0.65563
tr|D3Z3N4|D3Z3N4_MOUSE Heterogeneous nuclear ribonucleoprotein H3 OS=Mus musculus OX=10090 GN=Hnrnph3 PE=1 SV=1	tr|D3Z3N4|D3Z3N4_MOUSE	37 kDa	0.999614	4	1	D3Z3N4	Hnrnph3	Heterogeneous nuclear ribonucleoprotein H3	24.0362	24.2072	23.7677	24.2243	23.242	23.6445	24.3639	23.4136	23.8364	23.7223	-0.0993001	-0.558381	0.35978	24.4602	-0.452716	-7.0152	0.000386199	0.655879
sp|O70251|EF1B_MOUSE Elongation factor 1-beta OS=Mus musculus OX=10090 GN=Eef1b PE=1 SV=5	sp|O70251|EF1B_MOUSE	25 kDa	0.99992	3	1	O70251	Eef1b	Elongation factor 1-beta	25.7047	24.572	24.5885	24.1471	24.2507	24.9305	25.3543	24.1072	24.8249	24.6366	0.118109	-0.428191	0.664409	25.0857	0.452497	-7.0153	7.9567e-05	0.656034
sp|Q7TMY8|HUWE1_MOUSE E3 ubiquitin-protein ligase HUWE1 OS=Mus musculus OX=10090 GN=Huwe1 PE=1 SV=5	sp|Q7TMY8|HUWE1_MOUSE	483 kDa	0.999532	10	1	Q7TMY8	Huwe1	E3 ubiquitin-protein ligase HUWE1	23.3085	22.59	22.6274	23.2644	22.7122	22.8309	23.1839	23.0984	22.2523	22.6747	-0.092498	-0.520702	0.335706	23.0239	-0.452113	-7.01548	0.000468305	0.656305
sp|Q61597|CRGC_MOUSE Gamma-crystallin C OS=Mus musculus OX=10090 GN=Crygc PE=1 SV=3	sp|Q61597|CRGC_MOUSE	21 kDa	0.999236	2	1	Q61597	Crygc	Gamma-crystallin C	23.5354	24.613	23.9829	24.9646	26.1269	23.5423	23.7445	27.5088	24.7352	25.6185	0.385303	-1.40361	2.17422	25.6659	0.451048	-7.01594	0.000763812	0.657101
sp|Q3TXS7|PSMD1_MOUSE 26S proteasome non-ATPase regulatory subunit 1 OS=Mus musculus OX=10090 GN=Psmd1 PE=1 SV=1	sp|Q3TXS7|PSMD1_MOUSE	106 kDa	0.999857	14	1	Q3TXS7	Psmd1	26S proteasome non-ATPase regulatory subunit 1	27.6861	27.3989	27.3616	26.6017	26.6581	27.3714	27.6274	26.0992	27.0948	26.9466	-0.113386	-0.648165	0.421393	25.6338	-0.443762	-7.01935	0.000143172	0.662225
sp|Q99KK7|DPP3_MOUSE Dipeptidyl peptidase 3 OS=Mus musculus OX=10090 GN=Dpp3 PE=1 SV=2	sp|Q99KK7|DPP3_MOUSE	83 kDa	0.999659	2	1	Q99KK7	Dpp3	Dipeptidyl peptidase 3	20.5794	20.0999	21.2001	18.2191	23.5439	19.8824	19.7056	24.3091	21.3179	20.2019	0.354902	-1.32356	2.03336	21.907	0.4428	-7.01975	0.000340902	0.662951
sp|P08752|GNAI2_MOUSE Guanine nucleotide-binding protein G(i) subunit alpha-2 OS=Mus musculus OX=10090 GN=Gnai2 PE=1 SV=5	sp|P08752|GNAI2_MOUSE	40 kDa	0.999439	5	0.4	P08752	Gnai2	Guanine nucleotide-binding protein G(i) subunit alpha-2	22.6746	22.7626	22.1074	23.303	21.9793	22.8216	22.5189	22.3054	22.6723	23.0213	0.102509	-0.382252	0.587271	23.5255	0.442588	-7.01989	0.000561315	0.66306
sp|P49194|RET3_MOUSE Retinol-binding protein 3 OS=Mus musculus OX=10090 GN=Rbp3 PE=2 SV=3	sp|P49194|RET3_MOUSE	134 kDa	0.998717	5	1	P49194	Rbp3	Retinol-binding protein 3	23.0384	23.1988	22.615	23.1787	24.7024	22.8487	22.4128	24.6935	22.8657	23.0974	-0.163033	-0.937191	0.611125	23.8862	-0.440769	-7.02072	0.00128295	0.664353
sp|Q64310|SURF4_MOUSE Surfeit locus protein 4 OS=Mus musculus OX=10090 GN=Surf4 PE=1 SV=1	sp|Q64310|SURF4_MOUSE	30 kDa	0.998454	2	1	Q64310	Surf4	Surfeit locus protein 4	18.9838	19.498	19.9855	18.9038	21.2077	18.2673	19.4593	21.9136	20.138	19.8909	0.218049	-0.822444	1.25854	21.3598	0.438859	-7.02155	0.00154557	0.665753
sp|Q3TIV5|ZC3HF_MOUSE Zinc finger CCCH domain-containing protein 15 OS=Mus musculus OX=10090 GN=Zc3h15 PE=1 SV=2	sp|Q3TIV5|ZC3HF_MOUSE	48 kDa	0.998914	2	1	Q3TIV5	Zc3h15	Zinc finger CCCH domain-containing protein 15	22.5899	19.7782	20.3926	20.1803	21.2584	21.5103	19.9654	20.7896	22.1235	18.6519	-0.231738	-1.34161	0.878133	21.9017	-0.437255	-7.02228	0.00108603	0.666895
sp|Q80TP3|UBR5_MOUSE E3 ubiquitin-protein ligase UBR5 OS=Mus musculus OX=10090 GN=Ubr5 PE=1 SV=2	sp|Q80TP3|UBR5_MOUSE	308 kDa	0.999664	20	1	Q80TP3	Ubr5	E3 ubiquitin-protein ligase UBR5	27.6284	26.8812	26.7871	26.7004	25.8389	27.0483	27.1929	25.5354	26.8085	26.5897	-0.13222	-0.766142	0.501701	24.7922	-0.436543	-7.02264	0.000335718	0.667362
sp|Q9QUI0|RHOA_MOUSE Transforming protein RhoA OS=Mus musculus OX=10090 GN=Rhoa PE=1 SV=1	sp|Q9QUI0|RHOA_MOUSE	22 kDa	0.999729	3	0.33	Q9QUI0	Rhoa	Transforming protein RhoA	22.6893	22.3926	23.3573	22.9483	26.6076	21.5386	23.2076	26.7038	24.6638	23.5653	0.336797	-1.27905	1.95264	23.0697	0.436494	-7.02262	0.0002707	0.667437
tr|Q9CR99|Q9CR99_MOUSE RIKEN cDNA 4930544G11 OS=Mus musculus OX=10090 GN=4930544G11Rik PE=1 SV=1	tr|Q9CR99|Q9CR99_MOUSE	22 kDa	0.999729	3	0.33	Q9CR99	4930544G11Rik	RIKEN cDNA 4930544G11	22.6893	22.3926	23.3573	22.9483	26.6076	21.5386	23.2076	26.7038	24.6638	23.5653	0.336797	-1.27905	1.95264	23.0697	0.436494	-7.02262	0.0002707	0.667437
sp|Q8K183|PDXK_MOUSE Pyridoxal kinase OS=Mus musculus OX=10090 GN=Pdxk PE=1 SV=1	sp|Q8K183|PDXK_MOUSE	35 kDa	0.999342	4	1	Q8K183	Pdxk	Pyridoxal kinase	21.7567	21.7139	22.5618	22.0567	24.0427	21.803	21.4881	25.1252	22.0376	22.8362	0.231663	-0.880263	1.34359	23.9677	0.436305	-7.02271	0.00065811	0.667572
sp|Q62188|DPYL3_MOUSE Dihydropyrimidinase-related protein 3 OS=Mus musculus OX=10090 GN=Dpysl3 PE=1 SV=1	sp|Q62188|DPYL3_MOUSE	62 kDa	0.999546	5	0.8	Q62188	Dpysl3	Dihydropyrimidinase-related protein 3	25.2692	24.865	25.5542	25.4583	27.5875	25.0865	25.0039	27.9821	26.3587	25.3991	0.219223	-0.83592	1.27437	26.6102	0.435097	-7.02326	0.000454098	0.668433
sp|P48758|CBR1_MOUSE Carbonyl reductase [NADPH] 1 OS=Mus musculus OX=10090 GN=Cbr1 PE=1 SV=3	sp|P48758|CBR1_MOUSE	31 kDa	0.999401	2	1	P48758	Cbr1	Carbonyl reductase [NADPH] 1	20.53	20.7121	20.027	20.8657	21.9887	20.609	18.853	23.4676	21.0182	21.3503	0.234922	-0.904305	1.37415	22.1078	0.43184	-7.02472	0.000598716	0.670757
sp|Q9CSU0|RPR1B_MOUSE Regulation of nuclear pre-mRNA domain-containing protein 1B OS=Mus musculus OX=10090 GN=Rprd1b PE=1 SV=2	sp|Q9CSU0|RPR1B_MOUSE	37 kDa	0.999353	2	1	Q9CSU0	Rprd1b	Regulation of nuclear pre-mRNA domain-containing protein 1B	21.8272	20.8838	21.39	21.8351	21.1939	21.4656	21.2995	22.3946	21.4736	21.0023	0.10114	-0.391025	0.593305	22.8425	0.430106	-7.02553	0.000647008	0.671955
sp|Q8BZH4|POGZ_MOUSE Pogo transposable element with ZNF domain OS=Mus musculus OX=10090 GN=Pogz PE=1 SV=2	sp|Q8BZH4|POGZ_MOUSE	155 kDa	0.9955	3	1	Q8BZH4	Pogz	Pogo transposable element with ZNF domain	17.8427	21.8014	21.5243	20.183	19.6882	19.8848	19.6144	20.7122	18.6915	20.87	-0.253328	-1.50426	0.997603	19.9481	-0.424092	-7.02815	0.00449956	0.6763
sp|Q8K2F8|LS14A_MOUSE Protein LSM14 homolog A OS=Mus musculus OX=10090 GN=Lsm14a PE=1 SV=1	sp|Q8K2F8|LS14A_MOUSE	51 kDa	0.992327	2	1	Q8K2F8	Lsm14a	Protein LSM14 homolog A	19.4667	18.4222	20.8552	18.8629	21.2531	20.206	20.264	19.3003	19.2718	20.718	0.180015	-0.710297	1.07033	21.3696	0.423365	-7.02848	0.0076735	0.67681
sp|Q99JY9|ARP3_MOUSE Actin-related protein 3 OS=Mus musculus OX=10090 GN=Actr3 PE=1 SV=3	sp|Q99JY9|ARP3_MOUSE	47 kDa	0.99976	7	1	Q99JY9	Actr3	Actin-related protein 3	25.8723	25.1642	26.0034	25.0228	24.3956	25.6397	25.7759	24.2872	25.0936	25.0517	-0.122023	-0.7299	0.485855	24.5453	-0.420136	-7.02992	0.000240334	0.679098
sp|Q61879|MYH10_MOUSE Myosin-10 OS=Mus musculus OX=10090 GN=Myh10 PE=1 SV=2	sp|Q61879|MYH10_MOUSE	229 kDa	0.999713	27	0.81	Q61879	Myh10	Myosin-10	27.0696	25.8071	26.4112	25.5875	26.0515	26.2477	26.3082	25.7073	26.1553	26.0319	-0.0952849	-0.570512	0.379942	25.8762	-0.41965	-7.03013	0.000286817	0.679446
sp|P33173|KIF1A_MOUSE Kinesin-like protein KIF1A OS=Mus musculus OX=10090 GN=Kif1a PE=1 SV=2	sp|P33173|KIF1A_MOUSE	192 kDa	0.996991	2	1	P33173	Kif1a	Kinesin-like protein KIF1A	21.1551	20.2369	19.429	20.761	20.0387	20.3043	20.4513	20.2769	20.2426	19.8299	-0.103137	-0.618502	0.412228	20.9471	-0.418856	-7.03048	0.00300939	0.680017
sp|P16125|LDHB_MOUSE L-lactate dehydrogenase B chain OS=Mus musculus OX=10090 GN=Ldhb PE=1 SV=2	sp|P16125|LDHB_MOUSE	37 kDa	0.999881	3	0.67	P16125	Ldhb	L-lactate dehydrogenase B chain	23.4895	23.4771	23.6024	23.4664	24.6396	21.9742	22.4348	25.9876	23.5814	23.6283	-0.213731	-1.28279	0.855333	24.6923	-0.418671	-7.03052	0.000118912	0.680188
sp|Q99JI4|PSMD6_MOUSE 26S proteasome non-ATPase regulatory subunit 6 OS=Mus musculus OX=10090 GN=Psmd6 PE=1 SV=1	sp|Q99JI4|PSMD6_MOUSE	46 kDa	0.999858	13	1	Q99JI4	Psmd6	26S proteasome non-ATPase regulatory subunit 6	25.629	26.0456	25.5817	26.2489	24.557	25.9844	26.4256	25.1192	25.6691	25.4341	0.114038	-0.458323	0.6864	24.8293	0.417008	-7.03128	0.000141973	0.681345
sp|O54774|AP3D1_MOUSE AP-3 complex subunit delta-1 OS=Mus musculus OX=10090 GN=Ap3d1 PE=1 SV=1	sp|O54774|AP3D1_MOUSE	135 kDa	0.999828	11	1	O54774	Ap3d1	AP-3 complex subunit delta-1	24.8154	24.1941	24.3819	24.3568	23.7716	25.0583	24.96	23.8725	23.9882	24.1343	0.0986889	-0.397274	0.594652	24.4206	0.41647	-7.03151	0.000171517	0.681732
sp|Q9Z0S1|BPNT1_MOUSE 3'(2'),5'-bisphosphate nucleotidase 1 OS=Mus musculus OX=10090 GN=Bpnt1 PE=1 SV=2	sp|Q9Z0S1|BPNT1_MOUSE	33 kDa	0.999586	2	1	Q9Z0S1	Bpnt1	3'(2'),5'-bisphosphate nucleotidase 1	22.703	21.9047	23.2338	22.3942	25.3712	20.4958	22.8973	24.6012	23.986	22.3273	-0.25988	-1.57802	1.05826	22.3437	-0.412879	-7.03302	0.000413566	0.684354
sp|Q68FH0|PKP4_MOUSE Plakophilin-4 OS=Mus musculus OX=10090 GN=Pkp4 PE=1 SV=1	sp|Q68FH0|PKP4_MOUSE	132 kDa	0.998451	5	0.8	Q68FH0	Pkp4	Plakophilin-4	19.2672	23.6976	21.946	21.1378	20.3327	21.6098	22.0779	20.9223	21.137	21.736	0.220313	-0.902545	1.34317	20.6767	0.41089	-7.03387	0.00154866	0.685787
sp|Q9D1E8|PLCE_MOUSE 1-acyl-sn-glycerol-3-phosphate acyltransferase epsilon OS=Mus musculus OX=10090 GN=Agpat5 PE=1 SV=2	sp|Q9D1E8|PLCE_MOUSE	42 kDa	0.994042	2	1	Q9D1E8	Agpat5	1-acyl-sn-glycerol-3-phosphate acyltransferase epsilon	20.1843	20.2884	19.993	18.5954	20.129	20.0943	19.2197	19.7403	19.7732	21.0193	0.131333	-0.5411	0.803766	21.2568	0.40878	-7.0348	0.00595776	0.687271
sp|Q6PDS3|SARM1_MOUSE Sterile alpha and TIR motif-containing protein 1 OS=Mus musculus OX=10090 GN=Sarm1 PE=1 SV=1	sp|Q6PDS3|SARM1_MOUSE	80 kDa	0.998788	3	1	Q6PDS3	Sarm1	Sterile alpha and TIR motif-containing protein 1	22.0202	22.2627	22.8777	21.8989	23.2256	21.8547	22.0339	25.3013	22.5116	21.5712	0.197502	-0.830645	1.22565	23.4488	0.402277	-7.0375	0.00121222	0.692005
sp|Q8CAA7|PGM2L_MOUSE Glucose 1,6-bisphosphate synthase OS=Mus musculus OX=10090 GN=Pgm2l1 PE=1 SV=1	sp|Q8CAA7|PGM2L_MOUSE	70 kDa	0.998908	2	1	Q8CAA7	Pgm2l1	Glucose 1,6-bisphosphate synthase	19.2388	21.2579	21.1679	20.6479	23.8127	19.4927	20.5829	24.9198	21.8367	20.8638	0.314149	-1.33408	1.96238	22.3773	0.399143	-7.0388	0.00109229	0.694274
sp|Q9JLB0|MPP6_MOUSE MAGUK p55 subfamily member 6 OS=Mus musculus OX=10090 GN=Mpp6 PE=1 SV=1	sp|Q9JLB0|MPP6_MOUSE	63 kDa	0.998577	2	0.5	Q9JLB0	Mpp6	MAGUK p55 subfamily member 6	21.7665	21.9997	21.1908	21.7095	20.9051	21.5693	21.6469	20.9733	21.7543	21.2147	-0.0826013	-0.516101	0.350898	22.7468	-0.398807	-7.03897	0.0014228	0.694481
sp|Q9Z1G3|VATC1_MOUSE V-type proton ATPase subunit C 1 OS=Mus musculus OX=10090 GN=Atp6v1c1 PE=1 SV=4	sp|Q9Z1G3|VATC1_MOUSE	44 kDa	0.999331	4	1	Q9Z1G3	Atp6v1c1	V-type proton ATPase subunit C 1	23.9053	23.684	24.0095	23.4517	24.7226	23.2935	23.0729	25.1569	24.1824	24.7779	0.142113	-0.614353	0.898579	24.3594	0.393196	-7.04128	0.00066901	0.69855
sp|P04104|K2C1_MOUSE Keratin, type II cytoskeletal 1 OS=Mus musculus OX=10090 GN=Krt1 PE=1 SV=4	sp|P04104|K2C1_MOUSE	66 kDa	0.999846	6	0.5	P04104	Krt1	Keratin, type II cytoskeletal 1	27.5403	30.3826	28.8243	29.5344	29.6931	30.4243	28.2005	28.7016	30.0332	29.8288	0.242721	-1.05043	1.53588	25.8257	0.393067	-7.0413	0.000154115	0.69868
sp|Q6PDQ2|CHD4_MOUSE Chromodomain-helicase-DNA-binding protein 4 OS=Mus musculus OX=10090 GN=Chd4 PE=1 SV=1	sp|Q6PDQ2|CHD4_MOUSE	218 kDa	0.999494	12	0.5	Q6PDQ2	Chd4	Chromodomain-helicase-DNA-binding protein 4	21.2887	24.5425	24.1435	23.9999	22.8319	22.7822	22.5661	24.3335	22.4674	23.7142	-0.188613	-1.2	0.822777	22.693	-0.390538	-7.04233	0.000506445	0.700517
[truncated: 241 more rows]

## Sheet: Duke-MS-Normalize-Intensities
Gene.Name	UniProtID	Unique.peptides	Confidence.score	Max.fold.change	Power	Mass	Description	Control1	Control2	Control3	Control4	Control5	T1	T2	T3	T4	T1	Control_Avg	T_Avg	log2FC	p.Value	Adjusted_p.value
[truncated: 455 more rows]
