# Supplementary material for: Mapping the chaperonin TRiC/CCT interactome in mouse photoreceptors reveals functional significance for energy metabolism
Source: PLoS One. 2026 Jul 29;21(7):e0345843. doi: 10.1371/journal.pone.0345843 (PMC13419182; doi:10.1371/journal.pone.0345843)
Supplement: S2 Table — (XLSX) [file pone.0345843.s002.xlsx]

## Sheet: CombinedDataset
UniProt.ID	GeneName	Description	Mass_kDa	log2FC_IDEA	log2FC_DUKE	Max_log2FC	Biggest FC-Source	Adjusted_p.value_IDEA	Adjusted-p.value_DUKE	Lowest-Adj.p.value	in_IDEA	in_DUKE
Q9Z1N5	Dek	Protein DEK OS=Mus musculus OX=10090 GN=Dek PE=1 SV=1	49.035	2.84558	2.85409	2.85409	DUKE	3.15e-05	0.00116371	0.00116371	TRUE	TRUE
P11103	Gatad2b	Transcriptional repressor p66-beta OS=Mus musculus OX=10090 GN=Gatad2b PE=1 SV=1	113.1	1.40165	2.37955	2.37955	DUKE	0.00337127	0.0352794	0.0352794	TRUE	TRUE
P62874	Gnb1	Guanine nucleotide-binding protein G(I)/G(S)/G(T) subunit beta-1 OS=Mus musculus OX=10090 GN=Gnb1 PE=1 SV=3	37.377	2.65769	4.79149	4.79149	DUKE	6.3e-08	2.72e-06	2.72e-06	TRUE	TRUE
P62880	Gnb2	Guanine nucleotide-binding protein G(I)/G(S)/G(T) subunit beta-2 OS=Mus musculus OX=10090 GN=Gnb2 PE=1 SV=3	37.331	4.45324	4.26867	4.45324	IDEA	3.69e-13	0.00294184	3.69e-13	TRUE	TRUE
Q61011	Gnb3	Guanine nucleotide-binding protein G(I)/G(S)/G(T) subunit beta-3 OS=Mus musculus OX=10090 GN=Gnb3 PE=1 SV=2	37.24	1.69744	3.47729	3.47729	DUKE	7.7e-05	3.83e-06	3.83e-06	TRUE	TRUE
P06745	Gnb5	Guanine nucleotide-binding protein subunit beta-5 OS=Mus musculus OX=10090 GN=Gnb5 PE=1 SV=1	62.767	3.86101	3.69814	3.86101	IDEA	2.43e-11	1.48e-06	2.43e-11	TRUE	TRUE
P43276	Hdac1	Histone deacetylase 1 OS=Mus musculus OX=10090 GN=Hdac1 PE=1 SV=1	22.576	1.23361	1.79644	1.79644	DUKE	0.000188496	6.51e-06	6.51e-06	TRUE	TRUE
C0HKE1	Hdac2	Histone deacetylase 2 OS=Mus musculus OX=10090 GN=Hdac2 PE=1 SV=1	14.135	3.30126	2.38081	3.30126	IDEA	0.000692022	0.0249171	0.000692022	TRUE	TRUE
Q9D6Z1	Ncl	Nucleolin OS=Mus musculus OX=10090 GN=Ncl PE=1 SV=2	64.464	1.36437	2.91631	2.91631	DUKE	0.00145152	0.000155796	0.000155796	TRUE	TRUE
Q9DBX2	Pcbp3	Poly(rC)-binding protein 3 OS=Mus musculus OX=10090 GN=Pcbp3 PE=1 SV=3	34.407	1.07116	1.23536	1.23536	DUKE	0.00208794	0.0425554	0.0425554	TRUE	TRUE
Q9QYE9	Pdcl	Phosducin-like protein OS=Mus musculus OX=10090 GN=Pdcl PE=1 SV=1	27.34	5.20593	6.72961	6.72961	DUKE	5.78e-15	7.28e-07	7.28e-07	TRUE	TRUE
Q8BVF2	Pdcl3	Phosducin-like protein 3 OS=Mus musculus OX=10090 GN=Pdcl3 PE=1 SV=1	27.581	5.15549	1.69673	5.15549	IDEA	1.59e-09	0.00172677	1.59e-09	TRUE	TRUE
Q8BZH4	Plekhb1	Pleckstrin homology domain-containing family B member 1 OS=Mus musculus OX=10090 GN=Plekhb1 PE=1 SV=1	154.91	4.422	4.71651	4.71651	DUKE	1.3e-06	7.22e-05	7.22e-05	TRUE	TRUE
Q9R020	Zranb2	Zinc finger Ran-binding domain-containing protein 2 OS=Mus musculus OX=10090 GN=Zranb2 PE=1 SV=2	37.35	3.14999	1.47359	3.14999	IDEA	9.59e-05	0.00015091	9.59e-05	TRUE	TRUE
Q9JIX8	Acin1	Apoptotic chromatin condensation inducer in the nucleus OS=Mus musculus OX=10090 GN=Acin1 PE=1 SV=3	150.719	NA	1.26923	1.26923	DUKE	NA	0.000268149	0.000268149	FALSE	TRUE
Q99KI0	Aco2	Aconitate hydratase, mitochondrial	85	1.76052	NA	1.76052	IDEA	3.59e-07	NA	3.59e-07	TRUE	FALSE
Q9Z103	Adnp	Activity-dependent neuroprotector homeobox protein OS=Mus musculus OX=10090 GN=Adnp PE=1 SV=2	124.308	NA	1.05184	1.05184	DUKE	NA	4.56e-06	4.56e-06	FALSE	TRUE
A2AJA9	Ajm1	Apical junction component 1 homolog	107	1.44854	NA	1.44854	IDEA	0.003007	NA	0.003007	TRUE	FALSE
Q3TSG4	Alkbh5	RNA demethylase ALKBH5	44	1.48378	NA	1.48378	IDEA	0.000128593	NA	0.000128593	TRUE	FALSE
Q811P8	Arhgap32	Rho GTPase-activating protein 32	230	1.83488	NA	1.83488	IDEA	3.88e-05	NA	3.88e-05	TRUE	FALSE
Q3UTH8	Arhgef9	Rho guanine nucleotide exchange factor 9	61	3.96228	NA	3.96228	IDEA	1.34e-11	NA	1.34e-11	TRUE	FALSE
Q8C0J2	Atg16l1	Autophagy-related protein 16-1	68	4.29145	NA	4.29145	IDEA	9.96e-07	NA	9.96e-07	TRUE	FALSE
Q9Z1W8	Atp12a	Potassium-transporting ATPase alpha chain 2	115	2.65476	NA	2.65476	IDEA	0.0106586	NA	0.0106586	TRUE	FALSE
P14094	Atp1b1	Sodium/potassium-transporting ATPase subunit beta-1 OS=Mus musculus OX=10090 GN=Atp1b1 PE=1 SV=1	35.195	NA	1.65789	1.65789	DUKE	NA	0.000312079	0.000312079	FALSE	TRUE
P14231	Atp1b2	Sodium/potassium-transporting ATPase subunit beta-2 OS=Mus musculus OX=10090 GN=Atp1b2 PE=1 SV=2	33.344	NA	2.60484	2.60484	DUKE	NA	0.00057594	0.00057594	FALSE	TRUE
Q61687	Atrx	Transcriptional regulator ATRX OS=Mus musculus OX=10090 GN=Atrx PE=1 SV=3	278.587	NA	1.9734	1.9734	DUKE	NA	0.00061445	0.00061445	FALSE	TRUE
Q9Z277	Baz1b	Tyrosine-protein kinase BAZ1B OS=Mus musculus OX=10090 GN=Baz1b PE=1 SV=2	170.651	NA	3.94319	3.94319	DUKE	NA	0.00252511	0.00252511	FALSE	TRUE
O35887	Calu	Calumenin	37	1.00479	NA	1.00479	IDEA	0.0430898	NA	0.0430898	TRUE	FALSE
P23198	Cbx3	Chromobox protein homolog 3 OS=Mus musculus OX=10090 GN=Cbx3 PE=1 SV=2	20.855	NA	2.86731	2.86731	DUKE	NA	0.00018245	0.00018245	FALSE	TRUE
Q8BGZ4	Cdc23	Cell division cycle protein 23 homolog	69	3.08916	NA	3.08916	IDEA	1.83e-06	NA	1.83e-06	TRUE	FALSE
Q9CXS4	Cenpv	Centromere protein V OS=Mus musculus OX=10090 GN=Cenpv PE=1 SV=2	27.541	NA	2.89414	2.89414	DUKE	NA	1.9e-06	1.9e-06	FALSE	TRUE
Q6PDQ2	Chd4	Chromodomain-helicase-DNA-binding protein 4 OS=Mus musculus OX=10090 GN=Chd4 PE=1 SV=1	217.751	NA	1.91616	1.91616	DUKE	NA	0.00114366	0.00114366	FALSE	TRUE
Q8CGZ0	Cherp	Calcium homeostasis endoplasmic reticulum protein OS=Mus musculus OX=10090 GN=Cherp PE=1 SV=1	106.169	NA	1.48463	1.48463	DUKE	NA	0.000641469	0.000641469	FALSE	TRUE
P60824	Cirbp	Cold-inducible RNA-binding protein OS=Mus musculus OX=10090 GN=Cirbp PE=1 SV=1	18.607	NA	2.08056	2.08056	DUKE	NA	0.000137109	0.000137109	FALSE	TRUE
Q8BMK4	Ckap4	Cytoskeleton-associated protein 4 OS=Mus musculus OX=10090 GN=Ckap4 PE=1 SV=2	63.692	NA	2.00965	2.00965	DUKE	NA	0.000143915	0.000143915	FALSE	TRUE
A2AGT5	Ckap5	Cytoskeleton-associated protein 5 OS=Mus musculus OX=10090 GN=Ckap5 PE=1 SV=1	225.635	NA	1.67928	1.67928	DUKE	NA	0.00747701	0.00747701	FALSE	TRUE
Q8K4B0	Cmas	N-acylneuraminate cytidylyltransferase OS=Mus musculus OX=10090 GN=Cmas PE=1 SV=2	80.798	NA	3.85592	3.85592	DUKE	NA	4.43e-06	4.43e-06	FALSE	TRUE
Q99KK2	Cpsf6	Cleavage and polyadenylation specificity factor subunit 6 OS=Mus musculus OX=10090 GN=Cpsf6 PE=1 SV=1	48.058	NA	1.14859	1.14859	DUKE	NA	0.0463012	0.0463012	FALSE	TRUE
Q6NVF9	Crybb1	Beta-crystallin B1 OS=Mus musculus OX=10090 GN=Crybb1 PE=1 SV=3	59.153	NA	1.98166	1.98166	DUKE	NA	0.00322973	0.00322973	FALSE	TRUE
Q9JKY7	Cyp2d22	Cytochrome P450 CYP2D22	56	2.05473	NA	2.05473	IDEA	2.15e-08	NA	2.15e-08	TRUE	FALSE
Q9WVJ5	Dcaf1	DDB1- and CUL4-associated factor 1 OS=Mus musculus OX=10090 GN=Dcaf1 PE=1 SV=4	28.003	NA	1.28405	1.28405	DUKE	NA	7.54e-05	7.54e-05	FALSE	TRUE
Q91VU6	Dcaf11	DDB1- and CUL4-associated factor 11	62	3.54112	NA	3.54112	IDEA	4.8e-06	NA	4.8e-06	TRUE	FALSE
Q80T85	Dcaf5	DDB1- and CUL4-associated factor 5	104	3.0446	NA	3.0446	IDEA	0.0318198	NA	0.0318198	TRUE	FALSE
Q8N7N5	Dcaf8	DDB1- and CUL4-associated factor 8	66	1.77481	NA	1.77481	IDEA	9.86e-05	NA	9.86e-05	TRUE	FALSE
Q91VR5	Ddx1	ATP-dependent RNA helicase DDX1	82	1.07973	NA	1.07973	IDEA	0.000954857	NA	0.000954857	TRUE	FALSE
Q80TR8	Ddx21	Nucleolar RNA helicase 2 OS=Mus musculus OX=10090 GN=Ddx21 PE=1 SV=3	168.931	NA	2.37469	2.37469	DUKE	NA	0.00263074	0.00263074	FALSE	TRUE
O88508	Ddx39b	Spliceosome RNA helicase Ddx39b OS=Mus musculus OX=10090 GN=Ddx39b PE=1 SV=1	101.672	NA	1.03457	1.03457	DUKE	NA	9.32e-05	9.32e-05	FALSE	TRUE
Q9JIK5	Ddx5	Probable ATP-dependent RNA helicase DDX5 OS=Mus musculus OX=10090 GN=Ddx5 PE=1 SV=2	93.551	NA	1.0198	1.0198	DUKE	NA	0.000148037	0.000148037	FALSE	TRUE
Q9R1C6	Dgke	Diacylglycerol kinase epsilon	64	1.61461	NA	1.61461	IDEA	0.000269924	NA	0.000269924	TRUE	FALSE
Q61656	Dido1	Death-inducer obliterator 1 OS=Mus musculus OX=10090 GN=Dido1 PE=1 SV=4	69.29	NA	3.72478	3.72478	DUKE	NA	7.58e-06	7.58e-06	FALSE	TRUE
Q7TNV0	Dkc1	H/ACA ribonucleoprotein complex subunit DKC1 OS=Mus musculus OX=10090 GN=Dkc1 PE=1 SV=4	43.159	NA	2.25959	2.25959	DUKE	NA	0.00219029	0.00219029	FALSE	TRUE
Q9QYJ0	Dnaja2	DnaJ homolog subfamily A member 2	46	1.13023	NA	1.13023	IDEA	0.0142748	NA	0.0142748	TRUE	FALSE
Q9ESX5	Dnmt3a	DNA (cytosine-5)-methyltransferase 3A OS=Mus musculus OX=10090 GN=Dnmt3a PE=1 SV=2	57.402	NA	3.92309	3.92309	DUKE	NA	3.01e-07	3.01e-07	FALSE	TRUE
O70152	Dpm1	Dolichol-phosphate mannosyltransferase subunit 1	29	1.87096	NA	1.87096	IDEA	9.78e-06	NA	9.78e-06	TRUE	FALSE
Q9D8N0	Eef1d	Elongation factor 1-delta OS=Mus musculus OX=10090 GN=Eef1d PE=1 SV=3	50.061	NA	2.68202	2.68202	DUKE	NA	9.41e-07	9.41e-07	FALSE	TRUE
P70372	Eef1g	Elongation factor 1-gamma OS=Mus musculus OX=10090 GN=Eef1g PE=1 SV=3	36.169	NA	1.17329	1.17329	DUKE	NA	8.63e-06	8.63e-06	FALSE	TRUE
Q9Z0N1	Eif2s3x	Eukaryotic translation initiation factor 2 subunit 3, X-linked	51	1.93992	NA	1.93992	IDEA	4.34e-05	NA	4.34e-05	TRUE	FALSE
P17182	Elavl1	ELAV-like protein 1 OS=Mus musculus OX=10090 GN=Elavl1 PE=1 SV=2	47.141	NA	1.7799	1.7799	DUKE	NA	0.000751617	0.000751617	FALSE	TRUE
Q8C7X2	Emc1	ER membrane protein complex subunit 1	112	1.07288	NA	1.07288	IDEA	0.00365473	NA	0.00365473	TRUE	FALSE
P35550	Eno1	Alpha-enolase OS=Mus musculus OX=10090 GN=Eno1 PE=1 SV=3	34.307	NA	1.62374	1.62374	DUKE	NA	0.0365632	0.0365632	FALSE	TRUE
Q9Z2H5	Epb41l1	Band 4,1-like protein 1	98	2.41914	NA	2.41914	IDEA	0.0125821	NA	0.0125821	TRUE	FALSE
Q8BWY3	Etf1	Eukaryotic peptide chain release factor subunit 1	49	4.18369	NA	4.18369	IDEA	1.01e-10	NA	1.01e-10	TRUE	FALSE
Q8C163	Exog	Nuclease EXOG, mitochondrial	41	3.36165	NA	3.36165	IDEA	2.64e-09	NA	2.64e-09	TRUE	FALSE
P26040	Ezr	Ezrin	69	1.19886	NA	1.19886	IDEA	0.00193753	NA	0.00193753	TRUE	FALSE
Q6A0A9	FAM120A	Constitutive coactivator of PPAR-gamma-like protein 1	122	2.00127	NA	2.00127	IDEA	0.00277839	NA	0.00277839	TRUE	FALSE
Q9D6U8	Fam162a	Protein FAM162A	18	1.25825	NA	1.25825	IDEA	0.000329563	NA	0.000329563	TRUE	FALSE
Q6TYB5	Fbl	rRNA 2'-O-methyltransferase fibrillarin OS=Mus musculus OX=10090 GN=Fbl PE=1 SV=2	39.101	NA	2.75998	2.75998	DUKE	NA	0.000258582	0.000258582	FALSE	TRUE
Q9CY66	Fez2	Fasciculation and elongation protein zeta-2 OS=Mus musculus OX=10090 GN=Fez2 PE=2 SV=1	23.474	NA	2.24657	2.24657	DUKE	NA	1.58e-05	1.58e-05	FALSE	TRUE
P35922	Fmr1	Synaptic functional regulator FMR1	69	1.22531	NA	1.22531	IDEA	0.0229672	NA	0.0229672	TRUE	FALSE
Q922P9	Gar1	H/ACA ribonucleoprotein complex subunit 1 OS=Mus musculus OX=10090 GN=Gar1 PE=1 SV=1	59.716	NA	1.37231	1.37231	DUKE	NA	0.000396794	0.000396794	FALSE	TRUE
Q6DFW4	Gatad2a	Transcriptional repressor p66 alpha OS=Mus musculus OX=10090 GN=Gatad2a PE=1 SV=2	60.343	NA	1.78281	1.78281	DUKE	NA	0.000623859	0.000623859	FALSE	TRUE
P62881	Glyr1	Putative oxidoreductase GLYR1 OS=Mus musculus OX=10090 GN=Glyr1 PE=1 SV=1	43.565	NA	3.90259	3.90259	DUKE	NA	9.2e-06	9.2e-06	FALSE	TRUE
O70443	Gnaz	Guanine nucleotide-binding protein G(z) subunit alpha	41	1.18369	NA	1.18369	IDEA	0.00296178	NA	0.00296178	TRUE	FALSE
Q8VHR5	Gpi	Glucose-6-phosphate isomerase OS=Mus musculus OX=10090 GN=Gpi PE=1 SV=4	65.411	NA	4.62268	4.62268	DUKE	NA	0.00197723	0.00197723	FALSE	TRUE
O70325	Gpx4	Phospholipid hydroperoxide glutathione peroxidase	22	1.08781	NA	1.08781	IDEA	9.75e-06	NA	9.75e-06	TRUE	FALSE
Q3THK3	Gtf2f1	General transcription factor IIF subunit 1	57	3.78693	NA	3.78693	IDEA	2.08e-09	NA	2.08e-09	TRUE	FALSE
Q9ESZ8	Gtf2i	General transcription factor II-I OS=Mus musculus OX=10090 GN=Gtf2i PE=1 SV=3	112.265	NA	1.12766	1.12766	DUKE	NA	0.00121142	0.00121142	FALSE	TRUE
P10922	H1f0	Histone H1,0 OS=Mus musculus OX=10090 GN=H1f0 PE=2 SV=4	20.861	NA	1.68109	1.68109	DUKE	NA	0.000736988	0.000736988	FALSE	TRUE
Q80ZM5	H1fx	H1 histone family, member X	20	2.54971	NA	2.54971	IDEA	0.00109281	NA	0.00109281	TRUE	FALSE
Q8CCK0	H2afv	Histone H2A,V OS=Mus musculus OX=10090 GN=H2afv PE=1 SV=3	40.092	NA	1.95919	1.95919	DUKE	NA	0.000870388	0.000870388	FALSE	TRUE
P62806	H2afy	Core histone macro-H2A,1 OS=Mus musculus OX=10090 GN=H2afy PE=1 SV=3	11.367	NA	2.51229	2.51229	DUKE	NA	0.000271733	0.000271733	FALSE	TRUE
P02301	H2afy2	Core histone macro-H2A,2 OS=Mus musculus OX=10090 GN=H2afy2 PE=1 SV=3	15.315	NA	2.66779	2.66779	DUKE	NA	0.00685702	0.00685702	FALSE	TRUE
O09106	H3f3c	Histone H3,3C OS=Mus musculus OX=10090 GN=H3f3c PE=3 SV=3	55.075	NA	1.49768	1.49768	DUKE	NA	3.32e-06	3.32e-06	FALSE	TRUE
P70288	H4c1	Histone H4 OS=Mus musculus OX=10090 GN=H4c1 PE=1 SV=2	55.302	NA	1.75578	1.75578	DUKE	NA	2.82e-06	2.82e-06	FALSE	TRUE
Q3UMU9	Hcfc1	Host cell factor 1 OS=Mus musculus OX=10090 GN=Hcfc1 PE=1 SV=2	74.291	NA	2.10544	2.10544	DUKE	NA	0.0170445	0.0170445	FALSE	TRUE
Q64475	Hdgfl2	Hepatoma-derived growth factor-related protein 2 OS=Mus musculus OX=10090 GN=Hdgfl2 PE=1 SV=1	13.952	NA	3.01968	3.01968	DUKE	NA	0.000104472	0.000104472	FALSE	TRUE
Q3THW5	Hist1h1b	Histone H1,5 OS=Mus musculus OX=10090 GN=Hist1h1b PE=1 SV=2	13.509	NA	1.76727	1.76727	DUKE	NA	5.86e-05	5.86e-05	FALSE	TRUE
Q9QZQ8	Hist1h2ab	Histone H2A type 1-B OS=Mus musculus OX=10090 GN=Hist1h2ab PE=1 SV=1	39.29	NA	2.10513	2.10513	DUKE	NA	0.0253267	0.0253267	FALSE	TRUE
Q61191	Hist1h2bb	Histone H2B type 1-B OS=Mus musculus OX=10090 GN=Hist1h2bb PE=1 SV=3	210.437	NA	2.23809	2.23809	DUKE	NA	1.13e-05	1.13e-05	FALSE	TRUE
P63158	Hmgb1	High mobility group protein B1 OS=Mus musculus OX=10090 GN=Hmgb1 PE=1 SV=2	24.894	NA	3.23861	3.23861	DUKE	NA	6.32e-05	6.32e-05	FALSE	TRUE
P09602	Hmgn2	Non-histone chromosomal protein HMG-17 OS=Mus musculus OX=10090 GN=Hmgn2 PE=1 SV=2	9.423	NA	3.68118	3.68118	DUKE	NA	6.95e-07	6.95e-07	FALSE	TRUE
Q9DBG6	Hnrnpa0	Heterogeneous nuclear ribonucleoprotein A0 OS=Mus musculus OX=10090 GN=Hnrnpa0 PE=1 SV=1	69.063	NA	1.99295	1.99295	DUKE	NA	8.37e-05	8.37e-05	FALSE	TRUE
Q8BUH8	Hnrnpa1	Heterogeneous nuclear ribonucleoprotein A1 OS=Mus musculus OX=10090 GN=Hnrnpa1 PE=1 SV=2	116.346	NA	1.65895	1.65895	DUKE	NA	0.0274113	0.0274113	FALSE	TRUE
O55131	Hnrnpa2b1	Heterogeneous nuclear ribonucleoproteins A2/B1 OS=Mus musculus OX=10090 GN=Hnrnpa2b1 PE=1 SV=2	50.55	NA	1.38568	1.38568	DUKE	NA	1.93e-06	1.93e-06	FALSE	TRUE
P56564	Hnrnpa3	Heterogeneous nuclear ribonucleoprotein A3 OS=Mus musculus OX=10090 GN=Hnrnpa3 PE=1 SV=1	59.622	NA	1.5388	1.5388	DUKE	NA	1.61e-06	1.61e-06	FALSE	TRUE
Q9CX86	Hnrnpl	Heterogeneous nuclear ribonucleoprotein L OS=Mus musculus OX=10090 GN=Hnrnpl PE=1 SV=2	30.53	NA	1.27794	1.27794	DUKE	NA	0.000806206	0.000806206	FALSE	TRUE
Q921F4	Hnrnpll	Heterogeneous nuclear ribonucleoprotein L-like	64	1.93954	NA	1.93954	IDEA	9.01e-10	NA	9.01e-10	TRUE	FALSE
O88569	Hp1bp3	Heterochromatin protein 1-binding protein 3 OS=Mus musculus OX=10090 GN=Hp1bp3 PE=1 SV=1	37.403	NA	2.843	2.843	DUKE	NA	1.28e-05	1.28e-05	FALSE	TRUE
Q8BU30	Iars	Isoleucine--tRNA ligase, cytoplasmic	144	1.05133	NA	1.05133	IDEA	0.00581042	NA	0.00581042	TRUE	FALSE
Q6NWV3	Ift122	Intraflagellar transport protein 122 homolog	135	1.65514	NA	1.65514	IDEA	0.00137294	NA	0.00137294	TRUE	FALSE
Q61249	Igbp1	Immunoglobulin-binding protein 1	39	5.04585	NA	5.04585	IDEA	1.39e-12	NA	1.39e-12	TRUE	FALSE
Q8BG05	Ilf3	Interleukin enhancer-binding factor 3 OS=Mus musculus OX=10090 GN=Ilf3 PE=1 SV=2	39.652	NA	1.88865	1.88865	DUKE	NA	0.00239728	0.00239728	FALSE	TRUE
Q8R081	Khdrbs1	KH domain-containing, RNA-binding, signal transduction-associated protein 1 OS=Mus musculus OX=10090 GN=Khdrbs1 PE=1 SV=2	63.964	NA	1.38131	1.38131	DUKE	NA	0.0119824	0.0119824	FALSE	TRUE
Q8CHY6	Khsrp	Far upstream element-binding protein 2 OS=Mus musculus OX=10090 GN=Khsrp PE=1 SV=2	67.334	NA	2.20386	2.20386	DUKE	NA	0.000419086	0.000419086	FALSE	TRUE
Q61768	Kif5b	Kinesin-1 heavy chain	110	1.5228	NA	1.5228	IDEA	0.00141207	NA	0.00141207	TRUE	FALSE
A0A0G2JGN5	Klhl18	Kelch-like 18	64	2.46775	NA	2.46775	IDEA	7.64e-08	NA	7.64e-08	TRUE	FALSE
P70168	Kpnb1	Importin subunit beta-1	97	1.24484	NA	1.24484	IDEA	0.0441683	NA	0.0441683	TRUE	FALSE
Q61595	Ktn1	Kinectin	153	1.20683	NA	1.20683	IDEA	0.00302005	NA	0.00302005	TRUE	FALSE
Q9Z1X4	Larp7	La-related protein 7 OS=Mus musculus OX=10090 GN=Larp7 PE=1 SV=2	96.021	NA	1.07672	1.07672	DUKE	NA	0.000993518	0.000993518	FALSE	TRUE
Q60749	Lbr	Delta(14)-sterol reductase LBR OS=Mus musculus OX=10090 GN=Lbr PE=1 SV=2	48.371	NA	5.68883	5.68883	DUKE	NA	5.3e-09	5.3e-09	FALSE	TRUE
Q8C9B9	Lig3	DNA ligase 3 OS=Mus musculus OX=10090 GN=Lig3 PE=1 SV=2	247.176	NA	7.25982	7.25982	DUKE	NA	0.0167439	0.0167439	FALSE	TRUE
Q3U0V1	Lmna	Prelamin-A/C OS=Mus musculus OX=10090 GN=Lmna PE=1 SV=2	76.775	NA	1.56371	1.56371	DUKE	NA	0.00194585	0.00194585	FALSE	TRUE
Q05CL8	Lrrc59	Leucine-rich repeat-containing protein 59 OS=Mus musculus OX=10090 GN=Lrrc59 PE=1 SV=1	64.802	NA	2.2501	2.2501	DUKE	NA	0.0176323	0.0176323	FALSE	TRUE
Q5SUF2	Luc7l3	Luc7-like protein 3	51	1.28596	NA	1.28596	IDEA	7.13e-05	NA	7.13e-05	TRUE	FALSE
Q3U9G9	Map1a	Microtubule-associated protein 1A OS=Mus musculus OX=10090 GN=Map1a PE=1 SV=2	71.44	NA	2.39291	2.39291	DUKE	NA	0.00487245	0.00487245	FALSE	TRUE
P97386	Map4	Microtubule-associated protein 4 OS=Mus musculus OX=10090 GN=Map4 PE=1 SV=3	113.072	NA	1.65903	1.65903	DUKE	NA	0.00259161	0.00259161	FALSE	TRUE
P48678	Map6	Microtubule-associated protein 6 OS=Mus musculus OX=10090 GN=Map6 PE=1 SV=2	74.238	NA	1.25246	1.25246	DUKE	NA	0.000991403	0.000991403	FALSE	TRUE
Q922Q8	Matr3	Matrin-3 OS=Mus musculus OX=10090 GN=Matr3 PE=1 SV=1	34.877	NA	1.09886	1.09886	DUKE	NA	0.000197375	0.000197375	FALSE	TRUE
Q9QYR6	Mecp2	Methyl-CpG-binding protein 2 OS=Mus musculus OX=10090 GN=Mecp2 PE=1 SV=1	300.14	NA	3.31616	3.31616	DUKE	NA	0.00660669	0.00660669	FALSE	TRUE
O08663	Metap2	Methionine aminopeptidase 2	53	3.40664	NA	3.40664	IDEA	5.55e-09	NA	5.55e-09	TRUE	FALSE
C0HKD8	Mfap1a	Microfibrillar-associated protein 1A	52	3.15559	NA	3.15559	IDEA	1.27e-06	NA	1.27e-06	TRUE	FALSE
C0HKD9	Mfap1b	Microfibrillar-associated protein 1B	52	3.15559	NA	3.15559	IDEA	1.27e-06	NA	1.27e-06	TRUE	FALSE
Q9DCJ1	Mlst8	Target of rapamycin complex subunit LST8	36	4.71255	NA	4.71255	IDEA	1.31e-09	NA	1.31e-09	TRUE	FALSE
Q2YDW2	Msto1	Protein misato homolog 1	61	7.01382	NA	7.01382	IDEA	2.25e-14	NA	2.25e-14	TRUE	FALSE
Q7TSJ2	Mta1	Metastasis-associated protein MTA1 OS=Mus musculus OX=10090 GN=Mta1 PE=1 SV=1	96.45	NA	2.2307	2.2307	DUKE	NA	0.0321437	0.0321437	FALSE	TRUE
Q8K310	Mta2	Metastasis-associated protein MTA2 OS=Mus musculus OX=10090 GN=Mta2 PE=1 SV=1	94.63	NA	2.23709	2.23709	DUKE	NA	0.000174029	0.000174029	FALSE	TRUE
Q9EPN1	Nbea	Neurobeachin	327	1.48425	NA	1.48425	IDEA	0.00799126	NA	0.00799126	TRUE	FALSE
Q9Z2D6	Ncam1	Neural cell adhesion molecule 1 OS=Mus musculus OX=10090 GN=Ncam1 PE=1 SV=3	52.307	NA	1.20106	1.20106	DUKE	NA	0.0150338	0.0150338	FALSE	TRUE
Q3UYV9	Ncbp1	Nuclear cap-binding protein subunit 1	92	1.20986	NA	1.20986	IDEA	0.0468904	NA	0.0468904	TRUE	FALSE
Q8BZR9	Ncbp3	Nuclear cap-binding protein subunit 3	70	4.60866	NA	4.60866	IDEA	6.84e-12	NA	6.84e-12	TRUE	FALSE
P46935	Nedd4	E3 ubiquitin-protein ligase NEDD4	103	1.11807	NA	1.11807	IDEA	0.00933061	NA	0.00933061	TRUE	FALSE
P13595	Nhp2	H/ACA ribonucleoprotein complex subunit 2 OS=Mus musculus OX=10090 GN=Nhp2 PE=1 SV=1	119.427	NA	1.78588	1.78588	DUKE	NA	0.00783597	0.00783597	FALSE	TRUE
E9Q5C9	Nolc1	Nucleolar and coiled-body phosphoprotein 1	74	2.79081	NA	2.79081	IDEA	0.0158899	NA	0.0158899	TRUE	FALSE
P09405	Nop56	Nucleolar protein 56 OS=Mus musculus OX=10090 GN=Nop56 PE=1 SV=2	76.723	NA	2.41168	2.41168	DUKE	NA	0.000236168	0.000236168	FALSE	TRUE
Q9CRB2	Nop58	Nucleolar protein 58 OS=Mus musculus OX=10090 GN=Nop58 PE=1 SV=1	17.247	NA	3.026	3.026	DUKE	NA	6.92e-05	6.92e-05	FALSE	TRUE
Q8VC33	Nxnl1	Nucleoredoxin-like protein 1	25	3.73036	NA	3.73036	IDEA	1.72e-09	NA	1.72e-09	TRUE	FALSE
Q9CZ30	Ola1	Obg-like ATPase 1	45	2.05766	NA	2.05766	IDEA	0.0111459	NA	0.0111459	TRUE	FALSE
Q8BXR9	Osbpl6	Oxysterol-binding protein-related protein 6	109	1.24809	NA	1.24809	IDEA	0.000736784	NA	0.000736784	TRUE	FALSE
B9EJ86	Osbpl8	Oxysterol-binding protein-related protein 8	101	3.35389	NA	3.35389	IDEA	0.0052326	NA	0.0052326	TRUE	FALSE
P57722	Parp1	Poly [ADP-ribose] polymerase 1 OS=Mus musculus OX=10090 GN=Parp1 PE=1 SV=3	39.294	NA	3.49772	3.49772	DUKE	NA	3.11e-07	3.11e-07	FALSE	TRUE
P56812	Pdcd5	Programmed cell death protein 5	14	5.1502	NA	5.1502	IDEA	8.28e-14	NA	8.28e-14	TRUE	FALSE
P23440	Pde6b	Rod cGMP-specific 3',5'-cyclic phosphodiesterase subunit beta	99	1.08877	NA	1.08877	IDEA	0.00822286	NA	0.00822286	TRUE	FALSE
Q4VA53	Pds5b	Sister chromatid cohesion protein PDS5 homolog B OS=Mus musculus OX=10090 GN=Pds5b PE=1 SV=1	164.419	NA	4.48071	4.48071	DUKE	NA	6.06e-05	6.06e-05	FALSE	TRUE
Q5SPL2	Phf12	PHD finger protein 12 OS=Mus musculus OX=10090 GN=Phf12 PE=1 SV=1	109.509	NA	3.29675	3.29675	DUKE	NA	0.000370403	0.000370403	FALSE	TRUE
Q9D4H9	Phf14	PHD finger protein 14 OS=Mus musculus OX=10090 GN=Phf14 PE=1 SV=1	105.947	NA	3.0429	3.0429	DUKE	NA	0.000268052	0.000268052	FALSE	TRUE
Q8K2J0	Plcd3	1-phosphatidylinositol 4,5-bisphosphate phosphodiesterase delta-3	89	3.66863	NA	3.66863	IDEA	7.18e-10	NA	7.18e-10	TRUE	FALSE
P24369	Pogz	Pogo transposable element with ZNF domain OS=Mus musculus OX=10090 GN=Pogz PE=1 SV=2	23.713	NA	3.45373	3.45373	DUKE	NA	1.33e-06	1.33e-06	FALSE	TRUE
Q8BSS9	Ppfia2	Liprin-alpha-2	143	1.51734	NA	1.51734	IDEA	0.000300186	NA	0.000300186	TRUE	FALSE
Q99JF8	Ppib	Peptidyl-prolyl cis-trans isomerase B OS=Mus musculus OX=10090 GN=Ppib PE=1 SV=2	59.697	NA	2.59399	2.59399	DUKE	NA	0.000436251	0.000436251	FALSE	TRUE
Q9CXG3	Ppil4	Peptidyl-prolyl cis-trans isomerase-like 4	57	1.20134	NA	1.20134	IDEA	0.00079913	NA	0.00079913	TRUE	FALSE
Q3TDD9	Ppp1r21	Protein phosphatase 1 regulatory subunit 21	88	4.68001	NA	4.68001	IDEA	2.18e-13	NA	2.18e-13	TRUE	FALSE
P63330	Ppp2ca	Serine/threonine-protein phosphatase 2A catalytic subunit alpha isoform	36	1.74305	NA	1.74305	IDEA	6.93e-07	NA	6.93e-07	TRUE	FALSE
P62715	Ppp2cb	Serine/threonine-protein phosphatase 2A catalytic subunit beta isoform	36	3.43011	NA	3.43011	IDEA	4.2e-07	NA	4.2e-07	TRUE	FALSE
Q76MZ3	Ppp2r1a	Serine/threonine-protein phosphatase 2A 65 kDa regulatory subunit A alpha isoform	65	2.09615	NA	2.09615	IDEA	6.01e-07	NA	6.01e-07	TRUE	FALSE
Q6ZWR4	Ppp2r2b	Serine/threonine-protein phosphatase 2A 55 kDa regulatory subunit B beta isoform	52	6.05832	NA	6.05832	IDEA	8.25e-11	NA	8.25e-11	TRUE	FALSE
Q4FK66	Prpf38a	Pre-mRNA-splicing factor 38A	37	3.65143	NA	3.65143	IDEA	0.000984328	NA	0.000984328	TRUE	FALSE
Q61136	Prpf4b	Serine/threonine-protein kinase PRP4 homolog	117	1.53375	NA	1.53375	IDEA	2e-06	NA	2e-06	TRUE	FALSE
Q8VDM4	Psip1	PC4 and SFRS1-interacting protein OS=Mus musculus OX=10090 GN=Psip1 PE=1 SV=1	100.203	NA	1.74633	1.74633	DUKE	NA	0.0113265	0.0113265	FALSE	TRUE
O55234	Psmb5	Proteasome subunit beta type-5 OS=Mus musculus OX=10090 GN=Psmb5 PE=1 SV=3	28.532	NA	1.07269	1.07269	DUKE	NA	8.56e-06	8.56e-06	FALSE	TRUE
P68040	Psmd2	26S proteasome non-ATPase regulatory subunit 2 OS=Mus musculus OX=10090 GN=Psmd2 PE=1 SV=1	35.077	NA	3.2171	3.2171	DUKE	NA	4.47e-07	4.47e-07	FALSE	TRUE
Q91Z31	Ptbp2	Polypyrimidine tract-binding protein 2	57	1.73229	NA	1.73229	IDEA	0.000362835	NA	0.000362835	TRUE	FALSE
O35551	Rabep1	Rab GTPase-binding effector protein 1	100	1.88598	NA	1.88598	IDEA	2.18e-05	NA	2.18e-05	TRUE	FALSE
Q60972	Rack1	Receptor of activated protein C kinase 1 OS=Mus musculus OX=10090 GN=Rack1 PE=1 SV=3	47.656	NA	1.1332	1.1332	DUKE	NA	3.54e-05	3.54e-05	FALSE	TRUE
Q91VM5	Rbbp4	Histone-binding protein RBBP4 OS=Mus musculus OX=10090 GN=Rbbp4 PE=1 SV=5	42.162	NA	1.41171	1.41171	DUKE	NA	4.08e-07	4.08e-07	FALSE	TRUE
B2RY56	Rbm25	RNA-binding protein 25	100	2.49975	NA	2.49975	IDEA	2.35e-09	NA	2.35e-09	TRUE	FALSE
Q91YQ5	Rbmxl1	RNA binding motif protein, X-linked-like-1 OS=Mus musculus OX=10090 GN=Rbmxl1 PE=2 SV=1	68.528	NA	1.52922	1.52922	DUKE	NA	0.00155066	0.00155066	FALSE	TRUE
Q8VE37	Rcc1	Regulator of chromosome condensation OS=Mus musculus OX=10090 GN=Rcc1 PE=1 SV=1	44.931	NA	2.95658	2.95658	DUKE	NA	0.000207589	0.000207589	FALSE	TRUE
P12970	Rpl7a	60S ribosomal protein L7a	30	2.7907	NA	2.7907	IDEA	1.58e-07	NA	1.58e-07	TRUE	FALSE
Q8VEM8	Rpn1	Dolichyl-diphosphooligosaccharide--protein glycosyltransferase subunit 1 OS=Mus musculus OX=10090 GN=Rpn1 PE=1 SV=1	39.632	NA	1.72843	1.72843	DUKE	NA	1.12e-05	1.12e-05	FALSE	TRUE
Q3TKT4	Rpn2	Dolichyl-diphosphooligosaccharide--protein glycosyltransferase subunit 2 OS=Mus musculus OX=10090 GN=Rpn2 PE=1 SV=1	181.427	NA	2.06173	2.06173	DUKE	NA	0.000158886	0.000158886	FALSE	TRUE
P62702	Rps4x	40S ribosomal protein S4, X isoform	30	1.14024	NA	1.14024	IDEA	6.28e-05	NA	6.28e-05	TRUE	FALSE
Q9D394	Rufy3	Protein RUFY3	53	2.87751	NA	2.87751	IDEA	3.41e-08	NA	3.41e-08	TRUE	FALSE
Q91ZW3	Senp7	Sentrin-specific protease 7 OS=Mus musculus OX=10090 GN=Senp7 PE=1 SV=1	121.627	NA	3.04695	3.04695	DUKE	NA	0.0130171	0.0130171	FALSE	TRUE
Q9Z0H3	Septin-7	Septin-7 OS=Mus musculus OX=10090 GN=Septin7 PE=1 SV=1	44.141	NA	1.03803	1.03803	DUKE	NA	4.82e-06	4.82e-06	FALSE	TRUE
Q923D4	Sf3b5	Splicing factor 3B subunit 5	10	1.23133	NA	1.23133	IDEA	0.0007408	NA	0.0007408	TRUE	FALSE
P57776	Slc1a3	Excitatory amino acid transporter 1 OS=Mus musculus OX=10090 GN=Slc1a3 PE=1 SV=2	31.293	NA	1.76661	1.76661	DUKE	NA	6.24e-06	6.24e-06	FALSE	TRUE
P27546	Slc25a3	Phosphate carrier protein, mitochondrial OS=Mus musculus OX=10090 GN=Slc25a3 PE=1 SV=1	117.429	NA	1.43443	1.43443	DUKE	NA	1.92e-05	1.92e-05	FALSE	TRUE
Q6P5D8	Smarca4	Transcription activator BRG1 OS=Mus musculus OX=10090 GN=Smarca4 PE=1 SV=1	225.648	NA	1.66414	1.66414	DUKE	NA	0.0028198	0.0028198	FALSE	TRUE
P62315	Smarca5	SWI/SNF-related matrix-associated actin-dependent regulator of chromatin subfamily A member 5 OS=Mus musculus OX=10090 GN=Smarca5 PE=1 SV=1	13.282	NA	3.5974	3.5974	DUKE	NA	1.58e-06	1.58e-06	FALSE	TRUE
P84104	Smarcb1	SWI/SNF-related matrix-associated actin-dependent regulator of chromatin subfamily B member 1 OS=Mus musculus OX=10090 GN=Smarcb1 PE=1 SV=1	19.33	NA	1.89579	1.89579	DUKE	NA	0.00902142	0.00902142	FALSE	TRUE
Q6PDM2	Smchd1	Structural maintenance of chromosomes flexible hinge domain-containing protein 1 OS=Mus musculus OX=10090 GN=Smchd1 PE=1 SV=2	27.745	NA	2.96988	2.96988	DUKE	NA	0.0114202	0.0114202	FALSE	TRUE
Q6PE01	Snrnp40	U5 small nuclear ribonucleoprotein 40 kDa protein	39	1.04911	NA	1.04911	IDEA	0.00799971	NA	0.00799971	TRUE	FALSE
Q9D0T1	Snrpd1	Small nuclear ribonucleoprotein Sm D1 OS=Mus musculus OX=10090 GN=Snrpd1 PE=1 SV=1	14.174	NA	2.01128	2.01128	DUKE	NA	0.0242166	0.0242166	FALSE	TRUE
Q9R190	Snu13	NHP2-like protein 1 OS=Mus musculus OX=10090 GN=Snu13 PE=1 SV=4	75.03	NA	2.83597	2.83597	DUKE	NA	2.78e-05	2.78e-05	FALSE	TRUE
Q52KI8	Srrm1	Serine/arginine repetitive matrix protein 1	107	1.29433	NA	1.29433	IDEA	0.00305627	NA	0.00305627	TRUE	FALSE
Q920B9	Srsf1	Serine/arginine-rich splicing factor 1 OS=Mus musculus OX=10090 GN=Srsf1 PE=1 SV=3	119.825	NA	1.41454	1.41454	DUKE	NA	0.000653539	0.000653539	FALSE	TRUE
Q7TMK9	Srsf3	Serine/arginine-rich splicing factor 3 OS=Mus musculus OX=10090 GN=Srsf3 PE=1 SV=1	69.633	NA	1.04218	1.04218	DUKE	NA	0.00073256	0.00073256	FALSE	TRUE
Q8VE97	Srsf4	Serine/arginine-rich splicing factor 4	56	1.54674	NA	1.54674	IDEA	0.000227448	NA	0.000227448	TRUE	FALSE
Q3TWW8	Srsf6	Serine/arginine-rich splicing factor 6	39	2.19109	NA	2.19109	IDEA	0.000324389	NA	0.000324389	TRUE	FALSE
Q921F2	Ssrp1	FACT complex subunit SSRP1 OS=Mus musculus OX=10090 GN=Ssrp1 PE=1 SV=2	44.548	NA	2.30525	2.30525	DUKE	NA	0.00779451	0.00779451	FALSE	TRUE
Q99L47	St13	Hsc70-interacting protein	42	1.05885	NA	1.05885	IDEA	0.0344967	NA	0.0344967	TRUE	FALSE
Q08943	Supt16h	FACT complex subunit SPT16 OS=Mus musculus OX=10090 GN=Supt16h PE=1 SV=2	80.86	NA	4.03912	4.03912	DUKE	NA	0.00135995	0.00135995	FALSE	TRUE
Q8K4L3	Svil	Supervillin	243	1.16923	NA	1.16923	IDEA	0.0290025	NA	0.0290025	TRUE	FALSE
P49312	Syncrip	Heterogeneous nuclear ribonucleoprotein Q OS=Mus musculus OX=10090 GN=Syncrip PE=1 SV=2	34.196	NA	1.3632	1.3632	DUKE	NA	0.00102228	0.00102228	FALSE	TRUE
O35144	Tardbp	TAR DNA-binding protein 43 OS=Mus musculus OX=10090 GN=Tardbp PE=1 SV=1	60.263	NA	1.4921	1.4921	DUKE	NA	7.3e-05	7.3e-05	FALSE	TRUE
Q8CGF7	Tcerg1	Transcription elongation regulator 1	124	2.62372	NA	2.62372	IDEA	0.00184819	NA	0.00184819	TRUE	FALSE
Q61029	Terf2	Telomeric repeat-binding factor 2 OS=Mus musculus OX=10090 GN=Terf2 PE=1 SV=3	50.373	NA	2.99954	2.99954	DUKE	NA	0.0252312	0.0252312	FALSE	TRUE
Q91VL8	Terf2ip	Telomeric repeat-binding factor 2-interacting protein 1 OS=Mus musculus OX=10090 GN=Terf2ip PE=1 SV=1	43.353	NA	2.02638	2.02638	DUKE	NA	2.71e-06	2.71e-06	FALSE	TRUE
Q3TEA8	Tmpo	Lamina-associated polypeptide 2, isoforms beta/delta/epsilon/gamma OS=Mus musculus OX=10090 GN=Tmpo PE=1 SV=4	60.867	NA	2.32435	2.32435	DUKE	NA	3.18e-05	3.18e-05	FALSE	TRUE
Q04750	Top1	DNA topoisomerase 1 OS=Mus musculus OX=10090 GN=Top1 PE=1 SV=2	90.876	NA	3.82722	3.82722	DUKE	NA	7.06e-05	7.06e-05	FALSE	TRUE
Q64511	Top2b	DNA topoisomerase 2-beta OS=Mus musculus OX=10090 GN=Top2b PE=1 SV=2	181.909	NA	2.89421	2.89421	DUKE	NA	1.08e-06	1.08e-06	FALSE	TRUE
P17751	Tpi1	Triosephosphate isomerase OS=Mus musculus OX=10090 GN=Tpi1 PE=1 SV=4	26.713	NA	1.36689	1.36689	DUKE	NA	4.29e-05	4.29e-05	FALSE	TRUE
P62996	Tra2b	Transformer-2 protein homolog beta OS=Mus musculus OX=10090 GN=Tra2b PE=1 SV=1	33.666	NA	1.05299	1.05299	DUKE	NA	0.00312258	0.00312258	FALSE	TRUE
Q61187	Tsg101	Tumor susceptibility gene 101 protein	44	1.22791	NA	1.22791	IDEA	0.00962674	NA	0.00962674	TRUE	FALSE
P68368	Tuba4a	Tubulin alpha-4A chain	50	1.44098	NA	1.44098	IDEA	0.000178236	NA	0.000178236	TRUE	FALSE
Q7TMM9	Tubb2a	Tubulin beta-2A chain	50	1.96746	NA	1.96746	IDEA	3.29e-06	NA	3.29e-06	TRUE	FALSE
Q9CWF2	Tubb2b	Tubulin beta-2B chain	50	2.2692	NA	2.2692	IDEA	2.13e-06	NA	2.13e-06	TRUE	FALSE
Q9D6F9	Tubb4a	Tubulin beta-4A chain	50	1.36874	NA	1.36874	IDEA	1.51e-06	NA	1.51e-06	TRUE	FALSE
P68372	Tubb4b	Tubulin beta-4B chain	50	1.85005	NA	1.85005	IDEA	2.94e-05	NA	2.94e-05	TRUE	FALSE
P99024	Tubb5	Tubulin beta-5 chain	50	1.91363	NA	1.91363	IDEA	6.27e-06	NA	6.27e-06	TRUE	FALSE
Q9CQ79	Txndc9	Thioredoxin domain-containing protein 9	26	2.25241	NA	2.25241	IDEA	1.17e-05	NA	1.17e-05	TRUE	FALSE
P26369	U2af2	Splicing factor U2AF 65 kDa subunit	54	1.59552	NA	1.59552	IDEA	8.66e-06	NA	8.66e-06	TRUE	FALSE
P25976	Ubtf	Nucleolar transcription factor 1	90	2.76811	NA	2.76811	IDEA	0.00035277	NA	0.00035277	TRUE	FALSE
Q91YL3	Uckl1	Uridine-cytidine kinase-like 1	61	2.83701	NA	2.83701	IDEA	1.11e-06	NA	1.11e-06	TRUE	FALSE
Q9Z2R6	Unc119	Protein unc-119 homolog A	27	1.13721	NA	1.13721	IDEA	1.84e-06	NA	1.84e-06	TRUE	FALSE
Q60932	Vdac1	Voltage-dependent anion-selective channel protein 1 OS=Mus musculus OX=10090 GN=Vdac1 PE=1 SV=3	32.351	NA	1.27464	1.27464	DUKE	NA	0.0204477	0.0204477	FALSE	TRUE
Q60930	Vdac2	Voltage-dependent anion-selective channel protein 2 OS=Mus musculus OX=10090 GN=Vdac2 PE=1 SV=2	31.733	NA	1.1999	1.1999	DUKE	NA	8.93e-05	8.93e-05	FALSE	TRUE
Q9JHB4	Wdr31	WD repeat-containing protein 31	41	3.51865	NA	3.51865	IDEA	1.66e-07	NA	1.66e-07	TRUE	FALSE
Q3TWF6	Wdr70	WD repeat-containing protein 70	73	1.81622	NA	1.81622	IDEA	0.010515	NA	0.010515	TRUE	FALSE
Q80ZK9	Wdtc1	WD and tetratricopeptide repeats protein 1	76	3.87262	NA	3.87262	IDEA	4.16e-08	NA	4.16e-08	TRUE	FALSE
Q60596	Xrcc1	DNA repair protein XRCC1 OS=Mus musculus OX=10090 GN=Xrcc1 PE=1 SV=2	68.971	NA	2.95621	2.95621	DUKE	NA	2.27e-06	2.27e-06	FALSE	TRUE
Q9R0I7	Ylpm1	YLP motif-containing protein 1 OS=Mus musculus OX=10090 GN=Ylpm1 PE=2 SV=2	155.129	NA	1.37476	1.37476	DUKE	NA	0.000188584	0.000188584	FALSE	TRUE
E9Q5K9	Ythdc1	YTH domain-containing protein 1	86	2.65474	NA	2.65474	IDEA	2.42e-08	NA	2.42e-08	TRUE	FALSE
O88532	Zfr	Zinc finger RNA-binding protein OS=Mus musculus OX=10090 GN=Zfr PE=1 SV=2	116.859	NA	1.10803	1.10803	DUKE	NA	0.000335231	0.000335231	FALSE	TRUE
Q69Z99	Znf512	Zinc finger protein 512 OS=Mus musculus OX=10090 GN=Znf512 PE=2 SV=2	63.908	NA	3.00675	3.00675	DUKE	NA	0.00335439	0.00335439	FALSE	TRUE
Q61464	Znf638	Zinc finger protein 638 OS=Mus musculus OX=10090 GN=Znf638 PE=1 SV=2	218.134	NA	2.2711	2.2711	DUKE	NA	0.0255074	0.0255074	FALSE	TRUE
