# Supplementary material for: Mapping the chaperonin TRiC/CCT interactome in mouse photoreceptors reveals functional significance for energy metabolism
Source: PLoS One. 2026 Jul 29;21(7):e0345843. doi: 10.1371/journal.pone.0345843 (PMC13419182; doi:10.1371/journal.pone.0345843)
Supplement: S3 Table — (XLSX) [file pone.0345843.s003.xlsx]

## Sheet: Significant_Changes_at_P14 
ProteinName	AccessionNumber	MolecularWeight	ProteinGroupScore	IdentifiedPeptideCount	Exclusivity	UniProt ID	genesymbol	description	uniquekey	WT-1	WT-2	WT-3	WT-4	WT-5	P14-1	P14-2	P14-3	P14-4	P14-5	log2FC	CI.L	CI.R	average_intensity	t	B	q.Value	adj.P.Val
sp|P26039|TLN1_MOUSE Talin-1 OS=Mus musculus OX=10090 GN=Tln1 PE=1 SV=2	TLN1_MOUSE	270 kDa	0.993098	2	0.5	P26039	Tln1	Talin-1	Tln1_P26039	23.3257	22.9457	22.5069	19.5801	22.4592	21.0559	18.7657	17.1664	15.6974	20.0026	-3.62591	-5.81544	-1.43637	20.6459	-3.534	-1.55925	0.00690159	0.00306312
sp|P48455|PP2BC_MOUSE Serine/threonine-protein phosphatase 2B catalytic subunit gamma isoform OS=Mus musculus OX=10090 GN=Ppp3cc PE=1 SV=1	PP2BC_MOUSE	59 kDa	0.996881	2	1	P48455	Ppp3cc	Serine/threonine-protein phosphatase 2B catalytic subunit gamma isoform	Ppp3cc_P48455	17.3992	16.7935	16.7589	18.2218	19.0394	14.4633	14.0344	12.1214	NA	17.7379	-3.05329	-5.12258	-0.983997	16.9265	-3.19289	-2.24051	0.00311921	0.00719068
sp|Q9CPY7|AMPL_MOUSE Cytosol aminopeptidase OS=Mus musculus OX=10090 GN=Lap3 PE=1 SV=3	AMPL_MOUSE	56 kDa	0.996183	2	1	Q9CPY7	Lap3	Cytosol aminopeptidase	Lap3_Q9CPY7	18.1864	16.5148	17.8056	20.7978	18.7352	17.2583	17.5498	15.4476	10.8209	16.8052	-2.83161	-5.16178	-0.501451	16.9209	-2.59328	-3.13117	0.00381662	0.0205408
sp|P10107|ANXA1_MOUSE Annexin A1 OS=Mus musculus OX=10090 GN=Anxa1 PE=1 SV=2	ANXA1_MOUSE	39 kDa	0.998283	3	1	P10107	Anxa1	Annexin A1	Anxa1_P10107	18.2747	19.0878	16.8921	19.9091	19.5927	16.947	15.8312	15.2111	15.6431	16.8187	-2.66104	-4.04804	-1.27403	17.1858	-4.09424	-0.626941	0.00171709	0.000983145
sp|Q9CQ79|TXND9_MOUSE Thioredoxin domain-containing protein 9 OS=Mus musculus OX=10090 GN=Txndc9 PE=1 SV=1	TXND9_MOUSE	26 kDa	0.996377	13	1	Q9CQ79	Txndc9	Thioredoxin domain-containing protein 9	Txndc9_Q9CQ79	25.7335	24.9858	25.434	25.9519	26.1473	24.4299	24.0662	22.1598	22.4211	23.8728	-2.26053	-3.42593	-1.09514	24.5678	-4.13941	-0.553006	0.00362278	0.000897767
sp|Q80ZK9|WDTC1_MOUSE WD and tetratricopeptide repeats protein 1 OS=Mus musculus OX=10090 GN=Wdtc1 PE=1 SV=1	WDTC1_MOUSE	76 kDa	0.995519	6	1	Q80ZK9	Wdtc1	WD and tetratricopeptide repeats protein 1	Wdtc1_Q80ZK9	20.4308	19.7114	19.548	20.0938	19.9756	18.6258	18.5097	16.8532	16.764	18.6321	-2.07491	-3.37177	-0.778046	19.1595	-3.41434	-1.76076	0.00448062	0.00390966
sp|Q91YL3|UCKL1_MOUSE Uridine-cytidine kinase-like 1 OS=Mus musculus OX=10090 GN=Uckl1 PE=1 SV=1	UCKL1_MOUSE	61 kDa	0.996157	2	1	Q91YL3	Uckl1	Uridine-cytidine kinase-like 1	Uckl1_Q91YL3	18.2809	17.9009	17.5131	18.0252	18.7981	16.7342	16.4867	15.1754	15.7329	17.1884	-1.84015	-2.79147	-0.888824	17.4151	-4.15447	-0.632262	0.00384321	0.00100265
sp|P99024|TBB5_MOUSE Tubulin beta-5 chain OS=Mus musculus OX=10090 GN=Tubb5 PE=1 SV=1	TBB5_MOUSE	50 kDa	0.997918	18	0.17	P99024	Tubb5	Tubulin beta-5 chain	Tubb5_P99024	25.6854	24.8455	25.3405	25.4836	25.9699	24.629	24.3116	22.4015	23.476	23.8585	-1.72967	-2.64781	-0.811531	24.6352	-4.02028	-0.748477	0.00208213	0.00114118
sp|P68369|TBA1A_MOUSE Tubulin alpha-1A chain OS=Mus musculus OX=10090 GN=Tuba1a PE=1 SV=1	TBA1A_MOUSE	50 kDa	0.999299	14	0.36	P68369	Tuba1a	Tubulin alpha-1A chain	Tuba1a_P68369	26.0263	25.1407	26.0327	26.4895	26.7139	24.7214	23.9899	23.9166	24.9707	24.1735	-1.72619	-2.54317	-0.909208	25.1112	-4.50579	0.0518697	0.000700838	0.000424276
sp|Q61687|ATRX_MOUSE Transcriptional regulator ATRX OS=Mus musculus OX=10090 GN=Atrx PE=1 SV=3	ATRX_MOUSE	279 kDa	0.993611	2	1	Q61687	Atrx	Transcriptional regulator ATRX	Atrx_Q61687	15.9251	14.7858	15.6966	16.9903	15.5548	12.7692	13.7839	16.0199	15.2586	12.8759	-1.64901	-3.17656	-0.121453	15.0532	-2.31856	-3.58448	0.00638861	0.0363072
sp|P61027|RAB10_MOUSE Ras-related protein Rab-10 OS=Mus musculus OX=10090 GN=Rab10 PE=1 SV=1	RAB10_MOUSE	23 kDa	0.993771	3	0.33	P61027	Rab10	Ras-related protein Rab-10	Rab10_P61027	18.0068	17.6611	18.6093	17.8263	17.8569	16.7168	15.6408	16.1328	16.5784	16.6987	-1.63857	-2.59907	-0.678081	16.5822	-3.66407	-1.41389	0.00622937	0.00261063
sp|Q9D6F9|TBB4A_MOUSE Tubulin beta-4A chain OS=Mus musculus OX=10090 GN=Tubb4a PE=1 SV=3	TBB4A_MOUSE	50 kDa	0.998515	14	0.14	Q9D6F9	Tubb4a	Tubulin beta-4A chain	Tubb4a_Q9D6F9	20.0723	19.3981	19.1416	19.2857	19.8898	18.5003	17.3727	16.948	18.3899	18.6289	-1.58952	-2.87139	-0.307649	18.9249	-2.6462	-3.04487	0.00148485	0.0184926
sp|Q8K0G5|EIPR1_MOUSE EARP and GARP complex-interacting protein 1 OS=Mus musculus OX=10090 GN=Eipr1 PE=1 SV=2	EIPR1_MOUSE	43 kDa	0.99648	2	1	Q8K0G5	Eipr1	EARP and GARP complex-interacting protein 1	Eipr1_Q8K0G5	17.4344	17.4374	18.1739	18.1719	16.5312	15.664	16.8171	15.7449	15.921	16.8957	-1.34123	-2.15086	-0.531598	17.0068	-3.53274	-1.55398	0.0035198	0.00303791
sp|P97300|NPTN_MOUSE Neuroplastin OS=Mus musculus OX=10090 GN=Nptn PE=1 SV=3	NPTN_MOUSE	44 kDa	0.994978	2	1	P97300	Nptn	Neuroplastin	Nptn_P97300	18.7533	18.9816	18.5273	18.4089	16.9869	15.5599	16.8753	18.0196	17.968	17.0342	-1.2402	-2.40109	-0.0793096	17.8009	-2.29452	-3.6214	0.00502229	0.0379939
sp|Q7TMM9|TBB2A_MOUSE Tubulin beta-2A chain OS=Mus musculus OX=10090 GN=Tubb2a PE=1 SV=1	TBB2A_MOUSE	50 kDa	0.997946	16	0.12	Q7TMM9	Tubb2a	Tubulin beta-2A chain	Tubb2a_Q7TMM9	23.5917	22.9824	22.7975	22.6767	22.3774	22.6	22.3527	20.391	21.3578	22.0626	-1.13234	-2.20663	-0.0580472	22.3869	-2.24934	-3.6778	0.00205374	0.040165
sp|P68372|TBB4B_MOUSE Tubulin beta-4B chain OS=Mus musculus OX=10090 GN=Tubb4b PE=1 SV=1	TBB4B_MOUSE	50 kDa	0.992526	16	0.06	P68372	Tubb4b	Tubulin beta-4B chain	Tubb4b_P68372	22.7502	22.3761	22.3281	22.5078	22.5675	22.3006	22.179	20.2999	20.9025	21.3599	-1.09757	-2.12709	-0.0680435	21.9041	-2.27508	-3.63791	0.00747366	0.0382317
sp|P68368|TBA4A_MOUSE Tubulin alpha-4A chain OS=Mus musculus OX=10090 GN=Tuba4a PE=1 SV=1	TBA4A_MOUSE	50 kDa	0.997839	14	0.36	P68368	Tuba4a	Tubulin alpha-4A chain	Tuba4a_P68368	23.9003	23.079	22.885	23.6547	23.6159	23.026	21.6781	22.1626	22.4994	22.5417	-1.04541	-2.08328	-0.00753476	22.5254	-2.14953	-3.83063	0.00216114	0.0485597
sp|P01942|HBA_MOUSE Hemoglobin subunit alpha OS=Mus musculus OX=10090 GN=Hba PE=1 SV=2	HBA_MOUSE	15 kDa	0.997368	3	1	P01942	Hba	Hemoglobin subunit alpha	Hba_P01942	21.2098	20.8123	20.3841	21.9147	20.1786	19.7741	20.0169	19.7476	20.3704	19.5678	-1.00455	-1.71162	-0.29748	20.0089	-3.02974	-2.40392	0.00263177	0.00849036
sp|Q8K2C9|HACD3_MOUSE Very-long-chain (3R)-3-hydroxyacyl-CoA dehydratase 3 OS=Mus musculus OX=10090 GN=Hacd3 PE=1 SV=2	HACD3_MOUSE	43 kDa	0.993688	2	1	Q8K2C9	Hacd3	Very-long-chain (3R)-3-hydroxyacyl-CoA dehydratase 3	Hacd3_Q8K2C9	18.4995	17.8127	18.557	17.6991	17.7961	17.3409	17.3348	16.0295	17.1863	17.7121	-0.952182	-1.83005	-0.074315	17.6858	-2.31394	-3.5766	0.00631182	0.0354192
sp|Q6PIC6|AT1A3_MOUSE Sodium/potassium-transporting ATPase subunit alpha-3 OS=Mus musculus OX=10090 GN=Atp1a3 PE=1 SV=1	AT1A3_MOUSE	112 kDa	0.998621	17	0.53	Q6PIC6	Atp1a3	Sodium/potassium-transporting ATPase subunit alpha-3	Atp1a3_Q6PIC6	22.2732	22.3475	22.3238	22.5555	21.4866	21.0897	20.6113	21.7487	21.8051	21.019	-0.942554	-1.65696	-0.228148	21.5609	-2.81356	-2.76571	0.00137939	0.0131537
sp|P17751|TPIS_MOUSE Triosephosphate isomerase OS=Mus musculus OX=10090 GN=Tpi1 PE=1 SV=5	TPIS_MOUSE	27 kDa	0.997875	8	1	P17751	Tpi1	Triosephosphate isomerase	Tpi1_P17751	22.3523	22.3705	22.8256	22.0511	22.2417	21.4921	21.0981	21.261	22.5292	21.1259	-0.866999	-1.58437	-0.149627	21.7531	-2.57733	-3.1546	0.00212455	0.0210988
sp|Q8BTM8|FLNA_MOUSE Filamin-A OS=Mus musculus OX=10090 GN=Flna PE=1 SV=5	FLNA_MOUSE	281 kDa	0.996256	2	1	Q8BTM8	Flna	Filamin-A	Flna_Q8BTM8	20.9841	19.5612	19.6621	20.668	19.9951	19.5701	19.6832	19.5107	19.0159	19.1471	-0.788688	-1.44643	-0.130946	19.5763	-2.55708	-3.1875	0.00374383	0.0219624
sp|Q8K386|RAB15_MOUSE Ras-related protein Rab-15 OS=Mus musculus OX=10090 GN=Rab15 PE=1 SV=1	RAB15_MOUSE	24 kDa	0.994462	2	0.5	Q8K386	Rab15	Ras-related protein Rab-15	Rab15_Q8K386	20.6797	21.2818	21.2751	21.0909	20.9395	20.3397	20.0296	20.3359	20.9198	20.3886	-0.650697	-1.21992	-0.0814741	20.5685	-2.43777	-3.37972	0.00553831	0.027781
sp|Q8BZQ7|ANC2_MOUSE Anaphase-promoting complex subunit 2 OS=Mus musculus OX=10090 GN=Anapc2 PE=1 SV=2	ANC2_MOUSE	95 kDa	0.995739	4	1	Q8BZQ7	Anapc2	Anapc2	Anaphase-promoting complex subunit 2	17.4279	17.7199	17.5299	17.743	17.442	17.9623	17.5183	18.1394	18.3114	18.5751	0.528771	0.0104235	1.04712	17.9072	2.17542	-3.79008	0.00426147	0.0461002
sp|Q9CX56|PSMD8_MOUSE 26S proteasome non-ATPase regulatory subunit 8 OS=Mus musculus OX=10090 GN=Psmd8 PE=1 SV=2	PSMD8_MOUSE	40 kDa	0.992318	4	1	Q9CX56	Psmd8	26S proteasome non-ATPase regulatory subunit 8	Psmd8_Q9CX56	20.4022	20.4719	20.7986	21.092	21.0094	21.4935	21.5416	20.7268	21.9993	21.1414	0.625719	0.0428827	1.20856	21.0963	2.28944	-3.61406	0.00768219	0.0370634
sp|O35593|PSDE_MOUSE 26S proteasome non-ATPase regulatory subunit 14 OS=Mus musculus OX=10090 GN=Psmd14 PE=1 SV=2	PSDE_MOUSE	35 kDa	0.997557	2	1	O35593	Psmd14	26S proteasome non-ATPase regulatory subunit 14	Psmd14_O35593	21.3307	21.5374	21.8647	21.7902	22.0022	22.3807	22.4225	21.998	23.0652	21.8754	0.643322	0.0232755	1.26337	22.1212	2.21258	-3.73313	0.00244332	0.0429504
sp|P17879|HS71B_MOUSE Heat shock 70 kDa protein 1B OS=Mus musculus OX=10090 GN=Hspa1b PE=1 SV=3	HS71B_MOUSE	70 kDa	0.997549	11	0.36	P17879	Hspa1b	Heat shock 70 kDa protein 1B	Hspa1b_P17879	20.5753	20.5884	20.8331	20.669	20.4957	21.4143	21.3528	20.8559	21.7438	21.0292	0.646902	0.170426	1.12338	20.8899	2.8953	-2.62943	0.00245116	0.0111526
sp|Q61696|HS71A_MOUSE Heat shock 70 kDa protein 1A OS=Mus musculus OX=10090 GN=Hspa1a PE=1 SV=2	HS71A_MOUSE	70 kDa	0.997549	11	0.36	Q61696	Hspa1a	Heat shock 70 kDa protein 1A	Hspa1a_Q61696	20.5753	20.5884	20.8331	20.669	20.4957	21.4143	21.3528	20.8559	21.7438	21.0292	0.646902	0.170426	1.12338	20.8899	2.8953	-2.62943	0.00245116	0.0111526
sp|Q8BG32|PSD11_MOUSE 26S proteasome non-ATPase regulatory subunit 11 OS=Mus musculus OX=10090 GN=Psmd11 PE=1 SV=3	PSD11_MOUSE	47 kDa	0.997715	14	1	Q8BG32	Psmd11	26S proteasome non-ATPase regulatory subunit 11	Psmd11_Q8BG32	21.1404	20.6709	21.7472	22.0194	22.2567	22.2922	21.913	21.9496	23.0788	22.1053	0.700884	0.00303496	1.39873	21.9609	2.14181	-3.8412	0.00228508	0.0491316
sp|Q8R1A4|DOCK7_MOUSE Dedicator of cytokinesis protein 7 OS=Mus musculus OX=10090 GN=Dock7 PE=1 SV=3	DOCK7_MOUSE	241 kDa	0.996516	4	1	Q8R1A4	Dock7	Dedicator of cytokinesis protein 7	Dock7_Q8R1A4	17.5056	16.7034	17.3924	17.5819	17.1518	18.3451	18.0569	17.4678	17.6824	18.4474	0.732913	0.150672	1.31515	17.7778	2.68439	-2.97942	0.00348374	0.0170476
sp|Q9DBX2|PHLP_MOUSE Phosducin-like protein OS=Mus musculus OX=10090 GN=Pdcl PE=1 SV=1	PHLP_MOUSE	34 kDa	0.99912	16	1	Q9DBX2	Pdcl	Phosducin-like protein	Pdcl_Q9DBX2	28.1598	27.4704	27.7688	27.6886	27.8673	29.2994	29.0222	27.7637	27.9328	28.8636	0.785343	0.0425878	1.5281	28.0134	2.25481	-3.66793	0.000879866	0.0396159
sp|Q9D8W5|PSD12_MOUSE 26S proteasome non-ATPase regulatory subunit 12 OS=Mus musculus OX=10090 GN=Psmd12 PE=1 SV=4	PSD12_MOUSE	53 kDa	0.998155	4	1	Q9D8W5	Psmd12	26S proteasome non-ATPase regulatory subunit 12	Psmd12_Q9D8W5	19.8019	19.7993	20.3497	20.6675	20.9468	21.2136	21.0656	20.4992	21.8341	21.0231	0.814067	0.159815	1.46832	20.7715	2.65345	-3.03024	0.00184485	0.018134
sp|P28652|KCC2B_MOUSE Calcium/calmodulin-dependent protein kinase type II subunit beta OS=Mus musculus OX=10090 GN=Camk2b PE=1 SV=2	KCC2B_MOUSE	60 kDa	0.994374	4	0.5	P28652	Camk2b	Calcium/calmodulin-dependent protein kinase type II subunit beta	Camk2b_P28652	18.5276	18.6633	19.4312	18.7528	18.3126	19.5909	19.8654	19.5689	19.4938	19.4609	0.858494	0.306966	1.41002	19.3347	3.31945	-1.91466	0.00562614	0.00470048
sp|Q7TSJ2|MAP6_MOUSE Microtubule-associated protein 6 OS=Mus musculus OX=10090 GN=Map6 PE=1 SV=2	MAP6_MOUSE	96 kDa	0.999009	4	1	Q7TSJ2	Map6	Microtubule-associated protein 6	Map6_Q7TSJ2	19.3799	19.6951	19.4317	18.7812	18.0714	19.8801	19.7488	20.5888	20.3598	19.3911	0.921878	0.171156	1.6726	19.5854	2.61873	-3.08709	0.000990962	0.019433
sp|P46660|AINX_MOUSE Alpha-internexin OS=Mus musculus OX=10090 GN=Ina PE=1 SV=3	AINX_MOUSE	55 kDa	0.993929	2	0.5	P46660	Ina	Alpha-internexin	Ina_P46660	17.5408	17.3482	17.4985	16.7407	17.43	18.813	19.99	17.6168	17.5478	17.4509	0.972065	0.0598115	1.88432	17.7017	2.27395	-3.63966	0.00607106	0.0383145
sp|Q99JI4|PSMD6_MOUSE 26S proteasome non-ATPase regulatory subunit 6 OS=Mus musculus OX=10090 GN=Psmd6 PE=1 SV=1	PSMD6_MOUSE	46 kDa	0.995913	7	1	Q99JI4	Psmd6	26S proteasome non-ATPase regulatory subunit 6	Psmd6_Q99JI4	19.0898	18.8283	19.2083	18.939	19.4121	20.3306	20.8111	19.2624	20.8964	19.2335	1.01127	0.187105	1.83544	19.7432	2.61667	-3.09046	0.00408654	0.0195128
sp|G5E8K5|ANK3_MOUSE Ankyrin-3 OS=Mus musculus OX=10090 GN=Ank3 PE=1 SV=1	ANK3_MOUSE	214 kDa	0.996574	8	0.75	G5E8K5	Ank3	Ankyrin-3	Ank3_G5E8K5	17.6047	17.2229	17.6025	18.1829	17.6017	19.4757	20.1724	17.4446	17.913	18.2731	1.01283	0.0283734	1.99728	18.2525	2.19554	-3.76056	0.00342607	0.0445054
sp|Q9R0I7|YLPM1_MOUSE YLP motif-containing protein 1 OS=Mus musculus OX=10090 GN=Ylpm1 PE=2 SV=2	YLPM1_MOUSE	155 kDa	0.992227	3	1	Q9R0I7	Ylpm1	YLP motif-containing protein 1	Ylpm1_Q9R0I7	17.32	17.5503	16.8059	16.326	16.8785	17.794	18.2546	19.1478	17.5801	18.1874	1.21663	0.29227	2.14099	17.7174	2.80878	-2.77709	0.007773	0.013361
sp|P62874|GBB1_MOUSE Guanine nucleotide-binding protein G(I)/G(S)/G(T) subunit beta-1 OS=Mus musculus OX=10090 GN=Gnb1 PE=1 SV=3	GBB1_MOUSE	37 kDa	0.999181	10	0.5	P62874	Gnb1	Guanine nucleotide-binding protein G(I)/G(S)/G(T) subunit beta-1	Gnb1_P62874	27.2008	26.5107	25.9689	25.5997	25.8793	28.5384	28.4595	26.5273	26.9013	27.2896	1.31134	0.35295	2.26974	26.1657	2.91994	-2.59216	0.000818974	0.0106809
sp|Q9ERG0|LIMA1_MOUSE LIM domain and actin-binding protein 1 OS=Mus musculus OX=10090 GN=Lima1 PE=1 SV=3	LIMA1_MOUSE	84 kDa	0.995127	4	1	Q9ERG0	Lima1	LIM domain and actin-binding protein 1	Lima1_Q9ERG0	15.9863	15.0619	16.0808	16.154	16.9156	16.8533	17.4753	16.4068	17.4729	19.1053	1.423	0.329046	2.51696	16.6592	2.77592	-2.83151	0.00487279	0.0142721
sp|Q8BH44|COR2B_MOUSE Coronin-2B OS=Mus musculus OX=10090 GN=Coro2b PE=1 SV=2	COR2B_MOUSE	55 kDa	0.992943	4	1	Q8BH44	Coro2b	Coronin-2B	Coro2b_Q8BH44	19.5463	19.0063	19.3631	19.0298	21.1242	21.2892	21.5924	20.6318	20.6427	21.0719	1.43168	0.555092	2.30827	20.2204	3.48426	-1.63971	0.00705701	0.00337379

## Sheet: Significant_Changes_at_P18
ProteinName	AccessionNumber	MolecularWeight	ProteinGroupScore	IdentifiedPeptideCount	Exclusivity	UniProt ID	genesymbol	description	uniquekey	WT-1	WT-2	WT-3	WT-4	WT-5	P18-1	P18-2	P18-3	P18-4	P18-5	log2FC	CI.L	CI.R	average_intensity	t	B	q.Value	adj.P.Val
sp|P61027|RAB10_MOUSE Ras-related protein Rab-10 OS=Mus musculus OX=10090 GN=Rab10 PE=1 SV=1	RAB10_MOUSE	23 kDa	0.993771	3	0.33	P61027	Rab10	Ras-related protein Rab-10	Rab10_P61027	18.0068	17.6611	18.6093	17.8263	17.8569	13.4029	15.3344	15.4415	NA	16.2442	-2.88632	-3.90508	-1.86756	16.5822	-6.08508	2.60147	0.00622937	2.99902e-05
sp|P60879|SNP25_MOUSE Synaptosomal-associated protein 25 OS=Mus musculus OX=10090 GN=Snap25 PE=1 SV=1	SNP25_MOUSE	23 kDa	0.997411	2	1	P60879	Snap25	Synaptosomal-associated protein 25	Snap25_P60879	16.9919	18.2322	18.3361	17.7326	19.0572	14.8283	15.339	16.8128	NA	16.2404	-2.26486	-3.50965	-1.02007	17.0038	-3.90785	-0.973131	0.00258933	0.00161889
sp|Q9CZX8|RS19_MOUSE 40S ribosomal protein S19 OS=Mus musculus OX=10090 GN=Rps19 PE=1 SV=3	RS19_MOUSE	16 kDa	0.993558	2	1	Q9CZX8	Rps19	40S ribosomal protein S19	Rps19_Q9CZX8	19.8166	20.0305	20.8287	22.8842	24.3946	19.3051	19.5027	20.1666	17.5202	20.9903	-2.09391	-4.13625	-0.0515794	20.4153	-2.18793	-4.02865	0.006442	0.0451535
sp|P10107|ANXA1_MOUSE Annexin A1 OS=Mus musculus OX=10090 GN=Anxa1 PE=1 SV=2	ANXA1_MOUSE	39 kDa	0.998283	3	1	P10107	Anxa1	Annexin A1	Anxa1_P10107	18.2747	19.0878	16.8921	19.9091	19.5927	16.655	17.2825	15.3318	18.5164	15.7938	-2.03537	-3.42238	-0.648366	17.1858	-3.1316	-2.34965	0.00171709	0.00695489
sp|Q6NXH9|K2C73_MOUSE Keratin, type II cytoskeletal 73 OS=Mus musculus OX=10090 GN=Krt73 PE=1 SV=1	K2C73_MOUSE	59 kDa	0.995191	11	0.36	Q6NXH9	Krt73	Keratin, type II cytoskeletal 73	Krt73_Q6NXH9	19.9689	19.1711	18.7623	23.2322	22.3505	19.4311	19.7457	16.4394	18.3937	19.3153	-2.03195	-3.8171	-0.246806	19.6169	-2.42907	-3.61944	0.00480878	0.0283726
sp|P16125|LDHB_MOUSE L-lactate dehydrogenase B chain OS=Mus musculus OX=10090 GN=Ldhb PE=1 SV=2	LDHB_MOUSE	37 kDa	0.997945	2	0.5	P16125	Ldhb	L-lactate dehydrogenase B chain	Ldhb_P16125	17.4376	17.8104	16.1055	18.0203	17.5028	13.1065	16.775	14.9119	NA	16.6019	-2.0265	-3.49401	-0.558997	16.3253	-2.98817	-2.66474	0.00205479	0.010634
sp|P12382|PFKAL_MOUSE ATP-dependent 6-phosphofructokinase, liver type OS=Mus musculus OX=10090 GN=Pfkl PE=1 SV=4	PFKAL_MOUSE	85 kDa	0.995774	4	0.5	P12382	Pfkl	ATP-dependent 6-phosphofructokinase, liver type	Pfkl_P12382	19.3903	18.487	18.8871	18.8817	17.4781	18.0074	17.4103	15.9973	15.5734	17.2884	-1.76944	-2.97078	-0.568107	17.6791	-3.14321	-2.32808	0.00422619	0.0067927
sp|P52480|KPYM_MOUSE Pyruvate kinase PKM OS=Mus musculus OX=10090 GN=Pkm PE=1 SV=4	KPYM_MOUSE	58 kDa	0.998758	12	1	P52480	Pkm	Pyruvate kinase PKM	Pkm_P52480	24.0959	23.4333	23.4936	23.7177	22.7073	20.9245	22.0832	21.9387	21.551	22.307	-1.72869	-2.56456	-0.892821	22.7115	-4.41037	0.0447279	0.00124186	0.000513026
sp|P01942|HBA_MOUSE Hemoglobin subunit alpha OS=Mus musculus OX=10090 GN=Hba PE=1 SV=2	HBA_MOUSE	15 kDa	0.997368	3	1	P01942	Hba	Hemoglobin subunit alpha	Hba_P01942	21.2098	20.8123	20.3841	21.9147	20.1786	19.7196	19.3446	18.8226	18.8453	19.4255	-1.66838	-2.37545	-0.961313	20.0089	-5.03187	1.16149	0.00263177	0.000151522
sp|Q9CYT6|CAP2_MOUSE Adenylyl cyclase-associated protein 2 OS=Mus musculus OX=10090 GN=Cap2 PE=1 SV=1	CAP2_MOUSE	53 kDa	0.997623	3	1	Q9CYT6	Cap2	Adenylyl cyclase-associated protein 2	Cap2_Q9CYT6	18.2583	19.6484	20.1987	19.5494	20.2145	18.2524	18.6188	17.2196	16.2722	19.1805	-1.66517	-2.84706	-0.48328	18.7055	-3.00665	-2.58107	0.00237657	0.00896259
sp|P68368|TBA4A_MOUSE Tubulin alpha-4A chain OS=Mus musculus OX=10090 GN=Tuba4a PE=1 SV=1	TBA4A_MOUSE	50 kDa	0.997839	14	0.36	P68368	Tuba4a	Tubulin alpha-4A chain	Tuba4a_P68368	23.9003	23.079	22.885	23.6547	23.6159	22.5387	22.7204	21.3763	19.8093	22.3942	-1.65919	-2.69706	-0.621322	22.5254	-3.41157	-1.82698	0.00216114	0.00393173
sp|P09411|PGK1_MOUSE Phosphoglycerate kinase 1 OS=Mus musculus OX=10090 GN=Pgk1 PE=1 SV=4	PGK1_MOUSE	45 kDa	0.998131	3	1	P09411	Pgk1	Phosphoglycerate kinase 1	Pgk1_P09411	20.7421	20.0306	18.428	19.4986	19.1684	18.7532	18.668	16.7325	16.7638	19.2205	-1.54594	-2.79503	-0.296839	18.8806	-2.64117	-3.24586	0.00186863	0.0186784
sp|P17710|HXK1_MOUSE Hexokinase-1 OS=Mus musculus OX=10090 GN=Hk1 PE=1 SV=3	HXK1_MOUSE	108 kDa	0.996796	2	1	P17710	Hk1	Hexokinase-1	Hk1_P17710	19.5515	18.2355	17.4485	18.1952	17.5126	13.8154	17.9963	16.0991	18.4547	16.9682	-1.52192	-3.00327	-0.0405722	17.708	-2.19248	-4.0211	0.00320436	0.0447648
sp|P62874|GBB1_MOUSE Guanine nucleotide-binding protein G(I)/G(S)/G(T) subunit beta-1 OS=Mus musculus OX=10090 GN=Gnb1 PE=1 SV=3	GBB1_MOUSE	37 kDa	0.999181	10	0.5	P62874	Gnb1	Guanine nucleotide-binding protein G(I)/G(S)/G(T) subunit beta-1	Gnb1_P62874	27.2008	26.5107	25.9689	25.5997	25.8793	25.3511	25.3406	24.1751	24.2176	24.526	-1.50981	-2.4682	-0.551412	26.1657	-3.36185	-1.92008	0.000818974	0.00435135
sp|P20612|GNAT1_MOUSE Guanine nucleotide-binding protein G(t) subunit alpha-1 OS=Mus musculus OX=10090 GN=Gnat1 PE=1 SV=3	GNAT1_MOUSE	40 kDa	0.998525	6	0.83	P20612	Gnat1	Guanine nucleotide-binding protein G(t) subunit alpha-1	Gnat1_P20612	22.1929	21.3137	21.3404	20.5708	20.9883	19.0364	20.5412	19.0862	19.8139	20.3852	-1.50864	-2.54165	-0.475633	20.7285	-3.11662	-2.37748	0.00147501	0.00717003
sp|P35802|GPM6A_MOUSE Neuronal membrane glycoprotein M6-a OS=Mus musculus OX=10090 GN=Gpm6a PE=1 SV=1	GPM6A_MOUSE	31 kDa	0.992624	2	1	P35802	Gpm6a	Neuronal membrane glycoprotein M6-a	Gpm6a_P35802	17.3819	17.9397	19.0294	16.8104	16.1568	15.5095	15.5523	17.129	15.203	16.6243	-1.46004	-2.63244	-0.287644	16.7527	-2.65761	-3.21646	0.00737647	0.0180775
sp|Q9R1P4|PSA1_MOUSE Proteasome subunit alpha type-1 OS=Mus musculus OX=10090 GN=Psma1 PE=1 SV=1	PSA1_MOUSE	30 kDa	0.99652	2	1	Q9R1P4	Psma1	Proteasome subunit alpha type-1	Psma1_Q9R1P4	17.8071	18.2414	18.818	19.0774	19.3438	17.0928	17.5103	18.2489	14.9747	18.3603	-1.42015	-2.60964	-0.23066	18.0504	-2.54785	-3.41158	0.00348014	0.022471
sp|P46638|RB11B_MOUSE Ras-related protein Rab-11B OS=Mus musculus OX=10090 GN=Rab11b PE=1 SV=3	RB11B_MOUSE	24 kDa	0.994445	2	1	P46638	Rab11b	Ras-related protein Rab-11B	Rab11b_P46638	19.334	19.2396	19.3164	19.2788	18.2292	18.8833	16.9191	18.617	15.0131	19.0319	-1.38672	-2.72702	-0.0464251	18.3731	-2.20795	-3.99541	0.00555474	0.0434669
sp|P62492|RB11A_MOUSE Ras-related protein Rab-11A OS=Mus musculus OX=10090 GN=Rab11a PE=1 SV=3	RB11A_MOUSE	24 kDa	0.994445	2	1	P62492	Rab11a	Ras-related protein Rab-11A	Rab11a_P62492	19.334	19.2396	19.3164	19.2788	18.2292	18.8833	16.9191	18.617	15.0131	19.0319	-1.38672	-2.72702	-0.0464251	18.3731	-2.20795	-3.99541	0.00555474	0.0434669
sp|Q9R1P0|PSA4_MOUSE Proteasome subunit alpha type-4 OS=Mus musculus OX=10090 GN=Psma4 PE=1 SV=1	PSA4_MOUSE	29 kDa	0.992735	2	1	Q9R1P0	Psma4	Proteasome subunit alpha type-4	Psma4_Q9R1P0	20.7961	19.3345	20.8703	20.3104	20.818	18.6667	18.9879	19.3415	18.534	19.7529	-1.36928	-2.41856	-0.320002	19.6395	-2.78486	-2.98713	0.00726469	0.0140185
sp|P21550|ENOB_MOUSE Beta-enolase OS=Mus musculus OX=10090 GN=Eno3 PE=1 SV=3	ENOB_MOUSE	47 kDa	0.997588	4	0.25	P21550	Eno3	Beta-enolase	Eno3_P21550	19.4373	19.6383	18.4116	19.0887	17.5371	16.7427	17.658	19.0452	16.5988	17.2757	-1.3585	-2.56101	-0.155995	18.1332	-2.41087	-3.65096	0.00241174	0.0293983
sp|Q68FD5|CLH1_MOUSE Clathrin heavy chain 1 OS=Mus musculus OX=10090 GN=Cltc PE=1 SV=3	CLH1_MOUSE	192 kDa	0.997114	7	1	Q68FD5	Cltc	Clathrin heavy chain 1	Cltc_Q68FD5	21.6207	21.165	21.0761	21.6565	20.7835	19.4394	20.434	20.0427	19.0981	20.8249	-1.29254	-2.10324	-0.481835	20.617	-3.39999	-1.84213	0.00288638	0.00398626
sp|P40142|TKT_MOUSE Transketolase OS=Mus musculus OX=10090 GN=Tkt PE=1 SV=1	TKT_MOUSE	68 kDa	0.999214	3	1	P40142	Tkt	Transketolase	Tkt_P40142	19.2833	18.543	17.0559	20.4841	18.4962	17.4905	18.2625	16.0525	18.2874	17.4572	-1.26245	-2.4838	-0.0410963	18.1247	-2.20584	-3.99892	0.000785599	0.043642
sp|Q60930|VDAC2_MOUSE Voltage-dependent anion-selective channel protein 2 OS=Mus musculus OX=10090 GN=Vdac2 PE=1 SV=2	VDAC2_MOUSE	32 kDa	0.998054	6	1	Q60930	Vdac2	Voltage-dependent anion-selective channel protein 2	Vdac2_Q60930	21.9423	22.1322	22.4624	22.1082	20.728	20.0344	20.1638	21.3979	20.8489	20.8535	-1.21493	-2.18215	-0.247701	21.1934	-2.68055	-3.17536	0.00194635	0.0172703
sp|Q99P72|RTN4_MOUSE Reticulon-4 OS=Mus musculus OX=10090 GN=Rtn4 PE=1 SV=2	RTN4_MOUSE	127 kDa	0.996265	4	1	Q99P72	Rtn4	Reticulon-4	Rtn4_Q99P72	20.7261	20.6408	21.0792	20.703	20.2624	20.0443	20.5232	19.8708	16.6895	20.2431	-1.20812	-2.3963	-0.0199538	20.1846	-2.16987	-4.0585	0.00373477	0.0467265
sp|P68369|TBA1A_MOUSE Tubulin alpha-1A chain OS=Mus musculus OX=10090 GN=Tuba1a PE=1 SV=1	TBA1A_MOUSE	50 kDa	0.999299	14	0.36	P68369	Tuba1a	Tubulin alpha-1A chain	Tuba1a_P68369	26.0263	25.1407	26.0327	26.4895	26.7139	25.5708	25.471	23.9413	24.4262	25.0838	-1.182	-1.99899	-0.36502	25.1112	-3.08533	-2.43079	0.000700838	0.00758202
sp|P00920|CAH2_MOUSE Carbonic anhydrase 2 OS=Mus musculus OX=10090 GN=Ca2 PE=1 SV=4	CAH2_MOUSE	29 kDa	0.99803	3	1	P00920	Ca2	Carbonic anhydrase 2	Ca2_P00920	21.2431	20.8278	21.0519	20.8526	21.2952	20.2515	19.9005	19.939	19.8028	19.8542	-1.10453	-1.59639	-0.612674	20.5737	-4.78889	0.730696	0.00196994	0.000242845
sp|P27664|PDE6A_MOUSE Rod cGMP-specific 3',5'-cyclic phosphodiesterase subunit alpha OS=Mus musculus OX=10090 GN=Pde6a PE=2 SV=3	PDE6A_MOUSE	100 kDa	0.99495	5	1	P27664	Pde6a	Rod cGMP-specific 3',5'-cyclic phosphodiesterase subunit alpha	Pde6a_P27664	21.3305	21.4156	21.8872	21.7793	22.3734	20.4791	22.0533	20.0824	20.2401	20.5717	-1.0719	-1.95899	-0.184816	21.3709	-2.5779	-3.35745	0.00504997	0.0211347
sp|P15409|OPSD_MOUSE Rhodopsin OS=Mus musculus OX=10090 GN=Rho PE=1 SV=2	OPSD_MOUSE	39 kDa	0.998543	4	1	P15409	Rho	Rhodopsin	Rho_P15409	20.1996	20.4162	19.2737	19.9954	20.0325	20.0189	18.8766	18.2561	18.8844	18.6252	-1.05126	-2.07378	-0.0287275	19.6614	-2.19399	-4.01861	0.00145712	0.0446368
sp|P52785|GUC2E_MOUSE Retinal guanylyl cyclase 1 OS=Mus musculus OX=10090 GN=Gucy2e PE=1 SV=2	GUC2E_MOUSE	121 kDa	0.997581	9	0.78	P52785	Gucy2e	Retinal guanylyl cyclase 1	Gucy2e_P52785	21.2928	21.3683	22.0356	21.6001	21.0082	20.5671	20.205	20.8024	19.4978	21.0362	-1.03931	-1.69184	-0.386776	21.0814	-3.39656	-1.84858	0.00241925	0.00401438
sp|P16858|G3P_MOUSE Glyceraldehyde-3-phosphate dehydrogenase OS=Mus musculus OX=10090 GN=Gapdh PE=1 SV=2	G3P_MOUSE	36 kDa	0.998786	10	1	P16858	Gapdh	Glyceraldehyde-3-phosphate dehydrogenase	Gapdh_P16858	25.1992	25.1809	24.9125	25.132	24.4279	23.1109	23.4964	24.5607	24.6764	23.8522	-1.03115	-1.87419	-0.18812	24.3898	-2.6084	-3.30173	0.00121353	0.0198362
tr|S4R1W1|S4R1W1_MOUSE Glyceraldehyde-3-phosphate dehydrogenase OS=Mus musculus OX=10090 GN=Gm3839 PE=1 SV=1	S4R1W1_MOUSE	36 kDa	0.998786	10	1	S4R1W1	Gm3839	Glyceraldehyde-3-phosphate dehydrogenase	Gm3839_S4R1W1	25.1992	25.1809	24.9125	25.132	24.4279	23.1109	23.4964	24.5607	24.6764	23.8522	-1.03115	-1.87419	-0.18812	24.3898	-2.6084	-3.30173	0.00121353	0.0198362
sp|Q8BTM8|FLNA_MOUSE Filamin-A OS=Mus musculus OX=10090 GN=Flna PE=1 SV=5	FLNA_MOUSE	281 kDa	0.996256	2	1	Q8BTM8	Flna	Filamin-A	Flna_Q8BTM8	20.9841	19.5612	19.6621	20.668	19.9951	18.955	19.399	18.6835	19.4743	19.3354	-1.00465	-1.66239	-0.346904	19.5763	-3.25727	-2.10989	0.00374383	0.00533789
sp|Q60932|VDAC1_MOUSE Voltage-dependent anion-selective channel protein 1 OS=Mus musculus OX=10090 GN=Vdac1 PE=1 SV=3	VDAC1_MOUSE	32 kDa	0.998073	7	1	Q60932	Vdac1	Voltage-dependent anion-selective channel protein 1	Vdac1_Q60932	22.1944	22.3798	22.5396	22.2187	21.5537	20.9748	20.8295	21.8502	20.8224	21.4687	-0.988143	-1.77961	-0.196677	21.6302	-2.66246	-3.20502	0.00192724	0.0178109
sp|P17751|TPIS_MOUSE Triosephosphate isomerase OS=Mus musculus OX=10090 GN=Tpi1 PE=1 SV=5	TPIS_MOUSE	27 kDa	0.997875	8	1	P17751	Tpi1	Triosephosphate isomerase	Tpi1_P17751	22.3523	22.3705	22.8256	22.0511	22.2417	20.7379	21.1813	21.24	22.272	21.5176	-0.978495	-1.69587	-0.261123	21.7531	-2.90877	-2.75726	0.00212455	0.0108526
sp|Q6PIC6|AT1A3_MOUSE Sodium/potassium-transporting ATPase subunit alpha-3 OS=Mus musculus OX=10090 GN=Atp1a3 PE=1 SV=1	AT1A3_MOUSE	112 kDa	0.998621	17	0.53	Q6PIC6	Atp1a3	Sodium/potassium-transporting ATPase subunit alpha-3	Atp1a3_Q6PIC6	22.2732	22.3475	22.3238	22.5555	21.4866	20.6211	20.8372	21.4176	22.0737	21.2031	-0.966751	-1.68116	-0.252344	21.5609	-2.88579	-2.79947	0.00137939	0.0113691
sp|P15105|GLNA_MOUSE Glutamine synthetase OS=Mus musculus OX=10090 GN=Glul PE=1 SV=6	GLNA_MOUSE	42 kDa	0.998338	7	1	P15105	Glul	Glutamine synthetase	Glul_P15105	24.2529	24.0458	24.2954	23.6546	23.4819	22.7909	23.23	23.2532	22.843	22.8615	-0.950371	-1.56527	-0.335473	23.5128	-3.29599	-2.03734	0.001662	0.00493151
sp|Q9D0M3|CY1_MOUSE Cytochrome c1, heme protein, mitochondrial OS=Mus musculus OX=10090 GN=Cyc1 PE=1 SV=1	CY1_MOUSE	35 kDa	0.996682	5	0.8	Q9D0M3	Cyc1	Cytochrome c1, heme protein, mitochondrial	Cyc1_Q9D0M3	22.1113	22.0324	22.1661	21.2696	20.6932	19.84	20.4734	21.3934	20.9547	21.0743	-0.907386	-1.7936	-0.021176	21.1281	-2.1844	-4.03401	0.00331799	0.0454011
sp|P07901|HS90A_MOUSE Heat shock protein HSP 90-alpha OS=Mus musculus OX=10090 GN=Hsp90aa1 PE=1 SV=4	HS90A_MOUSE	85 kDa	0.997284	13	0.69	P07901	Hsp90aa1	Heat shock protein HSP 90-alpha	Hsp90aa1_P07901	22.6885	23.1358	22.6814	23.4295	22.9109	21.6546	22.5598	22.0931	21.8229	22.2484	-0.893483	-1.46431	-0.322654	22.6284	-3.33792	-1.95868	0.00271648	0.00452613
sp|P08249|MDHM_MOUSE Malate dehydrogenase, mitochondrial OS=Mus musculus OX=10090 GN=Mdh2 PE=1 SV=3	MDHM_MOUSE	36 kDa	0.99865	4	1	P08249	Mdh2	Malate dehydrogenase, mitochondrial	Mdh2_P08249	21.8302	21.0582	20.5208	21.612	21.4483	20.6139	20.7443	20.7646	19.8409	20.1718	-0.866834	-1.48352	-0.250149	20.8187	-2.99756	-2.59355	0.00135021	0.0090642
sp|Q9CQ69|QCR8_MOUSE Cytochrome b-c1 complex subunit 8 OS=Mus musculus OX=10090 GN=Uqcrq PE=1 SV=3	QCR8_MOUSE	10 kDa	0.996144	4	1	Q9CQ69	Uqcrq	Cytochrome b-c1 complex subunit 8	Uqcrq_Q9CQ69	21.7146	21.3573	21.2709	20.6196	20.2015	19.5682	20.1133	20.6835	20.158	20.4064	-0.84691	-1.67654	-0.0172808	20.5774	-2.17695	-4.04564	0.00385616	0.0459659
sp|Q8CAQ8|MIC60_MOUSE MICOS complex subunit Mic60 OS=Mus musculus OX=10090 GN=Immt PE=1 SV=1	MIC60_MOUSE	84 kDa	0.997834	8	1	Q8CAQ8	Immt	MICOS complex subunit Mic60	Immt_Q8CAQ8	21.8673	21.4077	22.0089	22.0232	21.4884	21.0406	20.9717	21.002	19.724	21.8607	-0.839286	-1.56692	-0.111651	21.3769	-2.45975	-3.5641	0.00216588	0.0266087
sp|P20443|ARRS_MOUSE S-arrestin OS=Mus musculus OX=10090 GN=Sag PE=1 SV=1	ARRS_MOUSE	45 kDa	0.998984	13	1	P20443	Sag	S-arrestin	Sag_P20443	25.9249	24.7843	25.4131	25.3424	24.826	24.5423	25.1417	23.6996	24.0209	24.6917	-0.838891	-1.62575	-0.0520301	24.9585	-2.27354	-3.88411	0.00101618	0.0382151
sp|O70318|E41L2_MOUSE Band 4,1-like protein 2 OS=Mus musculus OX=10090 GN=Epb41l2 PE=1 SV=2	E41L2_MOUSE	110 kDa	0.998477	17	1	O70318	Epb41l2	Band 4,1-like protein 2	Epb41l2_O70318	24.1059	24.3824	24.2933	23.8222	23.8164	23.0616	23.4336	23.5745	22.6532	23.6139	-0.816664	-1.40897	-0.224358	23.8436	-2.94031	-2.69923	0.00152308	0.0101809
sp|Q8K386|RAB15_MOUSE Ras-related protein Rab-15 OS=Mus musculus OX=10090 GN=Rab15 PE=1 SV=1	RAB15_MOUSE	24 kDa	0.994462	2	0.5	Q8K386	Rab15	Ras-related protein Rab-15	Rab15_Q8K386	20.6797	21.2818	21.2751	21.0909	20.9395	19.8103	19.7779	20.4191	20.8169	20.4231	-0.80396	-1.37318	-0.234737	20.5685	-3.01195	-2.56692	0.00553831	0.00880303
sp|P56546|CTBP2_MOUSE C-terminal-binding protein 2 OS=Mus musculus OX=10090 GN=Ctbp2 PE=1 SV=2	CTBP2_MOUSE	49 kDa	0.995804	5	1	P56546	Ctbp2	C-terminal-binding protein 2	Ctbp2_P56546	21.2369	21.0797	20.9216	20.5002	21.0368	20.1099	19.7962	20.8087	19.9465	20.1108	-0.800615	-1.37367	-0.22756	20.5358	-2.97936	-2.62719	0.00419642	0.00940552
sp|Q8BH59|S2512_MOUSE Electrogenic aspartate/glutamate antiporter SLC25A12, mitochondrial OS=Mus musculus OX=10090 GN=Slc25a12 PE=1 SV=1	S2512_MOUSE	75 kDa	0.996959	8	0.75	Q8BH59	Slc25a12	Electrogenic aspartate/glutamate antiporter SLC25A12, mitochondrial	Slc25a12_Q8BH59	20.1468	20.621	21.6627	20.8601	20.5987	20.3035	20.144	20.1664	18.7497	20.6452	-0.776102	-1.54188	-0.0103234	20.5501	-2.16128	-4.07153	0.00304143	0.0473534
sp|P49312|ROA1_MOUSE Heterogeneous nuclear ribonucleoprotein A1 OS=Mus musculus OX=10090 GN=Hnrnpa1 PE=1 SV=2	ROA1_MOUSE	34 kDa	0.999752	6	1	P49312	Hnrnpa1	Heterogeneous nuclear ribonucleoprotein A1	Hnrnpa1_P49312	21.18	21.6094	20.8822	21.3428	21.3854	20.195	20.4349	21.1582	20.1748	20.6948	-0.748457	-1.44177	-0.0551469	20.8825	-2.30216	-3.83564	0.000248348	0.036165
sp|Q5SDA5|GUC2F_MOUSE Retinal guanylyl cyclase 2 OS=Mus musculus OX=10090 GN=Gucy2f PE=1 SV=1	GUC2F_MOUSE	124 kDa	0.995584	3	0.33	Q5SDA5	Gucy2f	Retinal guanylyl cyclase 2	Gucy2f_Q5SDA5	16.9145	17.0899	18.2111	17.6175	17.3635	16.2597	16.7372	16.5793	17.2057	16.7647	-0.730003	-1.32153	-0.138478	17.212	-2.63176	-3.26001	0.00441619	0.0189351
sp|Q6P7F1|MPP4_MOUSE MAGUK p55 subfamily member 4 OS=Mus musculus OX=10090 GN=Mpp4 PE=1 SV=1	MPP4_MOUSE	72 kDa	0.996239	5	1	Q6P7F1	Mpp4	MAGUK p55 subfamily member 4	Mpp4_Q6P7F1	20.7865	20.6215	20.801	20.6002	20.4672	19.9643	20.1531	19.7634	20.0799	20.0923	-0.644676	-1.23514	-0.054212	20.4533	-2.32833	-3.79107	0.00376059	0.034381
sp|P46460|NSF_MOUSE Vesicle-fusing ATPase OS=Mus musculus OX=10090 GN=Nsf PE=1 SV=2	NSF_MOUSE	83 kDa	0.996846	12	1	P46460	Nsf	Vesicle-fusing ATPase	Nsf_P46460	23.4244	23.3802	23.3363	22.5903	22.2987	22.2808	22.0135	22.508	22.3409	22.6896	-0.639436	-1.23364	-0.0452333	22.6892	-2.29487	-3.84801	0.00315395	0.0366771
sp|P19783|COX41_MOUSE Cytochrome c oxidase subunit 4 isoform 1, mitochondrial OS=Mus musculus OX=10090 GN=Cox4i1 PE=1 SV=2	COX41_MOUSE	20 kDa	0.995996	4	1	P19783	Cox4i1	Cytochrome c oxidase subunit 4 isoform 1, mitochondrial	Cox4i1_P19783	22.2392	22.0722	21.9525	21.4223	22.103	21.6012	21.603	21.7687	20.4826	21.3772	-0.591286	-1.16944	-0.0131308	21.7165	-2.18097	-4.039	0.00400378	0.0456166
sp|O09106|HDAC1_MOUSE Histone deacetylase 1 OS=Mus musculus OX=10090 GN=Hdac1 PE=1 SV=1	HDAC1_MOUSE	55 kDa	0.996418	2	1	O09106	Hdac1	Histone deacetylase 1	Hdac1_O09106	21.9092	21.4658	21.5233	21.2003	21.5832	21.9081	22.3532	21.9022	22.1473	22.0921	0.54422	0.0339359	1.0545	21.6742	2.27435	-3.88274	0.00358246	0.0381555
sp|P05063|ALDOC_MOUSE Fructose-bisphosphate aldolase C OS=Mus musculus OX=10090 GN=Aldoc PE=1 SV=4	ALDOC_MOUSE	39 kDa	0.997789	7	1	P05063	Aldoc	Fructose-bisphosphate aldolase C	Aldoc_P05063	21.0793	21.8385	21.6628	21.4785	21.8106	21.3988	20.6795	21.0687	20.9727	21.0166	-0.546701	-1.07493	-0.0184716	21.3836	-2.20711	-3.99557	0.00221142	0.0434018
tr|B1AUN2|B1AUN2_MOUSE Eukaryotic translation initiation factor 2B, subunit 3 OS=Mus musculus OX=10090 GN=Eif2b3 PE=1 SV=1	B1AUN2_MOUSE	50 kDa	0.997555	7	1	B1AUN2	Eif2b3	Eukaryotic translation initiation factor 2B, subunit 3	Eif2b3_B1AUN2	21.2987	21.1611	21.205	20.7011	21.0821	22.3474	21.5421	21.1821	21.8514	21.4798	0.591	0.0534284	1.12857	21.447	2.34448	-3.76345	0.00244536	0.0333213
sp|Q9WVJ2|PSD13_MOUSE 26S proteasome non-ATPase regulatory subunit 13 OS=Mus musculus OX=10090 GN=Psmd13 PE=1 SV=1	PSD13_MOUSE	43 kDa	0.994287	7	1	Q9WVJ2	Psmd13	26S proteasome non-ATPase regulatory subunit 13	Psmd13_Q9WVJ2	19.4433	19.5353	20.1319	19.9139	20.5923	20.6711	20.7051	20.1643	21.457	20.6055	0.797264	0.0169574	1.57757	20.3587	2.17888	-4.04246	0.00571315	0.0457982
sp|Q8R1A4|DOCK7_MOUSE Dedicator of cytokinesis protein 7 OS=Mus musculus OX=10090 GN=Dock7 PE=1 SV=3	DOCK7_MOUSE	241 kDa	0.996516	4	1	Q8R1A4	Dock7	Dedicator of cytokinesis protein 7	Dock7_Q8R1A4	17.5056	16.7034	17.3924	17.5819	17.1518	17.9912	17.7612	17.8448	18.2077	18.5274	0.799431	0.217189	1.38167	17.7778	2.92802	-2.72187	0.00348374	0.0104377
sp|Q99JI4|PSMD6_MOUSE 26S proteasome non-ATPase regulatory subunit 6 OS=Mus musculus OX=10090 GN=Psmd6 PE=1 SV=1	PSMD6_MOUSE	46 kDa	0.995913	7	1	Q99JI4	Psmd6	26S proteasome non-ATPase regulatory subunit 6	Psmd6_Q99JI4	19.0898	18.8283	19.2083	18.939	19.4121	20.2569	20.3051	19.2088	20.7646	19.6014	0.931835	0.107668	1.756	19.7432	2.41112	-3.64867	0.00408654	0.0292672
sp|P28652|KCC2B_MOUSE Calcium/calmodulin-dependent protein kinase type II subunit beta OS=Mus musculus OX=10090 GN=Camk2b PE=1 SV=2	KCC2B_MOUSE	60 kDa	0.994374	4	0.5	P28652	Camk2b	Calcium/calmodulin-dependent protein kinase type II subunit beta	Camk2b_P28652	18.5276	18.6633	19.4312	18.7528	18.3126	19.9978	19.4466	20.0767	19.277	19.5555	0.933223	0.381696	1.48475	19.3347	3.6084	-1.45014	0.00562614	0.00260231
sp|Q8VDM6|HNRL1_MOUSE Heterogeneous nuclear ribonucleoprotein U-like protein 1 OS=Mus musculus OX=10090 GN=Hnrnpul1 PE=1 SV=1	HNRL1_MOUSE	96 kDa	0.997145	2	1	Q8VDM6	Hnrnpul1	Heterogeneous nuclear ribonucleoprotein U-like protein 1	Hnrnpul1_Q8VDM6	15.7809	17.1217	16.997	16.237	16.5713	16.8419	17.5368	17.9396	17.1516	17.994	0.9512	0.0715053	1.8309	16.9849	2.3215	-3.81751	0.00285512	0.0360388
sp|Q9R0I7|YLPM1_MOUSE YLP motif-containing protein 1 OS=Mus musculus OX=10090 GN=Ylpm1 PE=2 SV=2	YLPM1_MOUSE	155 kDa	0.992227	3	1	Q9R0I7	Ylpm1	YLP motif-containing protein 1	Ylpm1_Q9R0I7	17.32	17.5503	16.8059	16.326	16.8785	18.2012	18.5201	19.0781	16.7471	17.3699	1.00712	0.0827608	1.93148	17.7174	2.3251	-3.79816	0.007773	0.034721
sp|P56382|ATP5E_MOUSE ATP synthase subunit epsilon, mitochondrial OS=Mus musculus OX=10090 GN=Atp5f1e PE=1 SV=2	ATP5E_MOUSE	6 kDa	0.992585	3	1	P56382	Atp5f1e	ATP synthase subunit epsilon, mitochondrial	Atp5f1e_P56382	16.4148	17.1764	18.6472	17.9512	17.2092	18.87	18.7445	18.4904	19.8937	17.3819	1.1963	0.112021	2.28057	18.2207	2.35451	-3.74794	0.00741486	0.032801
sp|Q8BX10|PGAM5_MOUSE Serine/threonine-protein phosphatase PGAM5, mitochondrial OS=Mus musculus OX=10090 GN=Pgam5 PE=1 SV=1	PGAM5_MOUSE	32 kDa	0.992706	2	1	Q8BX10	Pgam5	Serine/threonine-protein phosphatase PGAM5, mitochondrial	Pgam5_Q8BX10	15.051	16.0523	16.1359	16.3485	16.4541	16.2987	17.4593	17.6264	17.515	17.4007	1.25166	0.458736	2.04458	16.467	3.36628	-1.90545	0.00729435	0.00427097
sp|Q9D0M1|KPRA_MOUSE Phosphoribosyl pyrophosphate synthase-associated protein 1 OS=Mus musculus OX=10090 GN=Prpsap1 PE=1 SV=1	KPRA_MOUSE	39 kDa	0.996024	3	0.67	Q9D0M1	Prpsap1	Phosphoribosyl pyrophosphate synthase-associated protein 1	Prpsap1_Q9D0M1	17.7145	17.6374	18.6452	19.011	19.0957	20.1074	20.0598	18.5397	19.6036	20.0993	1.2612	0.290794	2.2316	19.0766	2.77352	-3.00768	0.003976	0.0143407
sp|Q62095|DDX3Y_MOUSE ATP-dependent RNA helicase DDX3Y OS=Mus musculus OX=10090 GN=Ddx3y PE=1 SV=2	DDX3Y_MOUSE	73 kDa	0.991186	9	0.11	Q62095	Ddx3y	ATP-dependent RNA helicase DDX3Y	Ddx3y_Q62095	16.6199	16.1096	15.7778	15.6251	15.1376	17.4291	17.2112	17.4435	NA	16.4633	1.28279	0.105348	2.46023	16.3249	2.33996	-3.74744	0.00881383	0.0348651
sp|Q9QXZ0|MACF1_MOUSE Microtubule-actin cross-linking factor 1, isoforms 1/2/3/4 OS=Mus musculus OX=10090 GN=Macf1 PE=1 SV=2	MACF1_MOUSE	832 kDa	0.998267	4	0.75	Q9QXZ0	Macf1	Microtubule-actin cross-linking factor 1, isoforms 1/2/3/4	Macf1_Q9QXZ0	14.4793	14.3049	14.1528	15.2017	14.325	15.6598	14.6356	16.3408	16.5108	15.8997	1.31659	0.393043	2.24014	15.0083	3.06184	-2.52014	0.00173293	0.00857156
sp|C0HKE1|H2A1B_MOUSE Histone H2A type 1-B OS=Mus musculus OX=10090 GN=H2ac4 PE=1 SV=1	H2A1B_MOUSE	14 kDa	0.998835	5	0.2	C0HKE1	H2ac4	Histone H2A type 1-B	H2ac4_C0HKE1	20.3099	21.5551	20.6085	21.1562	21.7998	22.3644	22.3656	22.7473	23.7234	21.5649	1.4672	0.103416	2.83099	21.7043	2.29586	-3.84782	0.00116476	0.0367346
sp|C0HKE2|H2A1C_MOUSE Histone H2A type 1-C OS=Mus musculus OX=10090 GN=H2ac6 PE=1 SV=1	H2A1C_MOUSE	14 kDa	0.998835	5	0.2	C0HKE2	H2ac6	Histone H2A type 1-C	H2ac6_C0HKE2	20.3099	21.5551	20.6085	21.1562	21.7998	22.3644	22.3656	22.7473	23.7234	21.5649	1.4672	0.103416	2.83099	21.7043	2.29586	-3.84782	0.00116476	0.0367346
sp|C0HKE3|H2A1D_MOUSE Histone H2A type 1-D OS=Mus musculus OX=10090 GN=H2ac7 PE=1 SV=1	H2A1D_MOUSE	14 kDa	0.998835	5	0.2	C0HKE3	H2ac7	Histone H2A type 1-D	H2ac7_C0HKE3	20.3099	21.5551	20.6085	21.1562	21.7998	22.3644	22.3656	22.7473	23.7234	21.5649	1.4672	0.103416	2.83099	21.7043	2.29586	-3.84782	0.00116476	0.0367346
sp|C0HKE4|H2A1E_MOUSE Histone H2A type 1-E OS=Mus musculus OX=10090 GN=H2ac8 PE=1 SV=1	H2A1E_MOUSE	14 kDa	0.998835	5	0.2	C0HKE4	H2ac8	Histone H2A type 1-E	H2ac8_C0HKE4	20.3099	21.5551	20.6085	21.1562	21.7998	22.3644	22.3656	22.7473	23.7234	21.5649	1.4672	0.103416	2.83099	21.7043	2.29586	-3.84782	0.00116476	0.0367346
sp|C0HKE5|H2A1G_MOUSE Histone H2A type 1-G OS=Mus musculus OX=10090 GN=H2ac11 PE=1 SV=1	H2A1G_MOUSE	14 kDa	0.998835	5	0.2	C0HKE5	H2ac11	Histone H2A type 1-G	H2ac11_C0HKE5	20.3099	21.5551	20.6085	21.1562	21.7998	22.3644	22.3656	22.7473	23.7234	21.5649	1.4672	0.103416	2.83099	21.7043	2.29586	-3.84782	0.00116476	0.0367346
sp|C0HKE6|H2A1I_MOUSE Histone H2A type 1-I OS=Mus musculus OX=10090 GN=H2ac13 PE=1 SV=1	H2A1I_MOUSE	14 kDa	0.998835	5	0.2	C0HKE6	H2ac13	Histone H2A type 1-I	H2ac13_C0HKE6	20.3099	21.5551	20.6085	21.1562	21.7998	22.3644	22.3656	22.7473	23.7234	21.5649	1.4672	0.103416	2.83099	21.7043	2.29586	-3.84782	0.00116476	0.0367346
sp|C0HKE7|H2A1N_MOUSE Histone H2A type 1-N OS=Mus musculus OX=10090 GN=Hist1h2an PE=1 SV=1	H2A1N_MOUSE	14 kDa	0.998835	5	0.2	C0HKE7	Hist1h2an	Histone H2A type 1-N	Hist1h2an_C0HKE7	20.3099	21.5551	20.6085	21.1562	21.7998	22.3644	22.3656	22.7473	23.7234	21.5649	1.4672	0.103416	2.83099	21.7043	2.29586	-3.84782	0.00116476	0.0367346
sp|C0HKE8|H2A1O_MOUSE Histone H2A type 1-O OS=Mus musculus OX=10090 GN=Hist1h2ao PE=1 SV=1	H2A1O_MOUSE	14 kDa	0.998835	5	0.2	C0HKE8	Hist1h2ao	Histone H2A type 1-O	Hist1h2ao_C0HKE8	20.3099	21.5551	20.6085	21.1562	21.7998	22.3644	22.3656	22.7473	23.7234	21.5649	1.4672	0.103416	2.83099	21.7043	2.29586	-3.84782	0.00116476	0.0367346
sp|C0HKE9|H2A1P_MOUSE Histone H2A type 1-P OS=Mus musculus OX=10090 GN=Hist1h2ap PE=1 SV=1	H2A1P_MOUSE	14 kDa	0.998835	5	0.2	C0HKE9	Hist1h2ap	Histone H2A type 1-P	Hist1h2ap_C0HKE9	20.3099	21.5551	20.6085	21.1562	21.7998	22.3644	22.3656	22.7473	23.7234	21.5649	1.4672	0.103416	2.83099	21.7043	2.29586	-3.84782	0.00116476	0.0367346
sp|Q8BFU2|H2A3_MOUSE Histone H2A type 3 OS=Mus musculus OX=10090 GN=H2ac25 PE=1 SV=3	H2A3_MOUSE	14 kDa	0.998835	5	0.2	Q8BFU2	H2ac25	Histone H2A type 3	H2ac25_Q8BFU2	20.3099	21.5551	20.6085	21.1562	21.7998	22.3644	22.3656	22.7473	23.7234	21.5649	1.4672	0.103416	2.83099	21.7043	2.29586	-3.84782	0.00116476	0.0367346
sp|Q8CGP5|H2A1F_MOUSE Histone H2A type 1-F OS=Mus musculus OX=10090 GN=Hist1h2af PE=1 SV=3	H2A1F_MOUSE	14 kDa	0.998835	5	0.2	Q8CGP5	Hist1h2af	Histone H2A type 1-F	Hist1h2af_Q8CGP5	20.3099	21.5551	20.6085	21.1562	21.7998	22.3644	22.3656	22.7473	23.7234	21.5649	1.4672	0.103416	2.83099	21.7043	2.29586	-3.84782	0.00116476	0.0367346
sp|Q8CGP6|H2A1H_MOUSE Histone H2A type 1-H OS=Mus musculus OX=10090 GN=H2ac12 PE=1 SV=3	H2A1H_MOUSE	14 kDa	0.998835	5	0.2	Q8CGP6	H2ac12	Histone H2A type 1-H	H2ac12_Q8CGP6	20.3099	21.5551	20.6085	21.1562	21.7998	22.3644	22.3656	22.7473	23.7234	21.5649	1.4672	0.103416	2.83099	21.7043	2.29586	-3.84782	0.00116476	0.0367346
sp|Q8CGP7|H2A1K_MOUSE Histone H2A type 1-K OS=Mus musculus OX=10090 GN=H2ac15 PE=1 SV=3	H2A1K_MOUSE	14 kDa	0.998835	5	0.2	Q8CGP7	H2ac15	Histone H2A type 1-K	H2ac15_Q8CGP7	20.3099	21.5551	20.6085	21.1562	21.7998	22.3644	22.3656	22.7473	23.7234	21.5649	1.4672	0.103416	2.83099	21.7043	2.29586	-3.84782	0.00116476	0.0367346
sp|Q8R1M2|H2AJ_MOUSE Histone H2A,J OS=Mus musculus OX=10090 GN=H2aj PE=1 SV=1	H2AJ_MOUSE	14 kDa	0.998835	5	0.2	Q8R1M2	H2aj	Histone H2A,J	H2aj_Q8R1M2	20.3099	21.5551	20.6085	21.1562	21.7998	22.3644	22.3656	22.7473	23.7234	21.5649	1.4672	0.103416	2.83099	21.7043	2.29586	-3.84782	0.00116476	0.0367346
tr|Q8CGP4|Q8CGP4_MOUSE Histone H2A OS=Mus musculus OX=10090 GN=H2ac1 PE=1 SV=1	Q8CGP4_MOUSE	14 kDa	0.998835	5	0.2	Q8CGP4	H2ac1	Histone H2A	H2ac1_Q8CGP4	20.3099	21.5551	20.6085	21.1562	21.7998	22.3644	22.3656	22.7473	23.7234	21.5649	1.4672	0.103416	2.83099	21.7043	2.29586	-3.84782	0.00116476	0.0367346
sp|Q3UMU9|HDGR2_MOUSE Hepatoma-derived growth factor-related protein 2 OS=Mus musculus OX=10090 GN=Hdgfl2 PE=1 SV=1	HDGR2_MOUSE	74 kDa	0.995892	3	1	Q3UMU9	Hdgfl2	Hepatoma-derived growth factor-related protein 2	Hdgfl2_Q3UMU9	17.281	18.5576	16.7314	16.0124	18.4982	20.0298	19.3071	18.384	18.368	18.4115	1.48395	0.342738	2.62517	18.0473	2.77494	-3.00511	0.00410783	0.0143
sp|Q9ER64|OSBL5_MOUSE Oxysterol-binding protein-related protein 5 OS=Mus musculus OX=10090 GN=Osbpl5 PE=1 SV=3	OSBL5_MOUSE	99 kDa	0.993883	3	0.67	Q9ER64	Osbpl5	Oxysterol-binding protein-related protein 5	Osbpl5_Q9ER64	19.5636	18.6084	16.7162	17.6689	19.1176	19.2926	20.6901	19.4212	19.6346	20.8301	1.63882	0.250098	3.02754	19.2569	2.51836	-3.46354	0.00611667	0.0238163
sp|Q8CCK0|H2AW_MOUSE Core histone macro-H2A,2 OS=Mus musculus OX=10090 GN=Macroh2a2 PE=1 SV=3	H2AW_MOUSE	40 kDa	0.996593	2	0.5	Q8CCK0	Macroh2a2	Core histone macro-H2A,2	Macroh2a2_Q8CCK0	15.4409	17.7358	16.6044	16.0171	17.7825	19.031	18.5527	19.3486	17.3783	18.1246	1.77092	0.136507	3.40533	17.2642	2.31227	-3.81998	0.00340681	0.0355914
sp|Q69Z89|RADIL_MOUSE Ras-associating and dilute domain-containing protein OS=Mus musculus OX=10090 GN=Radil PE=1 SV=2	RADIL_MOUSE	120 kDa	0.996163	2	1	Q69Z89	Radil	Ras-associating and dilute domain-containing protein	Radil_Q69Z89	16.3322	15.8864	15.8508	16.6394	15.9699	19.0167	17.8516	15.5479	20.207	18.1902	2.02695	0.570943	3.48296	17.2929	2.97085	-2.64706	0.00383737	0.00963635
sp|Q61011|GBB3_MOUSE Guanine nucleotide-binding protein G(I)/G(S)/G(T) subunit beta-3 OS=Mus musculus OX=10090 GN=Gnb3 PE=1 SV=2	GBB3_MOUSE	37 kDa	0.996604	6	0.67	Q61011	Gnb3	Guanine nucleotide-binding protein G(I)/G(S)/G(T) subunit beta-3	Gnb3_Q61011	21.9208	21.7232	21.4009	21.8406	22.4274	25.8752	25.3831	23.0922	23.6356	24.2335	2.58136	1.29675	3.86597	22.2986	4.28824	-0.192836	0.0033956	0.000666304
sp|P62880|GBB2_MOUSE Guanine nucleotide-binding protein G(I)/G(S)/G(T) subunit beta-2 OS=Mus musculus OX=10090 GN=Gnb2 PE=1 SV=3	GBB2_MOUSE	37 kDa	0.998824	8	0.38	P62880	Gnb2	Guanine nucleotide-binding protein G(I)/G(S)/G(T) subunit beta-2	Gnb2_P62880	19.6513	19.8794	19.1954	20.2817	19.9368	25.1106	24.3123	22.0298	22.9584	22.8578	3.66483	2.28142	5.04824	20.9257	5.65332	2.19901	0.00117637	4.83375e-05

## Sheet: Full_Normalized-Intensities
Protein Annotation												Log2 Cyclic Loess Normalized Exclusive Intensities
id	ProteinName	AccessionNumber	MolecularWeight	ProteinGroupScore	IdentifiedPeptideCount	Exclusivity	QuantitativeValue	UniProt ID	genesymbol	description	uniquekey	WT-1	WT-2	WT-3	WT-4	WT-5	P14-1	P14-2	P14-3	P14-4	P14-5	P18-1	P18-2	P18-3	P18-4	P18-5
536	sp|P61027|RAB10_MOUSE Ras-related protein Rab-10 OS=Mus musculus OX=10090 GN=Rab10 PE=1 SV=1	RAB10_MOUSE	23 kDa	0.993771	3	33%	NA	P61027	Rab10	Ras-related protein Rab-10	Rab10_P61027	18.0068	17.6611	18.6093	17.8263	17.8569	16.7168	15.6408	16.1328	16.5784	16.6987	13.4029	15.3344	15.4415	NA	16.2442
175	sp|P62880|GBB2_MOUSE Guanine nucleotide-binding protein G(I)/G(S)/G(T) subunit beta-2 OS=Mus musculus OX=10090 GN=Gnb2 PE=1 SV=3	GBB2_MOUSE	37 kDa	0.998824	8	38%	NA	P62880	Gnb2	Guanine nucleotide-binding protein G(I)/G(S)/G(T) subunit beta-2	Gnb2_P62880	19.6513	19.8794	19.1954	20.2817	19.9368	21.2622	20.6888	18.2553	18.281	19.1843	25.1106	24.3123	22.0298	22.9584	22.8578
467	sp|P01942|HBA_MOUSE Hemoglobin subunit alpha OS=Mus musculus OX=10090 GN=Hba PE=1 SV=2	HBA_MOUSE	15 kDa	0.997368	3	100%	NA	P01942	Hba	Hemoglobin subunit alpha	Hba_P01942	21.2098	20.8123	20.3841	21.9147	20.1786	19.7741	20.0169	19.7476	20.3704	19.5678	19.7196	19.3446	18.8226	18.8453	19.4255
457	sp|P00920|CAH2_MOUSE Carbonic anhydrase 2 OS=Mus musculus OX=10090 GN=Ca2 PE=1 SV=4	CAH2_MOUSE	29 kDa	0.99803	3	100%	NA	P00920	Ca2	Carbonic anhydrase 2	Ca2_P00920	21.2431	20.8278	21.0519	20.8526	21.2952	20.8057	20.6819	20.5938	21.231	20.2751	20.2515	19.9005	19.939	19.8028	19.8542
101	sp|P52480|KPYM_MOUSE Pyruvate kinase PKM OS=Mus musculus OX=10090 GN=Pkm PE=1 SV=4	KPYM_MOUSE	58 kDa	0.998758	12	100%	NA	P52480	Pkm	Pyruvate kinase PKM	Pkm_P52480	24.0959	23.4333	23.4936	23.7177	22.7073	22.3702	22.4916	22.9075	24.1967	22.4546	20.9245	22.0832	21.9387	21.551	22.307
286	sp|Q61011|GBB3_MOUSE Guanine nucleotide-binding protein G(I)/G(S)/G(T) subunit beta-3 OS=Mus musculus OX=10090 GN=Gnb3 PE=1 SV=2	GBB3_MOUSE	37 kDa	0.996604	6	67%	NA	Q61011	Gnb3	Guanine nucleotide-binding protein G(I)/G(S)/G(T) subunit beta-3	Gnb3_Q61011	21.9208	21.7232	21.4009	21.8406	22.4274	21.9304	21.4752	19.5195	19.0482	20.9733	25.8752	25.3831	23.0922	23.6356	24.2335
586	sp|P60879|SNP25_MOUSE Synaptosomal-associated protein 25 OS=Mus musculus OX=10090 GN=Snap25 PE=1 SV=1	SNP25_MOUSE	23 kDa	0.997411	2	100%	NA	P60879	Snap25	Synaptosomal-associated protein 25	Snap25_P60879	16.9919	18.2322	18.3361	17.7326	19.0572	16.9876	15.1632	17.4528	17.9491	16.9304	14.8283	15.339	16.8128	NA	16.2404
425	sp|P28652|KCC2B_MOUSE Calcium/calmodulin-dependent protein kinase type II subunit beta OS=Mus musculus OX=10090 GN=Camk2b PE=1 SV=2	KCC2B_MOUSE	60 kDa	0.994374	4	50%	NA	P28652	Camk2b	Calcium/calmodulin-dependent protein kinase type II subunit beta	Camk2b_P28652	18.5276	18.6633	19.4312	18.7528	18.3126	19.5909	19.8654	19.5689	19.4938	19.4609	19.9978	19.4466	20.0767	19.277	19.5555
79	sp|P68368|TBA4A_MOUSE Tubulin alpha-4A chain OS=Mus musculus OX=10090 GN=Tuba4a PE=1 SV=1	TBA4A_MOUSE	50 kDa	0.997839	14	36%	NA	P68368	Tuba4a	Tubulin alpha-4A chain	Tuba4a_P68368	23.9003	23.079	22.885	23.6547	23.6159	23.026	21.6781	22.1626	22.4994	22.5417	22.5387	22.7204	21.3763	19.8093	22.3942
225	sp|Q68FD5|CLH1_MOUSE Clathrin heavy chain 1 OS=Mus musculus OX=10090 GN=Cltc PE=1 SV=3	CLH1_MOUSE	192 kDa	0.997114	7	100%	NA	Q68FD5	Cltc	Clathrin heavy chain 1	Cltc_Q68FD5	21.6207	21.165	21.0761	21.6565	20.7835	21.0702	19.6002	20.4794	21.2305	20.7344	19.4394	20.434	20.0427	19.0981	20.8249
154	sp|P52785|GUC2E_MOUSE Retinal guanylyl cyclase 1 OS=Mus musculus OX=10090 GN=Gucy2e PE=1 SV=2	GUC2E_MOUSE	121 kDa	0.997581	9	78%	NA	P52785	Gucy2e	Retinal guanylyl cyclase 1	Gucy2e_P52785	21.2928	21.3683	22.0356	21.6001	21.0082	21.5267	21.2044	20.9822	21.5643	21.5305	20.5671	20.205	20.8024	19.4978	21.0362
711	sp|Q8BX10|PGAM5_MOUSE Serine/threonine-protein phosphatase PGAM5, mitochondrial OS=Mus musculus OX=10090 GN=Pgam5 PE=1 SV=1	PGAM5_MOUSE	32 kDa	0.992706	2	100%	NA	Q8BX10	Pgam5	Serine/threonine-protein phosphatase PGAM5, mitochondrial	Pgam5_Q8BX10	15.051	16.0523	16.1359	16.3485	16.4541	16.7376	15.1756	16.2421	16.5776	15.9306	16.2987	17.4593	17.6264	17.515	17.4007
135	sp|P62874|GBB1_MOUSE Guanine nucleotide-binding protein G(I)/G(S)/G(T) subunit beta-1 OS=Mus musculus OX=10090 GN=Gnb1 PE=1 SV=3	GBB1_MOUSE	37 kDa	0.999181	10	50%	NA	P62874	Gnb1	Guanine nucleotide-binding protein G(I)/G(S)/G(T) subunit beta-1	Gnb1_P62874	27.2008	26.5107	25.9689	25.5997	25.8793	28.5384	28.4595	26.5273	26.9013	27.2896	25.3511	25.3406	24.1751	24.2176	24.526
95	sp|P07901|HS90A_MOUSE Heat shock protein HSP 90-alpha OS=Mus musculus OX=10090 GN=Hsp90aa1 PE=1 SV=4	HS90A_MOUSE	85 kDa	0.997284	13	69%	NA	P07901	Hsp90aa1	Heat shock protein HSP 90-alpha	Hsp90aa1_P07901	22.6885	23.1358	22.6814	23.4295	22.9109	23.132	22.2343	23.1844	22.8179	22.8326	21.6546	22.5598	22.0931	21.8229	22.2484
209	sp|P15105|GLNA_MOUSE Glutamine synthetase OS=Mus musculus OX=10090 GN=Glul PE=1 SV=6	GLNA_MOUSE	42 kDa	0.998338	7	100%	NA	P15105	Glul	Glutamine synthetase	Glul_P15105	24.2529	24.0458	24.2954	23.6546	23.4819	23.4869	23.2461	23.4317	24.5501	23.2684	22.7909	23.23	23.2532	22.843	22.8615
624	sp|Q8BTM8|FLNA_MOUSE Filamin-A OS=Mus musculus OX=10090 GN=Flna PE=1 SV=5	FLNA_MOUSE	281 kDa	0.996256	2	100%	NA	Q8BTM8	Flna	Filamin-A	Flna_Q8BTM8	20.9841	19.5612	19.6621	20.668	19.9951	19.5701	19.6832	19.5107	19.0159	19.1471	18.955	19.399	18.6835	19.4743	19.3354
402	sp|P12382|PFKAL_MOUSE ATP-dependent 6-phosphofructokinase, liver type OS=Mus musculus OX=10090 GN=Pfkl PE=1 SV=4	PFKAL_MOUSE	85 kDa	0.995774	4	50%	NA	P12382	Pfkl	ATP-dependent 6-phosphofructokinase, liver type	Pfkl_P12382	19.3903	18.487	18.8871	18.8817	17.4781	17.2284	16.0595	17.4838	18.7924	18.2208	18.0074	17.4103	15.9973	15.5734	17.2884
450	sp|P10107|ANXA1_MOUSE Annexin A1 OS=Mus musculus OX=10090 GN=Anxa1 PE=1 SV=2	ANXA1_MOUSE	39 kDa	0.998283	3	100%	NA	P10107	Anxa1	Annexin A1	Anxa1_P10107	18.2747	19.0878	16.8921	19.9091	19.5927	16.947	15.8312	15.2111	15.6431	16.8187	16.655	17.2825	15.3318	18.5164	15.7938
258	sp|P20612|GNAT1_MOUSE Guanine nucleotide-binding protein G(t) subunit alpha-1 OS=Mus musculus OX=10090 GN=Gnat1 PE=1 SV=3	GNAT1_MOUSE	40 kDa	0.998525	6	83%	NA	P20612	Gnat1	Guanine nucleotide-binding protein G(t) subunit alpha-1	Gnat1_P20612	22.1929	21.3137	21.3404	20.5708	20.9883	20.5109	20.8864	20.1692	22.7788	21.3136	19.0364	20.5412	19.0862	19.8139	20.3852
72	sp|P68369|TBA1A_MOUSE Tubulin alpha-1A chain OS=Mus musculus OX=10090 GN=Tuba1a PE=1 SV=1	TBA1A_MOUSE	50 kDa	0.999299	14	36%	NA	P68369	Tuba1a	Tubulin alpha-1A chain	Tuba1a_P68369	26.0263	25.1407	26.0327	26.4895	26.7139	24.7214	23.9899	23.9166	24.9707	24.1735	25.5708	25.471	23.9413	24.4262	25.0838
357	sp|Q9QXZ0|MACF1_MOUSE Microtubule-actin cross-linking factor 1, isoforms 1/2/3/4 OS=Mus musculus OX=10090 GN=Macf1 PE=1 SV=2	MACF1_MOUSE	832 kDa	0.998267	4	75%	NA	Q9QXZ0	Macf1	Microtubule-actin cross-linking factor 1, isoforms 1/2/3/4	Macf1_Q9QXZ0	14.4793	14.3049	14.1528	15.2017	14.325	NA	13.5091	14.8392	15.6649	14.5919	15.6598	14.6356	16.3408	16.5108	15.8997
671	sp|Q8K386|RAB15_MOUSE Ras-related protein Rab-15 OS=Mus musculus OX=10090 GN=Rab15 PE=1 SV=1	RAB15_MOUSE	24 kDa	0.994462	2	50%	NA	Q8K386	Rab15	Ras-related protein Rab-15	Rab15_Q8K386	20.6797	21.2818	21.2751	21.0909	20.9395	20.3397	20.0296	20.3359	20.9198	20.3886	19.8103	19.7779	20.4191	20.8169	20.4231
462	sp|Q9CYT6|CAP2_MOUSE Adenylyl cyclase-associated protein 2 OS=Mus musculus OX=10090 GN=Cap2 PE=1 SV=1	CAP2_MOUSE	53 kDa	0.997623	3	100%	NA	Q9CYT6	Cap2	Adenylyl cyclase-associated protein 2	Cap2_Q9CYT6	18.2583	19.6484	20.1987	19.5494	20.2145	19.583	17.8479	18.5249	17.9979	19.2153	18.2524	18.6188	17.2196	16.2722	19.1805
354	sp|P08249|MDHM_MOUSE Malate dehydrogenase, mitochondrial OS=Mus musculus OX=10090 GN=Mdh2 PE=1 SV=3	MDHM_MOUSE	36 kDa	0.99865	4	100%	NA	P08249	Mdh2	Malate dehydrogenase, mitochondrial	Mdh2_P08249	21.8302	21.0582	20.5208	21.612	21.4483	20.4996	20.7461	20.562	21.074	20.7942	20.6139	20.7443	20.7646	19.8409	20.1718
332	sp|P56546|CTBP2_MOUSE C-terminal-binding protein 2 OS=Mus musculus OX=10090 GN=Ctbp2 PE=1 SV=2	CTBP2_MOUSE	49 kDa	0.995804	5	100%	NA	P56546	Ctbp2	C-terminal-binding protein 2	Ctbp2_P56546	21.2369	21.0797	20.9216	20.5002	21.0368	20.4056	20.0944	20.8186	20.1988	20.9731	20.1099	19.7962	20.8087	19.9465	20.1108
626	sp|Q69Z89|RADIL_MOUSE Ras-associating and dilute domain-containing protein OS=Mus musculus OX=10090 GN=Radil PE=1 SV=2	RADIL_MOUSE	120 kDa	0.996163	2	100%	NA	Q69Z89	Radil	Ras-associating and dilute domain-containing protein	Radil_Q69Z89	16.3322	15.8864	15.8508	16.6394	15.9699	18.1092	18.8887	17.5782	16.8809	16.4449	19.0167	17.8516	15.5479	20.207	18.1902
51	sp|O70318|E41L2_MOUSE Band 4.1-like protein 2 OS=Mus musculus OX=10090 GN=Epb41l2 PE=1 SV=2	E41L2_MOUSE	110 kDa	0.998477	17	100%	NA	O70318	Epb41l2	Band 4.1-like protein 2	Epb41l2_O70318	24.1059	24.3824	24.2933	23.8222	23.8164	24.2161	23.8063	23.8085	24.8671	24.1994	23.0616	23.4336	23.5745	22.6532	23.6139
390	sp|Q8R1A4|DOCK7_MOUSE Dedicator of cytokinesis protein 7 OS=Mus musculus OX=10090 GN=Dock7 PE=1 SV=3	DOCK7_MOUSE	241 kDa	0.996516	4	100%	NA	Q8R1A4	Dock7	Dedicator of cytokinesis protein 7	Dock7_Q8R1A4	17.5056	16.7034	17.3924	17.5819	17.1518	18.3451	18.0569	17.4678	17.6824	18.4474	17.9912	17.7612	17.8448	18.2077	18.5274
569	sp|P16125|LDHB_MOUSE L-lactate dehydrogenase B chain OS=Mus musculus OX=10090 GN=Ldhb PE=1 SV=2	LDHB_MOUSE	37 kDa	0.997945	2	50%	NA	P16125	Ldhb	L-lactate dehydrogenase B chain	Ldhb_P16125	17.4376	17.8104	16.1055	18.0203	17.5028	16.1831	NA	15.3906	16.6369	15.7463	13.1065	16.775	14.9119	NA	16.6019
179	sp|P17751|TPIS_MOUSE Triosephosphate isomerase OS=Mus musculus OX=10090 GN=Tpi1 PE=1 SV=5	TPIS_MOUSE	27 kDa	0.997875	8	100%	NA	P17751	Tpi1	Triosephosphate isomerase	Tpi1_P17751	22.3523	22.3705	22.8256	22.0511	22.2417	21.4921	21.0981	21.261	22.5292	21.1259	20.7379	21.1813	21.24	22.272	21.5176
50	sp|Q6PIC6|AT1A3_MOUSE Sodium/potassium-transporting ATPase subunit alpha-3 OS=Mus musculus OX=10090 GN=Atp1a3 PE=1 SV=1	AT1A3_MOUSE	112 kDa	0.998621	17	53%	NA	Q6PIC6	Atp1a3	Sodium/potassium-transporting ATPase subunit alpha-3	Atp1a3_Q6PIC6	22.2732	22.3475	22.3238	22.5555	21.4866	21.0897	20.6113	21.7487	21.8051	21.019	20.6211	20.8372	21.4176	22.0737	21.2031
710	sp|Q9R1P0|PSA4_MOUSE Proteasome subunit alpha type-4 OS=Mus musculus OX=10090 GN=Psma4 PE=1 SV=1	PSA4_MOUSE	29 kDa	0.992735	2	100%	NA	Q9R1P0	Psma4	Proteasome subunit alpha type-4	Psma4_Q9R1P0	20.7961	19.3345	20.8703	20.3104	20.818	19.2587	17.5793	19.7755	20.4848	20.0824	18.6667	18.9879	19.3415	18.534	19.7529
503	sp|Q3UMU9|HDGR2_MOUSE Hepatoma-derived growth factor-related protein 2 OS=Mus musculus OX=10090 GN=Hdgfl2 PE=1 SV=1	HDGR2_MOUSE	74 kDa	0.995892	3	100%	NA	Q3UMU9	Hdgfl2	Hepatoma-derived growth factor-related protein 2	Hdgfl2_Q3UMU9	17.281	18.5576	16.7314	16.0124	18.4982	18.2894	18.4392	18.1797	16.5938	17.6256	20.0298	19.3071	18.384	18.368	18.4115
500	sp|Q9D0M1|KPRA_MOUSE Phosphoribosyl pyrophosphate synthase-associated protein 1 OS=Mus musculus OX=10090 GN=Prpsap1 PE=1 SV=1	KPRA_MOUSE	39 kDa	0.996024	3	67%	NA	Q9D0M1	Prpsap1	Phosphoribosyl pyrophosphate synthase-associated protein 1	Prpsap1_Q9D0M1	17.7145	17.6374	18.6452	19.011	19.0957	19.6216	20.0035	18.2266	18.2606	19.523	20.1074	20.0598	18.5397	19.6036	20.0993
266	sp|Q60930|VDAC2_MOUSE Voltage-dependent anion-selective channel protein 2 OS=Mus musculus OX=10090 GN=Vdac2 PE=1 SV=2	VDAC2_MOUSE	32 kDa	0.998054	6	100%	NA	Q60930	Vdac2	Voltage-dependent anion-selective channel protein 2	Vdac2_Q60930	21.9423	22.1322	22.4624	22.1082	20.728	20.4562	20.0369	21.724	22.2698	20.7424	20.0344	20.1638	21.3979	20.8489	20.8535
210	sp|Q60932|VDAC1_MOUSE Voltage-dependent anion-selective channel protein 1 OS=Mus musculus OX=10090 GN=Vdac1 PE=1 SV=3	VDAC1_MOUSE	32 kDa	0.998073	7	100%	NA	Q60932	Vdac1	Voltage-dependent anion-selective channel protein 1	Vdac1_Q60932	22.1944	22.3798	22.5396	22.2187	21.5537	20.9656	20.5234	22.1821	22.4248	21.525	20.9748	20.8295	21.8502	20.8224	21.4687
712	sp|P35802|GPM6A_MOUSE Neuronal membrane glycoprotein M6-a OS=Mus musculus OX=10090 GN=Gpm6a PE=1 SV=1	GPM6A_MOUSE	31 kDa	0.992624	2	100%	NA	P35802	Gpm6a	Neuronal membrane glycoprotein M6-a	Gpm6a_P35802	17.3819	17.9397	19.0294	16.8104	16.1568	16.8522	16.8822	16.8024	17.8125	15.6053	15.5095	15.5523	17.129	15.203	16.6243
453	sp|P09411|PGK1_MOUSE Phosphoglycerate kinase 1 OS=Mus musculus OX=10090 GN=Pgk1 PE=1 SV=4	PGK1_MOUSE	45 kDa	0.998131	3	100%	NA	P09411	Pgk1	Phosphoglycerate kinase 1	Pgk1_P09411	20.7421	20.0306	18.428	19.4986	19.1684	18.6793	18.2957	18.9208	20.4869	18.8212	18.7532	18.668	16.7325	16.7638	19.2205
512	sp|Q5SDA5|GUC2F_MOUSE Retinal guanylyl cyclase 2 OS=Mus musculus OX=10090 GN=Gucy2f PE=1 SV=1	GUC2F_MOUSE	124 kDa	0.995584	3	33%	NA	Q5SDA5	Gucy2f	Retinal guanylyl cyclase 2	Gucy2f_Q5SDA5	16.9145	17.0899	18.2111	17.6175	17.3635	17.549	17.2802	17.3664	17.4178	17.823	16.2597	16.7372	16.5793	17.2057	16.7647
136.1	sp|P16858|G3P_MOUSE Glyceraldehyde-3-phosphate dehydrogenase OS=Mus musculus OX=10090 GN=Gapdh PE=1 SV=2	G3P_MOUSE	36 kDa	0.998786	10	100%	NA	P16858	Gapdh	Glyceraldehyde-3-phosphate dehydrogenase	Gapdh_P16858	25.1992	25.1809	24.9125	25.132	24.4279	23.7148	23.7296	24.3977	25.5531	23.903	23.1109	23.4964	24.5607	24.6764	23.8522
136.2	tr|S4R1W1|S4R1W1_MOUSE Glyceraldehyde-3-phosphate dehydrogenase OS=Mus musculus OX=10090 GN=Gm3839 PE=1 SV=1	S4R1W1_MOUSE	36 kDa	0.998786	10	100%	NA	S4R1W1	Gm3839	Glyceraldehyde-3-phosphate dehydrogenase	Gm3839_S4R1W1	25.1992	25.1809	24.9125	25.132	24.4279	23.7148	23.7296	24.3977	25.5531	23.903	23.1109	23.4964	24.5607	24.6764	23.8522
343	sp|P27664|PDE6A_MOUSE Rod cGMP-specific 3',5'-cyclic phosphodiesterase subunit alpha OS=Mus musculus OX=10090 GN=Pde6a PE=2 SV=3	PDE6A_MOUSE	100 kDa	0.99495	5	100%	NA	P27664	Pde6a	Rod cGMP-specific 3',5'-cyclic phosphodiesterase subunit alpha	Pde6a_P27664	21.3305	21.4156	21.8872	21.7793	22.3734	22.0393	21.5231	20.9494	21.1236	22.7161	20.4791	22.0533	20.0824	20.2401	20.5717
610	sp|Q9R1P4|PSA1_MOUSE Proteasome subunit alpha type-1 OS=Mus musculus OX=10090 GN=Psma1 PE=1 SV=1	PSA1_MOUSE	30 kDa	0.99652	2	100%	NA	Q9R1P4	Psma1	Proteasome subunit alpha type-1	Psma1_Q9R1P4	17.8071	18.2414	18.818	19.0774	19.3438	18.4773	17.3371	18.3968	18.2093	18.8606	17.0928	17.5103	18.2489	14.9747	18.3603
535	sp|Q9ER64|OSBL5_MOUSE Oxysterol-binding protein-related protein 5 OS=Mus musculus OX=10090 GN=Osbpl5 PE=1 SV=3	OSBL5_MOUSE	99 kDa	0.993883	3	67%	NA	Q9ER64	Osbpl5	Oxysterol-binding protein-related protein 5	Osbpl5_Q9ER64	19.5636	18.6084	16.7162	17.6689	19.1176	17.9185	18.913	18.7891	20.5563	21.1339	19.2926	20.6901	19.4212	19.6346	20.8301
180	sp|Q8CAQ8|MIC60_MOUSE MICOS complex subunit Mic60 OS=Mus musculus OX=10090 GN=Immt PE=1 SV=1	MIC60_MOUSE	84 kDa	0.997834	8	100%	NA	Q8CAQ8	Immt	MICOS complex subunit Mic60	Immt_Q8CAQ8	21.8673	21.4077	22.0089	22.0232	21.4884	21.4574	21.3956	20.9618	21.9239	21.5206	21.0406	20.9717	21.002	19.724	21.8607
130	sp|Q6NXH9|K2C73_MOUSE Keratin, type II cytoskeletal 73 OS=Mus musculus OX=10090 GN=Krt73 PE=1 SV=1	K2C73_MOUSE	59 kDa	0.995191	11	36%	NA	Q6NXH9	Krt73	Keratin, type II cytoskeletal 73	Krt73_Q6NXH9	19.9689	19.1711	18.7623	23.2322	22.3505	19.9158	20.233	18.4781	19.3806	19.4362	19.4311	19.7457	16.4394	18.3937	19.3153
241	sp|Q99JI4|PSMD6_MOUSE 26S proteasome non-ATPase regulatory subunit 6 OS=Mus musculus OX=10090 GN=Psmd6 PE=1 SV=1	PSMD6_MOUSE	46 kDa	0.995913	7	100%	NA	Q99JI4	Psmd6	26S proteasome non-ATPase regulatory subunit 6	Psmd6_Q99JI4	19.0898	18.8283	19.2083	18.939	19.4121	20.3306	20.8111	19.2624	20.8964	19.2335	20.2569	20.3051	19.2088	20.7646	19.6014
368	sp|P21550|ENOB_MOUSE Beta-enolase OS=Mus musculus OX=10090 GN=Eno3 PE=1 SV=3	ENOB_MOUSE	47 kDa	0.997588	4	25%	NA	P21550	Eno3	Beta-enolase	Eno3_P21550	19.4373	19.6383	18.4116	19.0887	17.5371	18.014	17.4499	19.2471	18.9321	16.9221	16.7427	17.658	19.0452	16.5988	17.2757
552	sp|P56382|ATP5E_MOUSE ATP synthase subunit epsilon, mitochondrial OS=Mus musculus OX=10090 GN=Atp5f1e PE=1 SV=2	ATP5E_MOUSE	6 kDa	0.992585	3	100%	NA	P56382	Atp5f1e	ATP synthase subunit epsilon, mitochondrial	Atp5f1e_P56382	16.4148	17.1764	18.6472	17.9512	17.2092	17.918	18.6701	19.1423	19.2628	17.5377	18.87	18.7445	18.4904	19.8937	17.3819
217	tr|B1AUN2|B1AUN2_MOUSE Eukaryotic translation initiation factor 2B, subunit 3 OS=Mus musculus OX=10090 GN=Eif2b3 PE=1 SV=1	B1AUN2_MOUSE	50 kDa	0.997555	7	100%	NA	B1AUN2	Eif2b3	Eukaryotic translation initiation factor 2B, subunit 3	Eif2b3_B1AUN2	21.2987	21.1611	21.205	20.7011	21.0821	21.7962	21.5061	21.4949	21.2832	21.7734	22.3474	21.5421	21.1821	21.8514	21.4798
329	sp|Q6P7F1|MPP4_MOUSE MAGUK p55 subfamily member 4 OS=Mus musculus OX=10090 GN=Mpp4 PE=1 SV=1	MPP4_MOUSE	72 kDa	0.996239	5	100%	NA	Q6P7F1	Mpp4	MAGUK p55 subfamily member 4	Mpp4_Q6P7F1	20.7865	20.6215	20.801	20.6002	20.4672	20.0621	20.9082	20.0287	21.3374	21.1343	19.9643	20.1531	19.7634	20.0799	20.0923
557	sp|Q9R0I7|YLPM1_MOUSE YLP motif-containing protein 1 OS=Mus musculus OX=10090 GN=Ylpm1 PE=2 SV=2	YLPM1_MOUSE	155 kDa	0.992227	3	100%	NA	Q9R0I7	Ylpm1	YLP motif-containing protein 1	Ylpm1_Q9R0I7	17.32	17.5503	16.8059	16.326	16.8785	17.794	18.2546	19.1478	17.5801	18.1874	18.2012	18.5201	19.0781	16.7471	17.3699
172	sp|Q62095|DDX3Y_MOUSE ATP-dependent RNA helicase DDX3Y OS=Mus musculus OX=10090 GN=Ddx3y PE=1 SV=2	DDX3Y_MOUSE	73 kDa	0.991186	9	11%	NA	Q62095	Ddx3y	ATP-dependent RNA helicase DDX3Y	Ddx3y_Q62095	16.6199	16.1096	15.7778	15.6251	15.1376	16.7337	17.4808	16.7131	15.4798	14.3248	17.4291	17.2112	17.4435	NA	16.4633
608	sp|Q8CCK0|H2AW_MOUSE Core histone macro-H2A.2 OS=Mus musculus OX=10090 GN=Macroh2a2 PE=1 SV=3	H2AW_MOUSE	40 kDa	0.996593	2	50%	NA	Q8CCK0	Macroh2a2	Core histone macro-H2A.2	Macroh2a2_Q8CCK0	15.4409	17.7358	16.6044	16.0171	17.7825	15.3758	16.491	19.7475	15.0807	16.2525	19.031	18.5527	19.3486	17.3783	18.1246
591	sp|Q8VDM6|HNRL1_MOUSE Heterogeneous nuclear ribonucleoprotein U-like protein 1 OS=Mus musculus OX=10090 GN=Hnrnpul1 PE=1 SV=1	HNRL1_MOUSE	96 kDa	0.997145	2	100%	NA	Q8VDM6	Hnrnpul1	Heterogeneous nuclear ribonucleoprotein U-like protein 1	Hnrnpul1_Q8VDM6	15.7809	17.1217	16.997	16.237	16.5713	15.5803	NA	17.315	17.5861	17.1349	16.8419	17.5368	17.9396	17.1516	17.994
250	sp|P49312|ROA1_MOUSE Heterogeneous nuclear ribonucleoprotein A1 OS=Mus musculus OX=10090 GN=Hnrnpa1 PE=1 SV=2	ROA1_MOUSE	34 kDa	0.999752	6	100%	NA	P49312	Hnrnpa1	Heterogeneous nuclear ribonucleoprotein A1	Hnrnpa1_P49312	21.18	21.6094	20.8822	21.3428	21.3854	20.2138	20.5178	21.7311	21.3584	20.3591	20.195	20.4349	21.1582	20.1748	20.6948
108	sp|P46460|NSF_MOUSE Vesicle-fusing ATPase OS=Mus musculus OX=10090 GN=Nsf PE=1 SV=2	NSF_MOUSE	83 kDa	0.996846	12	100%	NA	P46460	Nsf	Vesicle-fusing ATPase	Nsf_P46460	23.4244	23.3802	23.3363	22.5903	22.2987	22.5541	22.4161	22.5643	23.1756	22.7657	22.2808	22.0135	22.508	22.3409	22.6896
302.1	sp|C0HKE1|H2A1B_MOUSE Histone H2A type 1-B OS=Mus musculus OX=10090 GN=H2ac4 PE=1 SV=1	H2A1B_MOUSE	14 kDa	0.998835	5	20%	NA	C0HKE1	H2ac4	Histone H2A type 1-B	H2ac4_C0HKE1	20.3099	21.5551	20.6085	21.1562	21.7998	20.7401	21.8931	24.0491	20.1983	20.4882	22.3644	22.3656	22.7473	23.7234	21.5649
302.2	sp|C0HKE2|H2A1C_MOUSE Histone H2A type 1-C OS=Mus musculus OX=10090 GN=H2ac6 PE=1 SV=1	H2A1C_MOUSE	14 kDa	0.998835	5	20%	NA	C0HKE2	H2ac6	Histone H2A type 1-C	H2ac6_C0HKE2	20.3099	21.5551	20.6085	21.1562	21.7998	20.7401	21.8931	24.0491	20.1983	20.4882	22.3644	22.3656	22.7473	23.7234	21.5649
302.3	sp|C0HKE3|H2A1D_MOUSE Histone H2A type 1-D OS=Mus musculus OX=10090 GN=H2ac7 PE=1 SV=1	H2A1D_MOUSE	14 kDa	0.998835	5	20%	NA	C0HKE3	H2ac7	Histone H2A type 1-D	H2ac7_C0HKE3	20.3099	21.5551	20.6085	21.1562	21.7998	20.7401	21.8931	24.0491	20.1983	20.4882	22.3644	22.3656	22.7473	23.7234	21.5649
302.4	sp|C0HKE4|H2A1E_MOUSE Histone H2A type 1-E OS=Mus musculus OX=10090 GN=H2ac8 PE=1 SV=1	H2A1E_MOUSE	14 kDa	0.998835	5	20%	NA	C0HKE4	H2ac8	Histone H2A type 1-E	H2ac8_C0HKE4	20.3099	21.5551	20.6085	21.1562	21.7998	20.7401	21.8931	24.0491	20.1983	20.4882	22.3644	22.3656	22.7473	23.7234	21.5649
302.5	sp|C0HKE5|H2A1G_MOUSE Histone H2A type 1-G OS=Mus musculus OX=10090 GN=H2ac11 PE=1 SV=1	H2A1G_MOUSE	14 kDa	0.998835	5	20%	NA	C0HKE5	H2ac11	Histone H2A type 1-G	H2ac11_C0HKE5	20.3099	21.5551	20.6085	21.1562	21.7998	20.7401	21.8931	24.0491	20.1983	20.4882	22.3644	22.3656	22.7473	23.7234	21.5649
302.6	sp|C0HKE6|H2A1I_MOUSE Histone H2A type 1-I OS=Mus musculus OX=10090 GN=H2ac13 PE=1 SV=1	H2A1I_MOUSE	14 kDa	0.998835	5	20%	NA	C0HKE6	H2ac13	Histone H2A type 1-I	H2ac13_C0HKE6	20.3099	21.5551	20.6085	21.1562	21.7998	20.7401	21.8931	24.0491	20.1983	20.4882	22.3644	22.3656	22.7473	23.7234	21.5649
302.7	sp|C0HKE7|H2A1N_MOUSE Histone H2A type 1-N OS=Mus musculus OX=10090 GN=Hist1h2an PE=1 SV=1	H2A1N_MOUSE	14 kDa	0.998835	5	20%	NA	C0HKE7	Hist1h2an	Histone H2A type 1-N	Hist1h2an_C0HKE7	20.3099	21.5551	20.6085	21.1562	21.7998	20.7401	21.8931	24.0491	20.1983	20.4882	22.3644	22.3656	22.7473	23.7234	21.5649
302.8	sp|C0HKE8|H2A1O_MOUSE Histone H2A type 1-O OS=Mus musculus OX=10090 GN=Hist1h2ao PE=1 SV=1	H2A1O_MOUSE	14 kDa	0.998835	5	20%	NA	C0HKE8	Hist1h2ao	Histone H2A type 1-O	Hist1h2ao_C0HKE8	20.3099	21.5551	20.6085	21.1562	21.7998	20.7401	21.8931	24.0491	20.1983	20.4882	22.3644	22.3656	22.7473	23.7234	21.5649
302.9	sp|C0HKE9|H2A1P_MOUSE Histone H2A type 1-P OS=Mus musculus OX=10090 GN=Hist1h2ap PE=1 SV=1	H2A1P_MOUSE	14 kDa	0.998835	5	20%	NA	C0HKE9	Hist1h2ap	Histone H2A type 1-P	Hist1h2ap_C0HKE9	20.3099	21.5551	20.6085	21.1562	21.7998	20.7401	21.8931	24.0491	20.1983	20.4882	22.3644	22.3656	22.7473	23.7234	21.5649
302.10	sp|Q8BFU2|H2A3_MOUSE Histone H2A type 3 OS=Mus musculus OX=10090 GN=H2ac25 PE=1 SV=3	H2A3_MOUSE	14 kDa	0.998835	5	20%	NA	Q8BFU2	H2ac25	Histone H2A type 3	H2ac25_Q8BFU2	20.3099	21.5551	20.6085	21.1562	21.7998	20.7401	21.8931	24.0491	20.1983	20.4882	22.3644	22.3656	22.7473	23.7234	21.5649
302.11	sp|Q8CGP5|H2A1F_MOUSE Histone H2A type 1-F OS=Mus musculus OX=10090 GN=Hist1h2af PE=1 SV=3	H2A1F_MOUSE	14 kDa	0.998835	5	20%	NA	Q8CGP5	Hist1h2af	Histone H2A type 1-F	Hist1h2af_Q8CGP5	20.3099	21.5551	20.6085	21.1562	21.7998	20.7401	21.8931	24.0491	20.1983	20.4882	22.3644	22.3656	22.7473	23.7234	21.5649
302.12	sp|Q8CGP6|H2A1H_MOUSE Histone H2A type 1-H OS=Mus musculus OX=10090 GN=H2ac12 PE=1 SV=3	H2A1H_MOUSE	14 kDa	0.998835	5	20%	NA	Q8CGP6	H2ac12	Histone H2A type 1-H	H2ac12_Q8CGP6	20.3099	21.5551	20.6085	21.1562	21.7998	20.7401	21.8931	24.0491	20.1983	20.4882	22.3644	22.3656	22.7473	23.7234	21.5649
302.13	sp|Q8CGP7|H2A1K_MOUSE Histone H2A type 1-K OS=Mus musculus OX=10090 GN=H2ac15 PE=1 SV=3	H2A1K_MOUSE	14 kDa	0.998835	5	20%	NA	Q8CGP7	H2ac15	Histone H2A type 1-K	H2ac15_Q8CGP7	20.3099	21.5551	20.6085	21.1562	21.7998	20.7401	21.8931	24.0491	20.1983	20.4882	22.3644	22.3656	22.7473	23.7234	21.5649
302.14	sp|Q8R1M2|H2AJ_MOUSE Histone H2A.J OS=Mus musculus OX=10090 GN=H2aj PE=1 SV=1	H2AJ_MOUSE	14 kDa	0.998835	5	20%	NA	Q8R1M2	H2aj	Histone H2A.J	H2aj_Q8R1M2	20.3099	21.5551	20.6085	21.1562	21.7998	20.7401	21.8931	24.0491	20.1983	20.4882	22.3644	22.3656	22.7473	23.7234	21.5649
302.15	tr|Q8CGP4|Q8CGP4_MOUSE Histone H2A OS=Mus musculus OX=10090 GN=H2ac1 PE=1 SV=1	Q8CGP4_MOUSE	14 kDa	0.998835	5	20%	NA	Q8CGP4	H2ac1	Histone H2A	H2ac1_Q8CGP4	20.3099	21.5551	20.6085	21.1562	21.7998	20.7401	21.8931	24.0491	20.1983	20.4882	22.3644	22.3656	22.7473	23.7234	21.5649
616	sp|O09106|HDAC1_MOUSE Histone deacetylase 1 OS=Mus musculus OX=10090 GN=Hdac1 PE=1 SV=1	HDAC1_MOUSE	55 kDa	0.996418	2	100%	NA	O09106	Hdac1	Histone deacetylase 1	Hdac1_O09106	21.9092	21.4658	21.5233	21.2003	21.5832	21.8899	21.5375	21.439	20.8794	21.2817	21.9081	22.3532	21.9022	22.1473	22.0921
87	sp|P20443|ARRS_MOUSE S-arrestin OS=Mus musculus OX=10090 GN=Sag PE=1 SV=1	ARRS_MOUSE	45 kDa	0.998984	13	100%	NA	P20443	Sag	S-arrestin	Sag_P20443	25.9249	24.7843	25.4131	25.3424	24.826	25.9236	24.5342	24.544	25.7598	25.2291	24.5423	25.1417	23.6996	24.0209	24.6917
214	sp|P05063|ALDOC_MOUSE Fructose-bisphosphate aldolase C OS=Mus musculus OX=10090 GN=Aldoc PE=1 SV=4	ALDOC_MOUSE	39 kDa	0.997789	7	100%	NA	P05063	Aldoc	Fructose-bisphosphate aldolase C	Aldoc_P05063	21.0793	21.8385	21.6628	21.4785	21.8106	21.1136	21.9416	21.5647	21.79	21.3384	21.3988	20.6795	21.0687	20.9727	21.0166
673.1	sp|P46638|RB11B_MOUSE Ras-related protein Rab-11B OS=Mus musculus OX=10090 GN=Rab11b PE=1 SV=3	RB11B_MOUSE	24 kDa	0.994445	2	100%	NA	P46638	Rab11b	Ras-related protein Rab-11B	Rab11b_P46638	19.334	19.2396	19.3164	19.2788	18.2292	18.229	17.9485	18.2115	18.2907	19.0544	18.8833	16.9191	18.617	15.0131	19.0319
673.2	sp|P62492|RB11A_MOUSE Ras-related protein Rab-11A OS=Mus musculus OX=10090 GN=Rab11a PE=1 SV=3	RB11A_MOUSE	24 kDa	0.994445	2	100%	NA	P62492	Rab11a	Ras-related protein Rab-11A	Rab11a_P62492	19.334	19.2396	19.3164	19.2788	18.2292	18.229	17.9485	18.2115	18.2907	19.0544	18.8833	16.9191	18.617	15.0131	19.0319
444	sp|P40142|TKT_MOUSE Transketolase OS=Mus musculus OX=10090 GN=Tkt PE=1 SV=1	TKT_MOUSE	68 kDa	0.999214	3	100%	NA	P40142	Tkt	Transketolase	Tkt_P40142	19.2833	18.543	17.0559	20.4841	18.4962	17.7258	18.1773	17.7823	19.0932	17.6799	17.4905	18.2625	16.0525	18.2874	17.4572
355	sp|P15409|OPSD_MOUSE Rhodopsin OS=Mus musculus OX=10090 GN=Rho PE=1 SV=2	OPSD_MOUSE	39 kDa	0.998543	4	100%	NA	P15409	Rho	Rhodopsin	Rho_P15409	20.1996	20.4162	19.2737	19.9954	20.0325	19.4175	18.6642	20.3905	21.5949	20.2749	20.0189	18.8766	18.2561	18.8844	18.6252
603	sp|P17710|HXK1_MOUSE Hexokinase-1 OS=Mus musculus OX=10090 GN=Hk1 PE=1 SV=3	HXK1_MOUSE	108 kDa	0.996796	2	100%	NA	P17710	Hk1	Hexokinase-1	Hk1_P17710	19.5515	18.2355	17.4485	18.1952	17.5126	18.1164	18.1576	18.7261	18.3199	18.022	13.8154	17.9963	16.0991	18.4547	16.9682
693	sp|Q9CZX8|RS19_MOUSE 40S ribosomal protein S19 OS=Mus musculus OX=10090 GN=Rps19 PE=1 SV=3	RS19_MOUSE	16 kDa	0.993558	2	100%	NA	Q9CZX8	Rps19	40S ribosomal protein S19	Rps19_Q9CZX8	19.8166	20.0305	20.8287	22.8842	24.3946	22.8934	19.2926	20.3241	18.936	19.344	19.3051	19.5027	20.1666	17.5202	20.9903
325	sp|Q9D0M3|CY1_MOUSE Cytochrome c1, heme protein, mitochondrial OS=Mus musculus OX=10090 GN=Cyc1 PE=1 SV=1	CY1_MOUSE	35 kDa	0.996682	5	80%	NA	Q9D0M3	Cyc1	Cytochrome c1, heme protein, mitochondrial	Cyc1_Q9D0M3	22.1113	22.0324	22.1661	21.2696	20.6932	20.3794	20.3699	20.9822	22.1439	21.0377	19.84	20.4734	21.3934	20.9547	21.0743
398	sp|P19783|COX41_MOUSE Cytochrome c oxidase subunit 4 isoform 1, mitochondrial OS=Mus musculus OX=10090 GN=Cox4i1 PE=1 SV=2	COX41_MOUSE	20 kDa	0.995996	4	100%	NA	P19783	Cox4i1	Cytochrome c oxidase subunit 4 isoform 1, mitochondrial	Cox4i1_P19783	22.2392	22.0722	21.9525	21.4223	22.103	22.0488	21.7914	21.7367	21.9012	21.6475	21.6012	21.603	21.7687	20.4826	21.3772
247	sp|Q9WVJ2|PSD13_MOUSE 26S proteasome non-ATPase regulatory subunit 13 OS=Mus musculus OX=10090 GN=Psmd13 PE=1 SV=1	PSD13_MOUSE	43 kDa	0.994287	7	100%	NA	Q9WVJ2	Psmd13	26S proteasome non-ATPase regulatory subunit 13	Psmd13_Q9WVJ2	19.4433	19.5353	20.1319	19.9139	20.5923	20.6639	19.4111	20.1513	21.3636	20.5708	20.6711	20.7051	20.1643	21.457	20.6055
395	sp|Q9CQ69|QCR8_MOUSE Cytochrome b-c1 complex subunit 8 OS=Mus musculus OX=10090 GN=Uqcrq PE=1 SV=3	QCR8_MOUSE	10 kDa	0.996144	4	100%	NA	Q9CQ69	Uqcrq	Cytochrome b-c1 complex subunit 8	Uqcrq_Q9CQ69	21.7146	21.3573	21.2709	20.6196	20.2015	20.1331	19.5903	20.6727	21.635	20.5367	19.5682	20.1133	20.6835	20.158	20.4064
394	sp|Q99P72|RTN4_MOUSE Reticulon-4 OS=Mus musculus OX=10090 GN=Rtn4 PE=1 SV=2	RTN4_MOUSE	127 kDa	0.996265	4	100%	NA	Q99P72	Rtn4	Reticulon-4	Rtn4_Q99P72	20.7261	20.6408	21.0792	20.703	20.2624	20.2915	20.3598	20.4677	20.5711	20.2971	20.0443	20.5232	19.8708	16.6895	20.2431
189	sp|Q8BH59|S2512_MOUSE Electrogenic aspartate/glutamate antiporter SLC25A12, mitochondrial OS=Mus musculus OX=10090 GN=Slc25a12 PE=1 SV=1	S2512_MOUSE	75 kDa	0.996959	8	75%	NA	Q8BH59	Slc25a12	Electrogenic aspartate/glutamate antiporter SLC25A12, mitochondrial	Slc25a12_Q8BH59	20.1468	20.621	21.6627	20.8601	20.5987	20.9987	20.516	20.6974	21.0926	21.0488	20.3035	20.144	20.1664	18.7497	20.6452
305.1	sp|P0CG49|UBB_MOUSE Polyubiquitin-B OS=Mus musculus OX=10090 GN=Ubb PE=2 SV=1	UBB_MOUSE	34 kDa	0.998321	5	100%	NA	P0CG49	Ubb	Polyubiquitin-B	Ubb_P0CG49	23.6174	23.4112	23.6691	24.3844	24.754	24.368	24.131	24.2977	23.8935	24.4256	24.4372	24.6539	24.7933	24.5195	24.3228
305.2	sp|P0CG50|UBC_MOUSE Polyubiquitin-C OS=Mus musculus OX=10090 GN=Ubc PE=1 SV=2	UBC_MOUSE	83 kDa	0.998321	5	100%	NA	P0CG50	Ubc	Polyubiquitin-C	Ubc_P0CG50	23.6174	23.4112	23.6691	24.3844	24.754	24.368	24.131	24.2977	23.8935	24.4256	24.4372	24.6539	24.7933	24.5195	24.3228
305.3	sp|P62983|RS27A_MOUSE Ubiquitin-40S ribosomal protein S27a OS=Mus musculus OX=10090 GN=Rps27a PE=1 SV=2	RS27A_MOUSE	18 kDa	0.998321	5	100%	NA	P62983	Rps27a	Ubiquitin-40S ribosomal protein S27a	Rps27a_P62983	23.6174	23.4112	23.6691	24.3844	24.754	24.368	24.131	24.2977	23.8935	24.4256	24.4372	24.6539	24.7933	24.5195	24.3228
305.4	sp|P62984|RL40_MOUSE Ubiquitin-60S ribosomal protein L40 OS=Mus musculus OX=10090 GN=Uba52 PE=1 SV=2	RL40_MOUSE	15 kDa	0.998321	5	100%	NA	P62984	Uba52	Ubiquitin-60S ribosomal protein L40	Uba52_P62984	23.6174	23.4112	23.6691	24.3844	24.754	24.368	24.131	24.2977	23.8935	24.4256	24.4372	24.6539	24.7933	24.5195	24.3228
305.5	tr|A0A0A6YW67|A0A0A6YW67_MOUSE Predicted pseudogene 8797 OS=Mus musculus OX=10090 GN=Gm8797 PE=4 SV=1	A0A0A6YW67_MOUSE	9 kDa	0.998321	5	100%	NA	A0A0A6YW67	Gm8797	Predicted pseudogene 8797	Gm8797_A0A0A6YW67	23.6174	23.4112	23.6691	24.3844	24.754	24.368	24.131	24.2977	23.8935	24.4256	24.4372	24.6539	24.7933	24.5195	24.3228
677	sp|Q63943|MEF2D_MOUSE Myocyte-specific enhancer factor 2D OS=Mus musculus OX=10090 GN=Mef2d PE=1 SV=2	MEF2D_MOUSE	55 kDa	0.994133	2	100%	NA	Q63943	Mef2d	Myocyte-specific enhancer factor 2D	Mef2d_Q63943	17.9002	18.2132	18.3653	17.3641	17.2648	18.0953	18.7533	18.2905	18.5982	17.5709	19.5956	18.0609	18.3066	18.2557	18.5383
10	sp|E9Q557|DESP_MOUSE Desmoplakin OS=Mus musculus OX=10090 GN=Dsp PE=1 SV=1	DESP_MOUSE	333 kDa	0.997694	37	97%	NA	E9Q557	Dsp	Desmoplakin	Dsp_E9Q557	23.7264	23.0237	22.6364	25.4377	27.1649	23.9612	23.7573	22.6615	22.0763	24.2764	22.863	23.5879	22.3953	23.0236	22.4599
313.1	sp|Q6GSS7|H2A2A_MOUSE Histone H2A type 2-A OS=Mus musculus OX=10090 GN=Hist2h2aa2 PE=1 SV=3	H2A2A_MOUSE	14 kDa	0.997583	5	20%	NA	Q6GSS7	Hist2h2aa2	Histone H2A type 2-A	Hist2h2aa2_Q6GSS7	17.0102	18.943	18.1885	19.7392	19.8237	18.6866	20.1683	22.44	17.0405	18.3699	20.8102	20.5686	20.4046	20.8421	19.6065
313.2	sp|Q64523|H2A2C_MOUSE Histone H2A type 2-C OS=Mus musculus OX=10090 GN=H2ac20 PE=1 SV=3	H2A2C_MOUSE	14 kDa	0.997583	5	20%	NA	Q64523	H2ac20	Histone H2A type 2-C	H2ac20_Q64523	17.0102	18.943	18.1885	19.7392	19.8237	18.6866	20.1683	22.44	17.0405	18.3699	20.8102	20.5686	20.4046	20.8421	19.6065
581	sp|O35593|PSDE_MOUSE 26S proteasome non-ATPase regulatory subunit 14 OS=Mus musculus OX=10090 GN=Psmd14 PE=1 SV=2	PSDE_MOUSE	35 kDa	0.997557	2	100%	NA	O35593	Psmd14	26S proteasome non-ATPase regulatory subunit 14	Psmd14_O35593	21.3307	21.5374	21.8647	21.7902	22.0022	22.3807	22.4225	21.998	23.0652	21.8754	22.2062	22.1462	22.0022	23.1022	22.0952
348	sp|P35700|PRDX1_MOUSE Peroxiredoxin-1 OS=Mus musculus OX=10090 GN=Prdx1 PE=1 SV=1	PRDX1_MOUSE	22 kDa	0.99431	5	80%	NA	P35700	Prdx1	Peroxiredoxin-1	Prdx1_P35700	20.1037	19.5913	19.5164	20.8612	22.4155	20.2406	20.1772	18.892	19.1859	20.694	19.2071	19.9193	19.4769	18.3982	19.8961
418	sp|E9Q5K9|YTDC1_MOUSE YTH domain-containing protein 1 OS=Mus musculus OX=10090 GN=Ythdc1 PE=1 SV=2	YTDC1_MOUSE	86 kDa	0.994703	4	100%	NA	E9Q5K9	Ythdc1	YTH domain-containing protein 1	Ythdc1_E9Q5K9	19.4876	19.5862	19.6661	18.7602	19.3148	19.3296	19.9971	19.0517	19.107	20.1043	20.3764	19.604	19.5429	20.7811	19.8307
524	sp|O35286|DHX15_MOUSE ATP-dependent RNA helicase DHX15 OS=Mus musculus OX=10090 GN=Dhx15 PE=1 SV=2	DHX15_MOUSE	91 kDa	0.994932	3	100%	NA	O35286	Dhx15	ATP-dependent RNA helicase DHX15	Dhx15_O35286	19.2203	19.2351	18.9848	18.9212	18.2857	19.4632	19.4022	18.9136	19.1147	19.3608	19.8527	19.43	19.2214	19.2055	19.4737
219	sp|B9EJ86|OSBL8_MOUSE Oxysterol-binding protein-related protein 8 OS=Mus musculus OX=10090 GN=Osbpl8 PE=1 SV=1	OSBL8_MOUSE	101 kDa	0.997418	7	86%	NA	B9EJ86	Osbpl8	Oxysterol-binding protein-related protein 8	Osbpl8_B9EJ86	21.7831	20.9538	19.9022	20.0975	21.8857	20.2078	20.8121	20.9036	22.711	23.2371	21.3088	24.0654	21.8478	21.2432	23.2766
222	sp|Q05CL8|LARP7_MOUSE La-related protein 7 OS=Mus musculus OX=10090 GN=Larp7 PE=1 SV=2	LARP7_MOUSE	65 kDa	0.997277	7	100%	NA	Q05CL8	Larp7	La-related protein 7	Larp7_Q05CL8	18.5817	19.5885	20.13	19.4676	19.6652	19.8953	19.8311	20.1072	20.6422	20.1496	19.9326	19.4372	19.9612	21.3913	20.4886
432	sp|Q52KR3|PRUN2_MOUSE Protein prune homolog 2 OS=Mus musculus OX=10090 GN=Prune2 PE=1 SV=2	PRUN2_MOUSE	340 kDa	0.9936	4	100%	NA	Q52KR3	Prune2	Protein prune homolog 2	Prune2_Q52KR3	18.2125	17.5225	17.9418	18.5655	18.7637	18.7719	19.3602	17.1891	17.4181	18.7864	19.7797	19.4601	17.8373	19.7889	18.9918
621	sp|P50096|IMDH1_MOUSE Inosine-5'-monophosphate dehydrogenase 1 OS=Mus musculus OX=10090 GN=Impdh1 PE=1 SV=2	IMDH1_MOUSE	55 kDa	0.996303	2	100%	NA	P50096	Impdh1	Inosine-5'-monophosphate dehydrogenase 1	Impdh1_P50096	19.1882	18.9811	19.2297	20.2192	20.7616	18.5845	18.7998	19.1179	20.0363	19.594	17.9936	17.9568	18.3968	20.2885	18.8368
605	sp|O35927|CTND2_MOUSE Catenin delta-2 OS=Mus musculus OX=10090 GN=Ctnnd2 PE=1 SV=1	CTND2_MOUSE	135 kDa	0.99674	2	100%	NA	O35927	Ctnnd2	Catenin delta-2	Ctnnd2_O35927	15.4232	15.2762	13.9291	11.427	15.1575	16.5242	16.1276	13.7934	16.0887	15.2508	16.4383	15.9205	14.5662	16.4556	15.2737
594	sp|Q91V92|ACLY_MOUSE ATP-citrate synthase OS=Mus musculus OX=10090 GN=Acly PE=1 SV=1	ACLY_MOUSE	120 kDa	0.997128	2	100%	NA	Q91V92	Acly	ATP-citrate synthase	Acly_Q91V92	18.4542	18.4016	18.4214	18.48	17.931	16.9348	17.1791	17.8023	18.1712	18.0848	15.2887	17.0164	17.3469	19.042	17.7478
290	tr|Q8C5R8|Q8C5R8_MOUSE ribose-phosphate diphosphokinase OS=Mus musculus OX=10090 GN=Prps1l1 PE=1 SV=1	Q8C5R8_MOUSE	35 kDa	0.996305	6	17%	NA	Q8C5R8	Prps1l1	ribose-phosphate diphosphokinase	Prps1l1_Q8C5R8	15.8207	16.1136	16.5579	17.6689	18.039	16.7372	18.4534	16.0673	16.6533	17.1623	18.3516	18.3778	16.2713	19.3328	17.8
493	sp|Q9EPR5|SORC2_MOUSE VPS10 domain-containing receptor SorCS2 OS=Mus musculus OX=10090 GN=Sorcs2 PE=1 SV=2	SORC2_MOUSE	129 kDa	0.996357	3	100%	NA	Q9EPR5	Sorcs2	VPS10 domain-containing receptor SorCS2	Sorcs2_Q9EPR5	16.8423	16.8265	17.348	16.7029	15.3028	16.9617	16.5751	15.8076	17.6178	16.9964	16.3259	17.7602	17.975	17.7238	17.5512
109	sp|Q62167|DDX3X_MOUSE ATP-dependent RNA helicase DDX3X OS=Mus musculus OX=10090 GN=Ddx3x PE=1 SV=3	DDX3X_MOUSE	73 kDa	0.996812	12	33%	NA	Q62167	Ddx3x	ATP-dependent RNA helicase DDX3X	Ddx3x_Q62167	20.1411	19.4231	19.3766	19.9947	19.3641	20.0844	20.5111	19.7052	18.5611	19.6258	20.8617	20.674	20.3777	19.5635	20.3636
120	sp|Q920I9|WDR7_MOUSE WD repeat-containing protein 7 OS=Mus musculus OX=10090 GN=Wdr7 PE=1 SV=3	WDR7_MOUSE	163 kDa	0.997982	11	100%	NA	Q920I9	Wdr7	WD repeat-containing protein 7	Wdr7_Q920I9	21.5588	21.6729	22.5107	22.2633	21.379	21.1815	21.1902	20.8629	21.5988	21.7011	20.9807	21.0507	21.5426	21.5343	21.5271
697	sp|P34057|RECO_MOUSE Recoverin OS=Mus musculus OX=10090 GN=Rcvrn PE=1 SV=2	RECO_MOUSE	23 kDa	0.993262	2	100%	NA	P34057	Rcvrn	Recoverin	Rcvrn_P34057	17.9201	17.2629	16.1191	17.6084	16.8455	16.6442	18.9992	16.9528	18.7299	16.665	14.0514	18.0294	14.9587	14.892	16.7839
460	sp|Q60931|VDAC3_MOUSE Voltage-dependent anion-selective channel protein 3 OS=Mus musculus OX=10090 GN=Vdac3 PE=1 SV=1	VDAC3_MOUSE	31 kDa	0.997678	3	100%	NA	Q60931	Vdac3	Voltage-dependent anion-selective channel protein 3	Vdac3_Q60931	20.2741	20.2971	20.7589	20.6796	20.0346	19.297	17.5759	20.641	20.7177	19.844	18.8685	19.1087	19.9977	19.2131	19.9761
406	sp|Q8BZQ7|ANC2_MOUSE Anaphase-promoting complex subunit 2 OS=Mus musculus OX=10090 GN=Anapc2 PE=1 SV=2	ANC2_MOUSE	95 kDa	0.995739	4	100%	NA	Q8BZQ7	Anapc2	Anaphase-promoting complex subunit 2	Anapc2_Q8BZQ7	17.4279	17.7199	17.5299	17.743	17.442	17.9623	17.5183	18.1394	18.3114	18.5751	18.1183	17.8838	18.2297	17.6683	18.3381
137	sp|Q9CZ13|QCR1_MOUSE Cytochrome b-c1 complex subunit 1, mitochondrial OS=Mus musculus OX=10090 GN=Uqcrc1 PE=1 SV=2	QCR1_MOUSE	53 kDa	0.998345	10	100%	NA	Q9CZ13	Uqcrc1	Cytochrome b-c1 complex subunit 1, mitochondrial	Uqcrc1_Q9CZ13	24.3486	24.3641	23.9218	23.3025	22.8997	22.3972	22.9694	23.475	24.0639	22.8688	22.4688	22.5874	23.7152	23.4872	22.7826
606	sp|P30681|HMGB2_MOUSE High mobility group protein B2 OS=Mus musculus OX=10090 GN=Hmgb2 PE=1 SV=3	HMGB2_MOUSE	24 kDa	0.996724	2	50%	NA	P30681	Hmgb2	High mobility group protein B2	Hmgb2_P30681	13.2975	15.9878	14.5647	15.1753	14.9326	15.1552	16.171	18.1873	13.9556	15.3186	16.6497	16.0748	17.1446	NA	15.1211
55	sp|Q9ERE2|KRT81_MOUSE Keratin, type II cuticular Hb1 OS=Mus musculus OX=10090 GN=Krt81 PE=2 SV=2	KRT81_MOUSE	53 kDa	0.997211	17	29%	NA	Q9ERE2	Krt81	Keratin, type II cuticular Hb1	Krt81_Q9ERE2	18.1755	18.3929	20.8643	24.5205	18.5624	19.0968	19.4644	18.2585	17.3261	17.4436	18.228	17.1387	17.4992	19.7816	18.066
256	sp|Q9JIS5|SV2A_MOUSE Synaptic vesicle glycoprotein 2A OS=Mus musculus OX=10090 GN=Sv2a PE=1 SV=1	SV2A_MOUSE	83 kDa	0.998598	6	100%	NA	Q9JIS5	Sv2a	Synaptic vesicle glycoprotein 2A	Sv2a_Q9JIS5	21.6786	22.2671	22.4845	21.6189	21.0821	21.8856	22.3352	21.915	22.0871	21.3284	21.2801	21.276	21.3939	20.7179	21.5624
723	sp|Q9WUA3|PFKAP_MOUSE ATP-dependent 6-phosphofructokinase, platelet type OS=Mus musculus OX=10090 GN=Pfkp PE=1 SV=1	PFKAP_MOUSE	85 kDa	0.991337	2	50%	NA	Q9WUA3	Pfkp	ATP-dependent 6-phosphofructokinase, platelet type	Pfkp_Q9WUA3	18.1846	18.2648	18.7841	17.6201	18.3653	19.1213	20.0036	16.7894	17.8007	17.9555	18.2181	16.4747	17.0097	16.9832	17.5959
83	sp|Q9Z2K1|K1C16_MOUSE Keratin, type I cytoskeletal 16 OS=Mus musculus OX=10090 GN=Krt16 PE=1 SV=3	K1C16_MOUSE	52 kDa	0.996731	14	57%	NA	Q9Z2K1	Krt16	Keratin, type I cytoskeletal 16	Krt16_Q9Z2K1	22.8506	21.7083	21.0282	25.849	25.7678	23.1842	23.3427	22.5625	21.1322	23.0199	23.7333	22.2894	21.0882	19.8087	21.1939
445	sp|O88508|DNM3A_MOUSE DNA (cytosine-5)-methyltransferase 3A OS=Mus musculus OX=10090 GN=Dnmt3a PE=1 SV=2	DNM3A_MOUSE	102 kDa	0.999176	3	100%	NA	O88508	Dnmt3a	DNA (cytosine-5)-methyltransferase 3A	Dnmt3a_O88508	18.0385	17.8951	17.3328	17.1646	18.7466	18.7523	19.6892	16.2	16.7025	18.1327	18.3436	18.6285	20.6529	19.8507	17.8931
46	sp|Q02257|PLAK_MOUSE Junction plakoglobin OS=Mus musculus OX=10090 GN=Jup PE=1 SV=3	PLAK_MOUSE	82 kDa	0.997618	19	84%	NA	Q02257	Jup	Junction plakoglobin	Jup_Q02257	22.0046	19.8763	20.0757	25.3916	26.4164	22.656	22.1263	21.7081	20.2611	23.4074	21.5261	20.6908	20.9394	19.9548	20.5171
306	sp|Q91ZP9|NECA2_MOUSE N-terminal EF-hand calcium-binding protein 2 OS=Mus musculus OX=10090 GN=Necab2 PE=1 SV=1	NECA2_MOUSE	43 kDa	0.99829	5	100%	NA	Q91ZP9	Necab2	N-terminal EF-hand calcium-binding protein 2	Necab2_Q91ZP9	18.8199	19.0285	19.2698	18.5529	18.5967	18.1743	17.7248	18.2986	19.2666	18.903	18.5301	18.9686	19.6924	20.8203	20.0226
511.1	sp|P62827|RAN_MOUSE GTP-binding nuclear protein Ran OS=Mus musculus OX=10090 GN=Ran PE=1 SV=3	RAN_MOUSE	24 kDa	0.99561	3	100%	NA	P62827	Ran	GTP-binding nuclear protein Ran	Ran_P62827	20.7505	20.0544	20.0815	21.5424	20.0376	20.2314	20.4008	20.1577	20.1539	19.8112	19.3498	19.6927	20.4209	19.799	20.2491
511.2	tr|Q14AA6|Q14AA6_MOUSE GTP-binding nuclear protein Ran OS=Mus musculus OX=10090 GN=1700009N14Rik PE=1 SV=1	Q14AA6_MOUSE	24 kDa	0.99561	3	100%	NA	Q14AA6	1700009N14Rik	GTP-binding nuclear protein Ran	1700009N14Rik_Q14AA6	20.7505	20.0544	20.0815	21.5424	20.0376	20.2314	20.4008	20.1577	20.1539	19.8112	19.3498	19.6927	20.4209	19.799	20.2491
359	sp|Q9D8W5|PSD12_MOUSE 26S proteasome non-ATPase regulatory subunit 12 OS=Mus musculus OX=10090 GN=Psmd12 PE=1 SV=4	PSD12_MOUSE	53 kDa	0.998155	4	100%	NA	Q9D8W5	Psmd12	26S proteasome non-ATPase regulatory subunit 12	Psmd12_Q9D8W5	19.8019	19.7993	20.3497	20.6675	20.9468	21.2136	21.0656	20.4992	21.8341	21.0231	21.1945	20.9244	20.3881	20.9076	20.9575
99	sp|Q9CQ79|TXND9_MOUSE Thioredoxin domain-containing protein 9 OS=Mus musculus OX=10090 GN=Txndc9 PE=1 SV=1	TXND9_MOUSE	26 kDa	0.996377	13	100%	NA	Q9CQ79	Txndc9	Thioredoxin domain-containing protein 9	Txndc9_Q9CQ79	25.7335	24.9858	25.434	25.9519	26.1473	24.4299	24.0662	22.1598	22.4211	23.8728	25.7541	25.715	23.6737	23.4189	24.7529
471	sp|Q3V3N7|BBS1_MOUSE Bardet-Biedl syndrome 1 protein homolog OS=Mus musculus OX=10090 GN=Bbs1 PE=1 SV=1	BBS1_MOUSE	65 kDa	0.997193	3	100%	NA	Q3V3N7	Bbs1	Bardet-Biedl syndrome 1 protein homolog	Bbs1_Q3V3N7	17.1484	18.0286	18.6797	18.2785	18.0776	17.5893	17.0124	17.8972	18.4467	18.642	17.1747	16.2713	17.7738	17.569	17.8478
506	sp|Q80X50|UBP2L_MOUSE Ubiquitin-associated protein 2-like OS=Mus musculus OX=10090 GN=Ubap2l PE=1 SV=1	UBP2L_MOUSE	117 kDa	0.995787	3	100%	NA	Q80X50	Ubap2l	Ubiquitin-associated protein 2-like	Ubap2l_Q80X50	17.9856	17.8881	15.6191	15.2253	16.0113	17.1448	16.2912	18.297	18.1583	17.5509	17.5791	17.4931	19.0651	17.4166	16.6559
229.1	sp|P10853|H2B1F_MOUSE Histone H2B type 1-F/J/L OS=Mus musculus OX=10090 GN=H2bc15 PE=1 SV=2	H2B1F_MOUSE	14 kDa	0.996994	7	43%	NA	P10853	H2bc15	Histone H2B type 1-F/J/L	H2bc15_P10853	24.3457	25.2245	24.2646	24.6518	24.8057	23.9923	24.6621	26.9301	24.0083	24.1654	24.9968	25.2674	26.269	26.5452	24.9448
229.2	sp|P10854|H2B1M_MOUSE Histone H2B type 1-M OS=Mus musculus OX=10090 GN=H2bc14 PE=1 SV=2	H2B1M_MOUSE	14 kDa	0.996994	7	43%	NA	P10854	H2bc14	Histone H2B type 1-M	H2bc14_P10854	24.3457	25.2245	24.2646	24.6518	24.8057	23.9923	24.6621	26.9301	24.0083	24.1654	24.9968	25.2674	26.269	26.5452	24.9448
229.3	sp|Q6ZWY9|H2B1C_MOUSE Histone H2B type 1-C/E/G OS=Mus musculus OX=10090 GN=H2bc8 PE=1 SV=3	H2B1C_MOUSE	14 kDa	0.996994	7	43%	NA	Q6ZWY9	H2bc8	Histone H2B type 1-C/E/G	H2bc8_Q6ZWY9	24.3457	25.2245	24.2646	24.6518	24.8057	23.9923	24.6621	26.9301	24.0083	24.1654	24.9968	25.2674	26.269	26.5452	24.9448
229.4	sp|Q8CGP1|H2B1K_MOUSE Histone H2B type 1-K OS=Mus musculus OX=10090 GN=H2bc12 PE=1 SV=3	H2B1K_MOUSE	14 kDa	0.996994	7	43%	NA	Q8CGP1	H2bc12	Histone H2B type 1-K	H2bc12_Q8CGP1	24.3457	25.2245	24.2646	24.6518	24.8057	23.9923	24.6621	26.9301	24.0083	24.1654	24.9968	25.2674	26.269	26.5452	24.9448
229.5	sp|Q8CGP2|H2B1P_MOUSE Histone H2B type 1-P OS=Mus musculus OX=10090 GN=Hist1h2bp PE=1 SV=3	H2B1P_MOUSE	14 kDa	0.996994	7	43%	NA	Q8CGP2	Hist1h2bp	Histone H2B type 1-P	Hist1h2bp_Q8CGP2	24.3457	25.2245	24.2646	24.6518	24.8057	23.9923	24.6621	26.9301	24.0083	24.1654	24.9968	25.2674	26.269	26.5452	24.9448
229.6	sp|Q64475|H2B1B_MOUSE Histone H2B type 1-B OS=Mus musculus OX=10090 GN=H2bc3 PE=1 SV=3	H2B1B_MOUSE	14 kDa	0.996994	7	43%	NA	Q64475	H2bc3	Histone H2B type 1-B	H2bc3_Q64475	24.3457	25.2245	24.2646	24.6518	24.8057	23.9923	24.6621	26.9301	24.0083	24.1654	24.9968	25.2674	26.269	26.5452	24.9448
229.7	sp|Q64478|H2B1H_MOUSE Histone H2B type 1-H OS=Mus musculus OX=10090 GN=H2bc9 PE=1 SV=3	H2B1H_MOUSE	14 kDa	0.996994	7	43%	NA	Q64478	H2bc9	Histone H2B type 1-H	H2bc9_Q64478	24.3457	25.2245	24.2646	24.6518	24.8057	23.9923	24.6621	26.9301	24.0083	24.1654	24.9968	25.2674	26.269	26.5452	24.9448
229.8	sp|Q64525|H2B2B_MOUSE Histone H2B type 2-B OS=Mus musculus OX=10090 GN=Hist2h2bb PE=1 SV=3	H2B2B_MOUSE	14 kDa	0.996994	7	43%	NA	Q64525	Hist2h2bb	Histone H2B type 2-B	Hist2h2bb_Q64525	24.3457	25.2245	24.2646	24.6518	24.8057	23.9923	24.6621	26.9301	24.0083	24.1654	24.9968	25.2674	26.269	26.5452	24.9448
194	sp|G5E8K5|ANK3_MOUSE Ankyrin-3 OS=Mus musculus OX=10090 GN=Ank3 PE=1 SV=1	ANK3_MOUSE	214 kDa	0.996574	8	75%	NA	G5E8K5	Ank3	Ankyrin-3	Ank3_G5E8K5	17.6047	17.2229	17.6025	18.1829	17.6017	19.4757	20.1724	17.4446	17.913	18.2731	18.7367	17.7845	18.1374	19.154	18.4821
602	sp|O08553|DPYL2_MOUSE Dihydropyrimidinase-related protein 2 OS=Mus musculus OX=10090 GN=Dpysl2 PE=1 SV=2	DPYL2_MOUSE	62 kDa	0.996847	2	100%	NA	O08553	Dpysl2	Dihydropyrimidinase-related protein 2	Dpysl2_O08553	19.5243	18.4094	18.2725	19.2514	17.8315	18.8778	18.5529	18.2751	19.3306	17.857	17.7889	18.6216	18.2597	15.7983	18.329
49	sp|P99024|TBB5_MOUSE Tubulin beta-5 chain OS=Mus musculus OX=10090 GN=Tubb5 PE=1 SV=1	TBB5_MOUSE	50 kDa	0.997918	18	17%	NA	P99024	Tubb5	Tubulin beta-5 chain	Tubb5_P99024	25.6854	24.8455	25.3405	25.4836	25.9699	24.629	24.3116	22.4015	23.476	23.8585	25.1018	25.4448	23.9307	23.9588	25.0901
353	sp|Q7TSJ2|MAP6_MOUSE Microtubule-associated protein 6 OS=Mus musculus OX=10090 GN=Map6 PE=1 SV=2	MAP6_MOUSE	96 kDa	0.999009	4	100%	NA	Q7TSJ2	Map6	Microtubule-associated protein 6	Map6_Q7TSJ2	19.3799	19.6951	19.4317	18.7812	18.0714	19.8801	19.7488	20.5888	20.3598	19.3911	19.4382	19.3311	20.2763	20.0721	19.3347
218	sp|O08599|STXB1_MOUSE Syntaxin-binding protein 1 OS=Mus musculus OX=10090 GN=Stxbp1 PE=1 SV=2	STXB1_MOUSE	68 kDa	0.997508	7	100%	NA	O08599	Stxbp1	Syntaxin-binding protein 1	Stxbp1_O08599	22.2345	22.425	21.9476	21.3683	20.5216	21.0203	20.823	21.9326	22.1796	21.2127	20.0429	20.5383	22.0282	20.9384	21.1138
73	sp|P17182|ENOA_MOUSE Alpha-enolase OS=Mus musculus OX=10090 GN=Eno1 PE=1 SV=3	ENOA_MOUSE	47 kDa	0.999064	14	79%	NA	P17182	Eno1	Alpha-enolase	Eno1_P17182	24.4818	24.319	23.5549	23.5568	22.2163	22.8167	21.5083	23.8244	24.4207	22.106	21.8353	23.0643	23.5077	22.5757	22.202
236	sp|Q6PDQ2|CHD4_MOUSE Chromodomain-helicase-DNA-binding protein 4 OS=Mus musculus OX=10090 GN=Chd4 PE=1 SV=1	CHD4_MOUSE	218 kDa	0.996388	7	100%	NA	Q6PDQ2	Chd4	Chromodomain-helicase-DNA-binding protein 4	Chd4_Q6PDQ2	21.2142	21.0838	20.3558	19.4844	19.6835	19.475	20.1207	22.1858	20.4788	20.3515	20.6233	20.8572	22.1008	22.1366	20.6492
373	sp|Q9JJ28|FLII_MOUSE Protein flightless-1 homolog OS=Mus musculus OX=10090 GN=Flii PE=1 SV=1	FLII_MOUSE	145 kDa	0.997367	4	100%	NA	Q9JJ28	Flii	Protein flightless-1 homolog	Flii_Q9JJ28	19.0786	19.0954	18.7012	18.8063	19.2538	19.3232	19.9987	18.7498	18.4974	19.7662	19.9911	19.9593	19.1239	19.1232	19.5015
170	sp|P11499|HS90B_MOUSE Heat shock protein HSP 90-beta OS=Mus musculus OX=10090 GN=Hsp90ab1 PE=1 SV=3	HS90B_MOUSE	83 kDa	0.99464	9	56%	NA	P11499	Hsp90ab1	Heat shock protein HSP 90-beta	Hsp90ab1_P11499	20.6396	21.3732	21.1681	22.1789	21.2167	21.7133	21.6212	21.3951	21.0612	21.2765	20.9564	21.3235	20.7016	20.0076	20.8723
165	sp|Q6PIE5|AT1A2_MOUSE Sodium/potassium-transporting ATPase subunit alpha-2 OS=Mus musculus OX=10090 GN=Atp1a2 PE=1 SV=1	AT1A2_MOUSE	112 kDa	0.996521	9	11%	NA	Q6PIE5	Atp1a2	Sodium/potassium-transporting ATPase subunit alpha-2	Atp1a2_Q6PIE5	19.2118	19.7406	19.6644	18.4562	18.0473	16.9909	15.8213	19.3083	19.2887	18.0294	16.3819	17.207	18.939	NA	18.4504
330	sp|O70194|EIF3D_MOUSE Eukaryotic translation initiation factor 3 subunit D OS=Mus musculus OX=10090 GN=Eif3d PE=1 SV=2	EIF3D_MOUSE	64 kDa	0.995951	5	100%	NA	O70194	Eif3d	Eukaryotic translation initiation factor 3 subunit D	Eif3d_O70194	18.1902	19.0963	19.0718	19.1191	19.5926	18.7881	18.8756	18.081	20.0573	19.6737	19.3484	19.1036	18.9914	22.0983	20.3052
451	sp|P56564|EAA1_MOUSE Excitatory amino acid transporter 1 OS=Mus musculus OX=10090 GN=Slc1a3 PE=1 SV=2	EAA1_MOUSE	60 kDa	0.998177	3	100%	NA	P56564	Slc1a3	Excitatory amino acid transporter 1	Slc1a3_P56564	19.7189	18.0466	18.3721	18.5757	18.071	17.9045	13.6957	17.9996	19.1257	17.794	14.4704	17.918	17.501	NA	17.6957
152	sp|Q9Z1L4|XLRS1_MOUSE Retinoschisin OS=Mus musculus OX=10090 GN=Rs1 PE=1 SV=1	XLRS1_MOUSE	26 kDa	0.99771	9	100%	NA	Q9Z1L4	Rs1	Retinoschisin	Rs1_Q9Z1L4	25.002	25.0583	24.8761	24.3261	24.4747	23.4346	23.6866	24.6801	25.3764	24.2496	23.3957	24.2231	24.7764	24.0595	24.1532
145	sp|Q9DB77|QCR2_MOUSE Cytochrome b-c1 complex subunit 2, mitochondrial OS=Mus musculus OX=10090 GN=Uqcrc2 PE=1 SV=1	QCR2_MOUSE	48 kDa	0.998495	9	100%	NA	Q9DB77	Uqcrc2	Cytochrome b-c1 complex subunit 2, mitochondrial	Uqcrc2_Q9DB77	23.4947	23.5354	23.306	22.6379	22.1681	22.0658	21.9766	23.0135	23.3919	22.446	21.7671	22.1202	22.9062	23.0269	22.0945
105	sp|P60229|EIF3E_MOUSE Eukaryotic translation initiation factor 3 subunit E OS=Mus musculus OX=10090 GN=Eif3e PE=1 SV=1	EIF3E_MOUSE	52 kDa	0.997414	12	100%	NA	P60229	Eif3e	Eukaryotic translation initiation factor 3 subunit E	Eif3e_P60229	21.0761	21.8027	22.236	22.6709	22.9735	22.5346	22.4372	22.0282	23.107	23.2699	22.5984	22.8072	22.0959	23.0131	23.5254
351	sp|Q9DCH4|EIF3F_MOUSE Eukaryotic translation initiation factor 3 subunit F OS=Mus musculus OX=10090 GN=Eif3f PE=1 SV=2	EIF3F_MOUSE	38 kDa	0.999378	4	100%	NA	Q9DCH4	Eif3f	Eukaryotic translation initiation factor 3 subunit F	Eif3f_Q9DCH4	20.6776	21.2469	21.406	21.7471	22.1432	21.778	21.9473	21.0665	22.2389	22.1248	21.9069	21.9577	21.3455	22.443	22.3535
572	sp|Q80XI4|PI42B_MOUSE Phosphatidylinositol 5-phosphate 4-kinase type-2 beta OS=Mus musculus OX=10090 GN=Pip4k2b PE=1 SV=1	PI42B_MOUSE	47 kDa	0.997764	2	100%	NA	Q80XI4	Pip4k2b	Phosphatidylinositol 5-phosphate 4-kinase type-2 beta	Pip4k2b_Q80XI4	16.9291	18.0074	18.5932	17.6404	17.3589	17.4097	17.2725	17.9803	18.7022	17.6917	18.1184	17.5741	18.4684	18.8753	18.6318
339	sp|P26443|DHE3_MOUSE Glutamate dehydrogenase 1, mitochondrial OS=Mus musculus OX=10090 GN=Glud1 PE=1 SV=1	DHE3_MOUSE	61 kDa	0.995303	5	100%	NA	P26443	Glud1	Glutamate dehydrogenase 1, mitochondrial	Glud1_P26443	20.3346	20.8337	21.5065	20.9906	20.4641	20.1072	20.6604	20.5357	21.0092	20.6241	20.8021	18.6913	19.8384	20.6395	20.8337
478	sp|Q9ESX5|DKC1_MOUSE H/ACA ribonucleoprotein complex subunit DKC1 OS=Mus musculus OX=10090 GN=Dkc1 PE=1 SV=4	DKC1_MOUSE	57 kDa	0.996822	3	100%	NA	Q9ESX5	Dkc1	H/ACA ribonucleoprotein complex subunit DKC1	Dkc1_Q9ESX5	17.9751	18.8226	16.6992	15.7311	17.6783	18.5771	18.3214	19.9795	17.04	18.369	17.8479	18.042	18.6652	20.3612	17.561
342	sp|Q64511|TOP2B_MOUSE DNA topoisomerase 2-beta OS=Mus musculus OX=10090 GN=Top2b PE=1 SV=2	TOP2B_MOUSE	182 kDa	0.995219	5	100%	NA	Q64511	Top2b	DNA topoisomerase 2-beta	Top2b_Q64511	17.9138	17.3427	16.8138	15.142	16.7791	15.6512	17.1414	20.5661	14.2695	17.178	17.1984	17.8857	20.3502	19.3538	17.3611
645	sp|Q61171|PRDX2_MOUSE Peroxiredoxin-2 OS=Mus musculus OX=10090 GN=Prdx2 PE=1 SV=3	PRDX2_MOUSE	22 kDa	0.995355	2	100%	NA	Q61171	Prdx2	Peroxiredoxin-2	Prdx2_Q61171	19.5895	18.0991	18.2958	21.3133	22.681	20.3591	20.6029	19.9107	18.6113	20.2502	19.4628	18.8302	19.241	17.6164	18.4548
304	sp|Q8BG05|ROA3_MOUSE Heterogeneous nuclear ribonucleoprotein A3 OS=Mus musculus OX=10090 GN=Hnrnpa3 PE=1 SV=1	ROA3_MOUSE	40 kDa	0.99833	5	100%	NA	Q8BG05	Hnrnpa3	Heterogeneous nuclear ribonucleoprotein A3	Hnrnpa3_Q8BG05	20.5948	20.8549	20.5	20.5942	20.7534	20.2753	20.1099	20.5921	20.1314	20.0602	20.3736	20.0318	20.7547	19.2319	20.5731
312	sp|P18872|GNAO_MOUSE Guanine nucleotide-binding protein G(o) subunit alpha OS=Mus musculus OX=10090 GN=Gnao1 PE=1 SV=3	GNAO_MOUSE	40 kDa	0.997703	5	60%	NA	P18872	Gnao1	Guanine nucleotide-binding protein G(o) subunit alpha	Gnao1_P18872	21.0888	21.4833	21.827	20.5767	20.1508	20.6999	19.9104	20.7974	21.6829	20.4124	20.1836	20.0991	20.6652	20.5192	20.6095
650	sp|P01869|IGH1M_MOUSE Ig gamma-1 chain C region, membrane-bound form OS=Mus musculus OX=10090 GN=Ighg1 PE=1 SV=2	IGH1M_MOUSE	43 kDa	0.995185	2	100%	NA	P01869	Ighg1	Ig gamma-1 chain C region, membrane-bound form	Ighg1_P01869	16.6739	17.6148	16.3574	14.4639	17.5792	16.3201	16.5276	17.9437	18.4503	17.93	17.7532	19.1143	17.5615	16.1288	17.5812
380	sp|Q62108|DLG4_MOUSE Disks large homolog 4 OS=Mus musculus OX=10090 GN=Dlg4 PE=1 SV=1	DLG4_MOUSE	80 kDa	0.996882	4	100%	NA	Q62108	Dlg4	Disks large homolog 4	Dlg4_Q62108	20.8247	20.7099	21.0054	20.6909	20.424	20.678	20.758	19.9405	21.3241	21.0721	20.3624	20.5709	19.923	20.3071	20.2612
587	sp|P05202|AATM_MOUSE Aspartate aminotransferase, mitochondrial OS=Mus musculus OX=10090 GN=Got2 PE=1 SV=1	AATM_MOUSE	47 kDa	0.997404	2	100%	NA	P05202	Got2	Aspartate aminotransferase, mitochondrial	Got2_P05202	19.9346	19.3764	18.6868	19.1519	17.4718	19.0753	19.7813	19.1271	19.8509	18.6944	18.8957	18.619	17.9124	13.7804	18.6997
104	sp|P48193|EPB41_MOUSE Protein 4.1 OS=Mus musculus OX=10090 GN=Epb41 PE=1 SV=2	EPB41_MOUSE	96 kDa	0.997909	12	92%	NA	P48193	Epb41	Protein 4.1	Epb41_P48193	20.6511	21.1152	20.9652	21.5658	21.7034	21.7554	21.2248	21.2626	21.7863	22.0831	21.5321	22.4181	21.4381	21.2826	21.7914
197	sp|Q61414|K1C15_MOUSE Keratin, type I cytoskeletal 15 OS=Mus musculus OX=10090 GN=Krt15 PE=1 SV=2	K1C15_MOUSE	49 kDa	0.995922	8	12%	NA	Q61414	Krt15	Keratin, type I cytoskeletal 15	Krt15_Q61414	19.359	18.9652	17.6763	25.4304	24.0385	20.5282	20.6863	20.6932	18.3402	21.2635	21.3762	19.1182	19.3357	16.224	18.3126
261	tr|E1AZ71|E1AZ71_MOUSE Cyclic nucleotide-gated channel beta 1 OS=Mus musculus OX=10090 GN=Cngb1 PE=1 SV=1	E1AZ71_MOUSE	149 kDa	0.998218	6	100%	NA	E1AZ71	Cngb1	Cyclic nucleotide-gated channel beta 1	Cngb1_E1AZ71	21.0906	21.0175	21.4349	21.1476	20.1172	21.2077	20.9546	20.3189	21.1052	20.303	21.133	20.7713	20.1237	19.5344	20.4051
717	sp|Q62093|SRSF2_MOUSE Serine/arginine-rich splicing factor 2 OS=Mus musculus OX=10090 GN=Srsf2 PE=1 SV=4	SRSF2_MOUSE	25 kDa	0.992171	2	100%	NA	Q62093	Srsf2	Serine/arginine-rich splicing factor 2	Srsf2_Q62093	21.3782	21.1018	20.9104	21.2796	21.2159	21.4944	21.1643	20.7216	20.5259	20.587	21.1499	21.2511	20.9742	19.6472	20.2114
422	sp|Q9Z1G4|VPP1_MOUSE V-type proton ATPase 116 kDa subunit a 1 OS=Mus musculus OX=10090 GN=Atp6v0a1 PE=1 SV=3	VPP1_MOUSE	96 kDa	0.994422	4	100%	NA	Q9Z1G4	Atp6v0a1	V-type proton ATPase 116 kDa subunit a 1	Atp6v0a1_Q9Z1G4	20.4796	19.7858	20.8458	20.8012	20.0007	20.802	20.4337	19.881	21.6663	20.7538	20.803	20.5388	20.7435	22.1552	20.7946
598	sp|Q60605|MYL6_MOUSE Myosin light polypeptide 6 OS=Mus musculus OX=10090 GN=Myl6 PE=1 SV=3	MYL6_MOUSE	17 kDa	0.996962	2	100%	NA	Q60605	Myl6	Myosin light polypeptide 6	Myl6_Q60605	17.7396	17.9412	18.6983	19.1927	19.0954	19.2743	19.3627	17.9342	18.5205	19.0179	19.7512	19.9321	18.1659	19.4253	18.7792
576	sp|P47753|CAZA1_MOUSE F-actin-capping protein subunit alpha-1 OS=Mus musculus OX=10090 GN=Capza1 PE=1 SV=4	CAZA1_MOUSE	33 kDa	0.997651	2	50%	NA	P47753	Capza1	F-actin-capping protein subunit alpha-1	Capza1_P47753	16.3473	17.8516	17.6388	18.0343	19.7783	18.872	19.2348	18.5206	17.9826	18.5017	19.4288	18.3914	18.0113	19.3103	18.611
635	tr|B2RXQ2|B2RXQ2_MOUSE Ppfia1 protein OS=Mus musculus OX=10090 GN=Ppfia1 PE=1 SV=1	B2RXQ2_MOUSE	143 kDa	0.995817	2	100%	NA	B2RXQ2	Ppfia1	Ppfia1 protein	Ppfia1_B2RXQ2	15.2317	15.1793	15.709	15.5158	15.2448	16.0703	15.718	14.9623	16.2368	15.8287	14.8848	15.5367	16.9846	16.7112	15.8122
369	sp|P61982|1433G_MOUSE 14-3-3 protein gamma OS=Mus musculus OX=10090 GN=Ywhag PE=1 SV=2	1433G_MOUSE	28 kDa	0.997582	4	25%	NA	P61982	Ywhag	14-3-3 protein gamma	Ywhag_P61982	17.5637	17.9782	17.6791	19.3056	18.4292	17.9739	17.5898	17.9225	18.7901	18.6156	17.8079	18.1288	17.5087	16.7033	17.753
98	sp|Q497I4|KRT35_MOUSE Keratin, type I cuticular Ha5 OS=Mus musculus OX=10090 GN=Krt35 PE=1 SV=1	KRT35_MOUSE	51 kDa	0.996768	13	69%	NA	Q497I4	Krt35	Keratin, type I cuticular Ha5	Krt35_Q497I4	20.3968	19.596	20.6373	26.9182	23.1795	23.4241	20.8868	21.6759	18.5406	21.7839	20.6839	20.5708	20.3662	19.7823	19.9515
320	sp|Q8BL97|SRSF7_MOUSE Serine/arginine-rich splicing factor 7 OS=Mus musculus OX=10090 GN=Srsf7 PE=1 SV=1	SRSF7_MOUSE	31 kDa	0.997057	5	80%	NA	Q8BL97	Srsf7	Serine/arginine-rich splicing factor 7	Srsf7_Q8BL97	22.7907	22.4747	22.3365	21.7169	22.1582	23.2102	22.436	22.2242	21.4916	21.9986	22.2275	22.0943	21.82	20.7653	21.7028
726	sp|Q6PDG5|SMRC2_MOUSE SWI/SNF complex subunit SMARCC2 OS=Mus musculus OX=10090 GN=Smarcc2 PE=1 SV=2	SMRC2_MOUSE	133 kDa	0.991241	2	100%	NA	Q6PDG5	Smarcc2	SWI/SNF complex subunit SMARCC2	Smarcc2_Q6PDG5	18.8208	18.5126	16.5069	17.6701	17.3215	17.7642	19.2064	18.8328	17.8506	17.7965	19.1285	17.3058	19.1396	19.5344	17.9093
53	sp|Q80TP3|UBR5_MOUSE E3 ubiquitin-protein ligase UBR5 OS=Mus musculus OX=10090 GN=Ubr5 PE=1 SV=2	UBR5_MOUSE	308 kDa	0.99772	17	100%	NA	Q80TP3	Ubr5	E3 ubiquitin-protein ligase UBR5	Ubr5_Q80TP3	21.7868	22.1626	22.2108	22.0857	22.177	22.3013	22.2253	21.7757	22.284	22.2282	22.7751	22.9551	21.9057	22.1383	22.6069
623	sp|P63325|RS10_MOUSE 40S ribosomal protein S10 OS=Mus musculus OX=10090 GN=Rps10 PE=1 SV=1	RS10_MOUSE	19 kDa	0.996263	2	100%	NA	P63325	Rps10	40S ribosomal protein S10	Rps10_P63325	17.7339	18.1496	17.8968	18.7292	18.4203	16.4152	17.7601	18.069	17.5502	18.0771	17.3096	16.6631	18.1193	17.2888	18.4462
174	sp|P15499|PRPH2_MOUSE Peripherin-2 OS=Mus musculus OX=10090 GN=Prph2 PE=1 SV=1	PRPH2_MOUSE	39 kDa	0.99899	8	100%	NA	P15499	Prph2	Peripherin-2	Prph2_P15499	23.1721	23.0021	23.4628	22.8092	22.1931	22.0571	21.882	23.4809	23.7684	22.5645	21.7298	21.0993	23.2846	22.9448	21.8824
588	sp|O08580|ERR1_MOUSE Steroid hormone receptor ERR1 OS=Mus musculus OX=10090 GN=Esrra PE=1 SV=4	ERR1_MOUSE	45 kDa	0.997393	2	100%	NA	O08580	Esrra	Steroid hormone receptor ERR1	Esrra_O08580	20.4067	18.9517	19.1424	19.0794	19.0263	19.7294	18.9602	18.9476	18.4292	18.7008	18.7953	19.2369	18.3198	19.0381	18.5992
705	sp|Q8C006|TRI35_MOUSE E3 ubiquitin-protein ligase TRIM35 OS=Mus musculus OX=10090 GN=Trim35 PE=1 SV=2	TRI35_MOUSE	57 kDa	0.992995	2	100%	NA	Q8C006	Trim35	E3 ubiquitin-protein ligase TRIM35	Trim35_Q8C006	25.0485	24.0354	24.1397	24.04	23.5901	24.4304	24.1908	22.2294	22.61	23.8275	23.8413	23.8928	23.2878	21.7626	24.0511
107	sp|Q8QZY1|EIF3L_MOUSE Eukaryotic translation initiation factor 3 subunit L OS=Mus musculus OX=10090 GN=Eif3l PE=1 SV=1	EIF3L_MOUSE	67 kDa	0.996997	12	100%	NA	Q8QZY1	Eif3l	Eukaryotic translation initiation factor 3 subunit L	Eif3l_Q8QZY1	21.0436	21.8737	22.0579	22.0971	22.4985	22.1169	22.1352	21.74	22.8075	22.6338	22.2449	22.373	21.77	22.7599	22.971
61	sp|Q9CWF2|TBB2B_MOUSE Tubulin beta-2B chain OS=Mus musculus OX=10090 GN=Tubb2b PE=1 SV=1	TBB2B_MOUSE	50 kDa	0.996814	16	12%	NA	Q9CWF2	Tubb2b	Tubulin beta-2B chain	Tubb2b_Q9CWF2	20.4916	19.8515	19.145	19.8004	20.4152	19.8418	19.4988	18.0607	17.2922	19.4779	21.0409	21.9053	19.6375	20.4169	20.7553
381	sp|P60122|RUVB1_MOUSE RuvB-like 1 OS=Mus musculus OX=10090 GN=Ruvbl1 PE=1 SV=1	RUVB1_MOUSE	50 kDa	0.996841	4	100%	NA	P60122	Ruvbl1	RuvB-like 1	Ruvbl1_P60122	19.3897	20.6404	20.4359	19.8788	20.1249	19.4321	19.122	19.5077	19.8569	20.1657	18.9773	20.0977	19.5962	18.7364	20.3026
299	sp|Q80VC9|CAMP3_MOUSE Calmodulin-regulated spectrin-associated protein 3 OS=Mus musculus OX=10090 GN=Camsap3 PE=1 SV=1	CAMP3_MOUSE	135 kDa	0.994517	6	100%	NA	Q80VC9	Camsap3	Calmodulin-regulated spectrin-associated protein 3	Camsap3_Q80VC9	17.1853	17.6092	18.0662	17.8765	17.155	18.0468	18.275	16.1806	17.3135	18.1995	19.1199	18.7087	17.3896	17.6407	18.4336
303	sp|P97350|PKP1_MOUSE Plakophilin-1 OS=Mus musculus OX=10090 GN=Pkp1 PE=1 SV=1	PKP1_MOUSE	81 kDa	0.998775	5	100%	NA	P97350	Pkp1	Plakophilin-1	Pkp1_P97350	19.0129	18.1464	17.9198	24.2023	23.3913	20.5627	20.2087	18.8318	17.6246	20.0545	18.3875	19.5897	18.6461	18.7561	18.8772
85	sp|P13595|NCAM1_MOUSE Neural cell adhesion molecule 1 OS=Mus musculus OX=10090 GN=Ncam1 PE=1 SV=3	NCAM1_MOUSE	119 kDa	0.999726	13	100%	NA	P13595	Ncam1	Neural cell adhesion molecule 1	Ncam1_P13595	23.4161	23.5914	23.5909	22.9388	22.7894	22.781	22.5729	23.0356	23.4719	22.8528	22.5436	22.8234	23.0293	23.1463	22.8351
600	sp|P02088|HBB1_MOUSE Hemoglobin subunit beta-1 OS=Mus musculus OX=10090 GN=Hbb-b1 PE=1 SV=2	HBB1_MOUSE	16 kDa	0.996914	2	100%	NA	P02088	Hbb-b1	Hemoglobin subunit beta-1	Hbb-b1_P02088	22.1386	21.3138	21.2492	25.3266	21.1551	20.5402	23.1151	20.4361	21.1531	20.9849	23.3982	20.0788	20.4686	17.7636	21.9253
550	sp|Q3TDK6|ROGDI_MOUSE Protein rogdi homolog OS=Mus musculus OX=10090 GN=Rogdi PE=1 SV=2	ROGDI_MOUSE	32 kDa	0.992923	3	100%	NA	Q3TDK6	Rogdi	Protein rogdi homolog	Rogdi_Q3TDK6	19.6125	20.2243	20.8934	20.3636	19.7887	18.5455	18.7106	19.6671	20.1868	20.013	19.019	18.7515	19.8269	20.4525	19.7037
349	sp|Q8CFI7|RPB2_MOUSE DNA-directed RNA polymerase II subunit RPB2 OS=Mus musculus OX=10090 GN=Polr2b PE=1 SV=2	RPB2_MOUSE	134 kDa	0.993827	5	100%	NA	Q8CFI7	Polr2b	DNA-directed RNA polymerase II subunit RPB2	Polr2b_Q8CFI7	19.4828	19.7867	20.0404	19.6267	20.1971	19.8246	19.8019	20.1124	20.3978	20.0384	20.6109	20.2561	19.8964	20.1317	20.0244
63	sp|Q8BGZ7|K2C75_MOUSE Keratin, type II cytoskeletal 75 OS=Mus musculus OX=10090 GN=Krt75 PE=1 SV=1	K2C75_MOUSE	60 kDa	0.993327	16	12%	NA	Q8BGZ7	Krt75	Keratin, type II cytoskeletal 75	Krt75_Q8BGZ7	19.0322	18.5813	17.9581	23.487	17.9966	18.6599	19.9934	17.7713	16.4861	18.0628	18.6575	18.5416	17.3048	17.8716	17.8172
365	sp|P43275|H11_MOUSE Histone H1.1 OS=Mus musculus OX=10090 GN=H1-1 PE=1 SV=2	H11_MOUSE	22 kDa	0.997607	4	50%	NA	P43275	H1-1	Histone H1.1	H1-1_P43275	20.2932	22.9889	20.6682	20.411	21.647	21.19	22.0687	21.1577	19.9155	21.5581	21.2945	20.2506	21.0621	19.5774	19.6742
559	sp|Q9D1J3|SARNP_MOUSE SAP domain-containing ribonucleoprotein OS=Mus musculus OX=10090 GN=Sarnp PE=1 SV=3	SARNP_MOUSE	24 kDa	0.99217	3	100%	NA	Q9D1J3	Sarnp	SAP domain-containing ribonucleoprotein	Sarnp_Q9D1J3	19.0467	19.6472	19.5706	18.9997	19.0991	20.2669	19.8303	20.0346	19.3655	18.6253	20.2025	20.4116	19.7338	19.6654	18.9586
264	sp|P62196|PRS8_MOUSE 26S proteasome regulatory subunit 8 OS=Mus musculus OX=10090 GN=Psmc5 PE=1 SV=1	PRS8_MOUSE	46 kDa	0.99807	6	100%	NA	P62196	Psmc5	26S proteasome regulatory subunit 8	Psmc5_P62196	20.995	21.5053	21.7585	22.2082	22.427	22.6126	22.3425	21.9384	22.7512	22.3208	22.53	22.1947	21.9157	22.07	22.3396
115	sp|P62806|H4_MOUSE Histone H4 OS=Mus musculus OX=10090 GN=H4c16 PE=1 SV=2	H4_MOUSE	11 kDa	0.998669	11	100%	NA	P62806	H4c16	Histone H4	H4c16_P62806	26.8871	28.1333	27.239	28.313	28.0517	26.6048	27.3569	30.7082	27.2782	27.2526	28.1047	28.3483	30.0492	28.722	28.2889
566	sp|G5E829|AT2B1_MOUSE Plasma membrane calcium-transporting ATPase 1 OS=Mus musculus OX=10090 GN=Atp2b1 PE=1 SV=1	AT2B1_MOUSE	135 kDa	0.998188	2	100%	NA	G5E829	Atp2b1	Plasma membrane calcium-transporting ATPase 1	Atp2b1_G5E829	18.792	19.112	19.0384	18.283	20.0352	17.3369	16.5503	18.8661	19.3918	18.3566	18.9966	18.2618	18.8479	17.124	18.0932
625	sp|Q9CPY7|AMPL_MOUSE Cytosol aminopeptidase OS=Mus musculus OX=10090 GN=Lap3 PE=1 SV=3	AMPL_MOUSE	56 kDa	0.996183	2	100%	NA	Q9CPY7	Lap3	Cytosol aminopeptidase	Lap3_Q9CPY7	18.1864	16.5148	17.8056	20.7978	18.7352	17.2583	17.5498	15.4476	10.8209	16.8052	15.8849	16.2547	17.1463	16.7944	17.812
573	sp|P51491|OPSB_MOUSE Short-wave-sensitive opsin 1 OS=Mus musculus OX=10090 GN=Opn1sw PE=1 SV=1	OPSB_MOUSE	39 kDa	0.99768	2	100%	NA	P51491	Opn1sw	Short-wave-sensitive opsin 1	Opn1sw_P51491	17.7572	17.5685	18.3501	17.6091	17.2101	17.1952	17.9592	18.0752	17.6291	17.5764	16.6486	17.2377	17.6943	17.1794	17.6031
33	sp|Q03265|ATPA_MOUSE ATP synthase subunit alpha, mitochondrial OS=Mus musculus OX=10090 GN=Atp5f1a PE=1 SV=1	ATPA_MOUSE	60 kDa	0.999357	21	100%	NA	Q03265	Atp5f1a	ATP synthase subunit alpha, mitochondrial	Atp5f1a_Q03265	26.6887	26.3374	27.1453	26.4791	25.6866	25.488	28.5795	26.8325	28.1384	28.197	28.1143	25.863	27.3107	27.2866	28.0192
80	sp|Q8BG32|PSD11_MOUSE 26S proteasome non-ATPase regulatory subunit 11 OS=Mus musculus OX=10090 GN=Psmd11 PE=1 SV=3	PSD11_MOUSE	47 kDa	0.997715	14	100%	NA	Q8BG32	Psmd11	26S proteasome non-ATPase regulatory subunit 11	Psmd11_Q8BG32	21.1404	20.6709	21.7472	22.0194	22.2567	22.2922	21.913	21.9496	23.0788	22.1053	22.2241	22.0145	21.7191	22.0079	22.2742
64	sp|P68372|TBB4B_MOUSE Tubulin beta-4B chain OS=Mus musculus OX=10090 GN=Tubb4b PE=1 SV=1	TBB4B_MOUSE	50 kDa	0.992526	16	6%	NA	P68372	Tubb4b	Tubulin beta-4B chain	Tubb4b_P68372	22.7502	22.3761	22.3281	22.5078	22.5675	22.3006	22.179	20.2999	20.9025	21.3599	22.6226	23.0407	20.885	20.6068	21.8347
162	sp|Q91XU0|WRIP1_MOUSE ATPase WRNIP1 OS=Mus musculus OX=10090 GN=Wrnip1 PE=1 SV=2	WRIP1_MOUSE	72 kDa	0.996907	9	100%	NA	Q91XU0	Wrnip1	ATPase WRNIP1	Wrnip1_Q91XU0	18.9104	19.3158	19.8259	19.2994	20.4207	19.6305	19.3519	20.2827	21.8458	20.6692	19.1309	21.3232	20.196	20.043	20.6797
441	sp|Q9CX56|PSMD8_MOUSE 26S proteasome non-ATPase regulatory subunit 8 OS=Mus musculus OX=10090 GN=Psmd8 PE=1 SV=2	PSMD8_MOUSE	40 kDa	0.992318	4	100%	NA	Q9CX56	Psmd8	26S proteasome non-ATPase regulatory subunit 8	Psmd8_Q9CX56	20.4022	20.4719	20.7986	21.092	21.0094	21.4935	21.5416	20.7268	21.9993	21.1414	21.2619	21.2867	20.6927	21.4019	21.1243
537	sp|Q80WS3|FBLL1_MOUSE rRNA/tRNA 2'-O-methyltransferase fibrillarin-like protein 1 OS=Mus musculus OX=10090 GN=Fbll1 PE=1 SV=1	FBLL1_MOUSE	33 kDa	0.993699	3	33%	NA	Q80WS3	Fbll1	rRNA/tRNA 2'-O-methyltransferase fibrillarin-like protein 1	Fbll1_Q80WS3	20.0092	20.611	19.2871	20.3991	20.1708	19.387	20.103	22.0279	19.4889	20.0457	20.4747	20.7903	21.3127	21.3958	19.9344
62	sp|Q9Z2T6|KRT85_MOUSE Keratin, type II cuticular Hb5 OS=Mus musculus OX=10090 GN=Krt85 PE=1 SV=2	KRT85_MOUSE	56 kDa	0.996252	16	25%	NA	Q9Z2T6	Krt85	Keratin, type II cuticular Hb5	Krt85_Q9Z2T6	19.4672	19.1105	18.7328	25.4404	18.3502	19.8276	20.7432	18.0666	18.3241	19.4056	19.6494	18.1885	17.9033	18.4815	19.0792
18	sp|E9PXF8|MTMRD_MOUSE Myotubularin-related protein 13 OS=Mus musculus OX=10090 GN=Sbf2 PE=1 SV=1	MTMRD_MOUSE	210 kDa	0.99826	31	94%	NA	E9PXF8	Sbf2	Myotubularin-related protein 13	Sbf2_E9PXF8	24.4357	23.7724	24.3019	24.1591	24.1674	24.3675	24.4613	22.7464	23.8542	24.3684	24.1031	23.8123	23.4507	22.8819	24.0631
549	sp|P50580|PA2G4_MOUSE Proliferation-associated protein 2G4 OS=Mus musculus OX=10090 GN=Pa2g4 PE=1 SV=3	PA2G4_MOUSE	44 kDa	0.992945	3	100%	NA	P50580	Pa2g4	Proliferation-associated protein 2G4	Pa2g4_P50580	20.4257	20.8237	19.1303	19.7146	20.0222	19.5804	19.891	19.3527	19.4628	19.3288	19.7715	19.8606	19.9537	18.9691	19.2409
363	sp|Q9Z1Q9|SYVC_MOUSE Valine--tRNA ligase OS=Mus musculus OX=10090 GN=Vars1 PE=1 SV=1	SYVC_MOUSE	140 kDa	0.997872	4	100%	NA	Q9Z1Q9	Vars1	Valine--tRNA ligase	Vars1_Q9Z1Q9	19.801	19.6763	18.9363	18.6871	18.5086	19.3941	20.1399	18.9189	19.7781	18.1679	19.7634	19.9614	19.6787	20.4053	18.777
396	sp|P26516|PSMD7_MOUSE 26S proteasome non-ATPase regulatory subunit 7 OS=Mus musculus OX=10090 GN=Psmd7 PE=1 SV=2	PSMD7_MOUSE	37 kDa	0.99614	4	100%	NA	P26516	Psmd7	26S proteasome non-ATPase regulatory subunit 7	Psmd7_P26516	18.7478	19.0891	18.8041	19.5305	19.8502	19.8697	20.2445	20.023	21.01	18.7124	19.1483	19.5719	19.4042	22.8062	19.5406
358	sp|Q9WV55|VAPA_MOUSE Vesicle-associated membrane protein-associated protein A OS=Mus musculus OX=10090 GN=Vapa PE=1 SV=2	VAPA_MOUSE	28 kDa	0.998203	4	75%	NA	Q9WV55	Vapa	Vesicle-associated membrane protein-associated protein A	Vapa_Q9WV55	21.1637	20.4102	21.1307	20.5798	20.4235	21.8689	20.9972	20.3284	20.5266	21.3697	20.9242	21.0529	21.0493	23.2205	20.7047
680	sp|Q64012|RALY_MOUSE RNA-binding protein Raly OS=Mus musculus OX=10090 GN=Raly PE=1 SV=3	RALY_MOUSE	33 kDa	0.994027	2	100%	NA	Q64012	Raly	RNA-binding protein Raly	Raly_Q64012	18.6335	17.1795	18.2833	18.0948	18.1321	18.8599	19.645	18.6017	17.4983	18.7557	19.0208	18.6933	18.6328	18.0166	18.6519
661	sp|Q78PY7|SND1_MOUSE Staphylococcal nuclease domain-containing protein 1 OS=Mus musculus OX=10090 GN=Snd1 PE=1 SV=1	SND1_MOUSE	102 kDa	0.994768	2	100%	NA	Q78PY7	Snd1	Staphylococcal nuclease domain-containing protein 1	Snd1_Q78PY7	17.2363	17.9156	17.2922	17.2223	19.0272	20.2088	17.5039	17.5621	17.1677	16.6311	17.0765	17.1364	17.9963	13.6758	17.2138
159	sp|Q61249|IGBP1_MOUSE Immunoglobulin-binding protein 1 OS=Mus musculus OX=10090 GN=Igbp1 PE=1 SV=1	IGBP1_MOUSE	39 kDa	0.997227	9	100%	NA	Q61249	Igbp1	Immunoglobulin-binding protein 1	Igbp1_Q61249	25.2139	24.4794	25.2021	21.7707	22.4433	23.144	22.7778	23.6154	24.4141	22.4678	22.3191	22.432	22.0497	25.0752	21.896
725	sp|P00405|COX2_MOUSE Cytochrome c oxidase subunit 2 OS=Mus musculus OX=10090 GN=Mtco2 PE=1 SV=1	COX2_MOUSE	26 kDa	0.991321	2	100%	NA	P00405	Mtco2	Cytochrome c oxidase subunit 2	Mtco2_P00405	21.4634	21.2511	21.3685	21.4722	20.3096	20.0297	19.5687	21.1899	21.4431	20.8341	19.9783	20.2777	21.2003	21.1993	20.379
501	sp|Q61937|NPM_MOUSE Nucleophosmin OS=Mus musculus OX=10090 GN=Npm1 PE=1 SV=1	NPM_MOUSE	33 kDa	0.995978	3	100%	NA	Q61937	Npm1	Nucleophosmin	Npm1_Q61937	20.3466	20.2684	19.809	20.1842	19.5318	20.5467	20.2337	20.8602	19.6927	20.3342	20.2498	20.9511	20.9986	19.7927	20.3031
151	sp|O55029|COPB2_MOUSE Coatomer subunit beta' OS=Mus musculus OX=10090 GN=Copb2 PE=1 SV=2	COPB2_MOUSE	102 kDa	0.997739	9	100%	NA	O55029	Copb2	Coatomer subunit beta'	Copb2_O55029	21.7015	21.5181	22.1906	22.1653	21.8594	21.475	21.0927	21.9074	22.6912	22.1551	21.6765	22.0342	22.5034	23.0266	22.5358
532	sp|Q9JIK5|DDX21_MOUSE Nucleolar RNA helicase 2 OS=Mus musculus OX=10090 GN=Ddx21 PE=1 SV=3	DDX21_MOUSE	94 kDa	0.994051	3	100%	NA	Q9JIK5	Ddx21	Nucleolar RNA helicase 2	Ddx21_Q9JIK5	16.3935	17.2447	14.9529	14.7774	16.2	15.6281	15.348	18.6097	15.141	16.0192	16.3899	17.1459	18.5915	15.8069	16.5309
495	sp|Q62318|TIF1B_MOUSE Transcription intermediary factor 1-beta OS=Mus musculus OX=10090 GN=Trim28 PE=1 SV=3	TIF1B_MOUSE	89 kDa	0.996333	3	100%	NA	Q62318	Trim28	Transcription intermediary factor 1-beta	Trim28_Q62318	19.7894	19.5529	19.1961	19.3347	20.0825	17.9842	18.2647	19.9208	19.3044	19.0954	19.0358	19.8156	21.1779	21.1695	19.9388
411.1	sp|P0C0S6|H2AZ_MOUSE Histone H2A.Z OS=Mus musculus OX=10090 GN=H2az1 PE=1 SV=2	H2AZ_MOUSE	14 kDa	0.995223	4	50%	NA	P0C0S6	H2az1	Histone H2A.Z	H2az1_P0C0S6	19.4014	20.2712	18.0324	18.6184	19.3952	18.0752	19.0559	21.0351	18.0497	17.9709	20.2066	20.5647	20.7294	19.355	19.0244
411.2	sp|Q3THW5|H2AV_MOUSE Histone H2A.V OS=Mus musculus OX=10090 GN=H2az2 PE=1 SV=3	H2AV_MOUSE	14 kDa	0.995223	4	50%	NA	Q3THW5	H2az2	Histone H2A.V	H2az2_Q3THW5	19.4014	20.2712	18.0324	18.6184	19.3952	18.0752	19.0559	21.0351	18.0497	17.9709	20.2066	20.5647	20.7294	19.355	19.0244
592	sp|Q9R0P5|DEST_MOUSE Destrin OS=Mus musculus OX=10090 GN=Dstn PE=1 SV=3	DEST_MOUSE	19 kDa	0.997143	2	100%	NA	Q9R0P5	Dstn	Destrin	Dstn_Q9R0P5	19.9457	19.3097	19.3469	19.2822	20.2492	20.5517	20.5599	19.1378	20.1179	19.5251	19.7895	19.0345	18.0921	19.2214	19.4279
492	sp|Q9JLF6|TGM1_MOUSE Protein-glutamine gamma-glutamyltransferase K OS=Mus musculus OX=10090 GN=Tgm1 PE=1 SV=2	TGM1_MOUSE	90 kDa	0.996362	3	100%	NA	Q9JLF6	Tgm1	Protein-glutamine gamma-glutamyltransferase K	Tgm1_Q9JLF6	16.2475	16.4418	16.3416	18.1169	19.692	17.2964	17.8903	17.0753	13.9994	16.9255	17.9494	15.5115	16.8334	NA	13.8083
231	sp|P21619|LMNB2_MOUSE Lamin-B2 OS=Mus musculus OX=10090 GN=Lmnb2 PE=1 SV=2	LMNB2_MOUSE	67 kDa	0.996885	7	57%	NA	P21619	Lmnb2	Lamin-B2	Lmnb2_P21619	20.7159	19.8793	20.8055	20.7581	20.0953	20.2542	19.8895	20.3856	20.1392	19.8156	19.9415	19.7732	20.8894	19.8275	19.8639
192	sp|Q80TR8|DCAF1_MOUSE DDB1- and CUL4-associated factor 1 OS=Mus musculus OX=10090 GN=Dcaf1 PE=1 SV=4	DCAF1_MOUSE	169 kDa	0.996656	8	100%	NA	Q80TR8	Dcaf1	DDB1- and CUL4-associated factor 1	Dcaf1_Q80TR8	25.394	20.4695	25.0841	24.9888	25.3278	25.2599	26.2026	24.2852	24.465	25.2825	19.6359	25.443	18.9719	24.5534	24.1333
374	sp|Q60668|HNRPD_MOUSE Heterogeneous nuclear ribonucleoprotein D0 OS=Mus musculus OX=10090 GN=Hnrnpd PE=1 SV=2	HNRPD_MOUSE	38 kDa	0.997359	4	100%	NA	Q60668	Hnrnpd	Heterogeneous nuclear ribonucleoprotein D0	Hnrnpd_Q60668	21.9293	22.568	22.5534	22.2467	22.4555	22.0843	21.9942	23.3534	22.6224	22.2296	22.2879	22.4784	23.1561	23.0851	22.7636
464	sp|Q8VDM4|PSMD2_MOUSE 26S proteasome non-ATPase regulatory subunit 2 OS=Mus musculus OX=10090 GN=Psmd2 PE=1 SV=1	PSMD2_MOUSE	100 kDa	0.99744	3	100%	NA	Q8VDM4	Psmd2	26S proteasome non-ATPase regulatory subunit 2	Psmd2_Q8VDM4	19.3088	18.6702	19.477	19.4922	19.2284	19.5454	19.0975	18.6826	19.5335	19.0819	18.8206	19.0473	18.2741	18.6884	19.4504
318	tr|E9Q0F0|E9Q0F0_MOUSE Keratin 78 OS=Mus musculus OX=10090 GN=Krt78 PE=1 SV=1	E9Q0F0_MOUSE	112 kDa	0.99708	5	40%	NA	E9Q0F0	Krt78	Keratin 78	Krt78_E9Q0F0	26.3369	23.2597	26.089	24.0151	28.6198	26.3637	25.5703	24.8486	23.9074	26.5957	25.9579	25.2367	23.8205	22.5293	24.6008
203	sp|Q8BGD9|IF4B_MOUSE Eukaryotic translation initiation factor 4B OS=Mus musculus OX=10090 GN=Eif4b PE=1 SV=1	IF4B_MOUSE	69 kDa	0.999046	7	100%	NA	Q8BGD9	Eif4b	Eukaryotic translation initiation factor 4B	Eif4b_Q8BGD9	21.2758	21.1381	21.3316	21.4082	21.5462	23.3079	22.2042	19.8858	20.5533	21.7219	21.4821	20.9309	20.2741	19.5129	20.8604
128	sp|P51881|ADT2_MOUSE ADP/ATP translocase 2 OS=Mus musculus OX=10090 GN=Slc25a5 PE=1 SV=3	ADT2_MOUSE	33 kDa	0.995826	11	45%	NA	P51881	Slc25a5	ADP/ATP translocase 2	Slc25a5_P51881	23.8704	23.4439	24.2774	24.1879	23.6206	24.0429	23.4702	23.2626	23.6492	23.8271	23.3169	23.1413	23.762	23.5885	23.8706
564	sp|O55100|SNG1_MOUSE Synaptogyrin-1 OS=Mus musculus OX=10090 GN=Syngr1 PE=1 SV=2	SNG1_MOUSE	26 kDa	0.998516	2	100%	NA	O55100	Syngr1	Synaptogyrin-1	Syngr1_O55100	17.542	18.0408	18.2538	17.1138	13.2332	16.5578	15.2844	17.8398	18.7795	16.4709	15.2943	15.508	16.3578	14.9997	16.3145
67	sp|P59242|CING_MOUSE Cingulin OS=Mus musculus OX=10090 GN=Cgn PE=1 SV=1	CING_MOUSE	136 kDa	0.997937	15	100%	NA	P59242	Cgn	Cingulin	Cgn_P59242	22.1562	21.8228	19.7971	20.0411	21.4421	20.677	21.2574	21.5979	21.9365	23.0068	21.585	22.7049	21.4688	20.8336	22.2812
226	sp|P08775|RPB1_MOUSE DNA-directed RNA polymerase II subunit RPB1 OS=Mus musculus OX=10090 GN=Polr2a PE=1 SV=3	RPB1_MOUSE	217 kDa	0.99709	7	100%	NA	P08775	Polr2a	DNA-directed RNA polymerase II subunit RPB1	Polr2a_P08775	17.7455	18.1652	18.5161	18.504	17.9858	17.4016	17.2335	18.3128	18.6624	17.9228	17.1666	17.8067	18.3851	17.5606	17.8507
32	sp|Q922U2|K2C5_MOUSE Keratin, type II cytoskeletal 5 OS=Mus musculus OX=10090 GN=Krt5 PE=1 SV=1	K2C5_MOUSE	62 kDa	0.996065	22	41%	NA	Q922U2	Krt5	Keratin, type II cytoskeletal 5	Krt5_Q922U2	23.3276	21.7333	23.3636	23.3896	27.9198	24.8732	24.3741	23.8434	21.2513	24.8961	24.2512	23.1183	22.1388	20.709	22.7426
260	sp|Q8CHY6|P66A_MOUSE Transcriptional repressor p66 alpha OS=Mus musculus OX=10090 GN=Gatad2a PE=1 SV=2	P66A_MOUSE	67 kDa	0.998327	6	100%	NA	Q8CHY6	Gatad2a	Transcriptional repressor p66 alpha	Gatad2a_Q8CHY6	21.4547	20.4575	20.0437	19.9833	20.1848	19.3717	20.1248	21.1858	19.4363	19.5652	18.286	19.1129	21.2478	19.4584	20.5205
110	sp|Q01853|TERA_MOUSE Transitional endoplasmic reticulum ATPase OS=Mus musculus OX=10090 GN=Vcp PE=1 SV=4	TERA_MOUSE	89 kDa	0.996718	12	100%	NA	Q01853	Vcp	Transitional endoplasmic reticulum ATPase	Vcp_Q01853	24.1728	23.1837	23.2182	23.6156	28.4838	25.2423	24.6964	24.2641	24.1895	23.6063	23.3078	23.4011	23.8442	23.7922	23.1259
617	sp|B9EJ80|PDZD8_MOUSE PDZ domain-containing protein 8 OS=Mus musculus OX=10090 GN=Pdzd8 PE=1 SV=1	PDZD8_MOUSE	128 kDa	0.996413	2	100%	NA	B9EJ80	Pdzd8	PDZ domain-containing protein 8	Pdzd8_B9EJ80	16.4595	15.3703	15.9365	16.4944	18.0834	16.1037	16.8391	15.3233	17.7089	15.8618	15.4993	16.705	14.3782	16.2383	15.8185
42	sp|P50446|K2C6A_MOUSE Keratin, type II cytoskeletal 6A OS=Mus musculus OX=10090 GN=Krt6a PE=1 SV=3	K2C6A_MOUSE	59 kDa	0.99564	20	20%	NA	P50446	Krt6a	Keratin, type II cytoskeletal 6A	Krt6a_P50446	24.3446	22.3653	24.1753	24.8534	27.7003	24.9105	24.6611	24.4138	21.8188	24.8409	24.3302	23.7475	23.5582	21.9016	24.3321
77	sp|P05064|ALDOA_MOUSE Fructose-bisphosphate aldolase A OS=Mus musculus OX=10090 GN=Aldoa PE=1 SV=2	ALDOA_MOUSE	39 kDa	0.99805	14	100%	NA	P05064	Aldoa	Fructose-bisphosphate aldolase A	Aldoa_P05064	24.0013	24.508	24.5074	24.3288	23.9158	23.4822	23.6296	23.7133	24.49	23.673	23.5421	23.0628	23.8924	24.9725	23.6103
297	sp|Q8CCF0|PRP31_MOUSE U4/U6 small nuclear ribonucleoprotein Prp31 OS=Mus musculus OX=10090 GN=Prpf31 PE=1 SV=3	PRP31_MOUSE	55 kDa	0.994621	6	100%	NA	Q8CCF0	Prpf31	U4/U6 small nuclear ribonucleoprotein Prp31	Prpf31_Q8CCF0	20.3296	19.9067	20.4908	20.6106	20.0519	21.4714	21.2435	19.1164	20.4742	20.6973	20.4204	20.2318	19.1057	18.9266	19.9348
157	sp|Q80XI3|IF4G3_MOUSE Eukaryotic translation initiation factor 4 gamma 3 OS=Mus musculus OX=10090 GN=Eif4g3 PE=1 SV=2	IF4G3_MOUSE	175 kDa	0.99727	9	100%	NA	Q80XI3	Eif4g3	Eukaryotic translation initiation factor 4 gamma 3	Eif4g3_Q80XI3	19.9406	20.3588	19.3604	19.6581	19.5536	19.2069	19.6433	20.5917	20.2699	19.6662	19.495	19.9342	21.1009	20.8059	19.8622
125	sp|P14685|PSMD3_MOUSE 26S proteasome non-ATPase regulatory subunit 3 OS=Mus musculus OX=10090 GN=Psmd3 PE=1 SV=3	PSMD3_MOUSE	61 kDa	0.997417	11	100%	NA	P14685	Psmd3	26S proteasome non-ATPase regulatory subunit 3	Psmd3_P14685	21.7851	21.4031	21.8564	21.9342	22.1236	22.2898	22.3725	21.7331	22.7721	22.0686	22.3132	22.1434	21.8242	22.2509	22.1273
579	sp|Q6NZJ6|IF4G1_MOUSE Eukaryotic translation initiation factor 4 gamma 1 OS=Mus musculus OX=10090 GN=Eif4g1 PE=1 SV=1	IF4G1_MOUSE	176 kDa	0.997621	2	100%	NA	Q6NZJ6	Eif4g1	Eukaryotic translation initiation factor 4 gamma 1	Eif4g1_Q6NZJ6	13.1027	13.4263	14.4821	13.3377	16.0823	13.8295	13.774	11.3092	NA	14.7236	13.7127	13.746	11.6049	NA	13.3186
428	sp|Q8CJG1|AGO1_MOUSE Protein argonaute-1 OS=Mus musculus OX=10090 GN=Ago1 PE=1 SV=2	AGO1_MOUSE	97 kDa	0.994015	4	50%	NA	Q8CJG1	Ago1	Protein argonaute-1	Ago1_Q8CJG1	27.1527	26.8772	27.2337	26.9362	27.192	28.1655	27.6217	26.0009	26.4815	27.5988	27.4187	27.5931	17.9761	26.2769	27.1809
713	sp|Q6IFX4|K1C39_MOUSE Keratin, type I cytoskeletal 39 OS=Mus musculus OX=10090 GN=Krt39 PE=2 SV=2	K1C39_MOUSE	54 kDa	0.99262	2	50%	NA	Q6IFX4	Krt39	Keratin, type I cytoskeletal 39	Krt39_Q6IFX4	14.9866	15.7749	14.6746	22.272	15.8393	13.7536	15.7741	14.3064	15.9126	14.2031	17.1269	14.9523	14.1103	NA	14.0307
220	sp|Q99KP6|PRP19_MOUSE Pre-mRNA-processing factor 19 OS=Mus musculus OX=10090 GN=Prpf19 PE=1 SV=1	PRP19_MOUSE	55 kDa	0.997379	7	100%	NA	Q99KP6	Prpf19	Pre-mRNA-processing factor 19	Prpf19_Q99KP6	20.647	20.8118	20.7612	21.0942	20.4598	20.313	19.4846	21.4581	20.1089	20.9218	20.5129	20.925	22.0186	21.7988	20.9268
277	sp|P06151|LDHA_MOUSE L-lactate dehydrogenase A chain OS=Mus musculus OX=10090 GN=Ldha PE=1 SV=3	LDHA_MOUSE	36 kDa	0.997341	6	83%	NA	P06151	Ldha	L-lactate dehydrogenase A chain	Ldha_P06151	22.167	21.8625	21.0413	22.3056	22.4246	22.1376	22.1746	20.9381	21.7185	21.6492	22.2352	21.6303	20.9978	21.4552	21.3431
164	sp|P62137|PP1A_MOUSE Serine/threonine-protein phosphatase PP1-alpha catalytic subunit OS=Mus musculus OX=10090 GN=Ppp1ca PE=1 SV=1	PP1A_MOUSE	38 kDa	0.996691	9	44%	NA	P62137	Ppp1ca	Serine/threonine-protein phosphatase PP1-alpha catalytic subunit	Ppp1ca_P62137	21.0463	20.4596	18.8753	19.6898	20.9844	19.0831	21.074	20.8939	20.8444	22.3174	20.1222	20.6466	21.3684	20.9634	21.4158
27	sp|Q8R0Y6|AL1L1_MOUSE Cytosolic 10-formyltetrahydrofolate dehydrogenase OS=Mus musculus OX=10090 GN=Aldh1l1 PE=1 SV=1	AL1L1_MOUSE	99 kDa	0.998892	24	100%	NA	Q8R0Y6	Aldh1l1	Cytosolic 10-formyltetrahydrofolate dehydrogenase	Aldh1l1_Q8R0Y6	24.7656	25.4133	25.1764	25.5157	25.355	25.7043	25.8642	24.7248	25.1257	25.7567	25.9779	25.8994	25.4943	24.9015	25.8266
583	sp|Q8R1I1|QCR9_MOUSE Cytochrome b-c1 complex subunit 9 OS=Mus musculus OX=10090 GN=Uqcr10 PE=1 SV=1	QCR9_MOUSE	7 kDa	0.997539	2	100%	NA	Q8R1I1	Uqcr10	Cytochrome b-c1 complex subunit 9	Uqcr10_Q8R1I1	20.2985	20.0945	20.321	20.2221	20.1149	19.4345	18.6011	20.474	20.1139	20.1859	18.9624	19.7265	20.4679	19.3922	20.2003
414	sp|Q62425|NDUA4_MOUSE Cytochrome c oxidase subunit NDUFA4 OS=Mus musculus OX=10090 GN=Ndufa4 PE=1 SV=2	NDUA4_MOUSE	9 kDa	0.994997	4	100%	NA	Q62425	Ndufa4	Cytochrome c oxidase subunit NDUFA4	Ndufa4_Q62425	22.5849	22.4609	22.652	22.2725	22.0566	22.5633	22.0063	22.0997	21.9019	22.2526	21.9229	22.2427	22.4736	21.1375	22.4833
510	sp|Q9QXX4|S2513_MOUSE Electrogenic aspartate/glutamate antiporter SLC25A13, mitochondrial OS=Mus musculus OX=10090 GN=Slc25a13 PE=1 SV=1	S2513_MOUSE	74 kDa	0.995614	3	33%	NA	Q9QXX4	Slc25a13	Electrogenic aspartate/glutamate antiporter SLC25A13, mitochondrial	Slc25a13_Q9QXX4	16.4031	16.3843	18.732	17.4927	16.9073	18.2396	17.8133	17.8186	17.969	17.8459	16.9537	15.8375	17.2062	15.1142	17.6453
656	sp|Q91ZW3|SMCA5_MOUSE SWI/SNF-related matrix-associated actin-dependent regulator of chromatin subfamily A member 5 OS=Mus musculus OX=10090 GN=Smarca5 PE=1 SV=1	SMCA5_MOUSE	122 kDa	0.994901	2	100%	NA	Q91ZW3	Smarca5	SWI/SNF-related matrix-associated actin-dependent regulator of chromatin subfamily A member 5	Smarca5_Q91ZW3	18.4944	18.1529	17.8511	17.4621	18.1573	19.1885	19.5241	18.6032	17.4074	17.8487	19.2688	18.984	18.5998	18.2425	17.6432
124	sp|P09405|NUCL_MOUSE Nucleolin OS=Mus musculus OX=10090 GN=Ncl PE=1 SV=2	NUCL_MOUSE	77 kDa	0.99749	11	100%	NA	P09405	Ncl	Nucleolin	Ncl_P09405	22.8494	23.2234	22.6241	22.4281	23.3278	22.8314	23.3219	23.9972	21.6866	22.8985	23.5904	23.8711	24.1404	22.2726	23.211
224	sp|P43274|H14_MOUSE Histone H1.4 OS=Mus musculus OX=10090 GN=H1-4 PE=1 SV=2	H14_MOUSE	22 kDa	0.997205	7	29%	NA	P43274	H1-4	Histone H1.4	H1-4_P43274	22.7308	23.8679	22.485	21.6332	22.571	21.8134	22.9868	25.4748	21.8883	22.1941	23.2735	23.2894	24.3201	23.4958	22.7586
554	sp|Q8K2T8|PAF1_MOUSE RNA polymerase II-associated factor 1 homolog OS=Mus musculus OX=10090 GN=Paf1 PE=1 SV=1	PAF1_MOUSE	61 kDa	0.992404	3	100%	NA	Q8K2T8	Paf1	RNA polymerase II-associated factor 1 homolog	Paf1_Q8K2T8	17.0206	18.423	18.3117	18.2807	18.3082	17.9469	18.3647	18.5844	18.1331	18.1369	18.1885	19.0435	18.6752	17.3786	19.3743
38	sp|Q9Z0U1|ZO2_MOUSE Tight junction protein ZO-2 OS=Mus musculus OX=10090 GN=Tjp2 PE=1 SV=2	ZO2_MOUSE	131 kDa	0.998533	20	100%	NA	Q9Z0U1	Tjp2	Tight junction protein ZO-2	Tjp2_Q9Z0U1	22.9072	22.7046	22.5037	22.5212	22.8673	22.5881	23.0826	22.5327	23.3139	23.8784	23.2222	22.929	22.7742	22.696	23.6941
544	sp|P84104|SRSF3_MOUSE Serine/arginine-rich splicing factor 3 OS=Mus musculus OX=10090 GN=Srsf3 PE=1 SV=1	SRSF3_MOUSE	19 kDa	0.993131	3	67%	NA	P84104	Srsf3	Serine/arginine-rich splicing factor 3	Srsf3_P84104	22.4807	22.4421	23.0449	21.5065	22.7403	22.8765	22.7911	22.831	21.1257	21.7182	22.6626	21.9462	22.223	20.9886	21.806
475	sp|Q9CZU6|CISY_MOUSE Citrate synthase, mitochondrial OS=Mus musculus OX=10090 GN=Cs PE=1 SV=1	CISY_MOUSE	52 kDa	0.997065	3	100%	NA	Q9CZU6	Cs	Citrate synthase, mitochondrial	Cs_Q9CZU6	20.5514	19.8558	20.7455	20.976	21.8563	20.5945	20.172	20.1309	20.8559	20.6572	19.6444	20.0608	20.1798	21.5037	20.2072
100	tr|E9Q1Z0|E9Q1Z0_MOUSE Keratin 90 OS=Mus musculus OX=10090 GN=Krt90 PE=1 SV=1	E9Q1Z0_MOUSE	58 kDa	0.995958	13	15%	NA	E9Q1Z0	Krt90	Keratin 90	Krt90_E9Q1Z0	23.2835	20.599	25.319	23.5814	28.3639	25.1741	24.0038	22.9385	20.9817	24.6773	23.3964	22.4025	22.0437	22.9762	23.4649
356	sp|Q3THK3|T2FA_MOUSE General transcription factor IIF subunit 1 OS=Mus musculus OX=10090 GN=Gtf2f1 PE=1 SV=2	T2FA_MOUSE	57 kDa	0.998375	4	100%	NA	Q3THK3	Gtf2f1	General transcription factor IIF subunit 1	Gtf2f1_Q3THK3	19.7615	21.2342	20.3269	19.3947	21.6714	20.8472	19.7775	18.6156	19.0958	19.5252	20.9796	20.6913	18.7529	16.9561	20.5991
141	sp|Q3UV17|K22O_MOUSE Keratin, type II cytoskeletal 2 oral OS=Mus musculus OX=10090 GN=Krt76 PE=1 SV=1	K22O_MOUSE	63 kDa	0.993292	10	20%	NA	Q3UV17	Krt76	Keratin, type II cytoskeletal 2 oral	Krt76_Q3UV17	25.9497	24.4143	27.6671	25.2852	30.8309	27.2648	26.8581	26.7258	24.8301	27.4313	26.9889	25.9789	25.1214	24.3708	25.8122
323	sp|Q9CQV8|1433B_MOUSE 14-3-3 protein beta/alpha OS=Mus musculus OX=10090 GN=Ywhab PE=1 SV=3	1433B_MOUSE	28 kDa	0.996761	5	20%	NA	Q9CQV8	Ywhab	14-3-3 protein beta/alpha	Ywhab_Q9CQV8	18.7721	17.3033	17.4583	18.2432	18.7195	17.1137	18.2812	17.8054	17.0316	17.4251	17.2767	18.3052	17.2814	18.2136	17.1089
522	sp|P46061|RAGP1_MOUSE Ran GTPase-activating protein 1 OS=Mus musculus OX=10090 GN=Rangap1 PE=1 SV=2	RAGP1_MOUSE	64 kDa	0.995022	3	100%	NA	P46061	Rangap1	Ran GTPase-activating protein 1	Rangap1_P46061	19.5493	19.7163	19.6354	20.041	19.6181	18.9318	19.0596	19.6055	20.2865	19.5778	19.8246	19.8313	19.811	20.5051	20.2649
555.1	sp|P27048|RSMB_MOUSE Small nuclear ribonucleoprotein-associated protein B OS=Mus musculus OX=10090 GN=Snrpb PE=1 SV=1	RSMB_MOUSE	24 kDa	0.992346	3	100%	NA	P27048	Snrpb	Small nuclear ribonucleoprotein-associated protein B	Snrpb_P27048	21.2311	21.6175	22.3663	22.3823	22.4906	22.0616	22.1504	22.1898	22.4161	22.7917	22.1392	22.3303	22.0924	22.5734	22.6661
555.2	sp|P63163|RSMN_MOUSE Small nuclear ribonucleoprotein-associated protein N OS=Mus musculus OX=10090 GN=Snrpn PE=1 SV=1	RSMN_MOUSE	25 kDa	0.992346	3	100%	NA	P63163	Snrpn	Small nuclear ribonucleoprotein-associated protein N	Snrpn_P63163	21.2311	21.6175	22.3663	22.3823	22.4906	22.0616	22.1504	22.1898	22.4161	22.7917	22.1392	22.3303	22.0924	22.5734	22.6661
618	sp|Q9Z273|TULP1_MOUSE Tubby-related protein 1 OS=Mus musculus OX=10090 GN=Tulp1 PE=1 SV=1	TULP1_MOUSE	60 kDa	0.996387	2	100%	NA	Q9Z273	Tulp1	Tubby-related protein 1	Tulp1_Q9Z273	18.6808	18.4864	18.3653	18.0521	18.8119	18.192	18.3982	18.7096	17.7564	18.1708	17.699	17.3772	18.8082	18.5966	18.1022
383	sp|Q8K4Z5|SF3A1_MOUSE Splicing factor 3A subunit 1 OS=Mus musculus OX=10090 GN=Sf3a1 PE=1 SV=1	SF3A1_MOUSE	89 kDa	0.996745	4	100%	NA	Q8K4Z5	Sf3a1	Splicing factor 3A subunit 1	Sf3a1_Q8K4Z5	18.2956	23.2884	23.6112	22.9974	18.3524	24.9429	18.2933	18.7935	21.4442	18.9064	19.3776	18.3246	18.663	23.0133	18.5811
384	sp|O08784|TCOF_MOUSE Treacle protein OS=Mus musculus OX=10090 GN=Tcof1 PE=1 SV=1	TCOF_MOUSE	135 kDa	0.996732	4	100%	NA	O08784	Tcof1	Treacle protein	Tcof1_O08784	16.9794	17.5327	16.8406	16.5159	16.4061	21.331	17.1392	18.0736	15.5539	16.356	17.9047	17.0506	17.3551	20.5504	16.8584
563.1	sp|Q9JKV1|ADRM1_MOUSE Proteasomal ubiquitin receptor ADRM1 OS=Mus musculus OX=10090 GN=Adrm1 PE=1 SV=2	ADRM1_MOUSE	42 kDa	0.998891	2	100%	NA	Q9JKV1	Adrm1	Proteasomal ubiquitin receptor ADRM1	Adrm1_Q9JKV1	19.6905	20.0984	19.8181	20.0129	19.8657	20.4937	21.0878	19.9753	21.6992	19.9052	20.6214	20.0781	19.5615	21.3678	20.1223
563.2	tr|A0A0A6YVU8|A0A0A6YVU8_MOUSE Adhesion-regulating molecule 1B OS=Mus musculus OX=10090 GN=Adrm1b PE=3 SV=1	A0A0A6YVU8_MOUSE	42 kDa	0.998891	2	100%	NA	A0A0A6YVU8	Adrm1b	Adhesion-regulating molecule 1B	Adrm1b_A0A0A6YVU8	19.6905	20.0984	19.8181	20.0129	19.8657	20.4937	21.0878	19.9753	21.6992	19.9052	20.6214	20.0781	19.5615	21.3678	20.1223
466	sp|Q9CXW4|RL11_MOUSE 60S ribosomal protein L11 OS=Mus musculus OX=10090 GN=Rpl11 PE=1 SV=4	RL11_MOUSE	20 kDa	0.997426	3	100%	NA	Q9CXW4	Rpl11	60S ribosomal protein L11	Rpl11_Q9CXW4	22.7657	22.3978	21.0698	21.3806	21.3636	21.8633	22.8112	22.9204	20.744	21.2302	22.4902	22.6575	22.6188	22.1988	21.6792
7	sp|P80314|TCPB_MOUSE T-complex protein 1 subunit beta OS=Mus musculus OX=10090 GN=Cct2 PE=1 SV=4	TCPB_MOUSE	57 kDa	0.999101	38	100%	NA	P80314	Cct2	T-complex protein 1 subunit beta	Cct2_P80314	31.0162	30.9188	31.0719	31.1052	31.1448	31.159	31.0623	30.8788	31.017	31.0485	30.9887	31.0065	30.6609	30.4165	30.9943
71	sp|P48962|ADT1_MOUSE ADP/ATP translocase 1 OS=Mus musculus OX=10090 GN=Slc25a4 PE=1 SV=4	ADT1_MOUSE	33 kDa	0.995174	15	60%	NA	P48962	Slc25a4	ADP/ATP translocase 1	Slc25a4_P48962	24.1321	23.7116	24.5584	24.573	24.1159	24.458	23.7479	23.8023	24.1859	24.3322	23.7329	23.72	24.2645	23.6672	24.2092
227	sp|P68040|RACK1_MOUSE Receptor of activated protein C kinase 1 OS=Mus musculus OX=10090 GN=Rack1 PE=1 SV=3	RACK1_MOUSE	35 kDa	0.997051	7	100%	NA	P68040	Rack1	Receptor of activated protein C kinase 1	Rack1_P68040	22.3023	23.1101	21.6105	22.0763	20.9281	20.9144	20.5189	22.91	19.9863	20.1069	21.062	21.8403	23.8174	23.6072	23.4812
474	sp|Q8CHW4|EI2BE_MOUSE Translation initiation factor eIF-2B subunit epsilon OS=Mus musculus OX=10090 GN=Eif2b5 PE=1 SV=1	EI2BE_MOUSE	80 kDa	0.997168	3	100%	NA	Q8CHW4	Eif2b5	Translation initiation factor eIF-2B subunit epsilon	Eif2b5_Q8CHW4	20.8769	20.968	20.6177	20.518	20.4443	21.2499	21.2618	20.9117	20.9853	20.8932	21.1323	21.1638	20.6678	20.8367	20.871
678	sp|Q0VBK2|K2C80_MOUSE Keratin, type II cytoskeletal 80 OS=Mus musculus OX=10090 GN=Krt80 PE=1 SV=1	K2C80_MOUSE	51 kDa	0.994108	2	100%	NA	Q0VBK2	Krt80	Keratin, type II cytoskeletal 80	Krt80_Q0VBK2	18.6127	17.2423	19.1948	19.3233	21.9715	20.2632	20.1088	19.3134	16.9369	19.5247	19.8159	18.4856	17.7726	17.2062	18.3825
526	sp|Q6ZWR4|2ABB_MOUSE Serine/threonine-protein phosphatase 2A 55 kDa regulatory subunit B beta isoform OS=Mus musculus OX=10090 GN=Ppp2r2b PE=1 SV=1	2ABB_MOUSE	52 kDa	0.99447	3	100%	NA	Q6ZWR4	Ppp2r2b	Serine/threonine-protein phosphatase 2A 55 kDa regulatory subunit B beta isoform	Ppp2r2b_Q6ZWR4	19.3595	18.9179	18.7059	19.9843	19.1903	16.9696	17.2393	19.0715	19.4157	19.435	20.0219	21.1599	19.0173	NA	19.4615
316	sp|P48678|LMNA_MOUSE Prelamin-A/C OS=Mus musculus OX=10090 GN=Lmna PE=1 SV=2	LMNA_MOUSE	74 kDa	0.997187	5	80%	NA	P48678	Lmna	Prelamin-A/C	Lmna_P48678	16.4508	16.5137	16.6791	19.104	17.8557	17.3818	16.2079	18.3549	17.0373	15.7369	16.7946	15.5183	19.0219	15.4041	15.6396
223	sp|Q8VEM8|MPCP_MOUSE Phosphate carrier protein, mitochondrial OS=Mus musculus OX=10090 GN=Slc25a3 PE=1 SV=1	MPCP_MOUSE	40 kDa	0.997213	7	100%	NA	Q8VEM8	Slc25a3	Phosphate carrier protein, mitochondrial	Slc25a3_Q8VEM8	23.6519	23.8022	24.2985	23.4796	22.4034	22.6952	22.5241	23.6404	24.0635	23.3491	21.9997	21.8244	24.0049	23.9044	23.0743
270	sp|Q8JZX4|SPF45_MOUSE Splicing factor 45 OS=Mus musculus OX=10090 GN=Rbm17 PE=1 SV=1	SPF45_MOUSE	45 kDa	0.997886	6	100%	NA	Q8JZX4	Rbm17	Splicing factor 45	Rbm17_Q8JZX4	19.1427	19.1715	19.7817	20.1696	20.4112	19.7952	19.3328	20.4194	19.9961	20.2175	19.7891	20.0798	20.7985	19.7339	20.1351
116	sp|Q3TTY5|K22E_MOUSE Keratin, type II cytoskeletal 2 epidermal OS=Mus musculus OX=10090 GN=Krt2 PE=1 SV=1	K22E_MOUSE	71 kDa	0.998635	11	45%	NA	Q3TTY5	Krt2	Keratin, type II cytoskeletal 2 epidermal	Krt2_Q3TTY5	24.2731	24.511	25.5151	24.869	27.7385	25.9517	26.5424	26.7194	22.8133	24.5146	25.9045	23.2378	23.634	24.1655	25.2869
196	sp|Q8K4B0|MTA1_MOUSE Metastasis-associated protein MTA1 OS=Mus musculus OX=10090 GN=Mta1 PE=1 SV=1	MTA1_MOUSE	81 kDa	0.99615	8	88%	NA	Q8K4B0	Mta1	Metastasis-associated protein MTA1	Mta1_Q8K4B0	19.683	20.6349	18.8156	20.2358	24.9076	21.1774	26.0711	20.5314	19.7026	25.2674	25.5857	25.6435	20.9476	21.3377	19.6153
43	sp|P20029|BIP_MOUSE Endoplasmic reticulum chaperone BiP OS=Mus musculus OX=10090 GN=Hspa5 PE=1 SV=3	BIP_MOUSE	72 kDa	0.997966	19	89%	NA	P20029	Hspa5	Endoplasmic reticulum chaperone BiP	Hspa5_P20029	22.7182	23.0938	23.7812	24.0432	23.7195	23.6298	22.9798	23.2086	24.1389	23.7428	23.4797	23.7817	24.071	23.6572	24.1168
40	sp|Q8R1B4|EIF3C_MOUSE Eukaryotic translation initiation factor 3 subunit C OS=Mus musculus OX=10090 GN=Eif3c PE=1 SV=1	EIF3C_MOUSE	106 kDa	0.998174	20	100%	NA	Q8R1B4	Eif3c	Eukaryotic translation initiation factor 3 subunit C	Eif3c_Q8R1B4	22.4821	23.314	23.4805	23.4894	23.6563	23.3102	23.2129	22.8867	24.6036	23.8813	23.1639	23.2937	23.2214	24.6343	24.3729
54	sp|Q91ZX7|LRP1_MOUSE Prolow-density lipoprotein receptor-related protein 1 OS=Mus musculus OX=10090 GN=Lrp1 PE=1 SV=1	LRP1_MOUSE	505 kDa	0.997659	17	100%	NA	Q91ZX7	Lrp1	Prolow-density lipoprotein receptor-related protein 1	Lrp1_Q91ZX7	21.2688	21.6299	21.9033	20.921	20.9716	21.6358	20.8589	21.2659	22.2214	21.1337	21.3486	21.4614	21.7565	22.3657	21.5495
430	sp|Q99L45|IF2B_MOUSE Eukaryotic translation initiation factor 2 subunit 2 OS=Mus musculus OX=10090 GN=Eif2s2 PE=1 SV=1	IF2B_MOUSE	38 kDa	0.993932	4	100%	NA	Q99L45	Eif2s2	Eukaryotic translation initiation factor 2 subunit 2	Eif2s2_Q99L45	19.0139	19.5913	19.1082	19.4166	20.7174	19.9598	19.3555	19.7081	18.8306	19.8836	20.1104	20.0591	20.228	19.6408	19.7049
37	sp|Q6R891|NEB2_MOUSE Neurabin-2 OS=Mus musculus OX=10090 GN=Ppp1r9b PE=1 SV=1	NEB2_MOUSE	90 kDa	0.999372	20	90%	NA	Q6R891	Ppp1r9b	Neurabin-2	Ppp1r9b_Q6R891	23.5895	22.7699	21.4329	22.396	23.6448	22.4829	22.8104	23.5024	23.4485	24.9281	22.5926	22.9694	23.9276	23.2358	23.946
505	sp|P60824|CIRBP_MOUSE Cold-inducible RNA-binding protein OS=Mus musculus OX=10090 GN=Cirbp PE=1 SV=1	CIRBP_MOUSE	19 kDa	0.995799	3	100%	NA	P60824	Cirbp	Cold-inducible RNA-binding protein	Cirbp_P60824	18.8546	18.9912	18.7672	18.808	19.275	20.1566	19.9418	20.0299	18.6814	19.2462	19.7986	19.5996	20.1012	18.1455	19.1511
142	sp|P04104|K2C1_MOUSE Keratin, type II cytoskeletal 1 OS=Mus musculus OX=10090 GN=Krt1 PE=1 SV=4	K2C1_MOUSE	66 kDa	0.998675	9	44%	NA	P04104	Krt1	Keratin, type II cytoskeletal 1	Krt1_P04104	25.7255	23.4357	25.1296	24.4748	29.8243	26.3858	25.6791	25.385	23.6524	26.1351	25.6623	25.4203	23.9095	24.309	24.0749
567	sp|Q8R191|SNG3_MOUSE Synaptogyrin-3 OS=Mus musculus OX=10090 GN=Syngr3 PE=1 SV=1	SNG3_MOUSE	25 kDa	0.998031	2	100%	NA	Q8R191	Syngr3	Synaptogyrin-3	Syngr3_Q8R191	20.0188	20.3563	20.4866	19.7323	19.2266	19.8633	19.5464	19.9136	20.508	20.0112	19.8022	20.1218	20.3289	20.8752	20.3515
590	sp|Q9D0T1|NH2L1_MOUSE NHP2-like protein 1 OS=Mus musculus OX=10090 GN=Snu13 PE=1 SV=4	NH2L1_MOUSE	14 kDa	0.997231	2	100%	NA	Q9D0T1	Snu13	NHP2-like protein 1	Snu13_Q9D0T1	17.3347	18.2032	17.3513	17.522	17.7799	16.4101	18.0844	19.7825	17.9263	16.8176	18.6151	17.984	19.1475	18.6869	16.8758
178	sp|Q61749|EI2BD_MOUSE Translation initiation factor eIF-2B subunit delta OS=Mus musculus OX=10090 GN=Eif2b4 PE=1 SV=2	EI2BD_MOUSE	58 kDa	0.997919	8	100%	NA	Q61749	Eif2b4	Translation initiation factor eIF-2B subunit delta	Eif2b4_Q61749	21.5437	21.7093	21.1652	21.4567	20.8115	21.4923	21.646	21.7007	21.8593	21.6651	21.5893	21.5918	21.447	21.8636	21.4386
716	sp|Q9Z2Q6|SEPT5_MOUSE Septin-5 OS=Mus musculus OX=10090 GN=Septin5 PE=1 SV=2	SEPT5_MOUSE	43 kDa	0.992202	2	100%	NA	Q9Z2Q6	Septin5	Septin-5	Septin5_Q9Z2Q6	20.5678	20.5857	20.5654	19.7876	19.862	20.6177	20.8084	20.5806	20.8408	20.0451	19.578	18.0567	20.4165	21.2618	19.4931
132	sp|Q61897|KT33B_MOUSE Keratin, type I cuticular Ha3-II OS=Mus musculus OX=10090 GN=Krt33b PE=1 SV=2	KT33B_MOUSE	46 kDa	0.993616	11	18%	NA	Q61897	Krt33b	Keratin, type I cuticular Ha3-II	Krt33b_Q61897	21.6328	19.0574	21.0662	23.1201	19.5525	21.4705	21.9768	18.8983	20.5635	20.5743	20.0021	21.7569	19.6199	19.898	18.9421
133	sp|Q61765|K1H1_MOUSE Keratin, type I cuticular Ha1 OS=Mus musculus OX=10090 GN=Krt31 PE=1 SV=2	K1H1_MOUSE	47 kDa	0.993616	11	18%	NA	Q61765	Krt31	Keratin, type I cuticular Ha1	Krt31_Q61765	21.6328	19.0574	21.0662	23.1201	19.5525	21.4705	21.9768	18.8983	20.5635	20.5743	20.0021	21.7569	19.6199	19.898	18.9421
551	sp|Q8BZH4|POGZ_MOUSE Pogo transposable element with ZNF domain OS=Mus musculus OX=10090 GN=Pogz PE=1 SV=2	POGZ_MOUSE	155 kDa	0.99268	3	100%	NA	Q8BZH4	Pogz	Pogo transposable element with ZNF domain	Pogz_Q8BZH4	18.2294	18.2749	18.5198	16.7434	17.9979	18.1898	18.8629	19.5706	17.9924	17.8203	17.9729	18.4654	20.0963	17.6924	18.2035
148	sp|Q9QYB8|ADDB_MOUSE Beta-adducin OS=Mus musculus OX=10090 GN=Add2 PE=1 SV=4	ADDB_MOUSE	81 kDa	0.998105	9	100%	NA	Q9QYB8	Add2	Beta-adducin	Add2_Q9QYB8	22.9828	22.4301	21.7829	21.8428	22.6385	22.4359	22.6053	22.225	23.2976	23.2487	22.6518	23.66	22.6177	22.0849	22.567
427	sp|Q5SNZ0|GRDN_MOUSE Girdin OS=Mus musculus OX=10090 GN=Ccdc88a PE=1 SV=2	GRDN_MOUSE	216 kDa	0.994133	4	100%	NA	Q5SNZ0	Ccdc88a	Girdin	Ccdc88a_Q5SNZ0	16.4265	15.1104	15.2087	15.7924	14.4184	18.4651	15.6727	14.2462	15.8243	18.1117	16.5146	17.1998	14.7355	NA	16.6127
248	sp|Q9Z2B5|E2AK3_MOUSE Eukaryotic translation initiation factor 2-alpha kinase 3 OS=Mus musculus OX=10090 GN=Eif2ak3 PE=1 SV=1	E2AK3_MOUSE	125 kDa	0.994252	7	100%	NA	Q9Z2B5	Eif2ak3	Eukaryotic translation initiation factor 2-alpha kinase 3	Eif2ak3_Q9Z2B5	18.246	18.1669	18.5507	19.4713	18.9247	18.7839	19.4291	16.7531	18.3903	19.0016	19.5372	19.5954	17.9293	19.4267	19.495
215	sp|Q8BZR9|NCBP3_MOUSE Nuclear cap-binding protein subunit 3 OS=Mus musculus OX=10090 GN=Ncbp3 PE=1 SV=1	NCBP3_MOUSE	70 kDa	0.997777	7	100%	NA	Q8BZR9	Ncbp3	Nuclear cap-binding protein subunit 3	Ncbp3_Q8BZR9	20.2161	20.6614	19.4369	19.2284	20.4479	20.2387	20.6082	18.6669	19.172	19.9615	20.9198	21.4857	19.6381	20.2569	20.1201
278	sp|P35550|FBRL_MOUSE rRNA 2'-O-methyltransferase fibrillarin OS=Mus musculus OX=10090 GN=Fbl PE=1 SV=2	FBRL_MOUSE	34 kDa	0.997321	6	67%	NA	P35550	Fbl	rRNA 2'-O-methyltransferase fibrillarin	Fbl_P35550	20.4702	21.2361	19.5473	20.6976	20.5472	19.6372	20.3817	22.4612	19.8555	20.3364	20.8166	21.048	21.7274	21.3512	20.2308
419	sp|Q62168|K1H2_MOUSE Keratin, type I cuticular Ha2 OS=Mus musculus OX=10090 GN=Krt32 PE=1 SV=2	K1H2_MOUSE	46 kDa	0.994629	4	50%	NA	Q62168	Krt32	Keratin, type I cuticular Ha2	Krt32_Q62168	12.8681	15.5258	14.0258	23.4404	15.6263	16.1447	14.8604	13.5016	13.642	15.8089	16.48	14.1335	12.0235	NA	15.2307
230	sp|Q8K310|MATR3_MOUSE Matrin-3 OS=Mus musculus OX=10090 GN=Matr3 PE=1 SV=1	MATR3_MOUSE	95 kDa	0.996944	7	100%	NA	Q8K310	Matr3	Matrin-3	Matr3_Q8K310	21.3865	21.8023	21.7936	21.2113	20.8924	20.8638	20.6712	21.2075	21.3301	21.0475	20.7324	20.7739	21.649	21.0433	21.4227
382	sp|Q9Z103|ADNP_MOUSE Activity-dependent neuroprotector homeobox protein OS=Mus musculus OX=10090 GN=Adnp PE=1 SV=2	ADNP_MOUSE	124 kDa	0.99682	4	100%	NA	Q9Z103	Adnp	Activity-dependent neuroprotector homeobox protein	Adnp_Q9Z103	19.7149	19.4893	18.7366	17.8386	18.8438	20.0876	18.9904	20.648	18.6462	19.0124	18.858	18.653	20.4014	20.3567	19.0309
138	tr|A0A2R8VHP3|A0A2R8VHP3_MOUSE Predicted pseudogene 5478 OS=Mus musculus OX=10090 GN=Gm5478 PE=1 SV=1	A0A2R8VHP3_MOUSE	58 kDa	0.997676	10	30%	NA	A0A2R8VHP3	Gm5478	Predicted pseudogene 5478	Gm5478_A0A2R8VHP3	22.8352	22.5903	23.7316	23.098	25.598	24.4165	24.8956	24.9281	21.1668	22.7031	24.1934	22.04	21.5725	22.6116	23.3089
336	sp|Q6IME9|K2C72_MOUSE Keratin, type II cytoskeletal 72 OS=Mus musculus OX=10090 GN=Krt72 PE=3 SV=1	K2C72_MOUSE	57 kDa	0.995336	5	20%	NA	Q6IME9	Krt72	Keratin, type II cytoskeletal 72	Krt72_Q6IME9	18.1933	17.4497	20.6944	22.7555	25.2631	21.1281	20.7845	20.6987	19.0711	21.1694	21.1343	20.1445	17.8885	18.1394	20.5793
147	sp|Q9JIF7|COPB_MOUSE Coatomer subunit beta OS=Mus musculus OX=10090 GN=Copb1 PE=1 SV=1	COPB_MOUSE	107 kDa	0.998181	9	100%	NA	Q9JIF7	Copb1	Coatomer subunit beta	Copb1_Q9JIF7	21.1744	21.588	22.1076	22.0587	21.4653	21.2611	21.0615	21.647	22.5883	21.947	21.3635	21.7652	22.2746	22.3254	22.428
434	sp|O35691|PININ_MOUSE Pinin OS=Mus musculus OX=10090 GN=Pnn PE=1 SV=4	PININ_MOUSE	82 kDa	0.993349	4	100%	NA	O35691	Pnn	Pinin	Pnn_O35691	18.1341	19.9048	19.451	19.7345	20.7976	17.9797	18.906	19.5836	18.9012	19.3761	19.8302	18.9314	19.3055	18.161	19.3523
30	sp|Q9QWL7|K1C17_MOUSE Keratin, type I cytoskeletal 17 OS=Mus musculus OX=10090 GN=Krt17 PE=1 SV=3	K1C17_MOUSE	48 kDa	0.998273	22	55%	NA	Q9QWL7	Krt17	Keratin, type I cytoskeletal 17	Krt17_Q9QWL7	23.3247	21.3397	21.8187	27.086	27.6564	24.42	23.8516	23.8395	20.5894	24.7298	24.6376	23.9451	22.4705	21.4871	22.3447
520	sp|Q9CQQ7|AT5F1_MOUSE ATP synthase F(0) complex subunit B1, mitochondrial OS=Mus musculus OX=10090 GN=Atp5pb PE=1 SV=1	AT5F1_MOUSE	29 kDa	0.99508	3	100%	NA	Q9CQQ7	Atp5pb	ATP synthase F(0) complex subunit B1, mitochondrial	Atp5pb_Q9CQQ7	22.0945	21.6915	22.2934	21.9436	21.6177	21.4011	21.2797	22.157	22.7913	21.5054	21.4041	21.8408	22.0337	21.4642	21.2804
416	sp|O88952|LIN7C_MOUSE Protein lin-7 homolog C OS=Mus musculus OX=10090 GN=Lin7c PE=1 SV=2	LIN7C_MOUSE	22 kDa	0.994734	4	25%	NA	O88952	Lin7c	Protein lin-7 homolog C	Lin7c_O88952	16.475	13.2942	13.3066	17.3121	16.0148	17.2683	16.734	16.1474	17.2087	NA	14.5022	14.9088	15.3353	NA	12.9041
646	sp|Q9Z0W3|NU160_MOUSE Nuclear pore complex protein Nup160 OS=Mus musculus OX=10090 GN=Nup160 PE=1 SV=2	NU160_MOUSE	158 kDa	0.995327	2	100%	NA	Q9Z0W3	Nup160	Nuclear pore complex protein Nup160	Nup160_Q9Z0W3	17.8233	18.2807	17.5362	17.518	17.7085	17.3588	18.2762	18.6142	18.5764	17.6466	17.7395	17.9382	18.708	18.8385	17.4349
542	sp|Q9CPQ1|COX6C_MOUSE Cytochrome c oxidase subunit 6C OS=Mus musculus OX=10090 GN=Cox6c PE=1 SV=3	COX6C_MOUSE	8 kDa	0.993391	3	100%	NA	Q9CPQ1	Cox6c	Cytochrome c oxidase subunit 6C	Cox6c_Q9CPQ1	20.6647	20.7258	20.5544	19.7016	19.3522	18.7847	18.3721	20.2269	20.4307	19.4007	18.5412	19.1363	20.0659	21.0804	19.5092
82	sp|Q9Z2C4|MTMR1_MOUSE Myotubularin-related protein 1 OS=Mus musculus OX=10090 GN=Mtmr1 PE=1 SV=1	MTMR1_MOUSE	75 kDa	0.997602	14	100%	NA	Q9Z2C4	Mtmr1	Myotubularin-related protein 1	Mtmr1_Q9Z2C4	25.1294	24.5796	24.9037	25.1117	24.9991	24.9576	25.1785	23.605	24.5079	24.8974	24.7809	24.889	24.5197	24.0018	24.9282
685	sp|P17809|GTR1_MOUSE Solute carrier family 2, facilitated glucose transporter member 1 OS=Mus musculus OX=10090 GN=Slc2a1 PE=1 SV=4	GTR1_MOUSE	54 kDa	0.993858	2	100%	NA	P17809	Slc2a1	Solute carrier family 2, facilitated glucose transporter member 1	Slc2a1_P17809	20.2706	20.0884	20.9669	19.9186	19.568	21.1971	19.3908	20.3806	21.0701	19.9775	18.7426	19.0678	20.0012	21.25	19.2779
412	sp|O70456|1433S_MOUSE 14-3-3 protein sigma OS=Mus musculus OX=10090 GN=Sfn PE=1 SV=2	1433S_MOUSE	28 kDa	0.995193	4	50%	NA	O70456	Sfn	14-3-3 protein sigma	Sfn_O70456	20.8766	20.2615	20.0176	22.1613	18.9815	20.2897	19.5293	19.3941	18.8747	20.6298	20.1626	19.934	17.9976	20.604	20.5195
195	sp|Q3TXS7|PSMD1_MOUSE 26S proteasome non-ATPase regulatory subunit 1 OS=Mus musculus OX=10090 GN=Psmd1 PE=1 SV=1	PSMD1_MOUSE	106 kDa	0.996476	8	100%	NA	Q3TXS7	Psmd1	26S proteasome non-ATPase regulatory subunit 1	Psmd1_Q3TXS7	21.1905	21.299	21.5309	21.4075	21.587	22.5713	22.064	21.4441	22.4897	21.4664	21.5678	21.3991	21.3194	22.7505	21.626
477	sp|P57784|RU2A_MOUSE U2 small nuclear ribonucleoprotein A' OS=Mus musculus OX=10090 GN=Snrpa1 PE=1 SV=2	RU2A_MOUSE	28 kDa	0.996886	3	100%	NA	P57784	Snrpa1	U2 small nuclear ribonucleoprotein A'	Snrpa1_P57784	20.9946	18.432	19.3932	20.2366	20.6753	21.8232	19.2865	17.9046	18.9881	20.3334	19.5404	19.9685	19.0738	17.2699	20.18
65	sp|Q8JZQ9|EIF3B_MOUSE Eukaryotic translation initiation factor 3 subunit B OS=Mus musculus OX=10090 GN=Eif3b PE=1 SV=1	EIF3B_MOUSE	91 kDa	0.999077	15	100%	NA	Q8JZQ9	Eif3b	Eukaryotic translation initiation factor 3 subunit B	Eif3b_Q8JZQ9	20.9618	21.9717	22.3916	22.2912	22.1056	22.0635	22.1052	21.4621	23.6179	22.5219	22.1375	21.6849	21.6986	23.5035	22.9916
366	sp|Q9D6M3|GHC1_MOUSE Mitochondrial glutamate carrier 1 OS=Mus musculus OX=10090 GN=Slc25a22 PE=1 SV=1	GHC1_MOUSE	35 kDa	0.997604	4	100%	NA	Q9D6M3	Slc25a22	Mitochondrial glutamate carrier 1	Slc25a22_Q9D6M3	22.0797	22.1455	22.303	21.6843	21.0418	21.5394	21.7085	21.2758	21.6934	21.6182	21.4037	21.5342	21.5356	21.7433	21.7588
205	sp|Q04447|KCRB_MOUSE Creatine kinase B-type OS=Mus musculus OX=10090 GN=Ckb PE=1 SV=1	KCRB_MOUSE	43 kDa	0.998582	7	86%	NA	Q04447	Ckb	Creatine kinase B-type	Ckb_Q04447	24.323	23.5704	22.0027	23.1656	21.8614	22.013	24.2316	23.0642	23.9128	22.1421	23.3959	22.0803	20.866	23.1212	22.4359
568	sp|Q9CWK3|CD2B2_MOUSE CD2 antigen cytoplasmic tail-binding protein 2 OS=Mus musculus OX=10090 GN=Cd2bp2 PE=1 SV=1	CD2B2_MOUSE	38 kDa	0.997957	2	100%	NA	Q9CWK3	Cd2bp2	CD2 antigen cytoplasmic tail-binding protein 2	Cd2bp2_Q9CWK3	21.1197	21.4179	21.9092	21.2474	21.2014	21.2208	21.2886	21.0157	22.3144	21.293	20.961	20.6082	20.2932	22.1709	21.1084
391.1	sp|Q9WV02|RBMX_MOUSE RNA-binding motif protein, X chromosome OS=Mus musculus OX=10090 GN=Rbmx PE=1 SV=1	RBMX_MOUSE	42 kDa	0.996369	4	100%	NA	Q9WV02	Rbmx	RNA-binding motif protein, X chromosome	Rbmx_Q9WV02	19.6543	19.8886	20.1648	20.3606	20.2168	20.0309	19.6485	21.1957	19.5081	20.0599	20.0933	20.1513	21.1825	20.0537	20.4596
391.2	sp|Q91VM5|RMXL1_MOUSE RNA binding motif protein, X-linked-like-1 OS=Mus musculus OX=10090 GN=Rbmxl1 PE=2 SV=1	RMXL1_MOUSE	42 kDa	0.996369	4	100%	NA	Q91VM5	Rbmxl1	RNA binding motif protein, X-linked-like-1	Rbmxl1_Q91VM5	19.6543	19.8886	20.1648	20.3606	20.2168	20.0309	19.6485	21.1957	19.5081	20.0599	20.0933	20.1513	21.1825	20.0537	20.4596
391.3	tr|A0A2I3BRL8|A0A2I3BRL8_MOUSE Predicted gene 7324 OS=Mus musculus OX=10090 GN=Gm7324 PE=4 SV=1	A0A2I3BRL8_MOUSE	42 kDa	0.996369	4	100%	NA	A0A2I3BRL8	Gm7324	Predicted gene 7324	Gm7324_A0A2I3BRL8	19.6543	19.8886	20.1648	20.3606	20.2168	20.0309	19.6485	21.1957	19.5081	20.0599	20.0933	20.1513	21.1825	20.0537	20.4596
490	sp|Q68FH0|PKP4_MOUSE Plakophilin-4 OS=Mus musculus OX=10090 GN=Pkp4 PE=1 SV=1	PKP4_MOUSE	132 kDa	0.996429	3	100%	NA	Q68FH0	Pkp4	Plakophilin-4	Pkp4_Q68FH0	18.9737	18.1641	17.6291	17.0034	18.4148	18.0592	19.0491	16.9056	18.1687	17.6884	18.9578	18.4719	15.6979	16.8268	17.3428
488	sp|Q9WTM5|RUVB2_MOUSE RuvB-like 2 OS=Mus musculus OX=10090 GN=Ruvbl2 PE=1 SV=3	RUVB2_MOUSE	51 kDa	0.996479	3	100%	NA	Q9WTM5	Ruvbl2	RuvB-like 2	Ruvbl2_Q9WTM5	20.654	21.2434	21.3063	20.4107	20.2106	20.0553	20.118	20.2415	20.732	20.7751	27.1228	20.1939	20.2823	20.3577	20.8229
684	sp|Q99MN1|SYK_MOUSE Lysine--tRNA ligase OS=Mus musculus OX=10090 GN=Kars1 PE=1 SV=1	SYK_MOUSE	68 kDa	0.993858	2	100%	NA	Q99MN1	Kars1	Lysine--tRNA ligase	Kars1_Q99MN1	16.3173	16.3889	16.1495	16.9056	16.4131	18.8774	15.8428	15.2082	16.2813	18.3577	14.8352	14.624	16.6208	NA	16.8693
17	sp|P80317|TCPZ_MOUSE T-complex protein 1 subunit zeta OS=Mus musculus OX=10090 GN=Cct6a PE=1 SV=3	TCPZ_MOUSE	58 kDa	0.998955	31	77%	NA	P80317	Cct6a	T-complex protein 1 subunit zeta	Cct6a_P80317	30.8662	30.6145	30.8932	30.8551	30.9385	30.9127	30.7741	30.2087	30.7638	30.9173	30.5949	30.7013	30.4387	30.6152	30.7997
509	sp|Q99LD9|EI2BB_MOUSE Translation initiation factor eIF-2B subunit beta OS=Mus musculus OX=10090 GN=Eif2b2 PE=1 SV=1	EI2BB_MOUSE	39 kDa	0.995639	3	100%	NA	Q99LD9	Eif2b2	Translation initiation factor eIF-2B subunit beta	Eif2b2_Q99LD9	19.5431	19.1056	18.5508	19.3103	18.9136	19.959	20.0946	19.6269	18.6601	19.6701	20.5388	19.8017	19.1785	18.457	19.2813
658	sp|P62900|RL31_MOUSE 60S ribosomal protein L31 OS=Mus musculus OX=10090 GN=Rpl31 PE=1 SV=1	RL31_MOUSE	14 kDa	0.994896	2	100%	NA	P62900	Rpl31	60S ribosomal protein L31	Rpl31_P62900	19.2454	19.2303	17.7277	18.7916	18.11	18.3387	18.9121	19.0861	19.1286	18.3758	18.3002	16.5862	19.0376	19.3287	17.5343
654	sp|Q7TT37|ELP1_MOUSE Elongator complex protein 1 OS=Mus musculus OX=10090 GN=Elp1 PE=1 SV=2	ELP1_MOUSE	150 kDa	0.994959	2	100%	NA	Q7TT37	Elp1	Elongator complex protein 1	Elp1_Q7TT37	14.6084	16.9325	15.9116	16.1207	17.615	15.032	15.7172	16.1647	17.2788	16.4534	16.3336	15.7582	17.0524	17.4925	17.1689
350	sp|Q8R574|KPRB_MOUSE Phosphoribosyl pyrophosphate synthase-associated protein 2 OS=Mus musculus OX=10090 GN=Prpsap2 PE=1 SV=1	KPRB_MOUSE	41 kDa	0.993683	5	80%	NA	Q8R574	Prpsap2	Phosphoribosyl pyrophosphate synthase-associated protein 2	Prpsap2_Q8R574	20.7568	20.6656	21.2149	21.0002	21.2686	21.4974	21.4773	19.9116	20.4913	21.4632	21.6088	21.6944	20.4048	21.2658	21.6418
687	sp|Q6PHN9|RAB35_MOUSE Ras-related protein Rab-35 OS=Mus musculus OX=10090 GN=Rab35 PE=1 SV=1	RAB35_MOUSE	23 kDa	0.993765	2	50%	NA	Q6PHN9	Rab35	Ras-related protein Rab-35	Rab35_Q6PHN9	18.6328	18.9484	18.673	20.4353	19.2005	19.6036	18.6959	18.86	18.4426	19.5084	19.7234	18.8277	18.637	17.4859	19.129
561	sp|Q9CU62|SMC1A_MOUSE Structural maintenance of chromosomes protein 1A OS=Mus musculus OX=10090 GN=Smc1a PE=1 SV=4	SMC1A_MOUSE	143 kDa	0.991823	3	100%	NA	Q9CU62	Smc1a	Structural maintenance of chromosomes protein 1A	Smc1a_Q9CU62	20.3685	19.0828	19.4783	18.855	19.5937	20.5485	21.1273	18.5173	18.8127	19.9144	19.63	20.6002	18.6242	14.991	19.5235
611	sp|Q8K212|PACS1_MOUSE Phosphofurin acidic cluster sorting protein 1 OS=Mus musculus OX=10090 GN=Pacs1 PE=1 SV=2	PACS1_MOUSE	105 kDa	0.996503	2	100%	NA	Q8K212	Pacs1	Phosphofurin acidic cluster sorting protein 1	Pacs1_Q8K212	18.1427	18.0906	18.5167	18.7894	17.7745	16.9896	16.8703	18.5892	18.3456	18.5102	18.2618	17.6738	19.1861	20.4791	18.1324
639.1	sp|Q9CWH6|PSMA8_MOUSE Proteasome subunit alpha type-8 OS=Mus musculus OX=10090 GN=Psma8 PE=1 SV=1	PSMA8_MOUSE	28 kDa	0.995545	2	100%	NA	Q9CWH6	Psma8	Proteasome subunit alpha type-8	Psma8_Q9CWH6	18.4106	18.2117	18.9334	19.297	19.9034	16.4032	18.2982	18.3283	18.473	18.7815	18.1427	17.7624	18.5981	19.486	18.5333
639.2	sp|Q9Z2U0|PSA7_MOUSE Proteasome subunit alpha type-7 OS=Mus musculus OX=10090 GN=Psma7 PE=1 SV=1	PSA7_MOUSE	28 kDa	0.995545	2	100%	NA	Q9Z2U0	Psma7	Proteasome subunit alpha type-7	Psma7_Q9Z2U0	18.4106	18.2117	18.9334	19.297	19.9034	16.4032	18.2982	18.3283	18.473	18.7815	18.1427	17.7624	18.5981	19.486	18.5333
251	sp|P57776|EF1D_MOUSE Elongation factor 1-delta OS=Mus musculus OX=10090 GN=Eef1d PE=1 SV=3	EF1D_MOUSE	31 kDa	0.999582	6	100%	NA	P57776	Eef1d	Elongation factor 1-delta	Eef1d_P57776	21.5208	21.6619	22.3363	21.9197	21.2818	21.4639	21.3984	22.2969	22.533	21.8439	21.133	21.2736	23.174	22.8281	22.2332
257	sp|Q9QZQ8|H2AY_MOUSE Core histone macro-H2A.1 OS=Mus musculus OX=10090 GN=Macroh2a1 PE=1 SV=4	H2AY_MOUSE	39 kDa	0.998587	6	83%	NA	Q9QZQ8	Macroh2a1	Core histone macro-H2A.1	Macroh2a1_Q9QZQ8	21.6397	22.4592	20.8862	20.871	20.8621	21.7187	21.4072	23.7204	20.6302	20.7759	21.5963	21.6451	22.5478	22.0195	21.3833
252	sp|Q91WK2|EIF3H_MOUSE Eukaryotic translation initiation factor 3 subunit H OS=Mus musculus OX=10090 GN=Eif3h PE=1 SV=1	EIF3H_MOUSE	40 kDa	0.999196	6	100%	NA	Q91WK2	Eif3h	Eukaryotic translation initiation factor 3 subunit H	Eif3h_Q91WK2	18.449	19.8986	19.2011	19.9762	20.1903	19.3338	19.7847	18.8442	21.1061	20.0561	19.9901	19.8187	18.8611	20.7968	20.4849
436	sp|Q8BH44|COR2B_MOUSE Coronin-2B OS=Mus musculus OX=10090 GN=Coro2b PE=1 SV=2	COR2B_MOUSE	55 kDa	0.992943	4	100%	NA	Q8BH44	Coro2b	Coronin-2B	Coro2b_Q8BH44	19.5463	19.0063	19.3631	19.0298	21.1242	21.2892	21.5924	20.6318	20.6427	21.0719	20.9405	19.718	19.7266	20.16	19.4629
244	sp|Q6URW6|MYH14_MOUSE Myosin-14 OS=Mus musculus OX=10090 GN=Myh14 PE=1 SV=1	MYH14_MOUSE	229 kDa	0.995177	7	86%	NA	Q6URW6	Myh14	Myosin-14	Myh14_Q6URW6	19.1514	17.4805	17.8736	18.376	18.2412	19.0127	18.3207	17.517	18.127	18.3548	19.0237	18.9589	16.1596	16.3271	18.0325
207	sp|P28738|KIF5C_MOUSE Kinesin heavy chain isoform 5C OS=Mus musculus OX=10090 GN=Kif5c PE=1 SV=3	KIF5C_MOUSE	109 kDa	0.998485	7	71%	NA	P28738	Kif5c	Kinesin heavy chain isoform 5C	Kif5c_P28738	18.9428	19.2754	19.9602	19.0676	18.7076	18.059	18.5509	18.056	20.1713	19.1665	18.1017	17.5949	18.9531	19.6859	19.3945
575	sp|P18760|COF1_MOUSE Cofilin-1 OS=Mus musculus OX=10090 GN=Cfl1 PE=1 SV=3	COF1_MOUSE	19 kDa	0.997655	2	100%	NA	P18760	Cfl1	Cofilin-1	Cfl1_P18760	22.0696	21.5715	21.5168	22.2335	22.7131	22.7748	22.8049	21.536	21.7849	21.9992	22.7088	21.9677	20.7344	21.0894	21.7443
119	sp|P02535|K1C10_MOUSE Keratin, type I cytoskeletal 10 OS=Mus musculus OX=10090 GN=Krt10 PE=1 SV=3	K1C10_MOUSE	58 kDa	0.998022	11	82%	NA	P02535	Krt10	Keratin, type I cytoskeletal 10	Krt10_P02535	25.8259	24.584	27.4798	26.3852	28.794	27.4215	27.5654	27.6695	24.4396	26.1962	27.7866	24.7042	25.3206	25.0422	26.3726
272	sp|O88342|WDR1_MOUSE WD repeat-containing protein 1 OS=Mus musculus OX=10090 GN=Wdr1 PE=1 SV=3	WDR1_MOUSE	66 kDa	0.997729	6	100%	NA	O88342	Wdr1	WD repeat-containing protein 1	Wdr1_O88342	21.5022	20.9193	20.9611	21.6041	21.5963	21.8134	22.4035	20.492	21.2635	21.4431	21.9786	21.1904	19.7078	20.7016	21.0843
613	tr|E9Q616|E9Q616_MOUSE AHNAK nucleoprotein (desmoyokin) OS=Mus musculus OX=10090 GN=Ahnak PE=1 SV=1	E9Q616_MOUSE	604 kDa	0.996488	2	100%	NA	E9Q616	Ahnak	AHNAK nucleoprotein (desmoyokin)	Ahnak_E9Q616	20.1044	18.756	18.8742	19.6258	19.487	18.9977	19.8169	18.6576	18.8189	19.1608	19.2267	19.083	18.6317	20.2536	17.6921
421	sp|Q9CVB6|ARPC2_MOUSE Actin-related protein 2/3 complex subunit 2 OS=Mus musculus OX=10090 GN=Arpc2 PE=1 SV=3	ARPC2_MOUSE	34 kDa	0.994455	4	100%	NA	Q9CVB6	Arpc2	Actin-related protein 2/3 complex subunit 2	Arpc2_Q9CVB6	15.9135	16.3632	16.1178	17.4032	18.3288	16.7516	16.5373	17.275	15.8691	16.4888	16.0812	16.5974	17.2645	14.9307	16.8998
648	sp|Q99LF4|RTCB_MOUSE RNA-splicing ligase RtcB homolog OS=Mus musculus OX=10090 GN=Rtcb PE=1 SV=1	RTCB_MOUSE	55 kDa	0.995225	2	100%	NA	Q99LF4	Rtcb	RNA-splicing ligase RtcB homolog	Rtcb_Q99LF4	19.6386	19.9399	19.7833	19.9647	19.6595	19.1778	19.5341	20.1856	19.5965	19.5754	19.6122	19.8424	20.1503	18.2227	19.6442
459	sp|Q8VC33|NXNL1_MOUSE Nucleoredoxin-like protein 1 OS=Mus musculus OX=10090 GN=Nxnl1 PE=1 SV=1	NXNL1_MOUSE	25 kDa	0.997696	3	100%	NA	Q8VC33	Nxnl1	Nucleoredoxin-like protein 1	Nxnl1_Q8VC33	19.3823	18.9138	18.1816	18.4656	19.5988	18.2159	18.7662	16.1687	15.9989	18.8897	18.5746	20.2456	16.4273	17.9386	18.1285
25	sp|E9Q3L2|PI4KA_MOUSE Phosphatidylinositol 4-kinase alpha OS=Mus musculus OX=10090 GN=Pi4ka PE=1 SV=2	PI4KA_MOUSE	237 kDa	0.998186	25	100%	NA	E9Q3L2	Pi4ka	Phosphatidylinositol 4-kinase alpha	Pi4ka_E9Q3L2	24.0182	23.4884	24.1005	24.091	23.932	24.172	24.3827	22.2515	23.3081	24.4122	24.2943	23.3604	22.6956	23.3835	23.9823
709	sp|Q03717|KCNB1_MOUSE Potassium voltage-gated channel subfamily B member 1 OS=Mus musculus OX=10090 GN=Kcnb1 PE=1 SV=2	KCNB1_MOUSE	96 kDa	0.992792	2	100%	NA	Q03717	Kcnb1	Potassium voltage-gated channel subfamily B member 1	Kcnb1_Q03717	17.7727	18.6458	18.4638	18.8395	17.4821	19.2662	18.7207	17.9376	18.8988	18.587	19.7974	18.3051	17.997	18.7293	18.1326
702	sp|P26039|TLN1_MOUSE Talin-1 OS=Mus musculus OX=10090 GN=Tln1 PE=1 SV=2	TLN1_MOUSE	270 kDa	0.993098	2	50%	NA	P26039	Tln1	Talin-1	Tln1_P26039	23.3257	22.9457	22.5069	19.5801	22.4592	21.0559	18.7657	17.1664	15.6974	20.0026	20.1495	20.5415	19.7417	23.6481	22.1025
167	sp|O35643|AP1B1_MOUSE AP-1 complex subunit beta-1 OS=Mus musculus OX=10090 GN=Ap1b1 PE=1 SV=2	AP1B1_MOUSE	104 kDa	0.995543	9	33%	NA	O35643	Ap1b1	AP-1 complex subunit beta-1	Ap1b1_O35643	21.3458	21.1898	21.8459	21.093	21.4374	22.0794	21.5219	20.4006	21.1885	21.3305	22.1047	20.8445	20.4326	20.9202	21.037
185	sp|Q9JLI8|SART3_MOUSE Squamous cell carcinoma antigen recognized by T-cells 3 OS=Mus musculus OX=10090 GN=Sart3 PE=1 SV=1	SART3_MOUSE	110 kDa	0.997303	8	100%	NA	Q9JLI8	Sart3	Squamous cell carcinoma antigen recognized by T-cells 3	Sart3_Q9JLI8	20.6195	20.6525	20.6462	20.3359	20.7695	20.5913	20.6766	20.2989	21.3291	20.9224	20.3578	20.4985	20.7176	21.8058	20.9578
694	sp|Q8R480|NUP85_MOUSE Nuclear pore complex protein Nup85 OS=Mus musculus OX=10090 GN=Nup85 PE=1 SV=1	NUP85_MOUSE	75 kDa	0.993415	2	100%	NA	Q8R480	Nup85	Nuclear pore complex protein Nup85	Nup85_Q8R480	21.2805	21.4936	21.1828	20.6768	19.3726	20.7228	19.1053	21.3339	20.1765	19.5851	19.7779	20.8162	20.418	21.5159	19.0657
651	sp|G3X9C2|FBX50_MOUSE F-box only protein 50 OS=Mus musculus OX=10090 GN=Nccrp1 PE=1 SV=2	FBX50_MOUSE	30 kDa	0.995161	2	100%	NA	G3X9C2	Nccrp1	F-box only protein 50	Nccrp1_G3X9C2	14.3721	11.7732	15.3754	12.3472	18.8028	14.267	16.668	14.2019	12.1212	14.8642	14.6862	12.8253	12.0851	14.6752	13.2795
486	sp|Q7TQF7|AMPH_MOUSE Amphiphysin OS=Mus musculus OX=10090 GN=Amph PE=1 SV=1	AMPH_MOUSE	75 kDa	0.99656	3	100%	NA	Q7TQF7	Amph	Amphiphysin	Amph_Q7TQF7	19.2604	19.5003	19.6148	19.3497	19.2656	19.6929	18.4525	19.9607	19.6484	19.8225	19.3155	19.4334	20.9446	19.2915	19.591
199	sp|Q8VED5|K2C79_MOUSE Keratin, type II cytoskeletal 79 OS=Mus musculus OX=10090 GN=Krt79 PE=1 SV=2	K2C79_MOUSE	58 kDa	0.995705	8	12%	NA	Q8VED5	Krt79	Keratin, type II cytoskeletal 79	Krt79_Q8VED5	20.7989	19.5306	23.4642	23.0485	26.1469	24.0017	23.6941	23.1179	18.8886	22.4888	22.1914	20.4262	20.5151	22.194	22.5557
3	sp|P42932|TCPQ_MOUSE T-complex protein 1 subunit theta OS=Mus musculus OX=10090 GN=Cct8 PE=1 SV=3	TCPQ_MOUSE	60 kDa	0.999753	41	100%	NA	P42932	Cct8	T-complex protein 1 subunit theta	Cct8_P42932	32.0053	31.8204	31.9461	31.9777	31.9761	31.9746	31.7569	31.6642	31.9894	31.9823	31.7895	31.8908	31.7593	31.4679	31.9434
190	sp|E9Q5C9|NOLC1_MOUSE Nucleolar and coiled-body phosphoprotein 1 OS=Mus musculus OX=10090 GN=Nolc1 PE=1 SV=1	NOLC1_MOUSE	74 kDa	0.996956	8	100%	NA	E9Q5C9	Nolc1	Nucleolar and coiled-body phosphoprotein 1	Nolc1_E9Q5C9	20.4306	21.4598	20.256	19.5802	21.0908	20.6386	20.6572	21.9139	19.8838	20.7814	20.974	20.9825	21.0224	20.8867	20.6668
308	sp|Q9QXS6|DREB_MOUSE Drebrin OS=Mus musculus OX=10090 GN=Dbn1 PE=1 SV=4	DREB_MOUSE	77 kDa	0.998003	5	100%	NA	Q9QXS6	Dbn1	Drebrin	Dbn1_Q9QXS6	19.7404	18.6521	17.1373	18.2129	20.5588	18.9597	18.9672	19.3805	20.0141	21.6214	20.2919	21.7865	20.0597	15.3581	21.3987
540	sp|Q9WUM3|COR1B_MOUSE Coronin-1B OS=Mus musculus OX=10090 GN=Coro1b PE=1 SV=1	COR1B_MOUSE	54 kDa	0.993407	3	67%	NA	Q9WUM3	Coro1b	Coronin-1B	Coro1b_Q9WUM3	15.8845	15.7691	16.6068	16.3946	18.1467	17.9459	18.3728	15.3104	16.8778	16.4946	17.9142	15.2617	14.4663	NA	15.9381
276	sp|G3X9J0|SI1L3_MOUSE Signal-induced proliferation-associated 1-like protein 3 OS=Mus musculus OX=10090 GN=Sipa1l3 PE=1 SV=1	SI1L3_MOUSE	195 kDa	0.997493	6	100%	NA	G3X9J0	Sipa1l3	Signal-induced proliferation-associated 1-like protein 3	Sipa1l3_G3X9J0	17.5642	16.975	15.8331	17.8072	17.7898	16.7519	16.9273	17.646	15.403	18.1852	18.2903	17.1104	17.4999	NA	17.7889
204	sp|Q9QYE9|PKHB1_MOUSE Pleckstrin homology domain-containing family B member 1 OS=Mus musculus OX=10090 GN=Plekhb1 PE=1 SV=1	PKHB1_MOUSE	27 kDa	0.998882	7	100%	NA	Q9QYE9	Plekhb1	Pleckstrin homology domain-containing family B member 1	Plekhb1_Q9QYE9	23.2131	22.5753	22.2238	22.5569	22.5592	23.7784	23.4546	21.1695	21.0509	22.6241	23.7754	23.885	22.0321	22.8752	22.8815
392	sp|Q99JY9|ARP3_MOUSE Actin-related protein 3 OS=Mus musculus OX=10090 GN=Actr3 PE=1 SV=3	ARP3_MOUSE	47 kDa	0.996313	4	100%	NA	Q99JY9	Actr3	Actin-related protein 3	Actr3_Q99JY9	19.1194	19.9508	19.8732	19.6703	20.3423	19.8507	19.7454	19.5981	20.0459	20.0272	20.0914	19.8217	19.7615	20.2455	20.1223
177	sp|P29341|PABP1_MOUSE Polyadenylate-binding protein 1 OS=Mus musculus OX=10090 GN=Pabpc1 PE=1 SV=2	PABP1_MOUSE	71 kDa	0.998074	8	100%	NA	P29341	Pabpc1	Polyadenylate-binding protein 1	Pabpc1_P29341	20.7495	21.3815	21.1592	21.8998	20.8737	23.8059	23.3108	21.9501	21.6998	21.0361	24.5281	21.0419	21.7589	20.1824	21.5929
447	sp|Q921F2|TADBP_MOUSE TAR DNA-binding protein 43 OS=Mus musculus OX=10090 GN=Tardbp PE=1 SV=1	TADBP_MOUSE	45 kDa	0.998882	3	100%	NA	Q921F2	Tardbp	TAR DNA-binding protein 43	Tardbp_Q921F2	19.916	20.2994	20.2165	19.8351	20.6323	19.7648	19.4889	20.4793	20.0647	19.8295	21.5126	19.698	20.1334	20.8683	20.1502
311.1	sp|P02301|H3C_MOUSE Histone H3.3C OS=Mus musculus OX=10090 GN=H3-5 PE=3 SV=3	H3C_MOUSE	15 kDa	0.997839	5	100%	NA	P02301	H3-5	Histone H3.3C	H3-5_P02301	27.1235	28.227	26.8354	26.9785	26.8006	25.5431	26.6689	29.6959	27.0793	26.2381	27.0336	27.2341	29.0102	28.3948	27.1359
311.2	sp|P68433|H31_MOUSE Histone H3.1 OS=Mus musculus OX=10090 GN=H3c11 PE=1 SV=2	H31_MOUSE	15 kDa	0.997839	5	100%	NA	P68433	H3c11	Histone H3.1	H3c11_P68433	27.1235	28.227	26.8354	26.9785	26.8006	25.5431	26.6689	29.6959	27.0793	26.2381	27.0336	27.2341	29.0102	28.3948	27.1359
311.3	sp|P84228|H32_MOUSE Histone H3.2 OS=Mus musculus OX=10090 GN=H3c15 PE=1 SV=2	H32_MOUSE	15 kDa	0.997839	5	100%	NA	P84228	H3c15	Histone H3.2	H3c15_P84228	27.1235	28.227	26.8354	26.9785	26.8006	25.5431	26.6689	29.6959	27.0793	26.2381	27.0336	27.2341	29.0102	28.3948	27.1359
311.4	sp|P84244|H33_MOUSE Histone H3.3 OS=Mus musculus OX=10090 GN=H3-3b PE=1 SV=2	H33_MOUSE	15 kDa	0.997839	5	100%	NA	P84244	H3-3b	Histone H3.3	H3-3b_P84244	27.1235	28.227	26.8354	26.9785	26.8006	25.5431	26.6689	29.6959	27.0793	26.2381	27.0336	27.2341	29.0102	28.3948	27.1359
403	sp|F6ZDS4|TPR_MOUSE Nucleoprotein TPR OS=Mus musculus OX=10090 GN=Tpr PE=1 SV=1	TPR_MOUSE	274 kDa	0.995769	4	100%	NA	F6ZDS4	Tpr	Nucleoprotein TPR	Tpr_F6ZDS4	19.6658	19.0727	18.1045	16.2373	19.7847	19.5201	20.2513	18.4417	17.3996	17.8862	17.6799	19.2537	17.534	NA	17.1731
114	sp|Q8VEK3|HNRPU_MOUSE Heterogeneous nuclear ribonucleoprotein U OS=Mus musculus OX=10090 GN=Hnrnpu PE=1 SV=1	HNRPU_MOUSE	88 kDa	0.999055	11	100%	NA	Q8VEK3	Hnrnpu	Heterogeneous nuclear ribonucleoprotein U	Hnrnpu_Q8VEK3	23.257	23.5401	23.3245	22.9439	22.8199	23.736	22.7426	24.4173	23.5893	23.4899	22.7156	22.983	24.2612	24.2004	23.304
337	sp|Q3TEA8|HP1B3_MOUSE Heterochromatin protein 1-binding protein 3 OS=Mus musculus OX=10090 GN=Hp1bp3 PE=1 SV=1	HP1B3_MOUSE	61 kDa	0.995322	5	100%	NA	Q3TEA8	Hp1bp3	Heterochromatin protein 1-binding protein 3	Hp1bp3_Q3TEA8	19.9258	19.6467	19.1916	19.9822	18.7025	19.5164	19.8008	21.901	18.6595	19.4106	18.4715	19.6043	21.9327	20.7036	19.4955
676	sp|Q9QY76|VAPB_MOUSE Vesicle-associated membrane protein-associated protein B OS=Mus musculus OX=10090 GN=Vapb PE=1 SV=3	VAPB_MOUSE	27 kDa	0.994147	2	50%	NA	Q9QY76	Vapb	Vesicle-associated membrane protein-associated protein B	Vapb_Q9QY76	16.9417	16.7028	16.9638	15.9166	16.3438	15.964	17.8437	16.8763	17.2147	16.7994	14.6961	16.693	17.1754	15.2833	16.9497
292	sp|P03995|GFAP_MOUSE Glial fibrillary acidic protein OS=Mus musculus OX=10090 GN=Gfap PE=1 SV=4	GFAP_MOUSE	50 kDa	0.995717	6	67%	NA	P03995	Gfap	Glial fibrillary acidic protein	Gfap_P03995	22.8472	22.6097	22.2643	21.393	21.2848	23.1645	23.5284	22.4965	22.345	22.6526	23.0019	22.6696	22.5153	21.4165	22.4461
413	sp|Q9ERG0|LIMA1_MOUSE LIM domain and actin-binding protein 1 OS=Mus musculus OX=10090 GN=Lima1 PE=1 SV=3	LIMA1_MOUSE	84 kDa	0.995127	4	100%	NA	Q9ERG0	Lima1	LIM domain and actin-binding protein 1	Lima1_Q9ERG0	15.9863	15.0619	16.0808	16.154	16.9156	16.8533	17.4753	16.4068	17.4729	19.1053	16.879	15.9749	15.6179	16.2277	17.6764
6	sp|P11983|TCPA_MOUSE T-complex protein 1 subunit alpha OS=Mus musculus OX=10090 GN=Tcp1 PE=1 SV=3	TCPA_MOUSE	60 kDa	0.999105	38	97%	NA	P11983	Tcp1	T-complex protein 1 subunit alpha	Tcp1_P11983	31.7078	31.5089	31.6723	31.7052	31.5914	31.6102	31.4891	31.4072	31.7603	31.6695	31.422	31.491	31.5333	31.3099	31.6215
129	sp|E9Q6P5|TTC7B_MOUSE Tetratricopeptide repeat protein 7B OS=Mus musculus OX=10090 GN=Ttc7b PE=1 SV=1	TTC7B_MOUSE	94 kDa	0.995218	11	100%	NA	E9Q6P5	Ttc7b	Tetratricopeptide repeat protein 7B	Ttc7b_E9Q6P5	22.3554	21.8368	22.5115	22.3742	22.2504	22.5575	22.5624	20.5807	21.1747	22.9703	22.9011	21.7973	20.747	21.5617	22.317
472	sp|Q9DCX2|ATP5H_MOUSE ATP synthase subunit d, mitochondrial OS=Mus musculus OX=10090 GN=Atp5pd PE=1 SV=3	ATP5H_MOUSE	19 kDa	0.997187	3	100%	NA	Q9DCX2	Atp5pd	ATP synthase subunit d, mitochondrial	Atp5pd_Q9DCX2	19.9446	20.0477	20.3131	19.6482	18.9806	19.4322	19.5087	20.4434	20.9893	19.164	19.227	20.3038	20.3651	18.059	18.9715
699	sp|Q06185|ATP5I_MOUSE ATP synthase subunit e, mitochondrial OS=Mus musculus OX=10090 GN=Atp5me PE=1 SV=2	ATP5I_MOUSE	8 kDa	0.993212	2	100%	NA	Q06185	Atp5me	ATP synthase subunit e, mitochondrial	Atp5me_Q06185	21.3883	21.2749	21.5171	20.7046	20.513	19.8495	20.2555	21.2805	22.1373	20.5177	20.3025	20.5229	20.9924	21.5708	20.2587
377	sp|Q811D0|DLG1_MOUSE Disks large homolog 1 OS=Mus musculus OX=10090 GN=Dlg1 PE=1 SV=1	DLG1_MOUSE	100 kDa	0.996948	4	100%	NA	Q811D0	Dlg1	Disks large homolog 1	Dlg1_Q811D0	22.1227	21.6893	18.2132	18.3527	18.4803	18.1459	23.6295	19.2888	18.9564	19.2498	18.57	18.7332	17.9051	20.5144	18.8824
121	sp|Q5XJY5|COPD_MOUSE Coatomer subunit delta OS=Mus musculus OX=10090 GN=Arcn1 PE=1 SV=2	COPD_MOUSE	57 kDa	0.997962	11	100%	NA	Q5XJY5	Arcn1	Coatomer subunit delta	Arcn1_Q5XJY5	21.5125	21.4639	22.0031	21.8254	21.5026	21.1426	20.9462	21.2499	22.2476	21.6573	21.1239	21.5056	22.0369	22.7615	22.2555
273	sp|Q9Z0N1|IF2G_MOUSE Eukaryotic translation initiation factor 2 subunit 3, X-linked OS=Mus musculus OX=10090 GN=Eif2s3x PE=1 SV=2	IF2G_MOUSE	51 kDa	0.997607	6	100%	NA	Q9Z0N1	Eif2s3x	Eukaryotic translation initiation factor 2 subunit 3, X-linked	Eif2s3x_Q9Z0N1	21.6172	21.8772	21.1985	21.3197	20.7229	21.4783	21.4446	21.7286	21.4599	21.1964	21.4439	21.7222	21.9316	21.5481	21.1446
458	sp|O35326|SRSF5_MOUSE Serine/arginine-rich splicing factor 5 OS=Mus musculus OX=10090 GN=Srsf5 PE=1 SV=2	SRSF5_MOUSE	31 kDa	0.997777	3	67%	NA	O35326	Srsf5	Serine/arginine-rich splicing factor 5	Srsf5_O35326	17.6496	19.1239	18.4732	17.5202	18.819	19.5775	19.3568	18.6063	17.8709	18.3872	19.1279	18.4972	18.0921	15.2836	18.0674
662	sp|Q3THE2|ML12B_MOUSE Myosin regulatory light chain 12B OS=Mus musculus OX=10090 GN=Myl12b PE=1 SV=2	ML12B_MOUSE	20 kDa	0.99468	2	100%	NA	Q3THE2	Myl12b	Myosin regulatory light chain 12B	Myl12b_Q3THE2	18.6509	18.4729	19.0924	18.9504	19.2259	19.1222	19.1771	18.6157	18.9742	19.0335	19.4292	19.4823	18.5355	18.9354	19.0469
513	sp|Q9D067|MDM1_MOUSE Nuclear protein MDM1 OS=Mus musculus OX=10090 GN=Mdm1 PE=1 SV=2	MDM1_MOUSE	80 kDa	0.995571	3	100%	NA	Q9D067	Mdm1	Nuclear protein MDM1	Mdm1_Q9D067	17.9867	17.6707	17.5361	17.0377	18.0057	17.5311	17.4833	15.3168	17.5916	18.2359	17.39	17.7652	16.5785	16.9627	17.6719
531.1	sp|Q5SQX6|CYFP2_MOUSE Cytoplasmic FMR1-interacting protein 2 OS=Mus musculus OX=10090 GN=Cyfip2 PE=1 SV=2	CYFP2_MOUSE	146 kDa	0.994071	3	100%	NA	Q5SQX6	Cyfip2	Cytoplasmic FMR1-interacting protein 2	Cyfip2_Q5SQX6	16.6034	17.6551	18.1173	16.892	17.6298	17.8331	17.6653	18.3182	18.0535	16.638	16.777	17.1241	18.6345	19.1671	17.1849
531.2	sp|Q7TMB8|CYFP1_MOUSE Cytoplasmic FMR1-interacting protein 1 OS=Mus musculus OX=10090 GN=Cyfip1 PE=1 SV=1	CYFP1_MOUSE	145 kDa	0.994071	3	100%	NA	Q7TMB8	Cyfip1	Cytoplasmic FMR1-interacting protein 1	Cyfip1_Q7TMB8	16.6034	17.6551	18.1173	16.892	17.6298	17.8331	17.6653	18.3182	18.0535	16.638	16.777	17.1241	18.6345	19.1671	17.1849
484	sp|Q9DBG6|RPN2_MOUSE Dolichyl-diphosphooligosaccharide--protein glycosyltransferase subunit 2 OS=Mus musculus OX=10090 GN=Rpn2 PE=1 SV=1	RPN2_MOUSE	69 kDa	0.996627	3	100%	NA	Q9DBG6	Rpn2	Dolichyl-diphosphooligosaccharide--protein glycosyltransferase subunit 2	Rpn2_Q9DBG6	17.3477	17.9275	18.1901	18.8577	18.7153	17.478	17.0872	18.8755	17.8729	18.7625	17.9248	18.0832	19.9173	18.1477	18.8459
470	sp|P62315|SMD1_MOUSE Small nuclear ribonucleoprotein Sm D1 OS=Mus musculus OX=10090 GN=Snrpd1 PE=1 SV=1	SMD1_MOUSE	13 kDa	0.997208	3	100%	NA	P62315	Snrpd1	Small nuclear ribonucleoprotein Sm D1	Snrpd1_P62315	21.7062	21.973	22.449	22.1252	22.0858	21.8908	21.9418	22.1624	22.7431	22.1717	21.686	21.912	21.9714	21.5103	22.2537
375	sp|Q91VU6|DCA11_MOUSE DDB1- and CUL4-associated factor 11 OS=Mus musculus OX=10090 GN=Dcaf11 PE=1 SV=1	DCA11_MOUSE	62 kDa	0.997356	4	100%	NA	Q91VU6	Dcaf11	DDB1- and CUL4-associated factor 11	Dcaf11_Q91VU6	17.7814	17.4057	17.0225	17.2017	18.1985	17.6022	17.9275	14.3882	15.6012	16.8951	18.2188	18.3945	15.7796	15.5084	16.8731
239	sp|P58252|EF2_MOUSE Elongation factor 2 OS=Mus musculus OX=10090 GN=Eef2 PE=1 SV=2	EF2_MOUSE	95 kDa	0.9961	7	86%	NA	P58252	Eef2	Elongation factor 2	Eef2_P58252	21.6886	20.3634	19.7677	21.7267	20.3776	22.5098	21.1956	19.2656	19.9665	21.0702	20.7249	21.0079	19.6345	20.4092	19.8474
691	sp|Q62448|IF4G2_MOUSE Eukaryotic translation initiation factor 4 gamma 2 OS=Mus musculus OX=10090 GN=Eif4g2 PE=1 SV=2	IF4G2_MOUSE	102 kDa	0.993647	2	100%	NA	Q62448	Eif4g2	Eukaryotic translation initiation factor 4 gamma 2	Eif4g2_Q62448	12.4027	14.9105	14.4547	14.9976	15.1003	14.4836	19.0375	15.2721	12.0705	14.9948	14.7975	15.7893	15.1021	16.4952	13.6917
255	sp|Q61768|KINH_MOUSE Kinesin-1 heavy chain OS=Mus musculus OX=10090 GN=Kif5b PE=1 SV=3	KINH_MOUSE	110 kDa	0.998604	6	67%	NA	Q61768	Kif5b	Kinesin-1 heavy chain	Kif5b_Q61768	18.6401	17.6916	18.2947	18.1846	18.0966	18.9045	18.2701	17.6341	18.7547	18.202	16.4264	18.5399	18.5957	17.8095	17.937
675	sp|Q9WUA2|SYFB_MOUSE Phenylalanine--tRNA ligase beta subunit OS=Mus musculus OX=10090 GN=Farsb PE=1 SV=2	SYFB_MOUSE	66 kDa	0.994153	2	100%	NA	Q9WUA2	Farsb	Phenylalanine--tRNA ligase beta subunit	Farsb_Q9WUA2	17.0978	17.7197	17.1497	16.4659	14.9661	14.1012	17.143	18.2375	17.5589	16.1967	13.476	15.6205	18.5199	15.2471	16.8713
663	sp|Q9WTL4|INSRR_MOUSE Insulin receptor-related protein OS=Mus musculus OX=10090 GN=Insrr PE=1 SV=2	INSRR_MOUSE	145 kDa	0.994642	2	100%	NA	Q9WTL4	Insrr	Insulin receptor-related protein	Insrr_Q9WTL4	17.9244	16.1119	17.5581	21.575	20.7345	20.3229	18.388	19.4563	17.8127	19.7798	20.9732	20.3936	17.4166	20.9364	18.2585
361	sp|P43276|H15_MOUSE Histone H1.5 OS=Mus musculus OX=10090 GN=H1-5 PE=1 SV=2	H15_MOUSE	23 kDa	0.998067	4	100%	NA	P43276	H1-5	Histone H1.5	H1-5_P43276	22.3581	23.0431	21.4198	20.8946	21.6662	21.9719	21.7958	23.9666	20.5899	21.1738	22.2719	22.3135	23.5061	22.0857	21.5631
400	sp|Q61301|CTNA2_MOUSE Catenin alpha-2 OS=Mus musculus OX=10090 GN=Ctnna2 PE=1 SV=3	CTNA2_MOUSE	105 kDa	0.995853	4	75%	NA	Q61301	Ctnna2	Catenin alpha-2	Ctnna2_Q61301	18.3564	15.3118	16.6713	16.31	16.023	17.455	17.8623	16.4761	16.1534	16.7334	16.8343	17.4947	15.2639	15.253	15.4793
34	sp|P39447|ZO1_MOUSE Tight junction protein ZO-1 OS=Mus musculus OX=10090 GN=Tjp1 PE=1 SV=2	ZO1_MOUSE	195 kDa	0.998805	21	100%	NA	P39447	Tjp1	Tight junction protein ZO-1	Tjp1_P39447	23.6938	23.5981	21.9937	23.2646	22.9853	22.5745	23.3329	23.9938	23.3927	24.219	23.164	22.7187	24.0877	23.6119	23.5346
300.1	sp|Q8CGP0|H2B3B_MOUSE Histone H2B type 3-B OS=Mus musculus OX=10090 GN=H2bc26 PE=1 SV=3	H2B3B_MOUSE	14 kDa	0.993276	6	33%	NA	Q8CGP0	H2bc26	Histone H2B type 3-B	H2bc26_Q8CGP0	19.0314	20.3172	19.5218	20.9918	20.2167	19.7622	20.1431	22.414	18.8068	19.4806	20.6266	20.7592	21.3811	19.4467	20.2441
300.2	sp|Q9D2U9|H2B3A_MOUSE H2B.U histone 2 OS=Mus musculus OX=10090 GN=H2bu2 PE=1 SV=3	H2B3A_MOUSE	14 kDa	0.993276	6	33%	NA	Q9D2U9	H2bu2	H2B.U histone 2	H2bu2_Q9D2U9	19.0314	20.3172	19.5218	20.9918	20.2167	19.7622	20.1431	22.414	18.8068	19.4806	20.6266	20.7592	21.3811	19.4467	20.2441
300.3	sp|Q64524|H2B2E_MOUSE Histone H2B type 2-E OS=Mus musculus OX=10090 GN=H2bc21 PE=1 SV=3	H2B2E_MOUSE	14 kDa	0.993276	6	33%	NA	Q64524	H2bc21	Histone H2B type 2-E	H2bc21_Q64524	19.0314	20.3172	19.5218	20.9918	20.2167	19.7622	20.1431	22.414	18.8068	19.4806	20.6266	20.7592	21.3811	19.4467	20.2441
454	sp|Q8CBE3|WDR37_MOUSE WD repeat-containing protein 37 OS=Mus musculus OX=10090 GN=Wdr37 PE=1 SV=1	WDR37_MOUSE	55 kDa	0.998096	3	100%	NA	Q8CBE3	Wdr37	WD repeat-containing protein 37	Wdr37_Q8CBE3	15.3363	15.9916	16.1706	15.6816	16.217	15.2845	15.1583	16.0699	15.5358	15.8209	17.0287	16.1957	16.2691	15.0335	16.2378
681	sp|Q62189|SNRPA_MOUSE U1 small nuclear ribonucleoprotein A OS=Mus musculus OX=10090 GN=Snrpa PE=1 SV=3	SNRPA_MOUSE	32 kDa	0.994009	2	100%	NA	Q62189	Snrpa	U1 small nuclear ribonucleoprotein A	Snrpa_Q62189	17.4063	17.2544	18.673	18.8033	18.9344	18.0765	17.9856	19.4238	17.7272	19.0047	18.3043	18.9934	19.573	17.1272	19.1016
437	sp|Q922U1|PRPF3_MOUSE U4/U6 small nuclear ribonucleoprotein Prp3 OS=Mus musculus OX=10090 GN=Prpf3 PE=1 SV=1	PRPF3_MOUSE	77 kDa	0.992919	4	100%	NA	Q922U1	Prpf3	U4/U6 small nuclear ribonucleoprotein Prp3	Prpf3_Q922U1	14.6391	14.8251	16.7842	15.798	16.0607	14.7648	NA	16.0337	15.8135	16.4787	15.4539	14.9701	15.4881	14.7184	15.7294
295	sp|Q7TNV0|DEK_MOUSE Protein DEK OS=Mus musculus OX=10090 GN=Dek PE=1 SV=1	DEK_MOUSE	43 kDa	0.995079	6	100%	NA	Q7TNV0	Dek	Protein DEK	Dek_Q7TNV0	21.4228	21.0203	19.5986	19.0851	20.0169	21.2002	21.3954	21.2951	19.5768	20.1711	21.6672	21.4074	20.7921	19.3942	20.068
90	sp|O70133|DHX9_MOUSE ATP-dependent RNA helicase A OS=Mus musculus OX=10090 GN=Dhx9 PE=1 SV=2	DHX9_MOUSE	149 kDa	0.998133	13	100%	NA	O70133	Dhx9	ATP-dependent RNA helicase A	Dhx9_O70133	22.1951	22.3281	21.6977	21.5272	21.5149	21.8029	21.2995	22.9996	21.7059	21.618	21.2493	22.086	23.4518	22.0404	22.0349
216	sp|Q9QZD9|EIF3I_MOUSE Eukaryotic translation initiation factor 3 subunit I OS=Mus musculus OX=10090 GN=Eif3i PE=1 SV=1	EIF3I_MOUSE	36 kDa	0.997586	7	100%	NA	Q9QZD9	Eif3i	Eukaryotic translation initiation factor 3 subunit I	Eif3i_Q9QZD9	21.0601	21.8634	22.2951	22.0176	22.0286	22.2655	22.2884	21	23.1186	22.3029	22.0843	21.836	21.3752	22.9813	22.5665
461	sp|P97379|G3BP2_MOUSE Ras GTPase-activating protein-binding protein 2 OS=Mus musculus OX=10090 GN=G3bp2 PE=1 SV=2	G3BP2_MOUSE	54 kDa	0.997634	3	100%	NA	P97379	G3bp2	Ras GTPase-activating protein-binding protein 2	G3bp2_P97379	18.0185	18.1643	16.7358	16.1389	16.5354	16.1426	17.6804	18.8178	17.4713	16.9247	15.6793	17.1953	19.6216	20.0093	16.2324
126	sp|Q569Z5|DDX46_MOUSE Probable ATP-dependent RNA helicase DDX46 OS=Mus musculus OX=10090 GN=Ddx46 PE=1 SV=2	DDX46_MOUSE	117 kDa	0.996674	11	100%	NA	Q569Z5	Ddx46	Probable ATP-dependent RNA helicase DDX46	Ddx46_Q569Z5	20.4576	20.3644	20.5554	20.56	20.7788	20.7241	20.6761	19.1139	20.0994	20.6292	20.6154	20.3767	19.7795	19.8103	20.8445
404	sp|Q9QXS1|PLEC_MOUSE Plectin OS=Mus musculus OX=10090 GN=Plec PE=1 SV=3	PLEC_MOUSE	534 kDa	0.995756	4	75%	NA	Q9QXS1	Plec	Plectin	Plec_Q9QXS1	18.4267	16.9877	15.5806	17.1383	17.2153	16.6508	19.3366	16.0178	15.6848	17.4913	17.5588	17.0671	16.142	15.2142	16.716
279	sp|Q8CBY8|DCTN4_MOUSE Dynactin subunit 4 OS=Mus musculus OX=10090 GN=Dctn4 PE=1 SV=1	DCTN4_MOUSE	53 kDa	0.997277	6	100%	NA	Q8CBY8	Dctn4	Dynactin subunit 4	Dctn4_Q8CBY8	23.9732	23.3722	23.662	23.4571	24.053	24.622	24.3475	22.7273	23.4915	23.9946	23.9977	24.0006	22.9208	22.2554	23.7518
649	sp|Q9R0U0|SRS10_MOUSE Serine/arginine-rich splicing factor 10 OS=Mus musculus OX=10090 GN=Srsf10 PE=1 SV=2	SRS10_MOUSE	31 kDa	0.995213	2	100%	NA	Q9R0U0	Srsf10	Serine/arginine-rich splicing factor 10	Srsf10_Q9R0U0	13.5128	13.8257	13.9012	NA	12.4544	NA	NA	13.603	NA	13.4529	13.7285	NA	13.397	NA	11.8368
288	sp|Q3UVL4|VPS51_MOUSE Vacuolar protein sorting-associated protein 51 homolog OS=Mus musculus OX=10090 GN=Vps51 PE=1 SV=2	VPS51_MOUSE	86 kDa	0.996557	6	100%	NA	Q3UVL4	Vps51	Vacuolar protein sorting-associated protein 51 homolog	Vps51_Q3UVL4	18.0584	18.3899	18.7704	18.2271	17.8487	17.1441	18.0417	16.8896	17.9716	18.2017	17.8329	18.0306	18.7843	19.1608	18.807
268	sp|Q8R366|IGSF8_MOUSE Immunoglobulin superfamily member 8 OS=Mus musculus OX=10090 GN=Igsf8 PE=1 SV=2	IGSF8_MOUSE	65 kDa	0.997975	6	100%	NA	Q8R366	Igsf8	Immunoglobulin superfamily member 8	Igsf8_Q8R366	20.1184	20.677	21.2355	19.7137	19.471	19.0093	18.8576	20.5962	21.6378	19.961	19.366	18.8023	20.5544	20.7882	19.5696
140	sp|Q3U1J4|DDB1_MOUSE DNA damage-binding protein 1 OS=Mus musculus OX=10090 GN=Ddb1 PE=1 SV=2	DDB1_MOUSE	127 kDa	0.995192	10	100%	NA	Q3U1J4	Ddb1	DNA damage-binding protein 1	Ddb1_Q3U1J4	21.3971	21.3673	21.731	21.9373	21.9412	21.1695	21.1023	21.0543	21.2584	21.6225	21.3459	21.715	21.4427	21.0405	21.9055
715	sp|O54828|RGS9_MOUSE Regulator of G-protein signaling 9 OS=Mus musculus OX=10090 GN=Rgs9 PE=1 SV=3	RGS9_MOUSE	77 kDa	0.992255	2	100%	NA	O54828	Rgs9	Regulator of G-protein signaling 9	Rgs9_O54828	18.5962	18.2139	19.4206	19.1669	18.1432	18.2225	18.457	17.6845	18.1972	19.0512	18.2937	18.25	18.3889	18.6411	18.7673
74	sp|Q9QYC0|ADDA_MOUSE Alpha-adducin OS=Mus musculus OX=10090 GN=Add1 PE=1 SV=2	ADDA_MOUSE	81 kDa	0.998605	14	100%	NA	Q9QYC0	Add1	Alpha-adducin	Add1_Q9QYC0	24.3883	23.7848	23.3905	23.5681	23.9776	23.9323	24.2101	23.4182	24.7495	24.5774	24.0489	24.7422	24.0724	23.5148	23.9239
614	sp|Q8K0G5|EIPR1_MOUSE EARP and GARP complex-interacting protein 1 OS=Mus musculus OX=10090 GN=Eipr1 PE=1 SV=2	EIPR1_MOUSE	43 kDa	0.99648	2	100%	NA	Q8K0G5	Eipr1	EARP and GARP complex-interacting protein 1	Eipr1_Q8K0G5	17.4344	17.4374	18.1739	18.1719	16.5312	15.664	16.8171	15.7449	15.921	16.8957	16.5452	17.6498	17.6086	17.0053	17.5012
601	sp|P48455|PP2BC_MOUSE Serine/threonine-protein phosphatase 2B catalytic subunit gamma isoform OS=Mus musculus OX=10090 GN=Ppp3cc PE=1 SV=1	PP2BC_MOUSE	59 kDa	0.996881	2	100%	NA	P48455	Ppp3cc	Serine/threonine-protein phosphatase 2B catalytic subunit gamma isoform	Ppp3cc_P48455	17.3992	16.7935	16.7589	18.2218	19.0394	14.4633	14.0344	12.1214	NA	17.7379	18.9153	19.6104	16.686	NA	18.2629
446	sp|Q61644|PACN1_MOUSE Protein kinase C and casein kinase substrate in neurons protein 1 OS=Mus musculus OX=10090 GN=Pacsin1 PE=1 SV=1	PACN1_MOUSE	51 kDa	0.999052	3	100%	NA	Q61644	Pacsin1	Protein kinase C and casein kinase substrate in neurons protein 1	Pacsin1_Q61644	19.0745	19.2418	18.9689	18.448	19.3017	18.5126	18.379	18.31	19.932	18.9108	18.608	19.7596	19.2982	19.3341	19.2844
243	sp|Q9R020|ZRAB2_MOUSE Zinc finger Ran-binding domain-containing protein 2 OS=Mus musculus OX=10090 GN=Zranb2 PE=1 SV=2	ZRAB2_MOUSE	37 kDa	0.995632	7	100%	NA	Q9R020	Zranb2	Zinc finger Ran-binding domain-containing protein 2	Zranb2_Q9R020	21.0013	21.4188	20.3399	21.0601	22.0368	23.3162	21.4228	19.5642	19.2003	20.9933	22.0506	21.4389	19.4583	19.0594	21.0771
48	tr|H3BJD6|H3BJD6_MOUSE Protein phosphatase 1, regulatory subunit 9A OS=Mus musculus OX=10090 GN=Ppp1r9a PE=1 SV=1	H3BJD6_MOUSE	144 kDa	0.998996	18	89%	NA	H3BJD6	Ppp1r9a	Protein phosphatase 1, regulatory subunit 9A	Ppp1r9a_H3BJD6	22.9363	22.5451	21.0176	21.6269	23.06	21.8264	22.6799	22.7665	23.1415	24.5376	22.05	22.3931	22.4916	22.706	23.4152
327	sp|Q00PI9|HNRL2_MOUSE Heterogeneous nuclear ribonucleoprotein U-like protein 2 OS=Mus musculus OX=10090 GN=Hnrnpul2 PE=1 SV=2	HNRL2_MOUSE	85 kDa	0.996439	5	100%	NA	Q00PI9	Hnrnpul2	Heterogeneous nuclear ribonucleoprotein U-like protein 2	Hnrnpul2_Q00PI9	18.8098	20.345	19.7173	20.4879	20.4329	19.9536	19.0847	20.7986	19.8618	19.9441	19.8617	19.4664	20.4496	21.0448	20.4946
435	sp|Q3TWW8|SRSF6_MOUSE Serine/arginine-rich splicing factor 6 OS=Mus musculus OX=10090 GN=Srsf6 PE=1 SV=1	SRSF6_MOUSE	39 kDa	0.993327	4	50%	NA	Q3TWW8	Srsf6	Serine/arginine-rich splicing factor 6	Srsf6_Q3TWW8	18.0296	16.9866	17.4898	16.347	16.7739	18.4064	18.435	16.6607	17.0251	17.5897	18.3225	18.5156	16.4561	17.0362	17.0924
76	sp|Q501J6|DDX17_MOUSE Probable ATP-dependent RNA helicase DDX17 OS=Mus musculus OX=10090 GN=Ddx17 PE=1 SV=1	DDX17_MOUSE	72 kDa	0.998468	14	64%	NA	Q501J6	Ddx17	Probable ATP-dependent RNA helicase DDX17	Ddx17_Q501J6	21.4067	21.3069	20.7949	21.0253	20.2398	21.2221	20.901	21.6161	20.6867	20.6	20.5185	21.4049	21.9916	20.7978	21.2802
389	sp|Q9JHE7|TSSC4_MOUSE Protein TSSC4 OS=Mus musculus OX=10090 GN=Tssc4 PE=1 SV=1	TSSC4_MOUSE	34 kDa	0.996545	4	100%	NA	Q9JHE7	Tssc4	Protein TSSC4	Tssc4_Q9JHE7	18.3206	19.0456	19.9989	20.0967	20.4593	20.0262	19.131	19.3975	20.2818	20.6638	19.5506	19.621	19.398	20.632	20.3162
619	sp|P18608|HMGN1_MOUSE Non-histone chromosomal protein HMG-14 OS=Mus musculus OX=10090 GN=Hmgn1 PE=1 SV=2	HMGN1_MOUSE	10 kDa	0.996326	2	100%	NA	P18608	Hmgn1	Non-histone chromosomal protein HMG-14	Hmgn1_P18608	15.7688	16.9894	15.3994	13.9305	15.5548	17.0761	14.2501	17.6363	14.2138	15.2125	16.1182	16.1199	14.517	18.534	15.373
473	sp|Q9QUM9|PSA6_MOUSE Proteasome subunit alpha type-6 OS=Mus musculus OX=10090 GN=Psma6 PE=1 SV=1	PSA6_MOUSE	27 kDa	0.997176	3	100%	NA	Q9QUM9	Psma6	Proteasome subunit alpha type-6	Psma6_Q9QUM9	18.7594	19.5297	20.1136	20.241	20.3165	24.0316	21.2573	19.2942	19.3808	19.379	19.3498	18.9123	19.1207	19.44	19.4451
16	sp|P80316|TCPE_MOUSE T-complex protein 1 subunit epsilon OS=Mus musculus OX=10090 GN=Cct5 PE=1 SV=1	TCPE_MOUSE	60 kDa	0.999391	34	100%	NA	P80316	Cct5	T-complex protein 1 subunit epsilon	Cct5_P80316	31.3198	31.2452	31.3184	31.3282	31.4128	31.44	31.339	31.1015	31.3637	31.4683	31.2724	31.2673	31.104	30.9113	31.3568
89	sp|Q569Z6|TR150_MOUSE Thyroid hormone receptor-associated protein 3 OS=Mus musculus OX=10090 GN=Thrap3 PE=1 SV=1	TR150_MOUSE	108 kDa	0.998335	13	92%	NA	Q569Z6	Thrap3	Thyroid hormone receptor-associated protein 3	Thrap3_Q569Z6	23.5954	23.4977	23.7931	23.5352	23.8593	25.6136	24.2577	22.5887	23.1138	23.844	24.1216	22.9854	22.8616	23.2628	23.3931
408	sp|P57722|PCBP3_MOUSE Poly(rC)-binding protein 3 OS=Mus musculus OX=10090 GN=Pcbp3 PE=1 SV=3	PCBP3_MOUSE	39 kDa	0.995475	4	25%	NA	P57722	Pcbp3	Poly(rC)-binding protein 3	Pcbp3_P57722	17.0263	17.4334	17.3696	17.4245	17.511	16.5756	18.2191	18.2581	17.7114	17.4932	17.4575	17.2647	17.9958	17.4542	17.715
372	sp|Q3TKT4|SMCA4_MOUSE Transcription activator BRG1 OS=Mus musculus OX=10090 GN=Smarca4 PE=1 SV=1	SMCA4_MOUSE	181 kDa	0.997413	4	100%	NA	Q3TKT4	Smarca4	Transcription activator BRG1	Smarca4_Q3TKT4	20.6429	20.1741	19.0399	21.3661	21.4363	20.9009	20.2028	23.3148	18.2074	20.1594	22.0439	18.0931	22.3956	21.7199	21.7341
686	sp|Q9R0Q6|ARC1A_MOUSE Actin-related protein 2/3 complex subunit 1A OS=Mus musculus OX=10090 GN=Arpc1a PE=1 SV=1	ARC1A_MOUSE	42 kDa	0.993765	2	100%	NA	Q9R0Q6	Arpc1a	Actin-related protein 2/3 complex subunit 1A	Arpc1a_Q9R0Q6	19.7316	19.7867	20.0957	19.5119	20.3266	20.011	20.3281	20.0541	20.1564	20.4164	20.4621	19.9051	19.8861	19.9066	20.1235
393	sp|P62259|1433E_MOUSE 14-3-3 protein epsilon OS=Mus musculus OX=10090 GN=Ywhae PE=1 SV=1	1433E_MOUSE	29 kDa	0.996309	4	50%	NA	P62259	Ywhae	14-3-3 protein epsilon	Ywhae_P62259	18.339	15.7295	16.0726	19.0985	16.1216	21.7608	21.0988	15.8309	17.9779	16.9999	13.5572	18.2758	16.4775	NA	16.3257
60	sp|Q7TMM9|TBB2A_MOUSE Tubulin beta-2A chain OS=Mus musculus OX=10090 GN=Tubb2a PE=1 SV=1	TBB2A_MOUSE	50 kDa	0.997946	16	12%	NA	Q7TMM9	Tubb2a	Tubulin beta-2A chain	Tubb2a_Q7TMM9	23.5917	22.9824	22.7975	22.6767	22.3774	22.6	22.3527	20.391	21.3578	22.0626	23.2833	23.6153	21.5703	21.3158	22.8294
36	sp|P63017|HSP7C_MOUSE Heat shock cognate 71 kDa protein OS=Mus musculus OX=10090 GN=Hspa8 PE=1 SV=1	HSP7C_MOUSE	71 kDa	0.999619	20	80%	NA	P63017	Hspa8	Heat shock cognate 71 kDa protein	Hspa8_P63017	24.7748	24.6321	24.9568	25.0348	24.4896	24.9626	24.81	24.6385	25.7478	25.2202	24.2191	24.8199	25.1544	25.6755	25.077
518	sp|P62301|RS13_MOUSE 40S ribosomal protein S13 OS=Mus musculus OX=10090 GN=Rps13 PE=1 SV=2	RS13_MOUSE	17 kDa	0.995228	3	100%	NA	P62301	Rps13	40S ribosomal protein S13	Rps13_P62301	20.2759	19.6993	18.9793	21	19.1441	20.3774	20.1852	20.31	19.9232	20.3121	19.6086	20.0937	20.8903	19.7028	20.1216
399.1	sp|Q91VC3|IF4A3_MOUSE Eukaryotic initiation factor 4A-III OS=Mus musculus OX=10090 GN=Eif4a3 PE=1 SV=3	IF4A3_MOUSE	47 kDa	0.995898	4	75%	NA	Q91VC3	Eif4a3	Eukaryotic initiation factor 4A-III	Eif4a3_Q91VC3	16.3316	18.6611	19.0311	18.9466	18.5577	18.4645	18.5966	19.4836	18.106	18.4397	19.1396	18.9619	18.4606	17.9991	18.6184
399.2	tr|A0A0N4SVP8|A0A0N4SVP8_MOUSE RNA helicase OS=Mus musculus OX=10090 GN=Eif4a3l2 PE=3 SV=1	A0A0N4SVP8_MOUSE	47 kDa	0.995898	4	75%	NA	A0A0N4SVP8	Eif4a3l2	RNA helicase	Eif4a3l2_A0A0N4SVP8	16.3316	18.6611	19.0311	18.9466	18.5577	18.4645	18.5966	19.4836	18.106	18.4397	19.1396	18.9619	18.4606	17.9991	18.6184
399.3	tr|E9PV04|E9PV04_MOUSE RNA helicase OS=Mus musculus OX=10090 GN=Eif4a3l1 PE=3 SV=2	E9PV04_MOUSE	47 kDa	0.995898	4	75%	NA	E9PV04	Eif4a3l1	RNA helicase	Eif4a3l1_E9PV04	16.3316	18.6611	19.0311	18.9466	18.5577	18.4645	18.5966	19.4836	18.106	18.4397	19.1396	18.9619	18.4606	17.9991	18.6184
11	sp|P80318|TCPG_MOUSE T-complex protein 1 subunit gamma OS=Mus musculus OX=10090 GN=Cct3 PE=1 SV=1	TCPG_MOUSE	61 kDa	0.999125	36	100%	NA	P80318	Cct3	T-complex protein 1 subunit gamma	Cct3_P80318	31.8714	31.6831	31.8166	31.8665	31.895	31.7946	31.6827	31.6671	31.829	31.8291	31.6399	31.6668	31.7097	31.5707	31.8856
310	sp|Q6ZWX6|IF2A_MOUSE Eukaryotic translation initiation factor 2 subunit 1 OS=Mus musculus OX=10090 GN=Eif2s1 PE=1 SV=3	IF2A_MOUSE	36 kDa	0.997978	5	100%	NA	Q6ZWX6	Eif2s1	Eukaryotic translation initiation factor 2 subunit 1	Eif2s1_Q6ZWX6	22.3447	22.6331	21.7568	21.8637	21.8057	22.1103	22.2058	22.3557	22.1865	21.8707	22.3519	22.4678	22.5201	21.991	21.9267
282	sp|P07356|ANXA2_MOUSE Annexin A2 OS=Mus musculus OX=10090 GN=Anxa2 PE=1 SV=2	ANXA2_MOUSE	39 kDa	0.99708	6	100%	NA	P07356	Anxa2	Annexin A2	Anxa2_P07356	23.1817	22.4005	23.0473	24.2164	24.3914	24.7102	24.5411	22.1505	22.3287	24.1414	24.1221	23.9959	21.4408	22.0967	23.3166
593	sp|Q6PFR5|TRA2A_MOUSE Transformer-2 protein homolog alpha OS=Mus musculus OX=10090 GN=Tra2a PE=1 SV=1	TRA2A_MOUSE	32 kDa	0.997139	2	100%	NA	Q6PFR5	Tra2a	Transformer-2 protein homolog alpha	Tra2a_Q6PFR5	21.0186	20.7781	20.5137	19.5913	20.7119	21.2624	21.0939	20.2249	19.7424	20.2825	20.6962	20.5583	19.662	20.3089	20.1586
407	sp|P52479|UBP10_MOUSE Ubiquitin carboxyl-terminal hydrolase 10 OS=Mus musculus OX=10090 GN=Usp10 PE=1 SV=3	UBP10_MOUSE	87 kDa	0.995633	4	100%	NA	P52479	Usp10	Ubiquitin carboxyl-terminal hydrolase 10	Usp10_P52479	19.2002	19.2399	18.0753	18.1166	18.0863	18.7022	17.6098	19.9119	19.3798	18.069	17.1162	18.8482	20.6178	19.4005	18.7592
298	sp|Q8N7N5|DCAF8_MOUSE DDB1- and CUL4-associated factor 8 OS=Mus musculus OX=10090 GN=Dcaf8 PE=1 SV=1	DCAF8_MOUSE	66 kDa	0.994608	6	100%	NA	Q8N7N5	Dcaf8	DDB1- and CUL4-associated factor 8	Dcaf8_Q8N7N5	20.2671	20.1798	19.5436	18.9774	19.9019	20.8969	20.8834	18.7855	18.6732	20.1102	20.4019	20.1837	18.6967	18.1027	19.6132
254	sp|Q91YQ5|RPN1_MOUSE Dolichyl-diphosphooligosaccharide--protein glycosyltransferase subunit 1 OS=Mus musculus OX=10090 GN=Rpn1 PE=1 SV=1	RPN1_MOUSE	69 kDa	0.998635	6	100%	NA	Q91YQ5	Rpn1	Dolichyl-diphosphooligosaccharide--protein glycosyltransferase subunit 1	Rpn1_Q91YQ5	21.2808	21.2296	21.5192	21.0739	20.7143	20.933	19.9663	21.6951	21.5217	20.9206	20.385	20.8131	22.2799	22.1429	21.5949
2	sp|P20357|MTAP2_MOUSE Microtubule-associated protein 2 OS=Mus musculus OX=10090 GN=Map2 PE=1 SV=2	MTAP2_MOUSE	199 kDa	0.99909	52	100%	NA	P20357	Map2	Microtubule-associated protein 2	Map2_P20357	27.8075	27.5491	27.5477	27.4948	27.3786	27.6905	27.5923	26.8962	27.6461	27.4181	27.3868	27.3751	27.2377	27.6371	27.3851
692	sp|Q61687|ATRX_MOUSE Transcriptional regulator ATRX OS=Mus musculus OX=10090 GN=Atrx PE=1 SV=3	ATRX_MOUSE	279 kDa	0.993611	2	100%	NA	Q61687	Atrx	Transcriptional regulator ATRX	Atrx_Q61687	15.9251	14.7858	15.6966	16.9903	15.5548	12.7692	13.7839	16.0199	15.2586	12.8759	13.3101	16.1254	15.5131	NA	16.1363
122	sp|Q8C729|HYCC2_MOUSE Hyccin 2 OS=Mus musculus OX=10090 GN=Hycc2 PE=1 SV=1	HYCC2_MOUSE	59 kDa	0.997757	11	100%	NA	Q8C729	Hycc2	Hyccin 2	Hycc2_Q8C729	22.8691	22.4533	22.8722	22.8364	22.8533	22.9256	23.2722	21.0845	21.7851	23.376	23.2692	22.2233	21.2048	22.9109	22.7006
153	sp|P46096|SYT1_MOUSE Synaptotagmin-1 OS=Mus musculus OX=10090 GN=Syt1 PE=1 SV=1	SYT1_MOUSE	47 kDa	0.997645	9	89%	NA	P46096	Syt1	Synaptotagmin-1	Syt1_P46096	23.481	23.5439	24.1482	24.3279	24.0295	23.7196	23.0891	23.7621	23.9172	23.8425	23.6586	23.4585	24.1884	23.3245	23.9837
452	sp|O35737|HNRH1_MOUSE Heterogeneous nuclear ribonucleoprotein H OS=Mus musculus OX=10090 GN=Hnrnph1 PE=1 SV=3	HNRH1_MOUSE	49 kDa	0.998167	3	67%	NA	O35737	Hnrnph1	Heterogeneous nuclear ribonucleoprotein H	Hnrnph1_O35737	18.88	19.7496	19.0181	18.7875	18.6748	18.5547	18.6962	20.2452	19.2697	18.3985	18.8005	18.8623	19.7839	17.2356	18.903
499	sp|Q811P8|RHG32_MOUSE Rho GTPase-activating protein 32 OS=Mus musculus OX=10090 GN=Arhgap32 PE=1 SV=2	RHG32_MOUSE	230 kDa	0.99612	3	100%	NA	Q811P8	Arhgap32	Rho GTPase-activating protein 32	Arhgap32_Q811P8	18.4273	17.9404	17.8553	17.0416	17.0298	17.8229	17.4312	13.7764	15.6261	17.5025	17.9659	18.792	17.1975	NA	18.6236
28	sp|Q8CIE6|COPA_MOUSE Coatomer subunit alpha OS=Mus musculus OX=10090 GN=Copa PE=1 SV=2	COPA_MOUSE	138 kDa	0.998456	23	100%	NA	Q8CIE6	Copa	Coatomer subunit alpha	Copa_Q8CIE6	24.4531	24.3399	24.359	24.2498	23.927	24.4565	24.3785	23.6522	25.0022	24.1229	24.0116	24.2017	24.6156	24.8524	24.5633
633	sp|Q80WJ7|LYRIC_MOUSE Protein LYRIC OS=Mus musculus OX=10090 GN=Mtdh PE=1 SV=1	LYRIC_MOUSE	64 kDa	0.995901	2	100%	NA	Q80WJ7	Mtdh	Protein LYRIC	Mtdh_Q80WJ7	19.0023	19.9481	19.2154	18.602	17.9579	17.2782	17.6762	19.5748	19.8116	18.386	18.3178	18.4182	19.7313	17.9431	18.5563
546	sp|Q7TMK9|HNRPQ_MOUSE Heterogeneous nuclear ribonucleoprotein Q OS=Mus musculus OX=10090 GN=Syncrip PE=1 SV=2	HNRPQ_MOUSE	70 kDa	0.993085	3	33%	NA	Q7TMK9	Syncrip	Heterogeneous nuclear ribonucleoprotein Q	Syncrip_Q7TMK9	17.7202	16.688	17.8507	17.418	18.165	16.9502	17.6361	17.0973	17.9706	17.3874	16.9545	16.6792	17.7306	20.1441	18.1214
44	sp|Q8BTI8|SRRM2_MOUSE Serine/arginine repetitive matrix protein 2 OS=Mus musculus OX=10090 GN=Srrm2 PE=1 SV=3	SRRM2_MOUSE	295 kDa	0.997768	19	100%	NA	Q8BTI8	Srrm2	Serine/arginine repetitive matrix protein 2	Srrm2_Q8BTI8	22.1198	22.6489	22.1951	21.9458	22.1245	22.3173	22.4032	22.6674	22.7726	22.1344	22.2724	22.5338	21.9724	23.0939	22.0331
609	sp|P47963|RL13_MOUSE 60S ribosomal protein L13 OS=Mus musculus OX=10090 GN=Rpl13 PE=1 SV=3	RL13_MOUSE	24 kDa	0.996588	2	100%	NA	P47963	Rpl13	60S ribosomal protein L13	Rpl13_P47963	19.0306	18.9756	17.545	17.7829	18.353	17.75	19.3143	19.8424	17.9835	18.3404	17.406	18.8459	20.0889	18.6155	18.4349
525	sp|Q9CXY6|ILF2_MOUSE Interleukin enhancer-binding factor 2 OS=Mus musculus OX=10090 GN=Ilf2 PE=1 SV=1	ILF2_MOUSE	43 kDa	0.994484	3	100%	NA	Q9CXY6	Ilf2	Interleukin enhancer-binding factor 2	Ilf2_Q9CXY6	16.8448	17.7759	18.0082	18.9958	18.2096	16.5109	17.6497	19.1712	17.9715	18.0243	17.9509	17.9043	19.3894	17.4592	18.8035
139	tr|Q3UJB0|Q3UJB0_MOUSE Splicing factor 3b, subunit 2 OS=Mus musculus OX=10090 GN=Sf3b2 PE=1 SV=1	Q3UJB0_MOUSE	98 kDa	0.996338	10	100%	NA	Q3UJB0	Sf3b2	Splicing factor 3b, subunit 2	Sf3b2_Q3UJB0	22.4936	22.4514	22.5352	22.7005	22.7133	22.711	22.8084	22.0078	22.0912	22.7062	22.5551	22.6799	22.2177	21.9477	22.6935
631	sp|Q9CR68|UCRI_MOUSE Cytochrome b-c1 complex subunit Rieske, mitochondrial OS=Mus musculus OX=10090 GN=Uqcrfs1 PE=1 SV=1	UCRI_MOUSE	29 kDa	0.995981	2	100%	NA	Q9CR68	Uqcrfs1	Cytochrome b-c1 complex subunit Rieske, mitochondrial	Uqcrfs1_Q9CR68	19.4518	20.707	20.6571	18.5533	17.5139	17.8842	18.5975	20.0878	20.8863	16.7143	16.9227	17.8251	20.226	20.1992	18.8631
21	sp|Q9QYX7|PCLO_MOUSE Protein piccolo OS=Mus musculus OX=10090 GN=Pclo PE=1 SV=4	PCLO_MOUSE	551 kDa	0.997861	29	100%	NA	Q9QYX7	Pclo	Protein piccolo	Pclo_Q9QYX7	24.6795	24.367	24.179	23.5408	23.5036	24.198	24.9699	22.6987	24.1815	23.6337	23.854	23.6167	22.824	24.8279	23.7279
347	sp|Q8R2R9|AP3M2_MOUSE AP-3 complex subunit mu-2 OS=Mus musculus OX=10090 GN=Ap3m2 PE=1 SV=1	AP3M2_MOUSE	47 kDa	0.994503	5	100%	NA	Q8R2R9	Ap3m2	AP-3 complex subunit mu-2	Ap3m2_Q8R2R9	20.5953	20.4185	21.0081	21.3431	21.1008	21.3675	21.1092	19.9599	20.8183	21.0626	21.2932	20.9922	20.4433	19.4519	21.0821
103	sp|Q61879|MYH10_MOUSE Myosin-10 OS=Mus musculus OX=10090 GN=Myh10 PE=1 SV=2	MYH10_MOUSE	229 kDa	0.997919	12	83%	NA	Q61879	Myh10	Myosin-10	Myh10_Q61879	18.9039	20.5247	19.6412	21.8977	19.881	23.2573	22.9885	18.9717	20.9762	20.0687	22.7955	22.6902	19.6858	17.8553	21.082
502	sp|Q8R0G9|NU133_MOUSE Nuclear pore complex protein Nup133 OS=Mus musculus OX=10090 GN=Nup133 PE=1 SV=2	NU133_MOUSE	129 kDa	0.99595	3	100%	NA	Q8R0G9	Nup133	Nuclear pore complex protein Nup133	Nup133_Q8R0G9	16.2076	15.2793	16.2781	11.6463	16.0911	17.4132	16.7935	16.5162	15.5285	15.43	16.6878	14.1892	16.251	NA	15.5232
106	sp|Q8VDN2|AT1A1_MOUSE Sodium/potassium-transporting ATPase subunit alpha-1 OS=Mus musculus OX=10090 GN=Atp1a1 PE=1 SV=1	AT1A1_MOUSE	113 kDa	0.997141	12	58%	NA	Q8VDN2	Atp1a1	Sodium/potassium-transporting ATPase subunit alpha-1	Atp1a1_Q8VDN2	21.7878	22.0163	22.2142	21.3495	20.6829	20.9001	20.8425	21.7047	21.8158	21.1257	20.8674	20.6714	21.8459	22.2209	21.2479
287	sp|Q9Z1N5|DX39B_MOUSE Spliceosome RNA helicase Ddx39b OS=Mus musculus OX=10090 GN=Ddx39b PE=1 SV=1	DX39B_MOUSE	49 kDa	0.996597	6	33%	NA	Q9Z1N5	Ddx39b	Spliceosome RNA helicase Ddx39b	Ddx39b_Q9Z1N5	20.2852	20.3626	20.3689	20.4555	20.5426	20.3228	20.3379	20.8885	20.2915	20.0103	20.4067	20.188	20.9489	21.2357	20.0818
615	sp|Q6PE01|SNR40_MOUSE U5 small nuclear ribonucleoprotein 40 kDa protein OS=Mus musculus OX=10090 GN=Snrnp40 PE=1 SV=1	SNR40_MOUSE	39 kDa	0.996439	2	100%	NA	Q6PE01	Snrnp40	U5 small nuclear ribonucleoprotein 40 kDa protein	Snrnp40_Q6PE01	18.6957	18.7313	19.6911	20.818	20.6087	19.8536	19.208	19.4257	19.8289	20.4337	19.7462	19.9413	19.5487	19.9891	20.6805
652	sp|P14131|RS16_MOUSE 40S ribosomal protein S16 OS=Mus musculus OX=10090 GN=Rps16 PE=1 SV=4	RS16_MOUSE	16 kDa	0.995039	2	100%	NA	P14131	Rps16	40S ribosomal protein S16	Rps16_P14131	18.9985	19.2667	19.4683	20.7632	19.1898	19.282	19.1433	20.5803	19.7417	19.3925	18.8204	19.4296	20.2197	20.676	19.873
317	sp|Q9DAW6|PRP4_MOUSE U4/U6 small nuclear ribonucleoprotein Prp4 OS=Mus musculus OX=10090 GN=Prpf4 PE=1 SV=1	PRP4_MOUSE	58 kDa	0.997146	5	100%	NA	Q9DAW6	Prpf4	U4/U6 small nuclear ribonucleoprotein Prp4	Prpf4_Q9DAW6	17.4903	17.9679	18.3674	18.5144	19.4278	18.7201	18.7273	18.0386	17.7656	18.8307	17.9745	18.9482	18.2802	16.76	18.447
704	sp|Q62376|RU17_MOUSE U1 small nuclear ribonucleoprotein 70 kDa OS=Mus musculus OX=10090 GN=Snrnp70 PE=1 SV=2	RU17_MOUSE	52 kDa	0.993068	2	100%	NA	Q62376	Snrnp70	U1 small nuclear ribonucleoprotein 70 kDa	Snrnp70_Q62376	15.8508	17.6968	17.9628	17.111	14.8866	17.0206	16.6908	18.9372	17.5915	16.9044	16.0339	16.9629	18.5381	NA	17.0044
294	sp|Q8VBX6|MPDZ_MOUSE Multiple PDZ domain protein OS=Mus musculus OX=10090 GN=Mpdz PE=1 SV=2	MPDZ_MOUSE	219 kDa	0.995298	6	100%	NA	Q8VBX6	Mpdz	Multiple PDZ domain protein	Mpdz_Q8VBX6	18.7282	18.8637	18.695	18.1756	19.8701	18.9555	19.5092	18.4042	19.2491	19.2189	19.1204	18.8134	18.2311	18.3146	18.8233
281	sp|Q9D6Z1|NOP56_MOUSE Nucleolar protein 56 OS=Mus musculus OX=10090 GN=Nop56 PE=1 SV=2	NOP56_MOUSE	64 kDa	0.997081	6	100%	NA	Q9D6Z1	Nop56	Nucleolar protein 56	Nop56_Q9D6Z1	16.7762	18.7388	16.2606	16.979	18.688	17.2493	16.3331	20.4623	16.7271	17.1988	16.4105	18.4497	19.9018	NA	17.4136
29	sp|Q62261|SPTB2_MOUSE Spectrin beta chain, non-erythrocytic 1 OS=Mus musculus OX=10090 GN=Sptbn1 PE=1 SV=2	SPTB2_MOUSE	274 kDa	0.99841	22	100%	NA	Q62261	Sptbn1	Spectrin beta chain, non-erythrocytic 1	Sptbn1_Q62261	22.429	22.4982	22.5374	22.1838	23.145	22.6909	22.643	22.6483	23.3213	23.4595	22.4966	23.8477	22.3233	21.6868	23.6694
206	sp|Q64331|MYO6_MOUSE Unconventional myosin-VI OS=Mus musculus OX=10090 GN=Myo6 PE=1 SV=2	MYO6_MOUSE	146 kDa	0.998487	7	100%	NA	Q64331	Myo6	Unconventional myosin-VI	Myo6_Q64331	18.5542	18.6434	20.099	19.334	20.9986	20.5264	20.4687	19.5953	20.4915	20.5751	20.4578	20.5445	18.6236	19.1339	20.4378
20	sp|Q8BPN8|DMXL2_MOUSE DmX-like protein 2 OS=Mus musculus OX=10090 GN=Dmxl2 PE=1 SV=3	DMXL2_MOUSE	338 kDa	0.998685	29	100%	NA	Q8BPN8	Dmxl2	DmX-like protein 2	Dmxl2_Q8BPN8	23.1745	23.4079	24.2513	23.9206	23.5232	23.6068	23.2229	22.907	23.5683	23.6537	23.5244	23.4182	23.4683	23.4121	23.668
191	sp|P62141|PP1B_MOUSE Serine/threonine-protein phosphatase PP1-beta catalytic subunit OS=Mus musculus OX=10090 GN=Ppp1cb PE=1 SV=3	PP1B_MOUSE	37 kDa	0.996733	8	25%	NA	P62141	Ppp1cb	Serine/threonine-protein phosphatase PP1-beta catalytic subunit	Ppp1cb_P62141	19.7351	19.2376	17.5926	17.8304	19.3816	18.1425	18.703	20.3608	20.5549	21.129	18.7459	20.5239	19.8346	16.974	19.922
580	sp|O35465|FKBP8_MOUSE Peptidyl-prolyl cis-trans isomerase FKBP8 OS=Mus musculus OX=10090 GN=Fkbp8 PE=1 SV=2	FKBP8_MOUSE	44 kDa	0.99762	2	100%	NA	O35465	Fkbp8	Peptidyl-prolyl cis-trans isomerase FKBP8	Fkbp8_O35465	18.6168	18.5518	19.3504	18.3639	18.0552	18.9251	18.2918	17.9593	19.1266	19.2229	18.292	18.0356	18.8025	19.7686	19.18
657	sp|Q64436|ATP4A_MOUSE Potassium-transporting ATPase alpha chain 1 OS=Mus musculus OX=10090 GN=Atp4a PE=1 SV=4	ATP4A_MOUSE	114 kDa	0.994897	2	50%	NA	Q64436	Atp4a	Potassium-transporting ATPase alpha chain 1	Atp4a_Q64436	18.4235	18.8578	19.5746	18.8726	18.5244	18.4209	19.0367	19.244	19.2436	18.6643	19.0199	18.4754	18.426	21.6889	18.2658
326	sp|P26231|CTNA1_MOUSE Catenin alpha-1 OS=Mus musculus OX=10090 GN=Ctnna1 PE=1 SV=1	CTNA1_MOUSE	100 kDa	0.996498	5	80%	NA	P26231	Ctnna1	Catenin alpha-1	Ctnna1_P26231	20.1831	20.139	20.8282	20.9018	21.4729	21.3235	21.8746	20.1096	21.0671	21.1562	21.0308	20.7171	20.0306	19.9049	20.7425
346	sp|P60335|PCBP1_MOUSE Poly(rC)-binding protein 1 OS=Mus musculus OX=10090 GN=Pcbp1 PE=1 SV=1	PCBP1_MOUSE	37 kDa	0.994702	5	60%	NA	P60335	Pcbp1	Poly(rC)-binding protein 1	Pcbp1_P60335	19.8984	19.2781	19.0325	20.3041	19.261	19.742	20.2205	19.1028	18.9999	19.8033	19.7443	19.9757	18.9924	18.1475	19.7518
31	sp|Q9JME5|AP3B2_MOUSE AP-3 complex subunit beta-2 OS=Mus musculus OX=10090 GN=Ap3b2 PE=1 SV=2	AP3B2_MOUSE	119 kDa	0.998221	22	100%	NA	Q9JME5	Ap3b2	AP-3 complex subunit beta-2	Ap3b2_Q9JME5	24.0649	24.1167	24.6307	24.6822	24.2456	24.7863	24.5379	23.3506	24.4991	24.4224	24.5284	24.3359	23.7008	23.7439	24.5223
259	tr|E9QAP7|E9QAP7_MOUSE TATA-box-binding protein-associated factor 4 OS=Mus musculus OX=10090 GN=Taf4 PE=1 SV=1	E9QAP7_MOUSE	105 kDa	0.998365	6	100%	NA	E9QAP7	Taf4	TATA-box-binding protein-associated factor 4	Taf4_E9QAP7	20.8819	20.835	21.2782	20.7981	20.5195	21.7127	21.6749	18.6979	19.9004	21.4449	21.3236	21.059	19.6084	19.2008	21.3666
556	sp|Q8BK63|KC1A_MOUSE Casein kinase I isoform alpha OS=Mus musculus OX=10090 GN=Csnk1a1 PE=1 SV=2	KC1A_MOUSE	39 kDa	0.992231	3	100%	NA	Q8BK63	Csnk1a1	Casein kinase I isoform alpha	Csnk1a1_Q8BK63	18.4578	18.5129	18.6691	18.6833	18.3351	18.604	19.0177	17.3234	18.1116	18.2497	19.0665	18.2344	17.4343	18.8232	18.0654
604	sp|Q8BSZ2|AP3S2_MOUSE AP-3 complex subunit sigma-2 OS=Mus musculus OX=10090 GN=Ap3s2 PE=1 SV=1	AP3S2_MOUSE	22 kDa	0.996769	2	100%	NA	Q8BSZ2	Ap3s2	AP-3 complex subunit sigma-2	Ap3s2_Q8BSZ2	17.694	18.2643	18.3316	17.3514	17.223	17.8149	17.5162	17.3367	18.226	17.644	17.7415	17.2034	17.3281	18.4305	17.2195
641	sp|P62317|SMD2_MOUSE Small nuclear ribonucleoprotein Sm D2 OS=Mus musculus OX=10090 GN=Snrpd2 PE=1 SV=1	SMD2_MOUSE	14 kDa	0.99545	2	100%	NA	P62317	Snrpd2	Small nuclear ribonucleoprotein Sm D2	Snrpd2_P62317	19.4407	20.0444	20.5656	21.0925	21.2785	20.3763	20.3303	20.5251	20.9107	20.7073	20.6841	20.4214	20.5033	20.8811	20.8866
431	sp|P62996|TRA2B_MOUSE Transformer-2 protein homolog beta OS=Mus musculus OX=10090 GN=Tra2b PE=1 SV=1	TRA2B_MOUSE	34 kDa	0.993695	4	100%	NA	P62996	Tra2b	Transformer-2 protein homolog beta	Tra2b_P62996	19.3011	19.631	19.0703	19.4855	19.7451	20.7415	20.0042	19.8874	18.8924	19.5029	20.1507	20.2603	18.7958	17.3205	19.2493
387	sp|Q8VH51|RBM39_MOUSE RNA-binding protein 39 OS=Mus musculus OX=10090 GN=Rbm39 PE=1 SV=2	RBM39_MOUSE	59 kDa	0.996614	4	100%	NA	Q8VH51	Rbm39	RNA-binding protein 39	Rbm39_Q8VH51	21.6662	21.7566	21.8257	21.5517	21.6421	22.1762	22.3958	21.5372	21.2432	21.7324	22.2509	21.9909	21.5686	21.9062	21.4882
208.1	sp|P15864|H12_MOUSE Histone H1.2 OS=Mus musculus OX=10090 GN=H1-2 PE=1 SV=2	H12_MOUSE	21 kDa	0.998464	7	29%	NA	P15864	H1-2	Histone H1.2	H1-2_P15864	23.5707	24.6033	23.0903	22.8799	23.1579	22.0453	23.1657	25.6488	22.2163	22.2843	23.3525	23.5129	24.9465	24.1304	23.1758
208.2	sp|P43277|H13_MOUSE Histone H1.3 OS=Mus musculus OX=10090 GN=H1-3 PE=1 SV=2	H13_MOUSE	22 kDa	0.998464	7	29%	NA	P43277	H1-3	Histone H1.3	H1-3_P43277	23.5707	24.6033	23.0903	22.8799	23.1579	22.0453	23.1657	25.6488	22.2163	22.2843	23.3525	23.5129	24.9465	24.1304	23.1758
703	sp|Q80T85|DCAF5_MOUSE DDB1- and CUL4-associated factor 5 OS=Mus musculus OX=10090 GN=Dcaf5 PE=1 SV=2	DCAF5_MOUSE	104 kDa	0.993095	2	100%	NA	Q80T85	Dcaf5	DDB1- and CUL4-associated factor 5	Dcaf5_Q80T85	13.6164	13.967	14.1948	20.1198	15.4586	14.3993	21.8107	13.5728	14.2183	20.1726	15.3991	15.2849	13.0017	15.001	14.0101
578	sp|Q9WVJ5|CRBB1_MOUSE Beta-crystallin B1 OS=Mus musculus OX=10090 GN=Crybb1 PE=1 SV=3	CRBB1_MOUSE	28 kDa	0.99763	2	100%	NA	Q9WVJ5	Crybb1	Beta-crystallin B1	Crybb1_Q9WVJ5	18.3068	17.7875	16.5689	17.3164	18.5261	16.2417	18.0095	16.6982	17.1014	17.5935	16.6254	17.1905	17.8219	18.3642	20.2694
240	sp|Q8CGZ0|CHERP_MOUSE Calcium homeostasis endoplasmic reticulum protein OS=Mus musculus OX=10090 GN=Cherp PE=1 SV=1	CHERP_MOUSE	106 kDa	0.995945	7	100%	NA	Q8CGZ0	Cherp	Calcium homeostasis endoplasmic reticulum protein	Cherp_Q8CGZ0	21.2526	20.9869	21.2513	21.2981	21.1856	20.8172	20.9516	21.6031	21.2224	21.2829	21.0967	21.1788	21.7193	19.8344	21.2371
508	sp|Q920Q4|VPS16_MOUSE Vacuolar protein sorting-associated protein 16 homolog OS=Mus musculus OX=10090 GN=Vps16 PE=1 SV=3	VPS16_MOUSE	95 kDa	0.995727	3	100%	NA	Q920Q4	Vps16	Vacuolar protein sorting-associated protein 16 homolog	Vps16_Q920Q4	19.2089	18.5746	18.3604	18.8888	23.9252	20.8728	19.5592	19.3633	18.3007	21.047	20.157	20.499	18.9809	17.5268	19.03
565	sp|Q9D0E1|HNRPM_MOUSE Heterogeneous nuclear ribonucleoprotein M OS=Mus musculus OX=10090 GN=Hnrnpm PE=1 SV=3	HNRPM_MOUSE	78 kDa	0.998254	2	100%	NA	Q9D0E1	Hnrnpm	Heterogeneous nuclear ribonucleoprotein M	Hnrnpm_Q9D0E1	19.2501	19.5886	19.0849	18.9501	18.1569	17.9659	18.2973	19.3735	19.0572	19.1067	18.4123	18.5901	19.5387	18.3289	19.1263
376	sp|Q3U0V1|FUBP2_MOUSE Far upstream element-binding protein 2 OS=Mus musculus OX=10090 GN=Khsrp PE=1 SV=2	FUBP2_MOUSE	77 kDa	0.99702	4	100%	NA	Q3U0V1	Khsrp	Far upstream element-binding protein 2	Khsrp_Q3U0V1	19.9261	20.5775	20.5643	20.0785	19.4911	19.9474	19.2535	20.4947	20.8218	19.8842	19.4026	19.5719	20.7333	19.8918	20.0443
665	sp|Q9D6U8|F162A_MOUSE Protein FAM162A OS=Mus musculus OX=10090 GN=Fam162a PE=1 SV=1	F162A_MOUSE	18 kDa	0.994602	2	100%	NA	Q9D6U8	Fam162a	Protein FAM162A	Fam162a_Q9D6U8	19.1274	19.2083	19.7226	19.3136	18.5	18.2166	26.4687	18.4877	19.2758	18.9616	18.2695	18.0488	19.3849	17.7642	19.029
59	sp|O08810|U5S1_MOUSE 116 kDa U5 small nuclear ribonucleoprotein component OS=Mus musculus OX=10090 GN=Eftud2 PE=1 SV=1	U5S1_MOUSE	109 kDa	0.998267	16	94%	NA	O08810	Eftud2	116 kDa U5 small nuclear ribonucleoprotein component	Eftud2_O08810	22.9548	23.2645	23.9261	23.5308	24.4366	23.5229	23.3981	23.4463	24.1601	23.9141	23.0122	23.1449	23.0647	24.2238	23.7304
562	sp|P08752|GNAI2_MOUSE Guanine nucleotide-binding protein G(i) subunit alpha-2 OS=Mus musculus OX=10090 GN=Gnai2 PE=1 SV=5	GNAI2_MOUSE	40 kDa	0.991165	3	33%	NA	P08752	Gnai2	Guanine nucleotide-binding protein G(i) subunit alpha-2	Gnai2_P08752	17.333	17.3119	17.5161	13.6901	16.015	13.5365	16.2659	16.6404	17.5514	16.5098	16.0162	15.4593	15.7474	16.8796	15.5808
41	sp|Q8VDP4|CCAR2_MOUSE Cell cycle and apoptosis regulator protein 2 OS=Mus musculus OX=10090 GN=Ccar2 PE=1 SV=2	CCAR2_MOUSE	103 kDa	0.998065	20	100%	NA	Q8VDP4	Ccar2	Cell cycle and apoptosis regulator protein 2	Ccar2_Q8VDP4	23.9793	24.0285	23.9919	23.8298	23.3798	23.16	23.1665	24.1619	24.2853	23.7359	23.2905	23.6856	24.4638	24.5874	24.0805
123.1	sp|P17879|HS71B_MOUSE Heat shock 70 kDa protein 1B OS=Mus musculus OX=10090 GN=Hspa1b PE=1 SV=3	HS71B_MOUSE	70 kDa	0.997549	11	36%	NA	P17879	Hspa1b	Heat shock 70 kDa protein 1B	Hspa1b_P17879	20.5753	20.5884	20.8331	20.669	20.4957	21.4143	21.3528	20.8559	21.7438	21.0292	20.6413	20.9117	20.6919	20.5698	20.9767
123.2	sp|Q61696|HS71A_MOUSE Heat shock 70 kDa protein 1A OS=Mus musculus OX=10090 GN=Hspa1a PE=1 SV=2	HS71A_MOUSE	70 kDa	0.997549	11	36%	NA	Q61696	Hspa1a	Heat shock 70 kDa protein 1A	Hspa1a_Q61696	20.5753	20.5884	20.8331	20.669	20.4957	21.4143	21.3528	20.8559	21.7438	21.0292	20.6413	20.9117	20.6919	20.5698	20.9767
193	sp|P19001|K1C19_MOUSE Keratin, type I cytoskeletal 19 OS=Mus musculus OX=10090 GN=Krt19 PE=1 SV=1	K1C19_MOUSE	45 kDa	0.99662	8	38%	NA	P19001	Krt19	Keratin, type I cytoskeletal 19	Krt19_P19001	22.0631	19.7934	21.6559	23.0735	26.6453	23.4651	23.2665	23.6193	19.6127	23.8795	24.381	22.8959	21.0491	20.1481	21.5058
161	sp|Q3V3R1|C1TM_MOUSE Monofunctional C1-tetrahydrofolate synthase, mitochondrial OS=Mus musculus OX=10090 GN=Mthfd1l PE=1 SV=2	C1TM_MOUSE	106 kDa	0.997118	9	100%	NA	Q3V3R1	Mthfd1l	Monofunctional C1-tetrahydrofolate synthase, mitochondrial	Mthfd1l_Q3V3R1	21.1724	21.1789	21.8651	21.761	21.7945	22.3475	21.9809	19.8782	20.4683	21.7507	21.8646	21.6343	20.6436	20.8573	21.5511
607	sp|Q08122|TLE3_MOUSE Transducin-like enhancer protein 3 OS=Mus musculus OX=10090 GN=Tle3 PE=1 SV=3	TLE3_MOUSE	83 kDa	0.996694	2	100%	NA	Q08122	Tle3	Transducin-like enhancer protein 3	Tle3_Q08122	12.1816	15.4952	16.041	15.5221	15.3805	16.4304	16.4218	13.4866	13.9755	15.4355	15.4099	16.1489	14.0429	15.9243	15.1649
547	sp|Q6PFD9|NUP98_MOUSE Nuclear pore complex protein Nup98-Nup96 OS=Mus musculus OX=10090 GN=Nup98 PE=1 SV=2	NUP98_MOUSE	197 kDa	0.993059	3	100%	NA	Q6PFD9	Nup98	Nuclear pore complex protein Nup98-Nup96	Nup98_Q6PFD9	NA	NA	NA	NA	13.9798	15.7178	20.687	11.8151	13.7421	13.4057	NA	NA	14.8352	16.5859	NA
386	sp|Q8CJG0|AGO2_MOUSE Protein argonaute-2 OS=Mus musculus OX=10090 GN=Ago2 PE=1 SV=3	AGO2_MOUSE	97 kDa	0.996632	4	50%	NA	Q8CJG0	Ago2	Protein argonaute-2	Ago2_Q8CJG0	18.9547	19.7348	19.7308	19.215	20.0974	19.5309	19.686	19.3452	19.6449	20.0972	19.5008	19.4306	18.7887	19.885	19.3655
644	sp|Q8BWY3|ERF1_MOUSE Eukaryotic peptide chain release factor subunit 1 OS=Mus musculus OX=10090 GN=Etf1 PE=1 SV=4	ERF1_MOUSE	49 kDa	0.995374	2	100%	NA	Q8BWY3	Etf1	Eukaryotic peptide chain release factor subunit 1	Etf1_Q8BWY3	19.7798	18.406	20.0168	20.1016	19.6342	20.3833	20.3306	15.2537	18.3388	20.6005	20.052	19.6584	17.3517	18.6392	19.8666
653	sp|P97300|NPTN_MOUSE Neuroplastin OS=Mus musculus OX=10090 GN=Nptn PE=1 SV=3	NPTN_MOUSE	44 kDa	0.994978	2	100%	NA	P97300	Nptn	Neuroplastin	Nptn_P97300	18.7533	18.9816	18.5273	18.4089	16.9869	15.5599	16.8753	18.0196	17.968	17.0342	19.1613	16.9996	18.1983	NA	17.7377
24	sp|Q99NB9|SF3B1_MOUSE Splicing factor 3B subunit 1 OS=Mus musculus OX=10090 GN=Sf3b1 PE=1 SV=1	SF3B1_MOUSE	146 kDa	0.998496	25	100%	NA	Q99NB9	Sf3b1	Splicing factor 3B subunit 1	Sf3b1_Q99NB9	22.5507	22.9785	23.2812	23.4849	23.8119	23.9821	23.5162	22.981	23.0265	23.74	23.5185	23.5257	23.3252	22.8954	23.6301
94	sp|Q9ERU9|RBP2_MOUSE E3 SUMO-protein ligase RanBP2 OS=Mus musculus OX=10090 GN=Ranbp2 PE=1 SV=2	RBP2_MOUSE	341 kDa	0.997395	13	100%	NA	Q9ERU9	Ranbp2	E3 SUMO-protein ligase RanBP2	Ranbp2_Q9ERU9	21.6561	21.0486	21.0918	21.1891	21.123	22.4465	25.0209	20.4628	21.1304	21.389	24.5008	21.0004	20.5213	21.0692	21.1828
409	sp|O55131|SEPT7_MOUSE Septin-7 OS=Mus musculus OX=10090 GN=Septin7 PE=1 SV=1	SEPT7_MOUSE	51 kDa	0.99547	4	100%	NA	O55131	Septin7	Septin-7	Septin7_O55131	19.6562	19.5385	20.3697	20.4297	19.1391	19.4606	18.8357	20.5269	20.8924	19.9529	19.2178	18.9211	20.9128	21.9113	19.6432
584	sp|P46471|PRS7_MOUSE 26S proteasome regulatory subunit 7 OS=Mus musculus OX=10090 GN=Psmc2 PE=1 SV=5	PRS7_MOUSE	49 kDa	0.997474	2	100%	NA	P46471	Psmc2	26S proteasome regulatory subunit 7	Psmc2_P46471	17.6547	18.9844	18.8186	18.4088	18.2542	18.5031	18.307	17.8105	18.9412	18.5215	18.2758	17.642	17.8924	18.7838	18.6714
58	sp|P56480|ATPB_MOUSE ATP synthase subunit beta, mitochondrial OS=Mus musculus OX=10090 GN=Atp5f1b PE=1 SV=2	ATPB_MOUSE	56 kDa	0.999105	16	100%	NA	P56480	Atp5f1b	ATP synthase subunit beta, mitochondrial	Atp5f1b_P56480	25.877	25.3067	25.8185	25.19	24.5783	24.7051	24.5881	25.2287	26.6051	24.5558	24.3951	24.8303	25.6993	25.9139	24.7949
438	sp|Q9JHJ0|TMOD3_MOUSE Tropomodulin-3 OS=Mus musculus OX=10090 GN=Tmod3 PE=1 SV=1	TMOD3_MOUSE	40 kDa	0.992913	4	100%	NA	Q9JHJ0	Tmod3	Tropomodulin-3	Tmod3_Q9JHJ0	18.8611	19.4906	19.4115	19.2175	20.5639	21.3209	21.3965	19.0543	19.3092	19.8592	21.2384	20.2663	17.4618	17.2344	19.4231
183	sp|Q8K0U4|HS12A_MOUSE Heat shock 70 kDa protein 12A OS=Mus musculus OX=10090 GN=Hspa12a PE=1 SV=1	HS12A_MOUSE	75 kDa	0.997757	8	100%	NA	Q8K0U4	Hspa12a	Heat shock 70 kDa protein 12A	Hspa12a_Q8K0U4	21.0789	21.2059	20.9043	21.199	22.0342	21.2113	21.2908	21.1301	21.6337	21.9861	21.5971	22.2905	21.3909	20.2171	21.8704
134	sp|Q9JIX8|ACINU_MOUSE Apoptotic chromatin condensation inducer in the nucleus OS=Mus musculus OX=10090 GN=Acin1 PE=1 SV=3	ACINU_MOUSE	151 kDa	0.999238	10	100%	NA	Q9JIX8	Acin1	Apoptotic chromatin condensation inducer in the nucleus	Acin1_Q9JIX8	21.4676	21.8973	22.0725	21.4348	22.3833	21.2785	21.3854	22.6056	21.8568	21.556	21.8694	21.7258	22.0874	22.423	21.919
75	sp|Q9D6F9|TBB4A_MOUSE Tubulin beta-4A chain OS=Mus musculus OX=10090 GN=Tubb4a PE=1 SV=3	TBB4A_MOUSE	50 kDa	0.998515	14	14%	NA	Q9D6F9	Tubb4a	Tubulin beta-4A chain	Tubb4a_Q9D6F9	20.0723	19.3981	19.1416	19.2857	19.8898	18.5003	17.3727	16.948	18.3899	18.6289	18.8321	18.4982	17.971	21.8686	19.0762
722	sp|Q9Z1S5|SEPT3_MOUSE Neuronal-specific septin-3 OS=Mus musculus OX=10090 GN=Septin3 PE=1 SV=2	SEPT3_MOUSE	40 kDa	0.991371	2	100%	NA	Q9Z1S5	Septin3	Neuronal-specific septin-3	Septin3_Q9Z1S5	18.9174	18.3833	18.9801	18.1912	18.4381	19.6046	19.2353	18.8508	19.4584	17.9729	18.8434	17.196	19.8585	18.6265	17.1399
664	sp|Q3URD3|SLMAP_MOUSE Sarcolemmal membrane-associated protein OS=Mus musculus OX=10090 GN=Slmap PE=1 SV=2	SLMAP_MOUSE	97 kDa	0.994608	2	100%	NA	Q3URD3	Slmap	Sarcolemmal membrane-associated protein	Slmap_Q3URD3	19.0386	18.6154	19.5101	18.7147	18.8067	19.5578	21.7153	19.0849	19.3001	18.5503	20.5381	18.2387	18.4164	17.4741	18.5213
548	sp|Q8VDD5|MYH9_MOUSE Myosin-9 OS=Mus musculus OX=10090 GN=Myh9 PE=1 SV=4	MYH9_MOUSE	226 kDa	0.992953	3	67%	NA	Q8VDD5	Myh9	Myosin-9	Myh9_Q8VDD5	16.4359	15.5128	13.7993	15.1091	17.523	16.15	17.2483	12.787	15.6842	12.4942	15.6743	15.443	13.9798	15.5907	15.4408
690	sp|Q8K2C9|HACD3_MOUSE Very-long-chain (3R)-3-hydroxyacyl-CoA dehydratase 3 OS=Mus musculus OX=10090 GN=Hacd3 PE=1 SV=2	HACD3_MOUSE	43 kDa	0.993688	2	100%	NA	Q8K2C9	Hacd3	Very-long-chain (3R)-3-hydroxyacyl-CoA dehydratase 3	Hacd3_Q8K2C9	18.4995	17.8127	18.557	17.6991	17.7961	17.3409	17.3348	16.0295	17.1863	17.7121	16.6114	17.4193	18.3434	18.6239	18.321
543	sp|Q8BJY1|PSMD5_MOUSE 26S proteasome non-ATPase regulatory subunit 5 OS=Mus musculus OX=10090 GN=Psmd5 PE=1 SV=4	PSMD5_MOUSE	56 kDa	0.993244	3	100%	NA	Q8BJY1	Psmd5	26S proteasome non-ATPase regulatory subunit 5	Psmd5_Q8BJY1	16.4358	17.9367	18.923	18.3275	18.3362	18.7612	17.2339	18.3822	18.4777	18.0453	17.9501	17.1547	17.5766	17.9565	18.2366
660	sp|Q7TT50|MRCKB_MOUSE Serine/threonine-protein kinase MRCK beta OS=Mus musculus OX=10090 GN=Cdc42bpb PE=1 SV=2	MRCKB_MOUSE	195 kDa	0.994776	2	100%	NA	Q7TT50	Cdc42bpb	Serine/threonine-protein kinase MRCK beta	Cdc42bpb_Q7TT50	15.6768	16.4533	16.8834	15.2007	14.9785	14.456	14.3647	15.9387	17.2743	15.2533	14.6993	13.3971	16.7139	16.3386	16.3025
335	sp|Q9QZE5|COPG1_MOUSE Coatomer subunit gamma-1 OS=Mus musculus OX=10090 GN=Copg1 PE=1 SV=1	COPG1_MOUSE	98 kDa	0.995399	5	60%	NA	Q9QZE5	Copg1	Coatomer subunit gamma-1	Copg1_Q9QZE5	14.0834	15.1921	17.2617	17.0253	15.5814	15.6889	15.5039	15.9352	17.422	16.0319	13.7236	17.0482	17.7604	15.0738	17.5024
211	sp|P30275|KCRU_MOUSE Creatine kinase U-type, mitochondrial OS=Mus musculus OX=10090 GN=Ckmt1 PE=1 SV=1	KCRU_MOUSE	47 kDa	0.998015	7	86%	NA	P30275	Ckmt1	Creatine kinase U-type, mitochondrial	Ckmt1_P30275	22.2329	22.4769	22.4076	22.0266	21.8535	20.3658	21.3336	22.1449	22.4438	21.7448	21.5521	22.5734	23.19	22.3302	22.3048
293	sp|Q80ZK9|WDTC1_MOUSE WD and tetratricopeptide repeats protein 1 OS=Mus musculus OX=10090 GN=Wdtc1 PE=1 SV=1	WDTC1_MOUSE	76 kDa	0.995519	6	100%	NA	Q80ZK9	Wdtc1	WD and tetratricopeptide repeats protein 1	Wdtc1_Q80ZK9	20.4308	19.7114	19.548	20.0938	19.9756	18.6258	18.5097	16.8532	16.764	18.6321	20.5883	20.9121	19.0671	17.4076	20.2723
426	sp|Q99M73|KRT84_MOUSE Keratin, type II cuticular Hb4 OS=Mus musculus OX=10090 GN=Krt84 PE=2 SV=2	KRT84_MOUSE	65 kDa	0.994313	4	25%	NA	Q99M73	Krt84	Keratin, type II cuticular Hb4	Krt84_Q99M73	15.3342	14.6537	14.2592	22.1045	13.0921	11.6262	14.3063	12.9461	12.5667	15.3586	11.9408	16.6683	11.7711	20.4772	14.2311
574	sp|P35922|FMR1_MOUSE Fragile X messenger ribonucleoprotein 1 OS=Mus musculus OX=10090 GN=Fmr1 PE=1 SV=1	FMR1_MOUSE	69 kDa	0.997668	2	50%	NA	P35922	Fmr1	Fragile X messenger ribonucleoprotein 1	Fmr1_P35922	16.0126	16.901	15.7658	15.139	17.9859	17.5819	16.2792	17.8729	15.2132	17.3388	15.8903	16.6931	17.5512	15.1083	14.9537
465	sp|P61264|STX1B_MOUSE Syntaxin-1B OS=Mus musculus OX=10090 GN=Stx1b PE=1 SV=1	STX1B_MOUSE	33 kDa	0.997438	3	100%	NA	P61264	Stx1b	Syntaxin-1B	Stx1b_P61264	20.5768	20.8654	21.1519	20.2214	19.402	20.6126	20.2614	20.4077	20.6611	20.325	20.7521	20.3195	20.0018	20.0478	20.344
146	sp|Q9QYB5|ADDG_MOUSE Gamma-adducin OS=Mus musculus OX=10090 GN=Add3 PE=1 SV=2	ADDG_MOUSE	79 kDa	0.998244	9	100%	NA	Q9QYB5	Add3	Gamma-adducin	Add3_Q9QYB5	22.3727	21.8547	21.6294	21.7624	22.012	22.3547	22.5792	21.3793	21.8906	22.6831	22.4692	22.7507	21.8187	21.4323	21.9404
388	sp|Q91V61|SFXN3_MOUSE Sideroflexin-3 OS=Mus musculus OX=10090 GN=Sfxn3 PE=1 SV=1	SFXN3_MOUSE	35 kDa	0.99657	4	100%	NA	Q91V61	Sfxn3	Sideroflexin-3	Sfxn3_Q91V61	22.2497	22.4468	22.2044	21.452	21.6605	21.8006	21.4724	22.6467	21.6527	21.5895	21.5054	21.2617	22.2664	22.3845	21.8239
23	sp|Q6P4T2|U520_MOUSE U5 small nuclear ribonucleoprotein 200 kDa helicase OS=Mus musculus OX=10090 GN=Snrnp200 PE=1 SV=1	U520_MOUSE	245 kDa	0.996974	29	97%	NA	Q6P4T2	Snrnp200	U5 small nuclear ribonucleoprotein 200 kDa helicase	Snrnp200_Q6P4T2	23.7132	22.9363	23.8901	23.8022	24.2039	23.1485	24.3886	23.2082	24.3861	23.764	24.0378	22.9887	23.0264	23.8463	23.7982
331	sp|Q61543|GSLG1_MOUSE Golgi apparatus protein 1 OS=Mus musculus OX=10090 GN=Glg1 PE=1 SV=1	GSLG1_MOUSE	134 kDa	0.995831	5	100%	NA	Q61543	Glg1	Golgi apparatus protein 1	Glg1_Q61543	15.1825	17.3521	17.6862	17.5737	18.3724	15.4915	15.8004	17.8104	17.8561	17.0699	16.3616	17.1555	18.0644	18.313	17.7786
88	sp|Q9DBR7|MYPT1_MOUSE Protein phosphatase 1 regulatory subunit 12A OS=Mus musculus OX=10090 GN=Ppp1r12a PE=1 SV=2	MYPT1_MOUSE	115 kDa	0.998519	13	100%	NA	Q9DBR7	Ppp1r12a	Protein phosphatase 1 regulatory subunit 12A	Ppp1r12a_Q9DBR7	22.9603	21.6984	22.1704	20.8936	26.3562	22.4729	22.2683	22.6721	23.3448	23.6672	23.1646	23.2162	22.5929	19.5425	23.3596
517	sp|Q6DFW4|NOP58_MOUSE Nucleolar protein 58 OS=Mus musculus OX=10090 GN=Nop58 PE=1 SV=1	NOP58_MOUSE	60 kDa	0.99529	3	100%	NA	Q6DFW4	Nop58	Nucleolar protein 58	Nop58_Q6DFW4	21.9177	17.9598	16.6541	16.7534	17.2014	17.8321	17.7885	19.7354	19.4572	17.6971	17.1446	18.0625	18.9536	21.1933	17.4696
176	sp|P39053|DYN1_MOUSE Dynamin-1 OS=Mus musculus OX=10090 GN=Dnm1 PE=1 SV=2	DYN1_MOUSE	98 kDa	0.998263	8	100%	NA	P39053	Dnm1	Dynamin-1	Dnm1_P39053	21.7022	21.5756	22.3272	21.8863	20.6963	21.1739	21.0476	21.9403	21.8775	21.565	19.969	20.5623	23.257	22.1266	21.0223
1	sp|Q6ZPE2|MTMR5_MOUSE Myotubularin-related protein 5 OS=Mus musculus OX=10090 GN=Sbf1 PE=1 SV=2	MTMR5_MOUSE	209 kDa	0.999274	52	96%	NA	Q6ZPE2	Sbf1	Myotubularin-related protein 5	Sbf1_Q6ZPE2	27.0743	26.6548	27.0919	27.319	27.2182	26.7201	26.8829	25.7915	26.7353	27.0894	26.8622	26.9399	26.8749	26.8651	27.1979
670	sp|Q8BTV2|CPSF7_MOUSE Cleavage and polyadenylation specificity factor subunit 7 OS=Mus musculus OX=10090 GN=Cpsf7 PE=1 SV=2	CPSF7_MOUSE	52 kDa	0.994469	2	100%	NA	Q8BTV2	Cpsf7	Cleavage and polyadenylation specificity factor subunit 7	Cpsf7_Q8BTV2	13.8061	12.0785	13.303	13.086	12.2626	NA	NA	14.0928	12.1307	11.7959	13.5301	NA	14.3616	NA	11.8217
13	sp|P80313|TCPH_MOUSE T-complex protein 1 subunit eta OS=Mus musculus OX=10090 GN=Cct7 PE=1 SV=1	TCPH_MOUSE	60 kDa	0.99955	35	100%	NA	P80313	Cct7	T-complex protein 1 subunit eta	Cct7_P80313	30.8182	30.5865	30.6306	30.7318	30.731	30.8765	30.7009	30.2589	30.5264	30.7476	30.6182	30.6671	30.3102	30.8007	30.6142
468	sp|O70251|EF1B_MOUSE Elongation factor 1-beta OS=Mus musculus OX=10090 GN=Eef1b PE=1 SV=5	EF1B_MOUSE	25 kDa	0.997358	3	100%	NA	O70251	Eef1b	Elongation factor 1-beta	Eef1b_O70251	20.159	20.2874	20.7394	20.4058	19.6594	19.088	18.6738	20.709	21.0226	20.023	18.8144	19.9047	21.5088	21.848	20.5168
667	sp|Q8CDN6|TXNL1_MOUSE Thioredoxin-like protein 1 OS=Mus musculus OX=10090 GN=Txnl1 PE=1 SV=3	TXNL1_MOUSE	32 kDa	0.994584	2	100%	NA	Q8CDN6	Txnl1	Thioredoxin-like protein 1	Txnl1_Q8CDN6	16.3769	17.6249	18.0569	18.3753	17.756	17.1073	17.3054	17.711	18.6637	17.9032	17.6069	17.8839	18.0829	17.6458	17.8414
328	sp|Q6GQT9|NOMO1_MOUSE Nodal modulator 1 OS=Mus musculus OX=10090 GN=Nomo1 PE=1 SV=1	NOMO1_MOUSE	133 kDa	0.99628	5	100%	NA	Q6GQT9	Nomo1	Nodal modulator 1	Nomo1_Q6GQT9	19.4087	19.9641	19.7432	19.4848	18.8183	18.6088	19.3984	20.1114	20.0742	19.18	18.6941	19.4026	20.2729	20.3587	19.58
541	sp|P60867|RS20_MOUSE 40S ribosomal protein S20 OS=Mus musculus OX=10090 GN=Rps20 PE=1 SV=1	RS20_MOUSE	13 kDa	0.993393	3	100%	NA	P60867	Rps20	40S ribosomal protein S20	Rps20_P60867	17.8483	18.3637	17.4398	18.9222	18.1337	18.2966	17.7215	18.7538	18.5224	18.2646	18.2848	18.6264	18.4338	16.0416	18.2696
233	sp|Q8K019|BCLF1_MOUSE Bcl-2-associated transcription factor 1 OS=Mus musculus OX=10090 GN=Bclaf1 PE=1 SV=2	BCLF1_MOUSE	106 kDa	0.996791	7	86%	NA	Q8K019	Bclaf1	Bcl-2-associated transcription factor 1	Bclaf1_Q8K019	21.8403	22.5044	22.7737	22.5319	22.917	22.9053	23.0101	22.4828	22.2574	22.6973	23.0321	22.1359	21.8991	22.4617	22.382
47	sp|Q921M3|SF3B3_MOUSE Splicing factor 3B subunit 3 OS=Mus musculus OX=10090 GN=Sf3b3 PE=1 SV=1	SF3B3_MOUSE	136 kDa	0.999342	18	100%	NA	Q921M3	Sf3b3	Splicing factor 3B subunit 3	Sf3b3_Q921M3	23.8469	23.9512	24.0333	24.1416	24.2864	24.171	24.4515	23.6822	24.252	24.1446	23.9285	24.1605	24.033	24.4714	24.1747
683	sp|P46660|AINX_MOUSE Alpha-internexin OS=Mus musculus OX=10090 GN=Ina PE=1 SV=3	AINX_MOUSE	55 kDa	0.993929	2	50%	NA	P46660	Ina	Alpha-internexin	Ina_P46660	17.5408	17.3482	17.4985	16.7407	17.43	18.813	19.99	17.6168	17.5478	17.4509	17.7718	17.5946	17.1458	17.7519	17.2854
482	sp|P62264|RS14_MOUSE 40S ribosomal protein S14 OS=Mus musculus OX=10090 GN=Rps14 PE=1 SV=3	RS14_MOUSE	16 kDa	0.996651	3	100%	NA	P62264	Rps14	40S ribosomal protein S14	Rps14_P62264	20.7355	20.9331	20.7726	21.1602	20.4044	20.0549	21.2273	20.574	20.926	21.1754	20.7557	20.7122	20.6024	21.5858	21.0109
449	sp|Q7TMY8|HUWE1_MOUSE E3 ubiquitin-protein ligase HUWE1 OS=Mus musculus OX=10090 GN=Huwe1 PE=1 SV=5	HUWE1_MOUSE	483 kDa	0.998506	3	100%	NA	Q7TMY8	Huwe1	E3 ubiquitin-protein ligase HUWE1	Huwe1_Q7TMY8	17.4338	16.7785	16.9656	15.8662	16.5121	16.924	19.204	16.4952	17.0915	17.2962	17.7141	16.9308	16.2742	15.8169	15.6318
371	sp|P68254|1433T_MOUSE 14-3-3 protein theta OS=Mus musculus OX=10090 GN=Ywhaq PE=1 SV=1	1433T_MOUSE	28 kDa	0.997458	4	25%	NA	P68254	Ywhaq	14-3-3 protein theta	Ywhaq_P68254	18.1078	17.8313	17.405	18.6575	17.9132	17.7605	18.0356	16.8032	17.431	18.2049	18.4811	18.1607	17.5558	17.2274	17.7127
643	sp|Q8C1B7|SEP11_MOUSE Septin-11 OS=Mus musculus OX=10090 GN=Septin11 PE=1 SV=4	SEP11_MOUSE	50 kDa	0.995409	2	100%	NA	Q8C1B7	Septin11	Septin-11	Septin11_Q8C1B7	19.1161	19.4157	20.1885	20.063	18.7577	19.6923	19.1659	20.5133	20.8093	19.7783	19.1814	18.0644	20.8089	21.3682	19.3972
515	sp|P70398|USP9X_MOUSE Probable ubiquitin carboxyl-terminal hydrolase FAF-X OS=Mus musculus OX=10090 GN=Usp9x PE=1 SV=2	USP9X_MOUSE	291 kDa	0.995417	3	100%	NA	P70398	Usp9x	Probable ubiquitin carboxyl-terminal hydrolase FAF-X	Usp9x_P70398	17.2169	17.77	17.8423	17.2845	17.1426	17.4773	17.6633	16.7372	17.6012	17.6003	18.0327	17.7341	16.7658	18.1654	17.2641
253	sp|P62881|GNB5_MOUSE Guanine nucleotide-binding protein subunit beta-5 OS=Mus musculus OX=10090 GN=Gnb5 PE=1 SV=1	GNB5_MOUSE	44 kDa	0.999004	6	100%	NA	P62881	Gnb5	Guanine nucleotide-binding protein subunit beta-5	Gnb5_P62881	22.0856	21.2697	20.7095	21.3194	21.6058	21.9032	21.3477	18.9638	20.13	20.4571	21.9629	21.7917	19.5462	21.7918	20.6187
345	sp|Q9Z0Y1|DCTN3_MOUSE Dynactin subunit 3 OS=Mus musculus OX=10090 GN=Dctn3 PE=1 SV=2	DCTN3_MOUSE	21 kDa	0.994784	5	100%	NA	Q9Z0Y1	Dctn3	Dynactin subunit 3	Dctn3_Q9Z0Y1	29.8783	29.5988	30.0248	29.8167	29.5103	29.3918	29.6958	30.1965	30.7066	29.2827	29.7999	29.6358	30.0271	30.5837	29.4788
596	sp|Q9CQZ5|NDUA6_MOUSE NADH dehydrogenase [ubiquinone] 1 alpha subcomplex subunit 6 OS=Mus musculus OX=10090 GN=Ndufa6 PE=1 SV=1	NDUA6_MOUSE	15 kDa	0.997057	2	100%	NA	Q9CQZ5	Ndufa6	NADH dehydrogenase [ubiquinone] 1 alpha subcomplex subunit 6	Ndufa6_Q9CQZ5	18.5183	17.6709	18.205	17.8669	17.2252	17.4391	15.3495	18.8913	19.3626	17.0341	17.0846	16.9948	18.9296	18.006	17.0205
181	sp|P24622|CRYAA_MOUSE Alpha-crystallin A chain OS=Mus musculus OX=10090 GN=Cryaa PE=2 SV=1	CRYAA_MOUSE	22 kDa	0.99783	8	100%	NA	P24622	Cryaa	Alpha-crystallin A chain	Cryaa_P24622	24.24	24.0422	22.6949	23.5395	21.6549	20.935	21.9489	22.3104	23.0687	23.6287	20.8454	22.7162	23.4621	22.5467	24.9835
714	sp|Q9CQF3|CPSF5_MOUSE Cleavage and polyadenylation specificity factor subunit 5 OS=Mus musculus OX=10090 GN=Nudt21 PE=1 SV=1	CPSF5_MOUSE	26 kDa	0.992299	2	100%	NA	Q9CQF3	Nudt21	Cleavage and polyadenylation specificity factor subunit 5	Nudt21_Q9CQF3	19.9697	19.7729	20.107	20.2244	20.579	21.5267	21.5721	19.7213	19.0646	20.8115	21.3443	21.177	19.6474	19.507	20.0869
688	sp|Q8VI64|HUMMR_MOUSE Protein MGARP OS=Mus musculus OX=10090 GN=Mgarp PE=1 SV=1	HUMMR_MOUSE	30 kDa	0.993752	2	100%	NA	Q8VI64	Mgarp	Protein MGARP	Mgarp_Q8VI64	21.5794	21.1464	20.4738	16.7207	19.5443	18.848	20.3289	17.5616	17.1557	19.7733	18.1419	22.7647	19.7623	20.8521	20.0556
642	sp|P60766|CDC42_MOUSE Cell division control protein 42 homolog OS=Mus musculus OX=10090 GN=Cdc42 PE=1 SV=2	CDC42_MOUSE	21 kDa	0.995441	2	100%	NA	P60766	Cdc42	Cell division control protein 42 homolog	Cdc42_P60766	19.542	19.3591	19.2636	19.8298	19.3665	17.7907	19.1286	18.2423	18.3643	19.387	20.4169	19.9183	18.1681	19.4001	18.5449
26	sp|O08788|DCTN1_MOUSE Dynactin subunit 1 OS=Mus musculus OX=10090 GN=Dctn1 PE=1 SV=3	DCTN1_MOUSE	142 kDa	0.998947	24	100%	NA	O08788	Dctn1	Dynactin subunit 1	Dctn1_O08788	25.4748	25.2762	25.1974	25.1475	25.0694	26.3963	26.2633	24.7169	25.53	25.8416	25.7226	25.7282	24.6334	24.0713	25.2055
78	sp|Q6IFX2|K1C42_MOUSE Keratin, type I cytoskeletal 42 OS=Mus musculus OX=10090 GN=Krt42 PE=1 SV=1	K1C42_MOUSE	50 kDa	0.997898	14	36%	NA	Q6IFX2	Krt42	Keratin, type I cytoskeletal 42	Krt42_Q6IFX2	22.6333	19.9715	21.2246	23.5111	27.4812	23.9547	23.3969	23.827	19.3945	24.5264	24.7083	23.4761	21.5026	20.3325	21.9887
489	sp|P62192|PRS4_MOUSE 26S proteasome regulatory subunit 4 OS=Mus musculus OX=10090 GN=Psmc1 PE=1 SV=1	PRS4_MOUSE	49 kDa	0.996459	3	100%	NA	P62192	Psmc1	26S proteasome regulatory subunit 4	Psmc1_P62192	20.4498	20.9599	21.1032	20.8743	21.1001	21.3966	21.1588	20.8724	22.0351	21.2759	21.1226	20.9032	20.5204	21.3147	21.1969
640	sp|P10922|H10_MOUSE Histone H1.0 OS=Mus musculus OX=10090 GN=H1-0 PE=2 SV=4	H10_MOUSE	21 kDa	0.995501	2	100%	NA	P10922	H1-0	Histone H1.0	H1-0_P10922	20.2022	21.341	20.2383	20.8706	20.8767	20.1971	20.3955	22.9155	19.3194	20.3842	21.1532	20.5281	21.4253	21.2767	20.2754
695	sp|Q9EQS3|MYCBP_MOUSE c-Myc-binding protein OS=Mus musculus OX=10090 GN=Mycbp PE=1 SV=5	MYCBP_MOUSE	12 kDa	0.993402	2	100%	NA	Q9EQS3	Mycbp	c-Myc-binding protein	Mycbp_Q9EQS3	17.6344	16.6049	17.165	18.0961	17.5975	17.7807	17.9732	16.3152	16.7431	17.9016	18.2388	18.2397	16.9082	17.5519	17.043
315	sp|P08551|NFL_MOUSE Neurofilament light polypeptide OS=Mus musculus OX=10090 GN=Nefl PE=1 SV=5	NFL_MOUSE	62 kDa	0.997381	5	80%	NA	P08551	Nefl	Neurofilament light polypeptide	Nefl_P08551	19.7253	19.7578	19.6283	20.091	20.0206	19.8382	19.5648	19.2791	19.9786	19.5018	19.7911	19.9603	20.1216	19.8043	20.0035
143	sp|P27546|MAP4_MOUSE Microtubule-associated protein 4 OS=Mus musculus OX=10090 GN=Map4 PE=1 SV=3	MAP4_MOUSE	117 kDa	0.998568	9	100%	NA	P27546	Map4	Microtubule-associated protein 4	Map4_P27546	21.949	21.8968	21.5481	21.1901	21.2754	21.2761	21.1074	22.2574	21.6912	21.3274	21.3039	20.9783	22.2466	22.8369	21.2678
246	sp|Q9ESZ8|GTF2I_MOUSE General transcription factor II-I OS=Mus musculus OX=10090 GN=Gtf2i PE=1 SV=3	GTF2I_MOUSE	112 kDa	0.994474	7	100%	NA	Q9ESZ8	Gtf2i	General transcription factor II-I	Gtf2i_Q9ESZ8	19.9425	19.3842	18.8556	18.3339	18.2998	19.5457	19.9353	19.8079	19.1186	19.1655	18.6141	19.539	20.0035	18.8858	18.5707
599.1	sp|P63024|VAMP3_MOUSE Vesicle-associated membrane protein 3 OS=Mus musculus OX=10090 GN=Vamp3 PE=1 SV=1	VAMP3_MOUSE	11 kDa	0.996959	2	100%	NA	P63024	Vamp3	Vesicle-associated membrane protein 3	Vamp3_P63024	20.6367	20.479	20.9088	20.1284	21.5042	21.4295	19.403	21.0005	20.5769	20.9651	20.7475	21.6443	19.501	19.5126	21.2386
599.2	sp|P63044|VAMP2_MOUSE Vesicle-associated membrane protein 2 OS=Mus musculus OX=10090 GN=Vamp2 PE=1 SV=2	VAMP2_MOUSE	13 kDa	0.996959	2	100%	NA	P63044	Vamp2	Vesicle-associated membrane protein 2	Vamp2_P63044	20.6367	20.479	20.9088	20.1284	21.5042	21.4295	19.403	21.0005	20.5769	20.9651	20.7475	21.6443	19.501	19.5126	21.2386
410	sp|O35954|PITM1_MOUSE Membrane-associated phosphatidylinositol transfer protein 1 OS=Mus musculus OX=10090 GN=Pitpnm1 PE=1 SV=1	PITM1_MOUSE	135 kDa	0.99524	4	100%	NA	O35954	Pitpnm1	Membrane-associated phosphatidylinositol transfer protein 1	Pitpnm1_O35954	19.3353	19.545	19.7917	18.937	18.3271	19.607	18.89	20.1132	20.4434	19.6125	18.6324	18.6189	20.5771	19.7804	19.2075
188	sp|P57780|ACTN4_MOUSE Alpha-actinin-4 OS=Mus musculus OX=10090 GN=Actn4 PE=1 SV=1	ACTN4_MOUSE	105 kDa	0.996994	8	100%	NA	P57780	Actn4	Alpha-actinin-4	Actn4_P57780	20.6006	20.6174	20.36	21.2815	21.4936	21.5017	21.59	20.5898	21.4253	22.5776	20.9972	21.9044	20.5015	19.7893	22.1113
296	sp|P47857|PFKAM_MOUSE ATP-dependent 6-phosphofructokinase, muscle type OS=Mus musculus OX=10090 GN=Pfkm PE=1 SV=3	PFKAM_MOUSE	85 kDa	0.994762	6	67%	NA	P47857	Pfkm	ATP-dependent 6-phosphofructokinase, muscle type	Pfkm_P47857	19.6252	19.1327	19.6505	19.0233	19.0123	19.3924	21.4752	19.0415	19.7178	19.2962	20.4327	19.6629	18.7225	17.1489	19.332
423	sp|A2AGT5|CKAP5_MOUSE Cytoskeleton-associated protein 5 OS=Mus musculus OX=10090 GN=Ckap5 PE=1 SV=1	CKAP5_MOUSE	226 kDa	0.994403	4	100%	NA	A2AGT5	Ckap5	Cytoskeleton-associated protein 5	Ckap5_A2AGT5	18.3656	17.9687	18.7872	18.6737	21.2255	19.2728	18.8061	19.0177	18.5708	20.009	19.0023	19.4151	19.1847	19.4513	18.9873
338	sp|Q9Z204|HNRPC_MOUSE Heterogeneous nuclear ribonucleoproteins C1/C2 OS=Mus musculus OX=10090 GN=Hnrnpc PE=1 SV=1	HNRPC_MOUSE	34 kDa	0.995305	5	100%	NA	Q9Z204	Hnrnpc	Heterogeneous nuclear ribonucleoproteins C1/C2	Hnrnpc_Q9Z204	20.862	21.2465	21.5179	21.2469	21.5276	21.045	20.4974	22.2043	21.4747	21.1744	20.8222	21.1232	21.8067	21.4716	21.8343
630	sp|P62754|RS6_MOUSE 40S ribosomal protein S6 OS=Mus musculus OX=10090 GN=Rps6 PE=1 SV=1	RS6_MOUSE	29 kDa	0.99605	2	100%	NA	P62754	Rps6	40S ribosomal protein S6	Rps6_P62754	19.7875	20.1226	19.4878	20.087	19.5166	19.7299	19.9901	20.7055	19.8513	19.7502	19.0251	19.5926	21.1822	20.1652	19.7696
184	sp|Q9R190|MTA2_MOUSE Metastasis-associated protein MTA2 OS=Mus musculus OX=10090 GN=Mta2 PE=1 SV=1	MTA2_MOUSE	75 kDa	0.997518	8	88%	NA	Q9R190	Mta2	Metastasis-associated protein MTA2	Mta2_Q9R190	19.989	20.5749	20.3824	20.2422	20.5645	19.6845	20.0532	21.2501	20.6485	20.5261	19.7785	20.3697	21.2299	20.7171	20.3269
483	sp|P83870|PHF5A_MOUSE PHD finger-like domain-containing protein 5A OS=Mus musculus OX=10090 GN=Phf5a PE=1 SV=1	PHF5A_MOUSE	12 kDa	0.996646	3	100%	NA	P83870	Phf5a	PHD finger-like domain-containing protein 5A	Phf5a_P83870	19.7409	20.2531	20.2132	20.2683	20.4297	19.5185	20.4693	19.7383	20.1781	20.4219	19.9825	20.0826	19.7688	20.5485	19.9948
674	sp|O08807|PRDX4_MOUSE Peroxiredoxin-4 OS=Mus musculus OX=10090 GN=Prdx4 PE=1 SV=1	PRDX4_MOUSE	31 kDa	0.99431	2	50%	NA	O08807	Prdx4	Peroxiredoxin-4	Prdx4_O08807	17.4051	16.8958	17.0769	15.419	16.1264	16.859	17.9564	16.7294	16.9	17.1745	16.7995	17.1306	17.3064	14.9378	17.7817
720	sp|Q9R0N5|SYT5_MOUSE Synaptotagmin-5 OS=Mus musculus OX=10090 GN=Syt5 PE=1 SV=1	SYT5_MOUSE	43 kDa	0.991467	2	50%	NA	Q9R0N5	Syt5	Synaptotagmin-5	Syt5_Q9R0N5	21.135	21.341	22.1665	21.8601	21.9927	21.4386	21.2931	21.7815	21.6901	21.6073	21.6867	21.4103	21.9991	22.0522	21.8555
262	sp|Q9CR62|M2OM_MOUSE Mitochondrial 2-oxoglutarate/malate carrier protein OS=Mus musculus OX=10090 GN=Slc25a11 PE=1 SV=3	M2OM_MOUSE	34 kDa	0.998173	6	100%	NA	Q9CR62	Slc25a11	Mitochondrial 2-oxoglutarate/malate carrier protein	Slc25a11_Q9CR62	21.9484	21.5325	22.1747	21.9119	21.5668	22.203	22.0821	21.6334	21.6883	22.0257	21.6647	21.8633	21.7408	21.5778	21.8523
160	sp|P60469|LIPA3_MOUSE Liprin-alpha-3 OS=Mus musculus OX=10090 GN=Ppfia3 PE=1 SV=2	LIPA3_MOUSE	133 kDa	0.99712	9	100%	NA	P60469	Ppfia3	Liprin-alpha-3	Ppfia3_P60469	21.2092	18.9705	20.2132	19.7606	19.6527	24.9886	21.9342	19.1921	20.7607	20.215	20.7029	20.038	20.1596	20.2062	20.2956
319	sp|P56812|PDCD5_MOUSE Programmed cell death protein 5 OS=Mus musculus OX=10090 GN=Pdcd5 PE=1 SV=3	PDCD5_MOUSE	14 kDa	0.997071	5	100%	NA	P56812	Pdcd5	Programmed cell death protein 5	Pdcd5_P56812	23.0809	21.5961	22.6283	22.2962	22.6578	23.6484	22.9069	19.3293	20.874	22.497	23.2872	23.2105	20.7434	21.0642	22.4974
4	sp|P16546|SPTN1_MOUSE Spectrin alpha chain, non-erythrocytic 1 OS=Mus musculus OX=10090 GN=Sptan1 PE=1 SV=4	SPTN1_MOUSE	285 kDa	0.998928	39	100%	NA	P16546	Sptan1	Spectrin alpha chain, non-erythrocytic 1	Sptan1_P16546	23.7229	23.5931	23.4069	23.4725	24.3287	24.0479	23.745	23.6835	24.2332	24.4739	23.5847	24.8023	23.5465	22.8023	24.4931
632	sp|Q99J47|DRS7B_MOUSE Dehydrogenase/reductase SDR family member 7B OS=Mus musculus OX=10090 GN=Dhrs7b PE=1 SV=1	DRS7B_MOUSE	35 kDa	0.995926	2	100%	NA	Q99J47	Dhrs7b	Dehydrogenase/reductase SDR family member 7B	Dhrs7b_Q99J47	16.0133	15.8654	16.9545	16.0117	16.8008	15.9997	15.6511	16.1596	16.4559	15.3094	15.7177	15.6219	16.5127	NA	16.8854
379	sp|P47754|CAZA2_MOUSE F-actin-capping protein subunit alpha-2 OS=Mus musculus OX=10090 GN=Capza2 PE=1 SV=3	CAZA2_MOUSE	33 kDa	0.996924	4	75%	NA	P47754	Capza2	F-actin-capping protein subunit alpha-2	Capza2_P47754	20.9361	21.1475	21.6539	21.3731	22.67	22.1817	22.4018	21.8864	21.5974	21.8782	21.9863	21.3221	20.92	21.5255	21.3873
469	sp|Q9DCT2|NDUS3_MOUSE NADH dehydrogenase [ubiquinone] iron-sulfur protein 3, mitochondrial OS=Mus musculus OX=10090 GN=Ndufs3 PE=1 SV=2	NDUS3_MOUSE	30 kDa	0.997273	3	100%	NA	Q9DCT2	Ndufs3	NADH dehydrogenase [ubiquinone] iron-sulfur protein 3, mitochondrial	Ndufs3_Q9DCT2	20.9549	20.0543	20.4839	19.9849	20.4385	19.0541	19.2975	20.8162	21.5952	19.8159	19.2593	18.8766	20.9251	22.3772	19.2319
521	sp|O70325|GPX4_MOUSE Phospholipid hydroperoxide glutathione peroxidase OS=Mus musculus OX=10090 GN=Gpx4 PE=1 SV=4	GPX4_MOUSE	22 kDa	0.995046	3	100%	NA	O70325	Gpx4	Phospholipid hydroperoxide glutathione peroxidase	Gpx4_O70325	20.5016	20.4864	20.698	20.3936	20.081	20.964	20.3471	19.8026	20.3756	20.8702	20.3202	20.5505	20.1646	20.1381	20.4955
68	sp|Q8C8R3|ANK2_MOUSE Ankyrin-2 OS=Mus musculus OX=10090 GN=Ank2 PE=1 SV=2	ANK2_MOUSE	426 kDa	0.9979	15	93%	NA	Q8C8R3	Ank2	Ankyrin-2	Ank2_Q8C8R3	21.4247	21.31	21.204	20.7309	20.9565	21.2902	20.6966	20.9349	21.6714	21.5138	20.775	21.6221	21.4532	20.7012	21.6187
314	sp|P63101|1433Z_MOUSE 14-3-3 protein zeta/delta OS=Mus musculus OX=10090 GN=Ywhaz PE=1 SV=1	1433Z_MOUSE	28 kDa	0.997387	5	40%	NA	P63101	Ywhaz	14-3-3 protein zeta/delta	Ywhaz_P63101	18.3597	18.8672	18.3899	20.3238	19.6817	19.1147	17.9263	18.5184	19.6153	19.6269	18.9216	19.0039	18.1753	22.5098	18.3753
420	sp|Q91VR5|DDX1_MOUSE ATP-dependent RNA helicase DDX1 OS=Mus musculus OX=10090 GN=Ddx1 PE=1 SV=1	DDX1_MOUSE	82 kDa	0.994598	4	100%	NA	Q91VR5	Ddx1	ATP-dependent RNA helicase DDX1	Ddx1_Q91VR5	20.9279	20.8928	20.6166	20.2459	20.1747	19.7211	20.0483	20.8902	20.6058	19.9698	19.9483	20.2633	20.9507	20.7171	20.4175
622	sp|Q9ERG2|STRN3_MOUSE Striatin-3 OS=Mus musculus OX=10090 GN=Strn3 PE=1 SV=1	STRN3_MOUSE	87 kDa	0.996289	2	100%	NA	Q9ERG2	Strn3	Striatin-3	Strn3_Q9ERG2	18.7007	18.2654	18.9751	19.0489	19.4027	20.2363	20.5035	18.3805	18.7996	19.9193	20.2651	19.939	17.6015	18.4563	19.1052
198	tr|E9PX68|E9PX68_MOUSE Solute carrier family 4 (anion exchanger), member 1, adaptor protein OS=Mus musculus OX=10090 GN=Slc4a1ap PE=1 SV=1	E9PX68_MOUSE	83 kDa	0.995854	8	100%	NA	E9PX68	Slc4a1ap	Solute carrier family 4 (anion exchanger), member 1, adaptor protein	Slc4a1ap_E9PX68	19.1918	19.1175	19.4915	19.2292	19.5594	20.0456	19.7489	18.4329	19.4453	19.7278	19.5102	19.4814	18.5358	18.909	19.5626
39	sp|Q8CH18|CCAR1_MOUSE Cell division cycle and apoptosis regulator protein 1 OS=Mus musculus OX=10090 GN=Ccar1 PE=1 SV=1	CCAR1_MOUSE	132 kDa	0.998388	20	100%	NA	Q8CH18	Ccar1	Cell division cycle and apoptosis regulator protein 1	Ccar1_Q8CH18	25.7465	25.8048	25.949	26.0632	25.5852	25.4742	25.369	25.6871	26.4763	25.705	25.275	25.7008	26.2249	26.3745	26.0869
463	sp|Q5U3K5|RABL6_MOUSE Rab-like protein 6 OS=Mus musculus OX=10090 GN=Rabl6 PE=1 SV=2	RABL6_MOUSE	80 kDa	0.997455	3	100%	NA	Q5U3K5	Rabl6	Rab-like protein 6	Rabl6_Q5U3K5	16.439	17.5598	17.5172	17.6352	17.356	17.9683	16.8631	16.5129	17.3805	17.415	17.4551	17.6966	15.9558	19.0093	17.2517
111	sp|Q9DBG3|AP2B1_MOUSE AP-2 complex subunit beta OS=Mus musculus OX=10090 GN=Ap2b1 PE=1 SV=1	AP2B1_MOUSE	105 kDa	0.996108	12	50%	NA	Q9DBG3	Ap2b1	AP-2 complex subunit beta	Ap2b1_Q9DBG3	20.0764	20.3669	21.2794	20.9736	20.613	20.96	20.839	20.4592	20.8208	20.8289	22.0047	20.819	20.1749	20.2835	20.6547
283	sp|Q9DB20|ATPO_MOUSE ATP synthase subunit O, mitochondrial OS=Mus musculus OX=10090 GN=Atp5po PE=1 SV=1	ATPO_MOUSE	23 kDa	0.996992	6	100%	NA	Q9DB20	Atp5po	ATP synthase subunit O, mitochondrial	Atp5po_Q9DB20	23.5556	23.0905	23.6891	22.9987	22.4898	22.5769	22.6086	23.5303	24.4396	22.6743	22.5929	23.0914	23.555	23.1691	22.7237
200	sp|Q9QXK3|COPG2_MOUSE Coatomer subunit gamma-2 OS=Mus musculus OX=10090 GN=Copg2 PE=1 SV=1	COPG2_MOUSE	98 kDa	0.994789	8	75%	NA	Q9QXK3	Copg2	Coatomer subunit gamma-2	Copg2_Q9QXK3	19.7843	19.6654	20.0457	19.7589	19.4679	18.8294	19.3852	19.4263	20.799	19.7837	18.9924	19.583	19.8427	20.8032	20.1775
274	sp|Q8BVF2|PDCL3_MOUSE Phosducin-like protein 3 OS=Mus musculus OX=10090 GN=Pdcl3 PE=1 SV=1	PDCL3_MOUSE	28 kDa	0.997573	6	100%	NA	Q8BVF2	Pdcl3	Phosducin-like protein 3	Pdcl3_Q8BVF2	23.0898	22.425	22.654	23.4641	23.8958	24.7469	24.0627	21.7583	21.0646	23.7624	24.1998	24.451	22.0202	20.0462	23.3182
352	sp|Q8CGC7|SYEP_MOUSE Bifunctional glutamate/proline--tRNA ligase OS=Mus musculus OX=10090 GN=Eprs1 PE=1 SV=4	SYEP_MOUSE	170 kDa	0.999102	4	100%	NA	Q8CGC7	Eprs1	Bifunctional glutamate/proline--tRNA ligase	Eprs1_Q8CGC7	18.2185	17.7099	18.5548	18.0768	20.7801	17.9859	18.4197	18.1826	17.8379	18.3154	18.5141	18.7094	18.1893	18.9675	18.1451
545	sp|Q9CQC7|NDUB4_MOUSE NADH dehydrogenase [ubiquinone] 1 beta subcomplex subunit 4 OS=Mus musculus OX=10090 GN=Ndufb4 PE=1 SV=3	NDUB4_MOUSE	15 kDa	0.9931	3	100%	NA	Q9CQC7	Ndufb4	NADH dehydrogenase [ubiquinone] 1 beta subcomplex subunit 4	Ndufb4_Q9CQC7	17.9514	17.0354	17.3302	16.3058	18.0168	17.719	17.1785	17.3831	18.5768	15.4618	17.1453	15.9662	17.9371	18.4469	16.086
56.1	sp|P60710|ACTB_MOUSE Actin, cytoplasmic 1 OS=Mus musculus OX=10090 GN=Actb PE=1 SV=1	ACTB_MOUSE	42 kDa	0.999212	16	25%	NA	P60710	Actb	Actin, cytoplasmic 1	Actb_P60710	25.153	25.1264	25.3166	25.8721	27.2664	26.5745	26.8424	26.1668	26.5012	26.4391	26.4749	26.4708	24.8844	24.0913	25.9373
56.2	sp|P63260|ACTG_MOUSE Actin, cytoplasmic 2 OS=Mus musculus OX=10090 GN=Actg1 PE=1 SV=1	ACTG_MOUSE	42 kDa	0.999212	16	25%	NA	P63260	Actg1	Actin, cytoplasmic 2	Actg1_P63260	25.153	25.1264	25.3166	25.8721	27.2664	26.5745	26.8424	26.1668	26.5012	26.4391	26.4749	26.4708	24.8844	24.0913	25.9373
263	sp|P14869|RLA0_MOUSE 60S acidic ribosomal protein P0 OS=Mus musculus OX=10090 GN=Rplp0 PE=1 SV=3	RLA0_MOUSE	34 kDa	0.998162	6	100%	NA	P14869	Rplp0	60S acidic ribosomal protein P0	Rplp0_P14869	19.8201	19.2449	22.0292	22.3413	22.0266	20.0139	20.6943	19.5264	22.4326	22.0063	20.749	19.6077	19.2737	22.6118	21.8091
367	sp|Q8VE97|SRSF4_MOUSE Serine/arginine-rich splicing factor 4 OS=Mus musculus OX=10090 GN=Srsf4 PE=2 SV=1	SRSF4_MOUSE	56 kDa	0.997603	4	50%	NA	Q8VE97	Srsf4	Serine/arginine-rich splicing factor 4	Srsf4_Q8VE97	20.1324	20.5144	20.3171	20.0268	20.7256	20.4636	20.0147	20.0994	19.982	20.1954	20.5674	20.4224	20.1646	20.0138	20.1602
597	sp|Q9JKK7|TMOD2_MOUSE Tropomodulin-2 OS=Mus musculus OX=10090 GN=Tmod2 PE=1 SV=2	TMOD2_MOUSE	40 kDa	0.997054	2	100%	NA	Q9JKK7	Tmod2	Tropomodulin-2	Tmod2_Q9JKK7	15.7377	16.0439	15.787	14.6109	19.5554	17.7791	17.6512	17.9621	17.5679	17.8403	17.4988	16.981	16.0807	16.1409	16.2049
307	sp|P14206|RSSA_MOUSE 40S ribosomal protein SA OS=Mus musculus OX=10090 GN=Rpsa PE=1 SV=4	RSSA_MOUSE	33 kDa	0.998109	5	100%	NA	P14206	Rpsa	40S ribosomal protein SA	Rpsa_P14206	24.0298	24.6482	21.4701	22.8778	21.0168	22.4526	22.9844	24.3255	22.1457	21.3363	22.8853	23.4291	24.745	22.6392	21.6411
571	sp|Q9CPP6|NDUA5_MOUSE NADH dehydrogenase [ubiquinone] 1 alpha subcomplex subunit 5 OS=Mus musculus OX=10090 GN=Ndufa5 PE=1 SV=3	NDUA5_MOUSE	13 kDa	0.997917	2	100%	NA	Q9CPP6	Ndufa5	NADH dehydrogenase [ubiquinone] 1 alpha subcomplex subunit 5	Ndufa5_Q9CPP6	23.5789	18.0941	18.3879	17.613	23.105	15.159	24.3805	18.0347	18.4418	22.4408	23.4656	23.257	17.2827	17.9798	15.4234
57	sp|Q9DBX2|PHLP_MOUSE Phosducin-like protein OS=Mus musculus OX=10090 GN=Pdcl PE=1 SV=1	PHLP_MOUSE	34 kDa	0.99912	16	100%	NA	Q9DBX2	Pdcl	Phosducin-like protein	Pdcl_Q9DBX2	28.1598	27.4704	27.7688	27.6886	27.8673	29.2994	29.0222	27.7637	27.9328	28.8636	28.2562	28.0686	26.8969	27.3724	27.7705
12	sp|P80315|TCPD_MOUSE T-complex protein 1 subunit delta OS=Mus musculus OX=10090 GN=Cct4 PE=1 SV=3	TCPD_MOUSE	58 kDa	0.999043	36	97%	NA	P80315	Cct4	T-complex protein 1 subunit delta	Cct4_P80315	30.8511	30.6297	30.4715	30.4648	30.4654	30.6803	30.8796	30.4963	30.7246	30.4397	30.3525	30.4403	30.3433	30.9808	30.4049
514	sp|Q9D2D9|KLD8B_MOUSE Kelch domain-containing protein 8B OS=Mus musculus OX=10090 GN=Klhdc8b PE=2 SV=1	KLD8B_MOUSE	38 kDa	0.995567	3	100%	NA	Q9D2D9	Klhdc8b	Kelch domain-containing protein 8B	Klhdc8b_Q9D2D9	22.411	22.0217	21.8167	22.0347	22.2753	22.6915	22.5202	18.3006	17.9932	21.9376	22.6466	22.8632	21.2654	20.2231	22.107
494	sp|O88735|MAP7_MOUSE Ensconsin OS=Mus musculus OX=10090 GN=Map7 PE=1 SV=1	MAP7_MOUSE	82 kDa	0.996354	3	100%	NA	O88735	Map7	Ensconsin	Map7_O88735	14.2758	17.1946	16.6927	17.1843	18.1309	16.9882	17.3465	17.4718	17.4343	17.6793	15.5672	16.8818	17.0979	16.5051	16.5124
637	sp|Q60692|PSB6_MOUSE Proteasome subunit beta type-6 OS=Mus musculus OX=10090 GN=Psmb6 PE=1 SV=3	PSB6_MOUSE	25 kDa	0.995694	2	100%	NA	Q60692	Psmb6	Proteasome subunit beta type-6	Psmb6_Q60692	20.1089	20.2815	20.1644	19.0508	20.9915	20.1362	22.1729	19.2123	19.546	20.7942	19.7448	21.9846	19.2389	20.8068	19.798
280	sp|Q91YR7|PRP6_MOUSE Pre-mRNA-processing factor 6 OS=Mus musculus OX=10090 GN=Prpf6 PE=1 SV=1	PRP6_MOUSE	107 kDa	0.997102	6	100%	NA	Q91YR7	Prpf6	Pre-mRNA-processing factor 6	Prpf6_Q91YR7	21.7686	18.6287	19.8336	19.017	18.9426	18.9509	18.5794	19.3874	20.4092	20.0226	18.5178	18.8292	19.4991	20.8426	21.5816
289	sp|Q91VR2|ATPG_MOUSE ATP synthase subunit gamma, mitochondrial OS=Mus musculus OX=10090 GN=Atp5f1c PE=1 SV=1	ATPG_MOUSE	33 kDa	0.996422	6	100%	NA	Q91VR2	Atp5f1c	ATP synthase subunit gamma, mitochondrial	Atp5f1c_Q91VR2	22.3159	22.2533	22.8058	22.2682	21.438	21.7657	21.7565	22.44	23.0704	21.812	22.0236	22.3008	22.8028	22.5844	21.8963
476	sp|Q8BMS1|ECHA_MOUSE Trifunctional enzyme subunit alpha, mitochondrial OS=Mus musculus OX=10090 GN=Hadha PE=1 SV=1	ECHA_MOUSE	83 kDa	0.996979	3	100%	NA	Q8BMS1	Hadha	Trifunctional enzyme subunit alpha, mitochondrial	Hadha_Q8BMS1	16.9711	17.3875	17.0794	17.659	17.4581	17.5839	15.8042	16.8742	16.7883	17.4301	16.8996	16.7013	18.2027	15.9498	18.1032
655	sp|Q9R1C6|DGKE_MOUSE Diacylglycerol kinase epsilon OS=Mus musculus OX=10090 GN=Dgke PE=1 SV=1	DGKE_MOUSE	64 kDa	0.994907	2	100%	NA	Q9R1C6	Dgke	Diacylglycerol kinase epsilon	Dgke_Q9R1C6	18.2225	17.5188	18.7733	18.5393	18.5472	18.87	18.2432	17.5487	18.034	19.0743	18.3539	17.7119	17.9334	18.4755	18.5949
570	sp|Q9CQ75|NDUA2_MOUSE NADH dehydrogenase [ubiquinone] 1 alpha subcomplex subunit 2 OS=Mus musculus OX=10090 GN=Ndufa2 PE=1 SV=3	NDUA2_MOUSE	11 kDa	0.997933	2	100%	NA	Q9CQ75	Ndufa2	NADH dehydrogenase [ubiquinone] 1 alpha subcomplex subunit 2	Ndufa2_Q9CQ75	19.3206	18.0744	18.8186	17.7164	17.7738	17.0254	19.8477	18.8994	19.7941	17.7561	16.9834	15.8918	19.064	21.1129	17.3572
96	sp|Q9JMH9|MY18A_MOUSE Unconventional myosin-XVIIIa OS=Mus musculus OX=10090 GN=Myo18a PE=1 SV=2	MY18A_MOUSE	233 kDa	0.996962	13	100%	NA	Q9JMH9	Myo18a	Unconventional myosin-XVIIIa	Myo18a_Q9JMH9	20.2039	19.9647	20.319	20.7482	20.3814	20.9477	21.2802	18.027	19.8323	20.8654	21.1983	20.8747	18.9323	19.0621	20.6404
35	sp|P20152|VIME_MOUSE Vimentin OS=Mus musculus OX=10090 GN=Vim PE=1 SV=3	VIME_MOUSE	54 kDa	0.998414	21	90%	NA	P20152	Vim	Vimentin	Vim_P20152	24.1683	23.9791	23.2439	23.3501	24.0285	23.1927	23.2843	24.0803	24.2806	24.247	23.4073	23.5407	24.3445	23.3197	23.679
22	sp|Q99104|MYO5A_MOUSE Unconventional myosin-Va OS=Mus musculus OX=10090 GN=Myo5a PE=1 SV=2	MYO5A_MOUSE	216 kDa	0.997784	29	90%	NA	Q99104	Myo5a	Unconventional myosin-Va	Myo5a_Q99104	22.7861	22.3882	23.0911	22.7759	22.7507	23.0608	23.2664	22.6546	23.5458	23.2857	22.9752	22.131	22.2836	22.9326	23.0691
212	sp|B2RRE7|OTUD4_MOUSE OTU domain-containing protein 4 OS=Mus musculus OX=10090 GN=Otud4 PE=1 SV=1	OTUD4_MOUSE	123 kDa	0.998002	7	100%	NA	B2RRE7	Otud4	OTU domain-containing protein 4	Otud4_B2RRE7	20.0769	19.6363	19.4151	20.031	20.2922	20.6099	19.8234	18.6471	19.1742	20.1412	19.2918	20.9209	19.2508	19.9989	19.3784
364	sp|P63158|HMGB1_MOUSE High mobility group protein B1 OS=Mus musculus OX=10090 GN=Hmgb1 PE=1 SV=2	HMGB1_MOUSE	25 kDa	0.997631	4	75%	NA	P63158	Hmgb1	High mobility group protein B1	Hmgb1_P63158	21.1514	20.4643	19.4203	19.5628	20.1266	19.7875	19.8715	20.7244	18.3271	18.8864	19.5844	18.8555	20.5808	22.4856	18.1756
238	sp|P54775|PRS6B_MOUSE 26S proteasome regulatory subunit 6B OS=Mus musculus OX=10090 GN=Psmc4 PE=1 SV=2	PRS6B_MOUSE	47 kDa	0.996147	7	100%	NA	P54775	Psmc4	26S proteasome regulatory subunit 6B	Psmc4_P54775	21.6891	21.9821	22.2765	22.4414	22.4216	22.9215	22.4491	22.1004	22.9984	22.6087	22.5394	22.5068	21.8615	21.813	22.4918
127	sp|P70335|ROCK1_MOUSE Rho-associated protein kinase 1 OS=Mus musculus OX=10090 GN=Rock1 PE=1 SV=1	ROCK1_MOUSE	158 kDa	0.996182	11	82%	NA	P70335	Rock1	Rho-associated protein kinase 1	Rock1_P70335	20.007	20.2593	20.4229	20.259	19.9344	20.5749	20.3045	19.994	20.5826	20.4024	20.3683	20.1934	19.9108	20.0916	19.9978
234	sp|Q9WV34|MPP2_MOUSE MAGUK p55 subfamily member 2 OS=Mus musculus OX=10090 GN=Mpp2 PE=1 SV=1	MPP2_MOUSE	62 kDa	0.996612	7	100%	NA	Q9WV34	Mpp2	MAGUK p55 subfamily member 2	Mpp2_Q9WV34	21.3955	21.1333	21.1874	21.0068	21.2389	21.6063	20.9217	20.782	21.4731	21.8016	21.0909	21.7662	21.1169	21.0767	21.2898
397	sp|Q2YDW2|MSTO1_MOUSE Protein misato homolog 1 OS=Mus musculus OX=10090 GN=Msto1 PE=1 SV=1	MSTO1_MOUSE	61 kDa	0.996104	4	100%	NA	Q2YDW2	Msto1	Protein misato homolog 1	Msto1_Q2YDW2	18.9374	18.1725	17.0856	17.4515	18.8915	18.7711	19.1494	15.9065	17.1771	17.9657	19.0846	19.1387	16.5457	16.4159	18.3289
265	sp|Q91VD9|NDUS1_MOUSE NADH-ubiquinone oxidoreductase 75 kDa subunit, mitochondrial OS=Mus musculus OX=10090 GN=Ndufs1 PE=1 SV=2	NDUS1_MOUSE	80 kDa	0.998067	6	100%	NA	Q91VD9	Ndufs1	NADH-ubiquinone oxidoreductase 75 kDa subunit, mitochondrial	Ndufs1_Q91VD9	21.8216	20.245	21.288	21.3746	20.643	21.4436	20.9914	21.4282	22.0422	20.6356	20.4507	19.9624	21.626	22.4742	20.1866
237	sp|O88307|SORL_MOUSE Sortilin-related receptor OS=Mus musculus OX=10090 GN=Sorl1 PE=1 SV=3	SORL_MOUSE	247 kDa	0.996278	7	100%	NA	O88307	Sorl1	Sortilin-related receptor	Sorl1_O88307	18.0467	17.9921	19.2793	17.8034	19.8693	19.619	18.3336	17.4348	18.6792	18.4516	18.0828	18.0283	18.1684	19.3089	18.7398
221.1	sp|Q9D7G0|PRPS1_MOUSE Ribose-phosphate pyrophosphokinase 1 OS=Mus musculus OX=10090 GN=Prps1 PE=1 SV=4	PRPS1_MOUSE	35 kDa	0.997377	7	29%	NA	Q9D7G0	Prps1	Ribose-phosphate pyrophosphokinase 1	Prps1_Q9D7G0	20.6854	19.9978	20.8152	20.6924	21.1978	20.9191	21.3757	19.248	20.3587	20.9439	21.1967	21.1238	19.9474	20.0006	21.7257
221.2	tr|G3UXL2|G3UXL2_MOUSE ribose-phosphate diphosphokinase OS=Mus musculus OX=10090 GN=Prps1l3 PE=3 SV=1	G3UXL2_MOUSE	35 kDa	0.997377	7	29%	NA	G3UXL2	Prps1l3	ribose-phosphate diphosphokinase	Prps1l3_G3UXL2	20.6854	19.9978	20.8152	20.6924	21.1978	20.9191	21.3757	19.248	20.3587	20.9439	21.1967	21.1238	19.9474	20.0006	21.7257
86	sp|Q8VIJ6|SFPQ_MOUSE Splicing factor, proline- and glutamine-rich OS=Mus musculus OX=10090 GN=Sfpq PE=1 SV=1	SFPQ_MOUSE	75 kDa	0.999295	13	85%	NA	Q8VIJ6	Sfpq	Splicing factor, proline- and glutamine-rich	Sfpq_Q8VIJ6	26.2684	26.3416	24.2124	23.8933	23.4097	23.3403	24.4431	26.67	24.8383	23.8084	24.1039	25.1294	27.0319	24.8993	24.0061
344	sp|Q8CHC4|SYNJ1_MOUSE Synaptojanin-1 OS=Mus musculus OX=10090 GN=Synj1 PE=1 SV=3	SYNJ1_MOUSE	173 kDa	0.994869	5	100%	NA	Q8CHC4	Synj1	Synaptojanin-1	Synj1_Q8CHC4	19.7712	19.5226	19.0489	19.0623	19.1826	19.9916	20.4418	18.9152	19.0335	19.8353	19.8169	19.7527	19.9642	18.1353	19.4432
117	sp|Q99K48|NONO_MOUSE Non-POU domain-containing octamer-binding protein OS=Mus musculus OX=10090 GN=Nono PE=1 SV=3	NONO_MOUSE	55 kDa	0.998246	11	82%	NA	Q99K48	Nono	Non-POU domain-containing octamer-binding protein	Nono_Q99K48	24.1022	24.5342	21.8693	21.6761	21.1011	21.3208	22.6353	24.8539	22.6152	21.4513	22.1997	23.2498	24.4797	22.8481	21.5848
378	sp|Q8R326|PSPC1_MOUSE Paraspeckle component 1 OS=Mus musculus OX=10090 GN=Pspc1 PE=1 SV=1	PSPC1_MOUSE	59 kDa	0.996928	4	100%	NA	Q8R326	Pspc1	Paraspeckle component 1	Pspc1_Q8R326	21.3454	21.5971	19.6267	19.8898	19.0146	19.3511	19.8363	22.3105	19.3453	19.7322	19.9051	21.3993	22.7408	18.4879	20.0012
340	sp|P50516|VATA_MOUSE V-type proton ATPase catalytic subunit A OS=Mus musculus OX=10090 GN=Atp6v1a PE=1 SV=2	VATA_MOUSE	68 kDa	0.99527	5	100%	NA	P50516	Atp6v1a	V-type proton ATPase catalytic subunit A	Atp6v1a_P50516	22.2071	21.5813	22.1284	22.1198	21.459	22.1363	22.6163	21.6449	22.5938	21.9149	21.5819	21.6021	21.9855	22.6295	21.2854
523	sp|Q810A7|DDX42_MOUSE ATP-dependent RNA helicase DDX42 OS=Mus musculus OX=10090 GN=Ddx42 PE=1 SV=3	DDX42_MOUSE	102 kDa	0.995012	3	100%	NA	Q810A7	Ddx42	ATP-dependent RNA helicase DDX42	Ddx42_Q810A7	19.1088	19.5572	19.9023	19.6571	19.3467	20.2866	20.3608	19.4133	19.2355	19.5991	19.7603	19.8876	19.7791	18.014	19.6484
118	sp|Q810U3|NFASC_MOUSE Neurofascin OS=Mus musculus OX=10090 GN=Nfasc PE=1 SV=1	NFASC_MOUSE	138 kDa	0.998063	11	100%	NA	Q810U3	Nfasc	Neurofascin	Nfasc_Q810U3	22.335	22.6114	22.8957	22.6096	22.265	22.1137	21.0263	21.7351	22.3955	22.4833	21.9671	21.8083	22.5357	23.0593	22.9174
647	sp|P61161|ARP2_MOUSE Actin-related protein 2 OS=Mus musculus OX=10090 GN=Actr2 PE=1 SV=1	ARP2_MOUSE	45 kDa	0.995307	2	100%	NA	P61161	Actr2	Actin-related protein 2	Actr2_P61161	16.4737	17.2129	17.1065	17.6632	18.5836	18.1181	17.3611	17.5824	16.7554	18.1516	18.5125	18.3382	17.6855	15.3588	17.8621
97	sp|Q9WUM4|COR1C_MOUSE Coronin-1C OS=Mus musculus OX=10090 GN=Coro1c PE=1 SV=2	COR1C_MOUSE	53 kDa	0.996872	13	92%	NA	Q9WUM4	Coro1c	Coronin-1C	Coro1c_Q9WUM4	21.7429	20.9768	21.2231	21.5798	22.591	22.7251	22.9283	21.0683	21.6894	21.9013	22.8376	21.8054	20.506	21.0776	21.2838
497	tr|F8VQK3|F8VQK3_MOUSE guanylate cyclase OS=Mus musculus OX=10090 GN=Gucy1a2 PE=1 SV=1	F8VQK3_MOUSE	82 kDa	0.996251	3	100%	NA	F8VQK3	Gucy1a2	guanylate cyclase	Gucy1a2_F8VQK3	17.0726	15.617	17.3515	16.3789	16.7468	15.4108	NA	16.5254	18.1028	17.2641	14.9046	17.7235	16.5631	16.2828	16.9646
102	sp|Q8K2J0|PLCD3_MOUSE 1-phosphatidylinositol 4,5-bisphosphate phosphodiesterase delta-3 OS=Mus musculus OX=10090 GN=Plcd3 PE=1 SV=2	PLCD3_MOUSE	89 kDa	0.998117	12	100%	NA	Q8K2J0	Plcd3	1-phosphatidylinositol 4,5-bisphosphate phosphodiesterase delta-3	Plcd3_Q8K2J0	24.7109	24.1781	23.8208	23.8446	24.0711	25.1761	25.5427	22.547	23.3087	24.2532	24.528	24.3479	22.5289	24.9836	23.5316
301	sp|O35295|PURB_MOUSE Transcriptional activator protein Pur-beta OS=Mus musculus OX=10090 GN=Purb PE=1 SV=3	PURB_MOUSE	34 kDa	0.998915	5	100%	NA	O35295	Purb	Transcriptional activator protein Pur-beta	Purb_O35295	20.7002	20.5991	20.7081	20.426	20.1527	20.6021	19.2531	20.6236	20.319	20.4545	19.8897	20.7064	20.6922	20.7554	20.9162
666	sp|Q9D7H3|RTCA_MOUSE RNA 3'-terminal phosphate cyclase OS=Mus musculus OX=10090 GN=RtcA PE=1 SV=2	RTCA_MOUSE	39 kDa	0.994595	2	100%	NA	Q9D7H3	RtcA	RNA 3'-terminal phosphate cyclase	RtcA_Q9D7H3	15.4382	16.16	17.4524	16.4931	16.8385	16.758	15.9454	17.7168	16.4737	16.8562	16.354	15.0032	17.1451	15.951	17.3333
92	sp|Q99KJ8|DCTN2_MOUSE Dynactin subunit 2 OS=Mus musculus OX=10090 GN=Dctn2 PE=1 SV=3	DCTN2_MOUSE	44 kDa	0.998009	13	100%	NA	Q99KJ8	Dctn2	Dynactin subunit 2	Dctn2_Q99KJ8	23.7161	24.0271	24.3902	23.9139	23.782	23.4171	23.1551	23.488	24.6165	23.5861	23.5446	23.3058	23.9771	24.5889	24.0263
334	sp|O54734|OST48_MOUSE Dolichyl-diphosphooligosaccharide--protein glycosyltransferase 48 kDa subunit OS=Mus musculus OX=10090 GN=Ddost PE=1 SV=2	OST48_MOUSE	49 kDa	0.995426	5	100%	NA	O54734	Ddost	Dolichyl-diphosphooligosaccharide--protein glycosyltransferase 48 kDa subunit	Ddost_O54734	20.9058	21.1052	21.2137	20.8112	20.2439	23.0758	19.6626	21.6995	21.555	20.7431	19.747	19.9127	22.0924	22.299	20.9726
242	sp|O54774|AP3D1_MOUSE AP-3 complex subunit delta-1 OS=Mus musculus OX=10090 GN=Ap3d1 PE=1 SV=1	AP3D1_MOUSE	135 kDa	0.995722	7	100%	NA	O54774	Ap3d1	AP-3 complex subunit delta-1	Ap3d1_O54774	21.9846	18.7375	21.1528	20.3839	20.1591	20.2509	21.4411	19.4513	20.4885	20.4163	20.8919	20.0447	20.5614	19.8262	20.4715
455	sp|Q9Z2X1|HNRPF_MOUSE Heterogeneous nuclear ribonucleoprotein F OS=Mus musculus OX=10090 GN=Hnrnpf PE=1 SV=3	HNRPF_MOUSE	46 kDa	0.998069	3	67%	NA	Q9Z2X1	Hnrnpf	Heterogeneous nuclear ribonucleoprotein F	Hnrnpf_Q9Z2X1	18.979	17.9483	17.8289	18.1739	19.025	20.0025	19.4419	18.2975	17.8862	18.5143	18.8302	20.0259	18.118	15.4571	18.7078
150	sp|Q8C2Q3|RBM14_MOUSE RNA-binding protein 14 OS=Mus musculus OX=10090 GN=Rbm14 PE=1 SV=1	RBM14_MOUSE	69 kDa	0.997765	9	100%	NA	Q8C2Q3	Rbm14	RNA-binding protein 14	Rbm14_Q8C2Q3	22.145	22.3713	20.6137	20.4994	19.7583	20.1142	20.8119	22.399	20.6617	20.1667	20.7642	21.3288	22.5755	19.437	20.5169
612	sp|P62334|PRS10_MOUSE 26S proteasome regulatory subunit 10B OS=Mus musculus OX=10090 GN=Psmc6 PE=1 SV=1	PRS10_MOUSE	44 kDa	0.996501	2	100%	NA	P62334	Psmc6	26S proteasome regulatory subunit 10B	Psmc6_P62334	20.7457	16.3011	16.0566	17.0109	17.282	17.0646	16.5386	16.5888	18.3621	17.3859	20.3398	16.9708	16.4082	17.6024	17.0985
309	sp|Q61990|PCBP2_MOUSE Poly(rC)-binding protein 2 OS=Mus musculus OX=10090 GN=Pcbp2 PE=1 SV=1	PCBP2_MOUSE	38 kDa	0.997989	5	40%	NA	Q61990	Pcbp2	Poly(rC)-binding protein 2	Pcbp2_Q61990	17.3142	17.59	17.9005	18.9242	17.556	17.3921	17.361	18.4622	18.2406	18.2833	17.1853	17.5155	17.9674	17.7996	18.3934
401	sp|P59999|ARPC4_MOUSE Actin-related protein 2/3 complex subunit 4 OS=Mus musculus OX=10090 GN=Arpc4 PE=1 SV=3	ARPC4_MOUSE	20 kDa	0.995794	4	100%	NA	P59999	Arpc4	Actin-related protein 2/3 complex subunit 4	Arpc4_P59999	21.9232	22.2975	22.3915	22.4221	22.6136	22.5205	22.4591	22.5475	22.522	22.7107	22.4666	22.1121	22.5454	22.1923	22.5824
168	sp|P63087|PP1G_MOUSE Serine/threonine-protein phosphatase PP1-gamma catalytic subunit OS=Mus musculus OX=10090 GN=Ppp1cc PE=1 SV=1	PP1G_MOUSE	37 kDa	0.995533	9	33%	NA	P63087	Ppp1cc	Serine/threonine-protein phosphatase PP1-gamma catalytic subunit	Ppp1cc_P63087	22.3293	22.6264	20.231	20.7251	21.6752	20.7443	21.4194	21.9957	21.7987	22.6001	21.324	21.3425	21.991	21.6375	21.8219
627	sp|Q91YL3|UCKL1_MOUSE Uridine-cytidine kinase-like 1 OS=Mus musculus OX=10090 GN=Uckl1 PE=1 SV=1	UCKL1_MOUSE	61 kDa	0.996157	2	100%	NA	Q91YL3	Uckl1	Uridine-cytidine kinase-like 1	Uckl1_Q91YL3	18.2809	17.9009	17.5131	18.0252	18.7981	16.7342	16.4867	15.1754	15.7329	17.1884	18.8908	18.4957	17.0854	NA	17.5031
166	sp|Q6NV83|SR140_MOUSE U2 snRNP-associated SURP motif-containing protein OS=Mus musculus OX=10090 GN=U2surp PE=1 SV=3	SR140_MOUSE	118 kDa	0.996477	9	100%	NA	Q6NV83	U2surp	U2 snRNP-associated SURP motif-containing protein	U2surp_Q6NV83	21.5422	21.529	21.7469	21.6155	21.4442	20.9401	21.4296	21.9105	21.6989	21.5038	21.3064	21.4379	22.0814	21.8443	21.4891
163	sp|P16627|HS71L_MOUSE Heat shock 70 kDa protein 1-like OS=Mus musculus OX=10090 GN=Hspa1l PE=1 SV=4	HS71L_MOUSE	71 kDa	0.996834	9	11%	NA	P16627	Hspa1l	Heat shock 70 kDa protein 1-like	Hspa1l_P16627	15.2038	18.4557	19.1619	17.3466	14.8288	17.7851	16.2502	18.0091	19.716	17.9298	15.5986	18.2094	18.0649	13.4542	18.4496
577	sp|Q9D3D9|ATPD_MOUSE ATP synthase subunit delta, mitochondrial OS=Mus musculus OX=10090 GN=Atp5f1d PE=1 SV=1	ATPD_MOUSE	18 kDa	0.99764	2	100%	NA	Q9D3D9	Atp5f1d	ATP synthase subunit delta, mitochondrial	Atp5f1d_Q9D3D9	19.5192	20.0284	19.8474	19.4865	19.1302	18.9359	19.1301	19.6336	19.9493	18.7918	19.4893	19.8843	19.6792	20.4264	18.9006
235	sp|Q60865|CAPR1_MOUSE Caprin-1 OS=Mus musculus OX=10090 GN=Caprin1 PE=1 SV=2	CAPR1_MOUSE	78 kDa	0.99657	7	100%	NA	Q60865	Caprin1	Caprin-1	Caprin1_Q60865	22.6883	22.6779	21.8176	21.6882	22.1105	22.9231	22.5549	22.7195	21.4741	22.2854	22.3105	22.31	23.0454	21.2503	21.6389
527	sp|P42669|PURA_MOUSE Transcriptional activator protein Pur-alpha OS=Mus musculus OX=10090 GN=Pura PE=1 SV=1	PURA_MOUSE	35 kDa	0.994271	3	100%	NA	P42669	Pura	Transcriptional activator protein Pur-alpha	Pura_P42669	20.5582	20.8136	20.7304	20.8213	21.2463	21.2099	20.7495	21.1091	20.6278	21.1106	20.3164	20.8651	20.7025	21.1241	20.8961
659	sp|Q9WVL4|GRK1_MOUSE Rhodopsin kinase GRK1 OS=Mus musculus OX=10090 GN=Grk1 PE=1 SV=1	GRK1_MOUSE	64 kDa	0.994778	2	100%	NA	Q9WVL4	Grk1	Rhodopsin kinase GRK1	Grk1_Q9WVL4	19.4915	19.6714	19.2765	18.0688	18.7221	19.2087	19.5486	18.499	18.7838	17.6491	18.6499	19.3845	17.9171	21.3376	18.5802
144	sp|O88569|ROA2_MOUSE Heterogeneous nuclear ribonucleoproteins A2/B1 OS=Mus musculus OX=10090 GN=Hnrnpa2b1 PE=1 SV=2	ROA2_MOUSE	37 kDa	0.998523	9	100%	NA	O88569	Hnrnpa2b1	Heterogeneous nuclear ribonucleoproteins A2/B1	Hnrnpa2b1_O88569	23.9408	24.2085	23.9579	23.6558	23.5135	23.1961	23.1492	24.3671	24.255	23.1565	23.4163	23.3764	24.3385	24.0899	23.7041
558	sp|Q9CY66|GAR1_MOUSE H/ACA ribonucleoprotein complex subunit 1 OS=Mus musculus OX=10090 GN=Gar1 PE=1 SV=1	GAR1_MOUSE	23 kDa	0.992215	3	100%	NA	Q9CY66	Gar1	H/ACA ribonucleoprotein complex subunit 1	Gar1_Q9CY66	13.4397	13.1875	16.5517	16.1846	16.6268	NA	NA	17.0908	11.8863	12.7455	13.571	16.5688	17.1017	NA	14.5968
284	sp|Q3TWF6|WDR70_MOUSE WD repeat-containing protein 70 OS=Mus musculus OX=10090 GN=Wdr70 PE=1 SV=1	WDR70_MOUSE	73 kDa	0.996799	6	100%	NA	Q3TWF6	Wdr70	WD repeat-containing protein 70	Wdr70_Q3TWF6	19.233	18.1363	17.7825	15.5705	16.1728	17.9388	15.9338	16.4681	17.2531	17.1847	18.1573	17.9863	16.2742	16.983	18.1776
507	sp|Q9WVA3|BUB3_MOUSE Mitotic checkpoint protein BUB3 OS=Mus musculus OX=10090 GN=Bub3 PE=1 SV=2	BUB3_MOUSE	37 kDa	0.995782	3	100%	NA	Q9WVA3	Bub3	Mitotic checkpoint protein BUB3	Bub3_Q9WVA3	19.5645	19.1354	18.3178	18.8269	18.7659	19.4721	17.5571	18.1953	17.8733	18.4487	19.8608	19.359	19.0017	17.3071	18.6106
721	sp|P62281|RS11_MOUSE 40S ribosomal protein S11 OS=Mus musculus OX=10090 GN=Rps11 PE=1 SV=3	RS11_MOUSE	18 kDa	0.991463	2	100%	NA	P62281	Rps11	40S ribosomal protein S11	Rps11_P62281	18.8526	18.8051	18.2179	19.9618	18.6179	18.9662	19.4637	19.1875	18.6845	18.7895	18.6478	18.8953	19.829	18.7086	18.717
187	sp|Q02248|CTNB1_MOUSE Catenin beta-1 OS=Mus musculus OX=10090 GN=Ctnnb1 PE=1 SV=1	CTNB1_MOUSE	85 kDa	0.997078	8	62%	NA	Q02248	Ctnnb1	Catenin beta-1	Ctnnb1_Q02248	21.1341	21.164	21.111	21.5393	20.1563	20.2643	20.2733	20.9326	22.2642	20.7643	20.2973	21.0674	21.0175	21.2271	21.1096
269	sp|Q6PHZ2|KCC2D_MOUSE Calcium/calmodulin-dependent protein kinase type II subunit delta OS=Mus musculus OX=10090 GN=Camk2d PE=1 SV=1	KCC2D_MOUSE	56 kDa	0.997888	6	67%	NA	Q6PHZ2	Camk2d	Calcium/calmodulin-dependent protein kinase type II subunit delta	Camk2d_Q6PHZ2	21.5434	21.086	21.4711	20.8093	20.0324	20.5017	20.0303	21.5269	21.3198	21.4985	20.3905	20.3015	22.0783	21.8135	20.7951
93	sp|Q8BRT1|CLAP2_MOUSE CLIP-associating protein 2 OS=Mus musculus OX=10090 GN=Clasp2 PE=1 SV=1	CLAP2_MOUSE	141 kDa	0.997935	13	100%	NA	Q8BRT1	Clasp2	CLIP-associating protein 2	Clasp2_Q8BRT1	21.0261	20.92	20.9839	20.985	21.1027	22.534	21.8474	19.262	19.688	21.5306	21.5485	21.8053	20.2058	20.3834	21.6088
553.1	sp|P26041|MOES_MOUSE Moesin OS=Mus musculus OX=10090 GN=Msn PE=1 SV=3	MOES_MOUSE	68 kDa	0.992452	3	100%	NA	P26041	Msn	Moesin	Msn_P26041	18.8482	18.5648	18.5373	20.3512	18.1908	18.3034	18.2557	18.649	18.7359	18.3253	18.8366	18.1966	19.8068	18.6821	18.5979
553.2	sp|P26043|RADI_MOUSE Radixin OS=Mus musculus OX=10090 GN=Rdx PE=1 SV=3	RADI_MOUSE	69 kDa	0.992452	3	100%	NA	P26043	Rdx	Radixin	Rdx_P26043	18.8482	18.5648	18.5373	20.3512	18.1908	18.3034	18.2557	18.649	18.7359	18.3253	18.8366	18.1966	19.8068	18.6821	18.5979
668	sp|Q8R081|HNRPL_MOUSE Heterogeneous nuclear ribonucleoprotein L OS=Mus musculus OX=10090 GN=Hnrnpl PE=1 SV=2	HNRPL_MOUSE	64 kDa	0.994566	2	100%	NA	Q8R081	Hnrnpl	Heterogeneous nuclear ribonucleoprotein L	Hnrnpl_Q8R081	19.6283	19.989	20.3115	19.7548	21.0867	18.9412	19.4518	20.5789	19.8051	19.2752	21.3799	19.4362	20.2082	20.0966	20.0333
491.1	sp|Q60972|RBBP4_MOUSE Histone-binding protein RBBP4 OS=Mus musculus OX=10090 GN=Rbbp4 PE=1 SV=5	RBBP4_MOUSE	48 kDa	0.996379	3	100%	NA	Q60972	Rbbp4	Histone-binding protein RBBP4	Rbbp4_Q60972	19.9722	19.7467	19.2348	19.0246	20.9416	20.2225	20.1562	20.1531	19.7198	19.2003	18.5099	20.0149	20.9478	19.2135	19.8173
491.2	sp|Q60973|RBBP7_MOUSE Histone-binding protein RBBP7 OS=Mus musculus OX=10090 GN=Rbbp7 PE=1 SV=1	RBBP7_MOUSE	48 kDa	0.996379	3	100%	NA	Q60973	Rbbp7	Histone-binding protein RBBP7	Rbbp7_Q60973	19.9722	19.7467	19.2348	19.0246	20.9416	20.2225	20.1562	20.1531	19.7198	19.2003	18.5099	20.0149	20.9478	19.2135	19.8173
519	sp|Q80VD1|FA98B_MOUSE Protein FAM98B OS=Mus musculus OX=10090 GN=Fam98b PE=1 SV=1	FA98B_MOUSE	45 kDa	0.995095	3	100%	NA	Q80VD1	Fam98b	Protein FAM98B	Fam98b_Q80VD1	16.7796	18.1337	18.6273	19.3043	17.3398	16.7379	17.9275	18.2478	18.0982	17.4975	17.378	18.4838	18.4314	17.8777	17.5973
504	sp|Q60737|CSK21_MOUSE Casein kinase II subunit alpha OS=Mus musculus OX=10090 GN=Csnk2a1 PE=1 SV=2	CSK21_MOUSE	45 kDa	0.995866	3	100%	NA	Q60737	Csnk2a1	Casein kinase II subunit alpha	Csnk2a1_Q60737	20.4297	20.3754	20.6666	20.5929	20.2206	20.6772	20.6341	20.0645	21.0669	20.8686	20.7212	20.6828	19.8682	20.8579	20.3865
424	sp|Q99J95|CDK9_MOUSE Cyclin-dependent kinase 9 OS=Mus musculus OX=10090 GN=Cdk9 PE=1 SV=1	CDK9_MOUSE	43 kDa	0.994374	4	100%	NA	Q99J95	Cdk9	Cyclin-dependent kinase 9	Cdk9_Q99J95	19.5793	19.5615	19.4361	19.2784	19.4557	19.0988	19.8203	19.2739	19.7895	19.4372	20.2146	19.4516	19.4952	18.8869	19.4953
696	sp|Q9Z2E1|MBD2_MOUSE Methyl-CpG-binding domain protein 2 OS=Mus musculus OX=10090 GN=Mbd2 PE=2 SV=2	MBD2_MOUSE	44 kDa	0.993343	2	100%	NA	Q9Z2E1	Mbd2	Methyl-CpG-binding domain protein 2	Mbd2_Q9Z2E1	18.7717	17.5276	18.8374	18.4263	17.6474	19.3059	19.5316	19.594	17.8336	17.8498	18.7661	17.4689	19.5036	17.5781	17.4445
275	sp|P61164|ACTZ_MOUSE Alpha-centractin OS=Mus musculus OX=10090 GN=Actr1a PE=1 SV=1	ACTZ_MOUSE	43 kDa	0.997539	6	100%	NA	P61164	Actr1a	Alpha-centractin	Actr1a_P61164	22.7722	23.287	23.4834	23.289	22.9066	22.7012	22.2303	22.7945	23.2116	22.9992	22.4503	22.6834	23.0026	24.532	23.3751
443	sp|P70336|ROCK2_MOUSE Rho-associated protein kinase 2 OS=Mus musculus OX=10090 GN=Rock2 PE=1 SV=1	ROCK2_MOUSE	161 kDa	0.991987	4	50%	NA	P70336	Rock2	Rho-associated protein kinase 2	Rock2_P70336	15.5018	13.8031	15.4441	14.7358	15.4965	15.005	18.7822	15.6477	15.8599	15.8958	12.288	14.8799	16.0461	NA	16.1961
620	sp|O55013|TPPC3_MOUSE Trafficking protein particle complex subunit 3 OS=Mus musculus OX=10090 GN=Trappc3 PE=1 SV=1	TPPC3_MOUSE	20 kDa	0.996317	2	100%	NA	O55013	Trappc3	Trafficking protein particle complex subunit 3	Trappc3_O55013	18.4905	18.559	18.8601	18.392	17.5719	17.6658	18.1376	18.1692	19.4206	18.2058	17.7483	18.1561	18.5763	19.6951	18.0383
70	sp|P17426|AP2A1_MOUSE AP-2 complex subunit alpha-1 OS=Mus musculus OX=10090 GN=Ap2a1 PE=1 SV=1	AP2A1_MOUSE	108 kDa	0.995397	15	60%	NA	P17426	Ap2a1	AP-2 complex subunit alpha-1	Ap2a1_P17426	19.4905	19.5533	20.3597	20.6057	20.8995	20.6023	19.944	19.9903	20.0708	20.1317	21.567	20.0215	19.9986	19.3596	20.2866
370	sp|B2RY56|RBM25_MOUSE RNA-binding protein 25 OS=Mus musculus OX=10090 GN=Rbm25 PE=1 SV=2	RBM25_MOUSE	100 kDa	0.99752	4	100%	NA	B2RY56	Rbm25	RNA-binding protein 25	Rbm25_B2RY56	18.5127	18.7368	18.7912	18.483	18.7606	18.8629	17.9187	19.2776	18.5149	18.7599	18.8328	18.7929	19.2021	17.4546	18.7313
155	sp|Q9D8N0|EF1G_MOUSE Elongation factor 1-gamma OS=Mus musculus OX=10090 GN=Eef1g PE=1 SV=3	EF1G_MOUSE	50 kDa	0.997493	9	100%	NA	Q9D8N0	Eef1g	Elongation factor 1-gamma	Eef1g_Q9D8N0	23.7585	23.677	24.1403	23.9466	22.7298	22.886	22.9228	24.0332	24.7924	23.2718	22.7646	23.1312	24.699	24.3791	23.6496
81	sp|P21271|MYO5B_MOUSE Unconventional myosin-Vb OS=Mus musculus OX=10090 GN=Myo5b PE=1 SV=2	MYO5B_MOUSE	211 kDa	0.997634	14	79%	NA	P21271	Myo5b	Unconventional myosin-Vb	Myo5b_P21271	21.6444	19.9789	20.4535	20.6296	21.2892	21.6604	21.2416	19.3881	20.316	21.0403	21.5586	21.5781	20.1068	19.4469	21.7331
333	sp|Q8BMK4|CKAP4_MOUSE Cytoskeleton-associated protein 4 OS=Mus musculus OX=10090 GN=Ckap4 PE=1 SV=2	CKAP4_MOUSE	64 kDa	0.995517	5	100%	NA	Q8BMK4	Ckap4	Cytoskeleton-associated protein 4	Ckap4_Q8BMK4	19.673	19.7338	19.8037	19.6062	20.6392	19.9597	19.7117	20.4449	20.1409	19.8151	20.0379	19.5135	20.9995	18.9785	19.6482
700	sp|O08663|MAP2_MOUSE Methionine aminopeptidase 2 OS=Mus musculus OX=10090 GN=Metap2 PE=1 SV=1	MAP2_MOUSE	53 kDa	0.993155	2	100%	NA	O08663	Metap2	Methionine aminopeptidase 2	Metap2_O08663	16.4151	15.7944	18.0338	18.8913	17.8673	18.5737	17.7228	NA	14.7902	18.0993	19.07	18.7872	14.7072	NA	17.6732
415	sp|O70161|PI51C_MOUSE Phosphatidylinositol 4-phosphate 5-kinase type-1 gamma OS=Mus musculus OX=10090 GN=Pip5k1c PE=1 SV=2	PI51C_MOUSE	72 kDa	0.994774	4	100%	NA	O70161	Pip5k1c	Phosphatidylinositol 4-phosphate 5-kinase type-1 gamma	Pip5k1c_O70161	16.9217	18.4035	17.8397	17.7312	18.5337	18.3719	16.3316	17.445	15.5828	17.8186	17.3829	17.6447	16.9668	18.2936	18.7315
385	sp|O88935|SYN1_MOUSE Synapsin-1 OS=Mus musculus OX=10090 GN=Syn1 PE=1 SV=2	SYN1_MOUSE	74 kDa	0.996658	4	100%	NA	O88935	Syn1	Synapsin-1	Syn1_O88935	20.535	19.827	20.1366	19.8711	20.3332	20.1541	21.7368	19.4866	20.3433	19.2105	20.1972	19.5462	20.1981	21.1606	19.9372
173	sp|P61979|HNRPK_MOUSE Heterogeneous nuclear ribonucleoprotein K OS=Mus musculus OX=10090 GN=Hnrnpk PE=1 SV=1	HNRPK_MOUSE	51 kDa	0.999159	8	100%	NA	P61979	Hnrnpk	Heterogeneous nuclear ribonucleoprotein K	Hnrnpk_P61979	22.3359	22.3266	21.842	22.1309	22.2845	22.2486	21.9662	22.7186	22.0764	21.9095	22.0876	21.9943	22.5044	22.0976	22.0569
456	sp|Q61584|FXR1_MOUSE RNA-binding protein FXR1 OS=Mus musculus OX=10090 GN=Fxr1 PE=1 SV=2	FXR1_MOUSE	76 kDa	0.998042	3	67%	NA	Q61584	Fxr1	RNA-binding protein FXR1	Fxr1_Q61584	12.0748	15.0185	12.6147	11.4801	12.9278	12.1462	15.2439	15.022	13.3655	11.5995	NA	NA	15.3206	NA	10.7231
718	sp|P54823|DDX6_MOUSE Probable ATP-dependent RNA helicase DDX6 OS=Mus musculus OX=10090 GN=Ddx6 PE=1 SV=1	DDX6_MOUSE	54 kDa	0.991662	2	100%	NA	P54823	Ddx6	Probable ATP-dependent RNA helicase DDX6	Ddx6_P54823	17.762	17.4381	17.5032	17.7058	18.7905	16.73	17.0005	18.0568	17.5309	17.1587	17.7498	17.2082	18.6781	18.3572	17.4728
52	sp|Q9WV92|E41L3_MOUSE Band 4.1-like protein 3 OS=Mus musculus OX=10090 GN=Epb41l3 PE=1 SV=1	E41L3_MOUSE	103 kDa	0.998426	17	94%	NA	Q9WV92	Epb41l3	Band 4.1-like protein 3	Epb41l3_Q9WV92	23.2514	23.3365	23.2905	23.3334	23.4476	23.5421	23.3098	22.7954	23.7966	23.4107	23.2795	23.6447	23.4421	22.8636	23.6027
69	sp|Q61656|DDX5_MOUSE Probable ATP-dependent RNA helicase DDX5 OS=Mus musculus OX=10090 GN=Ddx5 PE=1 SV=2	DDX5_MOUSE	69 kDa	0.996489	15	67%	NA	Q61656	Ddx5	Probable ATP-dependent RNA helicase DDX5	Ddx5_Q61656	22.716	22.6802	22.2472	22.2708	21.472	21.7046	22.1561	22.9207	21.6254	21.756	22.1419	22.5256	23.465	21.3688	22.1525
480	sp|Q8CGM2|RP1L1_MOUSE Retinitis pigmentosa 1-like 1 protein OS=Mus musculus OX=10090 GN=Rp1l1 PE=1 SV=1	RP1L1_MOUSE	200 kDa	0.996794	3	100%	NA	Q8CGM2	Rp1l1	Retinitis pigmentosa 1-like 1 protein	Rp1l1_Q8CGM2	16.9451	15.6837	15.579	15.7653	13.421	17.0983	15.8902	12.2626	14.3146	16.8032	15.8486	15.3589	14.8501	15.0413	15.7451
516	sp|Q8BHS8|SYBU_MOUSE Syntabulin OS=Mus musculus OX=10090 GN=Sybu PE=1 SV=1	SYBU_MOUSE	73 kDa	0.99534	3	100%	NA	Q8BHS8	Sybu	Syntabulin	Sybu_Q8BHS8	18.6944	18.0918	18.6906	18.9562	19.7314	19.1454	19.1414	15.5457	15.9826	19.2214	19.3395	19.1944	17.7012	18.9118	19.4953
636	sp|Q9DBI2|BBS10_MOUSE Bardet-Biedl syndrome 10 protein homolog OS=Mus musculus OX=10090 GN=Bbs10 PE=2 SV=2	BBS10_MOUSE	79 kDa	0.995718	2	100%	NA	Q9DBI2	Bbs10	Bardet-Biedl syndrome 10 protein homolog	Bbs10_Q9DBI2	19.2478	18.2596	18.7372	18.3433	18.432	19.5352	20.3795	17.9205	18.6569	19.2934	19.2081	18.0284	16.2949	21.1012	18.8456
228	sp|Q99M74|KRT82_MOUSE Keratin, type II cuticular Hb2 OS=Mus musculus OX=10090 GN=Krt82 PE=1 SV=2	KRT82_MOUSE	57 kDa	0.997037	7	86%	NA	Q99M74	Krt82	Keratin, type II cuticular Hb2	Krt82_Q99M74	19.3829	19.1915	19.1231	26.0412	20.1268	21.6394	20.7548	18.0669	19.6153	24.9816	27.4723	19.868	18.4486	19.6126	19.6466
66	sp|P68033|ACTC_MOUSE Actin, alpha cardiac muscle 1 OS=Mus musculus OX=10090 GN=Actc1 PE=1 SV=1	ACTC_MOUSE	42 kDa	0.998228	15	20%	NA	P68033	Actc1	Actin, alpha cardiac muscle 1	Actc1_P68033	21.6166	21.1899	21.9791	21.9065	23.7798	22.6949	23.2217	21.3794	21.9779	22.8819	22.7393	21.9167	20.7714	22.5497	22.1565
271	sp|P47757|CAPZB_MOUSE F-actin-capping protein subunit beta OS=Mus musculus OX=10090 GN=Capzb PE=1 SV=3	CAPZB_MOUSE	31 kDa	0.997878	6	100%	NA	P47757	Capzb	F-actin-capping protein subunit beta	Capzb_P47757	20.9815	21.3177	21.6896	21.0454	22.0506	21.6087	21.4777	21.4121	21.8299	21.0125	21.6162	20.954	20.9254	22.2074	21.1885
724	sp|P62743|AP2S1_MOUSE AP-2 complex subunit sigma OS=Mus musculus OX=10090 GN=Ap2s1 PE=1 SV=1	AP2S1_MOUSE	17 kDa	0.991328	2	100%	NA	P62743	Ap2s1	AP-2 complex subunit sigma	Ap2s1_P62743	21.8594	21.9168	22.6262	22.1731	21.874	22.1407	22.0248	21.6919	22.0196	21.7585	23.2199	21.8408	21.6607	21.6352	21.9009
707	sp|P58774|TPM2_MOUSE Tropomyosin beta chain OS=Mus musculus OX=10090 GN=Tpm2 PE=1 SV=1	TPM2_MOUSE	33 kDa	0.992855	2	100%	NA	P58774	Tpm2	Tropomyosin beta chain	Tpm2_P58774	18.6417	16.8924	17.2878	17.9119	18.8538	18.8834	19.4908	17.1082	17.537	17.0804	18.1701	17.8237	17.1836	19.0195	17.0441
719	sp|Q8C1Z7|BBS4_MOUSE Bardet-Biedl syndrome 4 protein homolog OS=Mus musculus OX=10090 GN=Bbs4 PE=1 SV=1	BBS4_MOUSE	58 kDa	0.99158	2	100%	NA	Q8C1Z7	Bbs4	Bardet-Biedl syndrome 4 protein homolog	Bbs4_Q8C1Z7	18.4692	16.8483	17.5284	17.0095	16.8073	17.4031	17.1126	17.1053	14.9957	17.5628	16.2755	17.7455	17.0654	19.4518	16.5048
324	sp|Q99020|ROAA_MOUSE Heterogeneous nuclear ribonucleoprotein A/B OS=Mus musculus OX=10090 GN=Hnrnpab PE=1 SV=1	ROAA_MOUSE	31 kDa	0.996686	5	100%	NA	Q99020	Hnrnpab	Heterogeneous nuclear ribonucleoprotein A/B	Hnrnpab_Q99020	19.5684	20.4075	20.182	20.6081	20.9309	19.8575	19.1613	21.138	19.8992	20.4094	19.9561	20.2533	20.8871	19.6922	20.6781
533	sp|P62852|RS25_MOUSE 40S ribosomal protein S25 OS=Mus musculus OX=10090 GN=Rps25 PE=1 SV=1	RS25_MOUSE	14 kDa	0.99405	3	100%	NA	P62852	Rps25	40S ribosomal protein S25	Rps25_P62852	21.5829	21.4984	21.0403	21.8745	20.6609	21.1308	21.446	22.0867	21.094	20.9889	20.9983	21.2683	22.0907	20.8591	21.2521
267	sp|P07724|ALBU_MOUSE Albumin OS=Mus musculus OX=10090 GN=Alb PE=1 SV=3	ALBU_MOUSE	69 kDa	0.998038	6	100%	NA	P07724	Alb	Albumin	Alb_P07724	24.1369	22.2915	28.0571	27.938	27.9892	30.1218	25.0912	27.161	27.8794	28.1673	23.7545	28.1484	27.28	22.5901	27.8553
15	sp|P14873|MAP1B_MOUSE Microtubule-associated protein 1B OS=Mus musculus OX=10090 GN=Map1b PE=1 SV=2	MAP1B_MOUSE	270 kDa	0.999566	34	100%	NA	P14873	Map1b	Microtubule-associated protein 1B	Map1b_P14873	25.0864	25.8374	25.3556	24.992	25.1394	25.136	24.9719	25.3382	26.0383	24.8128	24.9463	24.9218	25.6176	25.5116	25.2528
213	sp|P62814|VATB2_MOUSE V-type proton ATPase subunit B, brain isoform OS=Mus musculus OX=10090 GN=Atp6v1b2 PE=1 SV=1	VATB2_MOUSE	57 kDa	0.997931	7	100%	NA	P62814	Atp6v1b2	V-type proton ATPase subunit B, brain isoform	Atp6v1b2_P62814	22.3855	22.4734	22.897	22.6624	22.772	22.5746	22.3392	21.9826	23.363	22.3699	22.8543	22.0684	22.5582	23.8734	22.0376
8	sp|P23116|EIF3A_MOUSE Eukaryotic translation initiation factor 3 subunit A OS=Mus musculus OX=10090 GN=Eif3a PE=1 SV=5	EIF3A_MOUSE	162 kDa	0.998531	38	100%	NA	P23116	Eif3a	Eukaryotic translation initiation factor 3 subunit A	Eif3a_P23116	24.2123	24.7543	25.0209	24.9177	24.8281	24.6127	24.3857	24.2271	25.9099	24.9091	24.3034	24.3299	24.5192	25.3073	25.4707
582	sp|P31650|S6A11_MOUSE Sodium- and chloride-dependent GABA transporter 3 OS=Mus musculus OX=10090 GN=Slc6a11 PE=1 SV=2	S6A11_MOUSE	70 kDa	0.997547	2	100%	NA	P31650	Slc6a11	Sodium- and chloride-dependent GABA transporter 3	Slc6a11_P31650	19.292	18.797	19.5218	18.8956	20.0402	20.1033	19.9309	19.4143	19.5121	18.7181	19.8577	19.3635	18.6954	19.9304	18.4926
448	sp|Q9Z2R6|U119A_MOUSE Protein unc-119 homolog A OS=Mus musculus OX=10090 GN=Unc119 PE=1 SV=1	U119A_MOUSE	27 kDa	0.998671	3	100%	NA	Q9Z2R6	Unc119	Protein unc-119 homolog A	Unc119_Q9Z2R6	21.1195	20.5381	20.2721	20.0673	20.2164	19.9321	19.9363	18.7482	20.1591	20.838	20.3557	21.1728	19.6222	20.4054	20.4475
439	sp|Q8VCW2|K1C25_MOUSE Keratin, type I cytoskeletal 25 OS=Mus musculus OX=10090 GN=Krt25 PE=1 SV=1	K1C25_MOUSE	49 kDa	0.992345	4	25%	NA	Q8VCW2	Krt25	Keratin, type I cytoskeletal 25	Krt25_Q8VCW2	16.9635	15.0463	15.9718	22.1875	15.7159	18.4147	15.9331	18.5106	19.5575	17.3566	15.9673	19.2692	15.9322	16.8917	18.4716
440	sp|Q9Z320|K1C27_MOUSE Keratin, type I cytoskeletal 27 OS=Mus musculus OX=10090 GN=Krt27 PE=1 SV=1	K1C27_MOUSE	49 kDa	0.992345	4	25%	NA	Q9Z320	Krt27	Keratin, type I cytoskeletal 27	Krt27_Q9Z320	16.9635	15.0463	15.9718	22.1875	15.7159	18.4147	15.9331	18.5106	19.5575	17.3566	15.9673	19.2692	15.9322	16.8917	18.4716
528	sp|P63011|RAB3A_MOUSE Ras-related protein Rab-3A OS=Mus musculus OX=10090 GN=Rab3a PE=1 SV=1	RAB3A_MOUSE	25 kDa	0.994154	3	33%	NA	P63011	Rab3a	Ras-related protein Rab-3A	Rab3a_P63011	18.6419	18.8338	18.9904	18.1877	17.7677	18.5934	18.806	18.6855	18.7451	18.7158	19.3921	17.7554	18.0154	NA	18.9291
529	sp|P35276|RAB3D_MOUSE Ras-related protein Rab-3D OS=Mus musculus OX=10090 GN=Rab3d PE=1 SV=1	RAB3D_MOUSE	24 kDa	0.994154	3	33%	NA	P35276	Rab3d	Ras-related protein Rab-3D	Rab3d_P35276	18.6419	18.8338	18.9904	18.1877	17.7677	18.5934	18.806	18.6855	18.7451	18.7158	19.3921	17.7554	18.0154	NA	18.9291
530.1	sp|P62823|RAB3C_MOUSE Ras-related protein Rab-3C OS=Mus musculus OX=10090 GN=Rab3c PE=1 SV=1	RAB3C_MOUSE	26 kDa	0.994154	3	33%	NA	P62823	Rab3c	Ras-related protein Rab-3C	Rab3c_P62823	18.6419	18.8338	18.9904	18.1877	17.7677	18.5934	18.806	18.6855	18.7451	18.7158	19.3921	17.7554	18.0154	NA	18.9291
530.2	sp|Q9CZT8|RAB3B_MOUSE Ras-related protein Rab-3B OS=Mus musculus OX=10090 GN=Rab3b PE=1 SV=1	RAB3B_MOUSE	25 kDa	0.994154	3	33%	NA	Q9CZT8	Rab3b	Ras-related protein Rab-3B	Rab3b_Q9CZT8	18.6419	18.8338	18.9904	18.1877	17.7677	18.5934	18.806	18.6855	18.7451	18.7158	19.3921	17.7554	18.0154	NA	18.9291
321	sp|P62242|RS8_MOUSE 40S ribosomal protein S8 OS=Mus musculus OX=10090 GN=Rps8 PE=1 SV=2	RS8_MOUSE	24 kDa	0.996974	5	100%	NA	P62242	Rps8	40S ribosomal protein S8	Rps8_P62242	19.3897	19.6553	19.4917	21.0248	19.0518	20.5071	20.0046	20.6304	19.6404	19.5255	19.4807	18.8722	20.7929	19.613	19.6322
360	sp|Q8K0T0|RTN1_MOUSE Reticulon-1 OS=Mus musculus OX=10090 GN=Rtn1 PE=1 SV=1	RTN1_MOUSE	84 kDa	0.998108	4	100%	NA	Q8K0T0	Rtn1	Reticulon-1	Rtn1_Q8K0T0	19.5272	19.743	19.8214	19.4799	18.9231	19.001	18.8212	18.9055	19.41	19.5743	17.9658	19.1511	18.4454	22.1446	19.479
417	sp|Q9QZB7|ARP10_MOUSE Actin-related protein 10 OS=Mus musculus OX=10090 GN=Actr10 PE=1 SV=2	ARP10_MOUSE	46 kDa	0.994727	4	100%	NA	Q9QZB7	Actr10	Actin-related protein 10	Actr10_Q9QZB7	19.5424	19.7784	20.3249	19.6248	20.2212	19.4002	18.6737	19.5518	19.9718	19.2174	19.2416	18.9107	19.5702	21.6612	19.8776
589	sp|O35144|TERF2_MOUSE Telomeric repeat-binding factor 2 OS=Mus musculus OX=10090 GN=Terf2 PE=1 SV=3	TERF2_MOUSE	60 kDa	0.9973	2	100%	NA	O35144	Terf2	Telomeric repeat-binding factor 2	Terf2_O35144	17.2806	17.4214	18.6367	17.2652	19.4963	18.8449	20.2828	19.2727	16.0311	16.9416	16.9883	16.634	19.0767	20.171	16.7913
539	sp|Q8C0J2|A16L1_MOUSE Autophagy-related protein 16-1 OS=Mus musculus OX=10090 GN=Atg16l1 PE=1 SV=1	A16L1_MOUSE	68 kDa	0.99347	3	100%	NA	Q8C0J2	Atg16l1	Autophagy-related protein 16-1	Atg16l1_Q8C0J2	19.0166	18.8623	18.5744	18.569	18.6711	18.6668	19.2517	16.3724	15.4979	18.0433	19.4114	19.5864	17.693	17.9692	18.7281
322	sp|Q9Z1D1|EIF3G_MOUSE Eukaryotic translation initiation factor 3 subunit G OS=Mus musculus OX=10090 GN=Eif3g PE=1 SV=2	EIF3G_MOUSE	36 kDa	0.996798	5	100%	NA	Q9Z1D1	Eif3g	Eukaryotic translation initiation factor 3 subunit G	Eif3g_Q9Z1D1	21.2555	20.2787	21.1699	21.1079	21.1219	20.9645	21.4041	21.581	21.1654	21.486	21.2732	20.5815	20.127	21.5052	21.6025
156	sp|P10126|EF1A1_MOUSE Elongation factor 1-alpha 1 OS=Mus musculus OX=10090 GN=Eef1a1 PE=1 SV=3	EF1A1_MOUSE	50 kDa	0.997367	9	100%	NA	P10126	Eef1a1	Elongation factor 1-alpha 1	Eef1a1_P10126	23.8154	23.814	24.1376	25.3892	23.3771	23.2868	23.391	24.1141	24.646	24.1883	23.2879	23.293	24.9434	24.6989	24.0953
585	sp|Q61387|COX7R_MOUSE Cytochrome c oxidase subunit 7A-related protein, mitochondrial OS=Mus musculus OX=10090 GN=Cox7a2l PE=1 SV=1	COX7R_MOUSE	12 kDa	0.997473	2	100%	NA	Q61387	Cox7a2l	Cytochrome c oxidase subunit 7A-related protein, mitochondrial	Cox7a2l_Q61387	18.3616	18.201	18.7273	18.1697	18.5696	17.3462	19.7478	18.6853	18.7169	18.2123	19.1232	18.2266	18.515	18.1246	17.8626
362	sp|Q61033|LAP2A_MOUSE Lamina-associated polypeptide 2, isoforms alpha/zeta OS=Mus musculus OX=10090 GN=Tmpo PE=1 SV=4	LAP2A_MOUSE	75 kDa	0.997922	4	100%	NA	Q61033	Tmpo	Lamina-associated polypeptide 2, isoforms alpha/zeta	Tmpo_Q61033	20.7899	20.8289	21.3019	20.9574	21.7575	20.0191	19.7741	21.5609	21.2299	21.231	20.4807	20.6377	22.1614	21.6796	20.8712
595	sp|Q5XG69|F169A_MOUSE Soluble lamin-associated protein of 75 kDa OS=Mus musculus OX=10090 GN=Fam169a PE=1 SV=3	F169A_MOUSE	73 kDa	0.997102	2	100%	NA	Q5XG69	Fam169a	Soluble lamin-associated protein of 75 kDa	Fam169a_Q5XG69	17.5353	17.7849	18.3596	17.9067	17.6686	18.5853	16.874	18.6737	18.2096	17.7332	18.1764	17.7809	17.8819	NA	17.6958
19	sp|Q9JHU4|DYHC1_MOUSE Cytoplasmic dynein 1 heavy chain 1 OS=Mus musculus OX=10090 GN=Dync1h1 PE=1 SV=2	DYHC1_MOUSE	532 kDa	0.997926	31	100%	NA	Q9JHU4	Dync1h1	Cytoplasmic dynein 1 heavy chain 1	Dync1h1_Q9JHU4	22.7683	22.7773	23.3877	23.4373	22.4472	23.0475	22.5354	22.713	24.1846	23.0161	22.5529	22.7611	23.3952	22.8524	23.1087
131	sp|A2AKX3|SETX_MOUSE Probable helicase senataxin OS=Mus musculus OX=10090 GN=Setx PE=1 SV=1	SETX_MOUSE	298 kDa	0.994797	11	100%	NA	A2AKX3	Setx	Probable helicase senataxin	Setx_A2AKX3	19.3493	19.1723	19.2177	19.7052	20.0393	20.2248	20.1821	17.2134	17.8883	20.2043	20.0396	20.1214	18.3046	18.7065	20.0509
629	sp|P62082|RS7_MOUSE 40S ribosomal protein S7 OS=Mus musculus OX=10090 GN=Rps7 PE=1 SV=1	RS7_MOUSE	22 kDa	0.996108	2	100%	NA	P62082	Rps7	40S ribosomal protein S7	Rps7_P62082	20.5269	20.4756	19.9034	20.7947	19.9579	19.9187	20.2649	21.2111	19.904	19.9095	20.0598	20.5624	21.042	20.1701	19.6832
285	sp|P62908|RS3_MOUSE 40S ribosomal protein S3 OS=Mus musculus OX=10090 GN=Rps3 PE=1 SV=1	RS3_MOUSE	27 kDa	0.996737	6	100%	NA	P62908	Rps3	40S ribosomal protein S3	Rps3_P62908	22.0136	20.723	20.7559	22.7376	20.9813	20.6154	23.3466	21.9496	21.0697	21.7926	20.0921	20.6978	22.3656	21.0955	23.2275
84	sp|Q9R0H5|K2C71_MOUSE Keratin, type II cytoskeletal 71 OS=Mus musculus OX=10090 GN=Krt71 PE=1 SV=1	K2C71_MOUSE	57 kDa	0.995564	14	50%	NA	Q9R0H5	Krt71	Keratin, type II cytoskeletal 71	Krt71_Q9R0H5	19.9385	19.2717	20.3385	24.2939	19.2292	20.2225	19.8892	20.5373	21.4377	18.9361	20.0264	20.8884	18.7377	21.9221	21.1364
291.1	sp|P62270|RS18_MOUSE 40S ribosomal protein S18 OS=Mus musculus OX=10090 GN=Rps18 PE=1 SV=3	RS18_MOUSE	18 kDa	0.995981	6	100%	NA	P62270	Rps18	40S ribosomal protein S18	Rps18_P62270	21.3632	21.3306	20.9258	21.6772	21.9829	21.2502	21.0379	22.0138	21.1718	21.2181	20.986	21.3527	22.2508	21.3743	21.1926
291.2	tr|A0A1Y7VKY1|A0A1Y7VKY1_MOUSE 40S ribosomal protein S18 OS=Mus musculus OX=10090 GN=Rps18-ps5 PE=3 SV=1	A0A1Y7VKY1_MOUSE	18 kDa	0.995981	6	100%	NA	A0A1Y7VKY1	Rps18-ps5	40S ribosomal protein S18	Rps18-ps5_A0A1Y7VKY1	21.3632	21.3306	20.9258	21.6772	21.9829	21.2502	21.0379	22.0138	21.1718	21.2181	20.986	21.3527	22.2508	21.3743	21.1926
291.3	tr|F6YVP7|F6YVP7_MOUSE 40S ribosomal protein S18 OS=Mus musculus OX=10090 GN=Rps18-ps6 PE=3 SV=2	F6YVP7_MOUSE	18 kDa	0.995981	6	100%	NA	F6YVP7	Rps18-ps6	40S ribosomal protein S18	Rps18-ps6_F6YVP7	21.3632	21.3306	20.9258	21.6772	21.9829	21.2502	21.0379	22.0138	21.1718	21.2181	20.986	21.3527	22.2508	21.3743	21.1926
112	sp|Q9ERD7|TBB3_MOUSE Tubulin beta-3 chain OS=Mus musculus OX=10090 GN=Tubb3 PE=1 SV=1	TBB3_MOUSE	50 kDa	0.99552	12	17%	NA	Q9ERD7	Tubb3	Tubulin beta-3 chain	Tubb3_Q9ERD7	21.9856	21.4021	21.5804	21.2064	21.6117	21.7562	21.665	18.9429	20.0345	21.0809	22.0403	22.5624	20.1938	20.8449	21.925
672	sp|Q80X80|C2C2L_MOUSE Phospholipid transfer protein C2CD2L OS=Mus musculus OX=10090 GN=C2cd2l PE=1 SV=3	C2C2L_MOUSE	76 kDa	0.994458	2	100%	NA	Q80X80	C2cd2l	Phospholipid transfer protein C2CD2L	C2cd2l_Q80X80	19.8952	17.784	18.962	18.3416	18.9183	20.1306	18.8656	18.0183	18.4657	19.049	18.5006	19.5941	18.2039	17.9775	19.8209
634	sp|P51863|VA0D1_MOUSE V-type proton ATPase subunit d 1 OS=Mus musculus OX=10090 GN=Atp6v0d1 PE=1 SV=2	VA0D1_MOUSE	40 kDa	0.995821	2	100%	NA	P51863	Atp6v0d1	V-type proton ATPase subunit d 1	Atp6v0d1_P51863	18.4528	18.2302	18.8499	19.317	17.7444	19.8226	17.3619	18.2799	19.9007	17.7238	18.4756	17.2698	19.203	19.9661	17.4394
638	sp|P03930|ATP8_MOUSE ATP synthase protein 8 OS=Mus musculus OX=10090 GN=Mtatp8 PE=1 SV=1	ATP8_MOUSE	8 kDa	0.995646	2	100%	NA	P03930	Mtatp8	ATP synthase protein 8	Mtatp8_P03930	19.5774	19.1228	19.8282	18.6792	11.9132	19.0624	NA	19.6271	20.2962	18.8046	NA	19.1532	12.5486	20.3962	18.6663
496	sp|P63323|RS12_MOUSE 40S ribosomal protein S12 OS=Mus musculus OX=10090 GN=Rps12 PE=1 SV=3	RS12_MOUSE	15 kDa	0.996272	3	100%	NA	P63323	Rps12	40S ribosomal protein S12	Rps12_P63323	19.1852	20.3449	18.7194	18.7596	20.2774	17.3931	17.152	19.9229	19.1242	20.2524	17.7433	19.993	20.7801	20.384	18.1105
171	sp|Q6IFZ6|K2C1B_MOUSE Keratin, type II cytoskeletal 1b OS=Mus musculus OX=10090 GN=Krt77 PE=1 SV=1	K2C1B_MOUSE	61 kDa	0.993887	9	22%	NA	Q6IFZ6	Krt77	Keratin, type II cytoskeletal 1b	Krt77_Q6IFZ6	16.9518	22.8029	22.036	18.8974	19.6784	15.9248	18.7561	22.147	18.5224	17.062	20.9169	17.1035	21.3123	19.595	20.9839
14	sp|Q99PV0|PRP8_MOUSE Pre-mRNA-processing-splicing factor 8 OS=Mus musculus OX=10090 GN=Prpf8 PE=1 SV=2	PRP8_MOUSE	274 kDa	0.997381	35	100%	NA	Q99PV0	Prpf8	Pre-mRNA-processing-splicing factor 8	Prpf8_Q99PV0	23.2763	23.584	24.5745	24.5318	24.4401	24.0471	23.9348	24.0152	25.0575	24.4584	23.6525	23.6944	23.8634	24.5287	24.5449
182	sp|Q8BUV3|GEPH_MOUSE Gephyrin OS=Mus musculus OX=10090 GN=Gphn PE=1 SV=2	GEPH_MOUSE	83 kDa	0.997817	8	100%	NA	Q8BUV3	Gphn	Gephyrin	Gphn_Q8BUV3	21.027	21.149	20.2115	20.3754	21.2926	19.7526	19.9183	21.4265	22.7448	20.9901	20.2056	20.9181	20.947	21.7059	20.0981
113	sp|P17427|AP2A2_MOUSE AP-2 complex subunit alpha-2 OS=Mus musculus OX=10090 GN=Ap2a2 PE=1 SV=2	AP2A2_MOUSE	104 kDa	0.995514	12	50%	NA	P17427	Ap2a2	AP-2 complex subunit alpha-2	Ap2a2_P17427	20.3402	20.3984	21.622	21.5762	21.0877	21.1006	20.8493	20.6839	20.7807	20.7946	22.4569	20.7964	20.8275	20.3313	20.7416
91	sp|Q8BGC0|HTSF1_MOUSE HIV Tat-specific factor 1 homolog OS=Mus musculus OX=10090 GN=Htatsf1 PE=1 SV=1	HTSF1_MOUSE	86 kDa	0.998019	13	100%	NA	Q8BGC0	Htatsf1	HIV Tat-specific factor 1 homolog	Htatsf1_Q8BGC0	22.1947	22.3239	22.6274	22.9354	23.179	23.2018	22.9845	21.8883	22.532	22.8969	23.5661	22.8362	22.183	21.716	23.0735
498	sp|P70372|ELAV1_MOUSE ELAV-like protein 1 OS=Mus musculus OX=10090 GN=Elavl1 PE=1 SV=2	ELAV1_MOUSE	36 kDa	0.996168	3	100%	NA	P70372	Elavl1	ELAV-like protein 1	Elavl1_P70372	19.4352	20.2199	20.3775	19.7335	19.6325	19.5029	19.8604	20.504	20.3692	19.3843	19.3169	19.4122	20.2876	20.1203	20.1657
708	sp|Q9CQA1|TPPC5_MOUSE Trafficking protein particle complex subunit 5 OS=Mus musculus OX=10090 GN=Trappc5 PE=1 SV=1	TPPC5_MOUSE	21 kDa	0.992831	2	100%	NA	Q9CQA1	Trappc5	Trafficking protein particle complex subunit 5	Trappc5_Q9CQA1	18.1428	17.9062	18.5107	18.0525	17.1751	16.977	16.5371	17.5937	18.7718	17.7007	17.0657	17.2101	18.3263	18.9741	18.0762
186	tr|Q8VHM5|Q8VHM5_MOUSE Heterogeneous nuclear ribonucleoprotein R OS=Mus musculus OX=10090 GN=Hnrnpr PE=1 SV=1	Q8VHM5_MOUSE	71 kDa	0.997089	8	75%	NA	Q8VHM5	Hnrnpr	Heterogeneous nuclear ribonucleoprotein R	Hnrnpr_Q8VHM5	20.5766	20.7223	21.3978	20.9895	21.0273	20.7688	21.164	21.0009	21.4899	21.0484	20.4417	20.095	20.9185	21.9592	21.3917
245	sp|Q6PDM2|SRSF1_MOUSE Serine/arginine-rich splicing factor 1 OS=Mus musculus OX=10090 GN=Srsf1 PE=1 SV=3	SRSF1_MOUSE	28 kDa	0.995058	7	100%	NA	Q6PDM2	Srsf1	Serine/arginine-rich splicing factor 1	Srsf1_Q6PDM2	20.8075	20.9682	20.8539	20.9063	21.3876	21.8802	21.401	20.7831	19.9844	21.034	21.7166	21.3808	21.092	19.9553	20.8766
479	sp|Q8K2G4|BBS7_MOUSE Bardet-Biedl syndrome 7 protein homolog OS=Mus musculus OX=10090 GN=Bbs7 PE=1 SV=1	BBS7_MOUSE	80 kDa	0.996794	3	100%	NA	Q8K2G4	Bbs7	Bardet-Biedl syndrome 7 protein homolog	Bbs7_Q8K2G4	18.4784	18.4559	19.1492	18.4123	17.7227	18.8453	18.1636	18.324	18.9664	18.5111	19.9321	18.3409	18.4402	17.3885	18.2166
158	sp|Q6A068|CDC5L_MOUSE Cell division cycle 5-like protein OS=Mus musculus OX=10090 GN=Cdc5l PE=1 SV=2	CDC5L_MOUSE	92 kDa	0.99725	9	100%	NA	Q6A068	Cdc5l	Cell division cycle 5-like protein	Cdc5l_Q6A068	21.6164	21.2055	20.9781	20.6282	20.3391	21.068	19.9548	21.4242	20.856	20.6096	20.5402	20.1934	22.0469	21.219	20.6734
149	sp|Q61390|TCPW_MOUSE T-complex protein 1 subunit zeta-2 OS=Mus musculus OX=10090 GN=Cct6b PE=1 SV=4	TCPW_MOUSE	58 kDa	0.997944	9	22%	NA	Q61390	Cct6b	T-complex protein 1 subunit zeta-2	Cct6b_Q61390	25.5251	25.122	25.3397	26.0353	25.7081	26.9486	26.7678	24.9579	24.8166	26.0603	26.4834	26.4597	24.2872	25.0557	25.5622
534	sp|Q3UMR5|MCU_MOUSE Calcium uniporter protein, mitochondrial OS=Mus musculus OX=10090 GN=Mcu PE=1 SV=2	MCU_MOUSE	40 kDa	0.993967	3	100%	NA	Q3UMR5	Mcu	Calcium uniporter protein, mitochondrial	Mcu_Q3UMR5	17.7982	18.7219	18.2366	17.2141	19.6341	17.5736	20.3756	17.9837	18.3563	17.3888	18.186	18.6876	18.0998	19.557	17.1958
481	sp|Q9QZQ1|AFAD_MOUSE Afadin OS=Mus musculus OX=10090 GN=Afdn PE=1 SV=3	AFAD_MOUSE	206 kDa	0.996746	3	100%	NA	Q9QZQ1	Afdn	Afadin	Afdn_Q9QZQ1	23.324	23.0837	23.0827	23.4801	23.4966	24.6233	24.3608	22.0428	21.5577	23.6045	24.0151	23.9885	21.3158	23.8466	23.1817
45	sp|P14733|LMNB1_MOUSE Lamin-B1 OS=Mus musculus OX=10090 GN=Lmnb1 PE=1 SV=3	LMNB1_MOUSE	67 kDa	0.997687	19	89%	NA	P14733	Lmnb1	Lamin-B1	Lmnb1_P14733	23.9414	23.5116	23.7597	23.476	22.8616	23.7557	23.3071	23.5771	23.7051	23.0602	22.3695	23.007	24.6532	24.386	23.2005
341	sp|Q8VDW0|DX39A_MOUSE ATP-dependent RNA helicase DDX39A OS=Mus musculus OX=10090 GN=Ddx39a PE=1 SV=1	DX39A_MOUSE	49 kDa	0.995221	5	20%	NA	Q8VDW0	Ddx39a	ATP-dependent RNA helicase DDX39A	Ddx39a_Q8VDW0	16.0554	14.6271	14.7026	11.603	14.8865	13.348	16.2188	14.2506	14.0817	12.3049	15.1795	13.6213	14.7952	14.7927	13.6091
429	sp|P23927|CRYAB_MOUSE Alpha-crystallin B chain OS=Mus musculus OX=10090 GN=Cryab PE=1 SV=2	CRYAB_MOUSE	20 kDa	0.993954	4	100%	NA	P23927	Cryab	Alpha-crystallin B chain	Cryab_P23927	20.8002	19.9156	19.5852	18.7207	18.9334	18.1106	19.3604	19.45	19.6621	21.1462	18.7729	19.3611	19.7023	19.0905	21.1128
679	sp|Q8VID5|RECQ5_MOUSE ATP-dependent DNA helicase Q5 OS=Mus musculus OX=10090 GN=Recql5 PE=1 SV=1	RECQ5_MOUSE	108 kDa	0.994085	2	100%	NA	Q8VID5	Recql5	ATP-dependent DNA helicase Q5	Recql5_Q8VID5	20.6082	27.2677	19.8457	17.9172	19.566	20.9898	21.4107	18.8419	26.2794	20.5041	20.3993	20.4972	18.1161	26.6397	19.3106
628	sp|Q8VHR5|P66B_MOUSE Transcriptional repressor p66-beta OS=Mus musculus OX=10090 GN=Gatad2b PE=1 SV=1	P66B_MOUSE	65 kDa	0.99612	2	100%	NA	Q8VHR5	Gatad2b	Transcriptional repressor p66-beta	Gatad2b_Q8VHR5	18.0581	18.1409	17.5469	16.8474	19.1395	15.5648	16.4047	18.9341	17.8052	17.1109	17.2228	17.8321	19.2178	18.167	17.3565
232	sp|P47962|RL5_MOUSE 60S ribosomal protein L5 OS=Mus musculus OX=10090 GN=Rpl5 PE=1 SV=3	RL5_MOUSE	34 kDa	0.996811	7	100%	NA	P47962	Rpl5	60S ribosomal protein L5	Rpl5_P47962	22.113	22.0832	19.9466	20.5665	20.0653	20.8138	21.65	22.6846	20.2251	20.2216	21.8992	22.0849	22.5761	17.9074	20.2278
405	sp|Q91V14|S12A5_MOUSE Solute carrier family 12 member 5 OS=Mus musculus OX=10090 GN=Slc12a5 PE=1 SV=2	S12A5_MOUSE	126 kDa	0.995744	4	100%	NA	Q91V14	Slc12a5	Solute carrier family 12 member 5	Slc12a5_Q91V14	21.1904	21.0103	21.4027	20.5449	20.1155	19.7673	20.2476	20.985	21.238	19.7833	20.8476	20.282	20.7877	21.5985	20.7234
487.1	sp|P10630|IF4A2_MOUSE Eukaryotic initiation factor 4A-II OS=Mus musculus OX=10090 GN=Eif4a2 PE=1 SV=2	IF4A2_MOUSE	46 kDa	0.996549	3	67%	NA	P10630	Eif4a2	Eukaryotic initiation factor 4A-II	Eif4a2_P10630	19.6551	19.7003	19.0933	22.0974	19.1152	19.2907	19.8665	19.5412	19.3609	21.1179	19.7266	19.7393	20.5179	20.3098	19.3365
487.2	sp|P60843|IF4A1_MOUSE Eukaryotic initiation factor 4A-I OS=Mus musculus OX=10090 GN=Eif4a1 PE=1 SV=1	IF4A1_MOUSE	46 kDa	0.996549	3	67%	NA	P60843	Eif4a1	Eukaryotic initiation factor 4A-I	Eif4a1_P60843	19.6551	19.7003	19.0933	22.0974	19.1152	19.2907	19.8665	19.5412	19.3609	21.1179	19.7266	19.7393	20.5179	20.3098	19.3365
485	sp|Q02357|ANK1_MOUSE Ankyrin-1 OS=Mus musculus OX=10090 GN=Ank1 PE=1 SV=2	ANK1_MOUSE	204 kDa	0.996615	3	67%	NA	Q02357	Ank1	Ankyrin-1	Ank1_Q02357	16.2253	16.2566	17.0275	16.9775	19.1053	17.8658	17.6887	16.2758	17.4612	18.2008	16.5748	17.2185	16.7206	17.1577	17.9399
169	sp|P84091|AP2M1_MOUSE AP-2 complex subunit mu OS=Mus musculus OX=10090 GN=Ap2m1 PE=1 SV=1	AP2M1_MOUSE	50 kDa	0.995056	9	100%	NA	P84091	Ap2m1	AP-2 complex subunit mu	Ap2m1_P84091	22.9065	23.1928	23.9043	23.5801	23.5408	23.7326	23.1802	22.8521	23.2231	23.2195	24.151	23.0715	22.9952	23.5443	23.3697
