# Supplementary material for: Mapping the chaperonin TRiC/CCT interactome in mouse photoreceptors reveals functional significance for energy metabolism
Source: PLoS One. 2026 Jul 29;21(7):e0345843. doi: 10.1371/journal.pone.0345843 (PMC13419182; doi:10.1371/journal.pone.0345843)
Supplement: S4 Table — (XLSX) [file pone.0345843.s004.xlsx]

## Sheet: Proteomic-Data_129EvPhlps
						Raw_Intensities_129.E								Raw_Intensities_Phlps								Normalized_intensities_ to_TRiC-129.E								Normalized_intensities_ to_TriC-Phlps
Accession	Unique.peptides	Confidence.score	Power	Mass	Description	X129.EL1_1	X129.EL1_2	X129.EL1_3	X129.EL1_4	X129.EL1_5	X129.EL1_6	X129.EL1_7	X129.EL1_8	Phlps.L5_1	Phlps.L5_2	Phlps.L5_3	Phlps.L5_4	Phlps.L5_5	Phlps.L5_6	Phlps.L5_7	Phlps.L5_8	X129.EL1_1_norm	X129.EL1_2_norm	X129.EL1_3_norm	X129.EL1_4_norm	X129.EL1_5_norm	X129.EL1_6_norm	X129.EL1_7_norm	X129.EL1_8_norm	Phlps.L5_1_norm	Phlps.L5_2_norm	Phlps.L5_3_norm	Phlps.L5_4_norm	Phlps.L5_5_norm	Phlps.L5_6_norm	Phlps.L5_7_norm	Phlps.L5_8_norm	avg_129E	avg_PhLPs	log2FC	t_statistic	PEP_q.Value	Adjusted_P_value	GeneName
TRY2_MOUSE	2	111.25	1	26871	Anionic trypsin-2 OS=Mus musculus OX=10090 GN=Prss2 PE=1 SV=1	841500	1.00979e+06	773934	729090	667962	639845	1.18594e+06	1.1661e+06	189179	217721	173429	218007	260095	285270	150690	205891	0.427288	0.513515	0.614205	0.535726	0.460167	0.449794	0.666203	0.619531	0.00339507	0.0040135	0.00334676	0.0040697	0.00344074	0.00382577	0.00252487	0.00335018	0.535804	0.00349582	-7.25993	16.9005	3.72e-08	6.21561e-07	Prss2
PERM_MOUSE	1	41.83	1	82042	Myeloperoxidase OS=Mus musculus OX=10090 GN=Mpo PE=1 SV=2	2.34027e+07	2.63277e+07	1.97116e+07	2.70981e+07	2.3599e+07	1.87418e+07	2.48719e+07	2.20401e+07	1.00616e+07	1.01381e+07	1.58918e+07	1.52813e+07	1.12482e+07	1.21493e+07	1.07449e+07	1.27315e+07	11.8832	13.3886	15.6434	19.9114	16.2576	13.175	13.9719	11.7096	0.180569	0.186888	0.306673	0.285269	0.1488	0.162934	0.180033	0.207162	14.4926	0.207291	-6.12751	14.881	3.95e-06	1.47121e-06	Mpo
KCRU_MOUSE	1	32.77	0.366845	47373	Creatine kinase U-type, mitochondrial OS=Mus musculus OX=10090 GN=Ckmt1 PE=1 SV=1	35615	41059.9	37868.8	30831.8	27335	24428.7	37983.7	33318.1	26514.7	26252.8	33326.2	34695	22024.9	24501.8	140.458	185.549	0.0180842	0.0208805	0.0300532	0.0226548	0.0188314	0.0171727	0.0213375	0.0177014	0.000475843	0.000483948	0.000643113	0.00064768	0.000291362	0.000328595	2.35342e-06	3.01917e-06	0.0208395	0.000359489	-5.85723	13.7737	0.0591465	2.3529e-06	Ckmt1
SMD3_MOUSE	1	48.79	0.428423	14021	Small nuclear ribonucleoprotein Sm D3 OS=Mus musculus OX=10090 GN=Snrpd3 PE=1 SV=1	20394.3	22213.4	16203.3	23797.8	23298.1	19270.2	17258.5	18343.6	22920.9	23374.4	6490.27	7084.39	6145.76	8599.1	1	1	0.0103556	0.0112963	0.0128591	0.0174863	0.0160503	0.0135465	0.00969499	0.00974568	0.000411347	0.000430887	0.000125246	0.00013225	8.13009e-05	0.000115323	1.67553e-08	1.62716e-08	0.0126294	0.000162048	-6.28421	12.0187	0.0455219	5.97481e-06	Snrpd3
HNRPD_MOUSE	1	34.47	0.477359	38501	Heterogeneous nuclear ribonucleoprotein D0 OS=Mus musculus OX=10090 GN=Hnrnpd PE=1 SV=2	74163.5	91622.7	80517.9	87126.6	66907.1	58162.1	84245	65308	94638	83836.6	94567.4	63320.1	11678.2	16792.4	31179.6	28457.2	0.037658	0.0465936	0.0639001	0.0640196	0.0460931	0.0408864	0.0473249	0.0346971	0.00169841	0.00154546	0.00182492	0.00118205	0.000154489	0.000225204	0.000522424	0.000463044	0.0476466	0.000951999	-5.64527	11.9688	0.0373743	6.08714e-06	Hnrnpd
PSDE_MOUSE	1	49.87	0.999809	34726	26S proteasome non-ATPase regulatory subunit 14 OS=Mus musculus OX=10090 GN=Psmd14 PE=1 SV=2	41018.4	45796.7	50201.6	48130.6	49135.8	41698.7	41110.2	38197.5	7576.98	6467.94	270.78	7150.47	186.366	5182.62	1320.78	694.515	0.0208279	0.0232893	0.0398407	0.0353658	0.0338502	0.0293131	0.0230938	0.0202937	0.000135979	0.000119231	5.22539e-06	0.000133484	2.46539e-06	6.95044e-05	2.21301e-05	1.13009e-05	0.0282343	6.2415e-05	-8.82134	10.7155	7.31e-05	1.353e-05	Psmd14
RLA0_MOUSE	6	299.08	0.971568	34366	60S acidic ribosomal protein P0 OS=Mus musculus OX=10090 GN=Rplp0 PE=1 SV=3	289047	285007	366003	365244	245288	259319	464851	440390	149720	149345	11859.8	57310.3	48098.3	48774.2	1177.51	4821.67	0.146769	0.144937	0.290465	0.268377	0.168982	0.182295	0.261132	0.233972	0.00268693	0.00275304	0.000228865	0.00106986	0.000636282	0.000654113	1.97296e-05	7.84563e-05	0.212116	0.00101591	-7.70594	10.2559	0.0012127	1.80179e-05	Rplp0
PSD11_MOUSE	3	155.13	0.999793	47692	26S proteasome non-ATPase regulatory subunit 11 OS=Mus musculus OX=10090 GN=Psmd11 PE=1 SV=3	86201.1	93770.4	106242	109103	123881	116467	92538	77331.2	22383.4	24751	2874.01	8568.27	3885.14	19061.9	667.797	1248.72	0.0437703	0.0476857	0.084315	0.0801676	0.0853433	0.0818735	0.0519835	0.0410849	0.0004017	0.000456264	5.54613e-05	0.000159951	5.13957e-05	0.00025564	1.11891e-05	2.03186e-05	0.064528	0.00017649	-8.5142	9.11375	7.42e-05	3.92706e-05	Psmd11
CAPZB_MOUSE	1	68.49	0.996258	31611	F-actin-capping protein subunit beta OS=Mus musculus OX=10090 GN=Capzb PE=1 SV=3	31556.1	36720.4	44964	60783.8	41267.4	41521.4	64046.6	68028.5	16376	18687.8	3372.67	2890.3	1825.01	32064.2	5947.44	8158.01	0.0160232	0.0186737	0.0356841	0.0446632	0.0284296	0.0291885	0.0359784	0.0361425	0.00029389	0.000344493	6.50842e-05	5.39556e-05	2.41426e-05	0.000430015	9.96513e-05	0.000132744	0.0305979	0.000180497	-7.40531	8.96367	0.000292486	4.36588e-05	Capzb
1433E_MOUSE	2	76.73	0.0538004	29326	14-3-3 protein epsilon OS=Mus musculus OX=10090 GN=Ywhae PE=1 SV=1	4696	4475.82	6676.34	6301.57	5197.44	3987.16	5649.46	4083.24	76502.9	52441.3	1607.3	2731.69	1370.95	1871.58	1566.05	2389.51	0.00238449	0.00227612	0.00529843	0.00463031	0.00358058	0.00280287	0.0031736	0.00216936	0.00137295	0.000966711	3.1017e-05	5.09946e-05	1.81359e-05	2.50998e-05	2.62397e-05	3.88811e-05	0.00328947	0.000316253	-3.3787	6.62019	0.308987	6.15365e-05	Ywhae
CCAR1_MOUSE	4	176.72	0.773616	132663	Cell division cycle and apoptosis regulator protein 1 OS=Mus musculus OX=10090 GN=Ccar1 PE=1 SV=1	210185	226930	320592	356969	369555	287036	281957	315940	170744	154879	187001	132900	167374	164219	12936.6	119274	0.106726	0.115402	0.254426	0.262296	0.254591	0.201779	0.15839	0.167854	0.00306424	0.00285506	0.00360866	0.00248094	0.00221415	0.00220235	0.000216757	0.00194077	0.190183	0.00232287	-6.35534	8.44916	0.00966112	6.40182e-05	Ccar1
PSMD3_MOUSE	2	127.84	0.999999	60794	26S proteasome non-ATPase regulatory subunit 3 OS=Mus musculus OX=10090 GN=Psmd3 PE=1 SV=3	41939.8	41933	65204.7	67251.1	69792	72089.2	52118	61620.8	4500.79	7253.13	548.866	3767.55	5958.23	8026.05	358.611	2554.3	0.0212958	0.0213245	0.0517473	0.0494153	0.0480806	0.0506768	0.0292774	0.0327381	8.07728e-05	0.000133705	1.05918e-05	7.03319e-05	7.88201e-05	0.000107638	6.00864e-06	4.15625e-05	0.0380695	6.61788e-05	-9.16805	8.06813	1.5e-05	8.63308e-05	Psmd3
E41L2_MOUSE	4	166.64	0.537455	110386	Band 4,1-like protein 2 OS=Mus musculus OX=10090 GN=Epb41l2 PE=1 SV=2	40871.3	48393.1	52827.9	71413.8	57291.9	54146.8	42665.3	41540.6	296161	329721	215.244	6454.47	5703.92	5064.52	764.652	361.986	0.0207532	0.0246097	0.0419249	0.052474	0.0394691	0.0380638	0.0239674	0.0220699	0.00531501	0.00607813	4.15369e-06	0.000120491	7.54558e-05	6.79205e-05	1.2812e-05	5.89008e-06	0.0329165	0.00145998	-4.49479	7.45917	0.0291987	8.7197e-05	Epb41l2
SF3B1_MOUSE	2	107.41	0.765837	146465	Splicing factor 3B subunit 1 OS=Mus musculus OX=10090 GN=Sf3b1 PE=1 SV=1	24663.6	28210.2	42301.4	44650.8	47972.2	37100.1	35537.4	30612.6	24810.1	27000.4	3839.9	11166.5	8056.42	8670.11	49.606	736.863	0.0125234	0.0143459	0.033571	0.0328088	0.0330486	0.0260804	0.0199632	0.016264	0.00044525	0.000497729	7.41006e-05	0.000208454	0.000106577	0.000116275	8.31164e-07	1.19899e-05	0.0235757	0.000182651	-7.01207	7.42896	0.0100977	0.000145137	Sf3b1
PGK1_MOUSE	5	320	0.052343	44921	Phosphoglycerate kinase 1 OS=Mus musculus OX=10090 GN=Pgk1 PE=1 SV=4	15362.9	13009.5	4620.68	3769.99	7162.18	8239.9	8514.12	4589.75	64466.5	71927.4	2429.55	5627.31	2392.72	1399.04	919.456	1222.33	0.00780082	0.00661581	0.00366704	0.00277014	0.00493411	0.00579244	0.00478283	0.00243846	0.00115694	0.00132592	4.68843e-05	0.00010505	3.16528e-05	1.87626e-05	1.54058e-05	1.98892e-05	0.00485021	0.000340063	-3.83417	6.56221	0.313696	0.000153526	Pgk1
PRS8_MOUSE	2	69.17	1	45768	26S proteasome regulatory subunit 8 OS=Mus musculus OX=10090 GN=Psmc5 PE=1 SV=1	28402.1	27388.5	30895.2	46601	51808.5	39483.1	27674.1	31601.4	3997.56	4039.36	2480.01	1803.89	1829.75	7457.04	704.284	648.085	0.0144217	0.0139281	0.0245189	0.0342419	0.0356915	0.0277556	0.015546	0.0167893	7.17415e-05	7.44621e-05	4.78581e-05	3.36746e-05	2.42054e-05	0.000100007	1.18005e-05	1.05454e-05	0.0228616	4.67868e-05	-8.93261	7.20022	2.27e-06	0.0001774	Psmc5
DDX5_MOUSE	4	223.98	0.0872608	69760	Probable ATP-dependent RNA helicase DDX5 OS=Mus musculus OX=10090 GN=Ddx5 PE=1 SV=2	76504.5	84965.1	128633	143391	115857	114182	98789.7	87547.6	304447	358192	162329	207868	70135.9	91423.5	2383.82	12015.6	0.0388467	0.0432079	0.102085	0.105362	0.0798156	0.0802667	0.0554954	0.0465126	0.00546371	0.00660297	0.00313256	0.00388043	0.000927812	0.00122608	3.99416e-05	0.000195513	0.0689489	0.00268363	-4.68327	7.03661	0.224183	0.000188872	Ddx5
AL1L1_MOUSE	32	2233.86	0.99995	99502	Cytosolic 10-formyltetrahydrofolate dehydrogenase OS=Mus musculus OX=10090 GN=Aldh1l1 PE=1 SV=1	4.25442e+06	4.07847e+06	8.8023e+06	8.99844e+06	7.414e+06	7.04825e+06	8.10674e+06	7.6664e+06	3.08573e+06	2.92373e+06	3.70134e+06	3.73287e+06	3.45479e+06	3.37301e+06	2.81605e+06	2.92473e+06	2.16027	2.07406	6.98562	6.61194	5.1076	4.95474	4.55399	4.07304	0.0553776	0.0538964	0.0714268	0.0696844	0.0457026	0.0452355	0.0471838	0.0475901	4.56516	0.0545122	-6.38794	7.08059	4.91e-05	0.000196935	Aldh1l1
PI4KA_MOUSE	3	124.63	0.999972	239569	Phosphatidylinositol 4-kinase alpha OS=Mus musculus OX=10090 GN=Pi4ka PE=1 SV=2	55552.6	56509.6	61156.8	76105.3	71966.3	69084.4	35840.3	35271.5	10082.2	10038.3	5206.45	7010.17	11144.2	11152.2	689.651	3247.32	0.0282079	0.0287373	0.0485349	0.0559212	0.0495785	0.0485646	0.0201334	0.0187392	0.000180938	0.000185047	0.000100472	0.000130865	0.000147424	0.000149562	1.15553e-05	5.2839e-05	0.0373021	0.000119838	-8.28203	7.07699	4.24e-05	0.000197591	Pi4ka
MTAP2_MOUSE	17	829	0.996706	199409	Microtubule-associated protein 2 OS=Mus musculus OX=10090 GN=Map2 PE=1 SV=2	452630	518302	673953	759975	1.0875e+06	1.08058e+06	894790	730843	264441	276545	186984	191461	203606	257616	27587.3	52808.4	0.229832	0.263576	0.534858	0.558421	0.749192	0.759618	0.502651	0.388285	0.00474574	0.00509787	0.00360834	0.00357415	0.00269346	0.0034549	0.000462234	0.000859276	0.498304	0.003062	-7.34641	7.06078	0.000284316	0.000200336	Map2
EIF3F_MOUSE	4	196.14	0.99993	38074	Eukaryotic translation initiation factor 3 subunit F OS=Mus musculus OX=10090 GN=Eif3f PE=1 SV=2	169630	197024	237179	243616	162391	144938	130882	127880	32865.1	37560.7	4612.45	13999.7	10332.2	26716.7	1104.45	2309.58	0.0861329	0.100194	0.188228	0.179006	0.111873	0.101888	0.0735234	0.0679408	0.000589809	0.000692399	8.9009e-05	0.000261344	0.000136682	0.000358298	1.85054e-05	3.75806e-05	0.113598	0.000272953	-8.70107	7.01537	5.3e-05	0.000208627	Eif3f
TCPA_MOUSE	42	3597.72	1	60867	T-complex protein 1 subunit alpha OS=Mus musculus OX=10090 GN=Tcp1 PE=1 SV=3	1.24124e+06	1.25572e+06	1.05974e+06	1.18628e+06	1.33559e+06	1.25135e+06	1.25517e+06	1.27222e+06	6.16425e+07	5.86959e+07	5.30275e+07	5.57597e+07	7.77602e+07	8.0054e+07	5.74115e+07	5.98746e+07	0.630264	0.63858	0.841023	0.871666	0.920102	0.879668	0.705096	0.675911	1.10626	1.08201	1.0233	1.04091	1.02867	1.07361	0.961947	0.974255	0.770289	1.03637	0.428068	-5.8014	0	0.000215183	Tcp1
EIF3M_MOUSE	2	104.98	1	42946	Eukaryotic translation initiation factor 3 subunit M OS=Mus musculus OX=10090 GN=Eif3m PE=1 SV=1	47636.2	53812.4	77851.6	80544.9	75388.7	63820.5	42720.2	48706.9	12223	21072.3	3994.51	5846.08	10333.8	11167.2	7741.08	10017	0.0241882	0.0273656	0.0617841	0.0591834	0.0519362	0.0448641	0.0239982	0.0258772	0.000219358	0.000388449	7.70842e-05	0.000109134	0.000136703	0.000149763	0.000129704	0.000162992	0.0398996	0.000171649	-7.86077	6.86795	1.13e-06	0.000238025	Eif3m
SF3B3_MOUSE	3	195.53	0.998857	136548	Splicing factor 3B subunit 3 OS=Mus musculus OX=10090 GN=Sf3b3 PE=1 SV=1	61256	67808.7	142263	147990	133391	114108	122715	126200	31882.4	33381.4	8555.08	41308.3	26460.2	24225.9	2895.92	11227.2	0.0311039	0.0344833	0.112902	0.108741	0.0918945	0.0802149	0.0689354	0.0670479	0.000572172	0.000615357	0.000165092	0.000771135	0.000350037	0.000324895	4.85221e-05	0.000182685	0.0744154	0.000378737	-7.61826	6.84373	0.000162604	0.000243217	Sf3b3
MTMR1_MOUSE	6	244.5	0.994574	76007	Myotubularin-related protein 1 OS=Mus musculus OX=10090 GN=Mtmr1 PE=1 SV=1	193577	176074	430808	394846	419661	405769	384234	370000	145613	140651	91221.6	99158.3	224663	206996	64127.3	124372	0.0982923	0.0895403	0.341895	0.290128	0.28911	0.285245	0.215845	0.196575	0.00261322	0.00259278	0.00176035	0.00185107	0.00297202	0.00277603	0.00107447	0.00202373	0.225829	0.00220796	-6.67637	6.77889	0.000371465	0.000258009	Mtmr1
MAP1B_MOUSE	19	965.7	0.999774	271343	Microtubule-associated protein 1B OS=Mus musculus OX=10090 GN=Map1b PE=1 SV=2	979740	1.01841e+06	1.50862e+06	1.75184e+06	1.89458e+06	1.65575e+06	1.07626e+06	1.09914e+06	587829	515539	324034	260645	257463	323453	60457.5	117250	0.497482	0.5179	1.19726	1.28723	1.3052	1.16395	0.604593	0.583958	0.0105494	0.00950353	0.00625307	0.00486567	0.00340592	0.00433785	0.00101298	0.00190784	0.894697	0.00522953	-7.41857	6.76811	7.57e-05	0.000260473	Map1b
PCLO_MOUSE	1	48.96	0.894015	552378	Protein piccolo OS=Mus musculus OX=10090 GN=Pclo PE=1 SV=4	21712.6	28447.1	35125.8	38180.3	33982.5	35028.8	29269.1	13155.2	4244.14	5676.82	1	5204.49	81.1401	7364.48	1	1	0.011025	0.0144664	0.0278763	0.0280544	0.023411	0.0246244	0.016442	0.00698915	7.61668e-05	0.000104647	1.92976e-08	9.71564e-05	1.07338e-06	9.87654e-05	1.67553e-08	1.62716e-08	0.0191111	4.72327e-05	-8.66041	6.7496	0.00366666	0.000265014	Pclo
FRMD3_MOUSE	1	34.29	0.0524935	69373	FERM domain-containing protein 3 OS=Mus musculus OX=10090 GN=Frmd3 PE=2 SV=1	8897.42	8347.34	8063.59	6931.19	6596.8	6149.98	6670.29	6010.37	4325.74	4438.37	192610	192199	1720.6	2141.01	3065.83	2054.37	0.00451784	0.00424494	0.00639937	0.00509295	0.00454461	0.00432328	0.00374706	0.00319321	7.76312e-05	8.18176e-05	0.00371689	0.00358793	2.27615e-05	2.87131e-05	5.1369e-05	3.34279e-05	0.00450791	0.000950069	-2.24635	5.23993	0.313696	0.000267534	Frmd3
ACTB_MOUSE	24	1666.1	0.99149	42052	Actin, cytoplasmic 1 OS=Mus musculus OX=10090 GN=Actb PE=1 SV=1	1.05964e+07	1.05149e+07	2.19097e+07	2.26781e+07	1.84711e+07	1.79753e+07	3.52509e+07	3.4937e+07	8.32394e+06	7.94051e+06	6.61654e+06	6.72188e+06	8.88818e+06	9.13448e+06	1.03762e+07	1.17669e+07	5.38055	5.34723	17.3879	16.6636	12.7249	12.6362	19.8023	18.5615	0.149384	0.146377	0.127683	0.125483	0.11758	0.122503	0.173857	0.191467	13.563	0.144292	-6.55455	6.70675	0.000498403	0.000275669	Actb
H2A1B_MOUSE	9	392.76	0.141941	14127	Histone H2A type 1-B OS=Mus musculus OX=10090 GN=Hist1h2ab PE=1 SV=1	4.3715e+06	4.19839e+06	8.24044e+06	8.6245e+06	9.92163e+06	8.51022e+06	6.82958e+06	7.18065e+06	1.07925e+07	1.06971e+07	6.41531e+06	6.79817e+06	4.54934e+06	5.13682e+06	3.30342e+06	2.97604e+06	2.21972	2.13504	6.53973	6.33718	6.83513	5.98246	3.83654	3.81497	0.193687	0.197192	0.1238	0.126907	0.0601822	0.0688902	0.0553498	0.0484249	4.71259	0.109304	-5.4301	6.68508	0.163547	0.000278871	Hist1h2ab
HSP7C_MOUSE	12	634.76	0.565352	71055	Heat shock cognate 71 kDa protein OS=Mus musculus OX=10090 GN=Hspa8 PE=1 SV=1	325155	313667	710753	701726	794308	662945	643855	622255	840766	794158	304198	328380	200403	240367	62849.2	94021.7	0.165104	0.159512	0.564063	0.51562	0.547208	0.466033	0.361687	0.330594	0.0150887	0.0146396	0.00587028	0.00613013	0.00265109	0.00322357	0.00105306	0.00152988	0.388728	0.00627329	-5.95339	6.65741	0.0265601	0.000285567	Hspa8
COF1_MOUSE	1	55.9	0.936138	18776	Cofilin-1 OS=Mus musculus OX=10090 GN=Cfl1 PE=1 SV=3	19475	30320.9	32600.6	43458.2	40128.9	31926.1	80264.3	68716.5	19325.9	15578	15926.3	8712.11	19134.7	29290.6	18154.1	26691.4	0.00988879	0.0154193	0.0258723	0.0319325	0.0276453	0.0224432	0.0450887	0.036508	0.000346829	0.000287167	0.000307339	0.000162636	0.000253128	0.000392817	0.000304178	0.000434311	0.0268498	0.000311051	-6.43162	6.65267	0.00223971	0.000289668	Cfl1
RS27A_MOUSE	4	238.31	0.555581	18282	Ubiquitin-40S ribosomal protein S27a OS=Mus musculus OX=10090 GN=Rps27a PE=1 SV=2	1.90935e+06	1.87627e+06	2.84206e+06	3.4245e+06	3.21973e+06	3.35091e+06	2.06217e+06	1.95455e+06	2.18775e+06	2.57929e+06	2.12251e+06	2.20654e+06	1.68275e+06	1.65728e+06	722111	1.19516e+06	0.969509	0.954152	2.2555	2.51628	2.21811	2.35561	1.15843	1.03842	0.0392621	0.047547	0.0409592	0.0411913	0.0222607	0.0222258	0.0120992	0.0194471	1.68325	0.0306241	-5.78044	6.61714	0.0270466	0.000298623	Rps27a
RS25_MOUSE	1	59.26	0.153093	13791	40S ribosomal protein S25 OS=Mus musculus OX=10090 GN=Rps25 PE=1 SV=1	5732.16	6299.84	10945.1	11095.2	15503.3	15154.9	16160	23009.4	17439.2	16540.9	20837.1	1865.35	8498.21	10513.9	11630.9	1249.9	0.00291062	0.00320371	0.00868621	0.00815259	0.0106804	0.0106535	0.00907795	0.0122245	0.000312969	0.000304917	0.000402105	3.4822e-05	0.000112421	0.000141002	0.000194879	2.03378e-05	0.00819869	0.000190432	-5.42805	6.59975	0.155252	0.000300129	Rps25
EIF3K_MOUSE	1	64.28	0.999927	25356	Eukaryotic translation initiation factor 3 subunit K OS=Mus musculus OX=10090 GN=Eif3k PE=1 SV=1	60717.5	55071.9	60597.3	88683.4	65420.7	49509.4	30162.3	40799	12385.8	13015.7	8552.92	20746.1	7702.56	11081.6	3636.28	1609.23	0.0308305	0.0280061	0.0480908	0.0651635	0.0450691	0.0348039	0.0169438	0.0216759	0.000222281	0.000239934	0.00016505	0.000387284	0.000101895	0.000148616	6.09269e-05	2.61848e-05	0.0363229	0.000169022	-7.74753	6.48861	5.3e-05	0.000337581	Eif3k
ADDG_MOUSE	4	190.05	0.996486	79070	Gamma-adducin OS=Mus musculus OX=10090 GN=Add3 PE=1 SV=2	46897.1	51604.4	111534	112198	126832	109727	191169	199800	28431.4	28578.5	11436	14739.4	28929.8	36527.1	2283.01	18385.7	0.0238129	0.0262428	0.0885146	0.0824419	0.0873762	0.077135	0.10739	0.10615	0.000510239	0.00052682	0.000220687	0.000275152	0.000382706	0.000489867	3.82526e-05	0.000299165	0.0748829	0.000342861	-7.77087	6.47883	0.000291169	0.000340785	Add3
COR1C_MOUSE	1	37.91	0.948509	53771	Coronin-1C OS=Mus musculus OX=10090 GN=Coro1c PE=1 SV=2	23597.8	27308.3	66865.2	57041.9	43270.1	35856.6	55922.3	61639.2	15380	17379.6	7034.19	6484.48	19377.5	18815.5	939.905	17257.8	0.0119822	0.0138873	0.0530651	0.0419137	0.0298093	0.0252062	0.0314145	0.0327479	0.000276015	0.000320378	0.000135743	0.000121051	0.00025634	0.000252335	1.57484e-05	0.000280813	0.0300033	0.000207303	-7.17724	6.20606	0.00185117	0.000442425	Coro1c
U5S1_MOUSE	6	231.99	1	110261	116 kDa U5 small nuclear ribonucleoprotein component OS=Mus musculus OX=10090 GN=Eftud2 PE=1 SV=1	95296.1	87972.1	146554	169163	166641	166563	82758.9	92786.9	19059.2	29127	4146.43	14769.4	14595.8	15494	5505.95	4066.44	0.0483885	0.0447371	0.116307	0.124299	0.114801	0.11709	0.04649	0.0492962	0.000342042	0.000536932	8.0016e-05	0.000275712	0.000193085	0.000207791	9.22538e-05	6.61675e-05	0.0826761	0.00022425	-8.52622	6.13385	3.81e-06	0.000474936	Eftud2
MTMR5_MOUSE	25	1457.36	0.952608	210614	Myotubularin-related protein 5 OS=Mus musculus OX=10090 GN=Sbf1 PE=1 SV=2	1.10082e+06	927295	2.59322e+06	2.70167e+06	1.9706e+06	1.93976e+06	2.02168e+06	2.11654e+06	990955	939969	696560	1.02672e+06	1.2096e+06	1.27558e+06	384689	686594	0.558964	0.471564	2.05801	1.98516	1.35757	1.3636	1.13569	1.12449	0.017784	0.0173275	0.0134419	0.0191665	0.0160015	0.0171069	0.00644558	0.011172	1.25688	0.0148057	-6.40755	6.08941	0.00172228	0.000496029	Sbf1
H12_MOUSE	10	659.43	0.0692165	21254	Histone H1,2 OS=Mus musculus OX=10090 GN=Hist1h1c PE=1 SV=2	6.16309e+06	6.44431e+06	1.0609e+07	1.29331e+07	1.46675e+07	1.35815e+07	8.43339e+06	8.44527e+06	1.72907e+07	1.56239e+07	9.637e+06	9.58386e+06	9.11696e+06	8.91816e+06	3.13773e+06	5.50796e+06	3.12943	3.27717	8.41943	9.50308	10.1046	9.54747	4.73748	4.48684	0.310304	0.288013	0.185971	0.17891	0.120606	0.119602	0.0525737	0.0896232	6.65069	0.1682	-5.30525	6.07487	0.256892	0.000499806	Hist1h1c
H10_MOUSE	4	197.61	0.357499	20848	Histone H1,0 OS=Mus musculus OX=10090 GN=H1f0 PE=2 SV=4	212219	206728	405886	379086	535765	593685	379817	395846	678211	651981	565432	597926	509563	399005	326887	334213	0.107758	0.105129	0.322117	0.278548	0.369095	0.417345	0.213363	0.210307	0.0121714	0.0120187	0.0109115	0.011162	0.0067409	0.00535108	0.0054771	0.00543817	0.252958	0.00865885	-4.86858	6.01611	0.0615385	0.000530535	H1f0
AN32A_MOUSE	5	269.38	0.634396	28691	Acidic leucine-rich nuclear phosphoprotein 32 family member A OS=Mus musculus OX=10090 GN=Anp32a PE=1 SV=1	6.83229e+06	6.65416e+06	2.32128e+06	2.73628e+06	1.74816e+06	1.39112e+06	2.99089e+06	2.82616e+06	716441	722432	2.79231e+06	1.82971e+06	1.53115e+06	1.32491e+06	2.91499e+06	1.63176e+06	3.46923	3.38389	1.8422	2.01058	1.20433	0.977924	1.68014	1.50149	0.0128575	0.0133174	0.0538847	0.0341566	0.0202552	0.0177684	0.0488416	0.0265514	2.00872	0.0284541	-6.1415	5.98606	0.0193685	0.000548662	Anp32a
ZO1_MOUSE	6	256.47	0.998915	195022	Tight junction protein ZO-1 OS=Mus musculus OX=10090 GN=Tjp1 PE=1 SV=2	101699	154925	18426	32862.9	130828	90278.2	162000	168316	20134.6	22161.3	28011.4	5988.9	8453.34	14978.1	6193.46	7766.53	0.0516398	0.0787854	0.0146231	0.0241473	0.0901289	0.0634632	0.0910037	0.0894237	0.000361342	0.000408525	0.000540552	0.0001118	0.000111827	0.000200872	0.000103773	0.000126374	0.0629019	0.000245633	-8.00045	5.83963	0.00016125	0.000637133	Tjp1
PKHB1_MOUSE	1	85.63	1	27722	Pleckstrin homology domain-containing family B member 1 OS=Mus musculus OX=10090 GN=Plekhb1 PE=1 SV=1	64.1194	279.486	1	51.6796	99.8719	262.243	97.8336	44.8468	35094.9	40478.8	27729.6	28624.1	57686.3	70270.7	1476.47	49351.4	3.25579e-05	0.000142129	7.93613e-07	3.79735e-05	6.8803e-05	0.00018435	5.49583e-05	2.38264e-05	0.000629825	0.000746193	0.000535114	0.000534348	0.000763119	0.000942403	2.47387e-05	0.000803025	6.8174e-05	0.000622346	3.19042	-5.48996	1.05e-05	0.000657605	Plekhb1
CAC1E_MOUSE	1	41.01	0.743	259180	Voltage-dependent R-type calcium channel subunit alpha-1E OS=Mus musculus OX=10090 GN=Cacna1e PE=1 SV=1	2.5259e+06	2.57764e+06	874626	899176	582139	449577	1.35417e+06	1.18058e+06	208695	258732	1.06379e+06	1.10874e+06	379742	499910	412494	440716	1.28257	1.31083	0.694115	0.660703	0.401042	0.316041	0.760708	0.627222	0.00374532	0.00476951	0.0205286	0.0206978	0.00502353	0.00670431	0.00691146	0.00717115	0.756654	0.00944396	-6.3241	5.78416	0.0115457	0.000672582	Cacna1e
MTMRD_MOUSE	1	67.83	0.972875	212322	Myotubularin-related protein 13 OS=Mus musculus OX=10090 GN=Sbf2 PE=1 SV=1	13454.7	13689.2	40752.4	31117.1	25916.9	27661.7	28606.2	27810.8	5418.87	5697.4	3722.89	1989.29	14602.4	9819.32	413.828	7864.61	0.00683191	0.00696149	0.0323417	0.0228645	0.0178544	0.0194454	0.0160696	0.0147754	9.72489e-05	0.000105027	7.18426e-05	3.71357e-05	0.000193172	0.000131687	6.93381e-06	0.00012797	0.0171431	9.63771e-05	-7.47472	5.78468	0.00118309	0.000673777	Sbf2
H15_MOUSE	4	262.42	0.0689163	22562	Histone H1,5 OS=Mus musculus OX=10090 GN=Hist1h1b PE=1 SV=2	1.02269e+06	1.03445e+06	1.77586e+06	2.02724e+06	2.23846e+06	2.07284e+06	1.0651e+06	1.1347e+06	2.99411e+06	2.96893e+06	1.20953e+06	1.28625e+06	1.40588e+06	1.70665e+06	508886	492837	0.519289	0.526055	1.40935	1.48959	1.5421	1.45716	0.598321	0.602849	0.0537334	0.0547298	0.0233409	0.0240114	0.0185981	0.0228879	0.00852655	0.00801925	1.01809	0.0267309	-5.25121	5.71581	0.256892	0.000716439	Hist1h1b
ROA3_MOUSE	1	31.82	0.0500258	39856	Heterogeneous nuclear ribonucleoprotein A3 OS=Mus musculus OX=10090 GN=Hnrnpa3 PE=1 SV=1	15287.7	17946	26630.6	32499.8	33090.6	31077.6	14867.4	16676.4	65417.4	41346.3	39736.5	39932.7	22914.8	28737.3	3177.38	7083.45	0.00776265	0.00912619	0.0211344	0.0238805	0.0227965	0.0218468	0.00835178	0.00885992	0.001174	0.000762184	0.000766817	0.000745455	0.000303135	0.000385398	5.32379e-05	0.000115259	0.0154698	0.000538186	-4.84521	5.6421	0.341248	0.000766449	Hnrnpa3
H4_MOUSE	17	1310.07	0.0700847	11360	Histone H4 OS=Mus musculus OX=10090 GN=H4c1 PE=1 SV=2	1.76654e+07	1.72444e+07	3.96822e+07	3.95413e+07	5.40915e+07	5.03213e+07	3.34843e+07	3.30621e+07	5.47343e+07	5.00242e+07	4.07065e+07	4.22661e+07	3.47717e+07	3.67038e+07	2.16077e+07	2.22069e+07	8.96997	8.7694	31.4923	29.0545	37.2643	35.3746	18.8099	17.5654	0.982281	0.922153	0.785535	0.789016	0.459988	0.492236	0.362044	0.361342	23.4125	0.644324	-5.18335	5.64528	0.256192	0.0007756	H4c1
H14_MOUSE	4	254.41	0.0860123	21964	Histone H1,4 OS=Mus musculus OX=10090 GN=Hist1h1e PE=1 SV=2	1.85331e+06	2.11356e+06	3.27622e+06	3.91692e+06	4.31059e+06	4.05532e+06	2.06787e+06	1.98391e+06	4.52565e+06	4.22947e+06	2.63564e+06	2.43205e+06	2.15709e+06	2.34502e+06	1.73663e+06	1.32668e+06	0.941055	1.07482	2.60005	2.8781	2.96962	2.85079	1.16163	1.05402	0.0812189	0.0779667	0.0508613	0.0454011	0.0285357	0.0314492	0.0290978	0.0215872	1.94126	0.0457647	-5.40661	5.63064	0.225694	0.000787048	Hist1h1e
SFPQ_MOUSE	12	684.88	0.110981	75508	Splicing factor, proline- and glutamine-rich OS=Mus musculus OX=10090 GN=Sfpq PE=1 SV=1	1.04374e+06	954404	1.73886e+06	1.78157e+06	1.01182e+06	912829	920441	973829	1.93561e+06	1.637e+06	3.00865e+06	2.88139e+06	1.02748e+06	1.0777e+06	605428	620441	0.529978	0.48535	1.37998	1.30907	0.697052	0.641695	0.51706	0.51738	0.0347372	0.0301767	0.0580595	0.0537893	0.0135922	0.0144531	0.0101441	0.0100956	0.759696	0.028131	-4.75519	5.60881	0.193277	0.000792968	Sfpq
MYO5A_MOUSE	9	336.56	0.999839	217055	Unconventional myosin-Va OS=Mus musculus OX=10090 GN=Myo5a PE=1 SV=2	102784	102346	140688	174939	300256	245822	154535	145686	47736.8	32843.1	19466.1	16283.8	41399.8	63529.2	5071.12	19260.1	0.0521905	0.0520467	0.111652	0.128543	0.20685	0.172806	0.0868104	0.0774005	0.000856701	0.000605434	0.000375648	0.000303984	0.000547668	0.000851993	8.49682e-05	0.000313393	0.111037	0.000492474	-7.81678	5.58183	6.91e-05	0.000831489	Myo5a
PSMD1_MOUSE	2	74.83	0.999999	106689	26S proteasome non-ATPase regulatory subunit 1 OS=Mus musculus OX=10090 GN=Psmd1 PE=1 SV=1	31488.4	28608.8	53747.9	54472	66866.4	52573.3	16816.2	41789.2	4006.63	3693.33	1105.89	604.532	2531.17	6468.26	208.503	609.445	0.0159888	0.0145486	0.042655	0.0400254	0.0460651	0.0369577	0.00944653	0.0222019	7.19045e-05	6.80833e-05	2.13411e-05	1.12853e-05	3.34842e-05	8.67461e-05	3.49354e-06	9.91664e-06	0.0284861	3.82818e-05	-9.53938	5.55786	1.21e-05	0.000852798	Psmd1
CAZA2_MOUSE	1	56.96	0.900821	33118	F-actin-capping protein subunit alpha-2 OS=Mus musculus OX=10090 GN=Capza2 PE=1 SV=3	20926.8	20101	54453.5	55718.3	30309.8	29381.4	42407.1	42333.4	14769.8	17791.9	16.1647	7755.32	82.0357	0	0.484245	785.357	0.010626	0.0102221	0.043215	0.0409411	0.0208808	0.0206544	0.0238223	0.0224911	0.000265065	0.000327979	3.11939e-07	0.000144775	1.08523e-06	0	8.11368e-09	1.2779e-05	0.0241066	9.40003e-05	-8.00255	5.55028	0.00341801	0.000858942	Capza2
EIF3A_MOUSE	8	517.91	1	162237	Eukaryotic translation initiation factor 3 subunit A OS=Mus musculus OX=10090 GN=Eif3a PE=1 SV=5	434335	329218	931721	920128	846378	857970	546917	514153	73863.2	74447.7	38001.8	62652.6	134253	129277	12034.7	91291.5	0.220542	0.167419	0.739426	0.676099	0.58308	0.60313	0.307232	0.273161	0.00132557	0.00137238	0.000733341	0.00116959	0.001776	0.00173374	0.000201646	0.00148546	0.446261	0.00122472	-8.5093	5.54985	1.18e-05	0.000860017	Eif3a
ACTZ_MOUSE	2	103.25	0.957451	42701	Alpha-centractin OS=Mus musculus OX=10090 GN=Actr1a PE=1 SV=1	52404.6	30418.4	114284	101492	174019	167552	144548	127376	14091	18182.7	161.381	599.894	22003	20940.8	255.275	23431.4	0.0266095	0.0154689	0.0906977	0.0745749	0.119884	0.117785	0.0812004	0.0676727	0.000252882	0.000335182	3.11425e-06	1.11987e-05	0.000291073	0.000280838	4.27721e-06	0.000381266	0.0742365	0.000194979	-8.57267	5.52287	0.00164737	0.000884767	Actr1a
EIF3E_MOUSE	5	212.17	0.99993	52587	Eukaryotic translation initiation factor 3 subunit E OS=Mus musculus OX=10090 GN=Eif3e PE=1 SV=1	126760	108231	193127	225114	201648	171808	84840.2	84791.5	38205.1	21675.7	29052.2	16101.8	17479.5	22764.9	1997.77	14426.5	0.0643646	0.0550397	0.153268	0.165411	0.138918	0.120777	0.0476592	0.0450484	0.000685642	0.000399572	0.000560636	0.000300585	0.000231232	0.000305301	3.34732e-05	0.000234741	0.0988107	0.000343898	-8.16654	5.47674	5.3e-05	0.000929084	Eif3e
AP3B2_MOUSE	10	570.72	0.997749	119745	AP-3 complex subunit beta-2 OS=Mus musculus OX=10090 GN=Ap3b2 PE=1 SV=2	225019	241576	529968	544448	461381	481504	269806	278485	156454	169432	16717.8	40519.6	73150.2	95492.4	15854.7	15247	0.114258	0.12285	0.42059	0.400053	0.317851	0.338485	0.151564	0.147954	0.00280778	0.00312334	0.000322613	0.000756413	0.000967688	0.00128065	0.000265651	0.000248093	0.251701	0.00122153	-7.68688	5.43979	0.00023106	0.000965974	Ap3b2
LYZ1_MOUSE	1	61.33	0.999888	17240	Lysozyme C-1 OS=Mus musculus OX=10090 GN=Lyz1 PE=1 SV=1	43110.5	41696	20682.7	15817.4	14330.1	9493.98	4566.29	24455.2	2135.54	1126.99	345.014	1085.24	138.369	4344.01	103.033	118.474	0.0218902	0.021204	0.016414	0.0116224	0.00987215	0.00667402	0.00256513	0.0129927	3.83252e-05	2.07751e-05	6.65794e-06	2.02591e-05	1.83045e-06	5.82578e-05	1.72634e-06	1.92775e-06	0.0129043	1.872e-05	-9.42906	5.40301	5.94e-05	0.00100518	Lyz1
PRPS1_MOUSE	2	101.53	0.290585	35325	Ribose-phosphate pyrophosphokinase 1 OS=Mus musculus OX=10090 GN=Prps1 PE=1 SV=4	7392.69	23914.9	47391.2	38122.4	59616.8	72740.8	80209.8	60972.6	18322.8	19569.4	11345.6	22365	36206.3	32892.7	91501.4	3978.83	0.00375378	0.0121616	0.0376103	0.0280118	0.0410707	0.0511349	0.0450581	0.0323938	0.000328828	0.000360745	0.000218942	0.000417505	0.000478965	0.000441125	0.00153313	6.4742e-05	0.0313994	0.000480498	-6.03006	5.37011	0.0803396	0.00103629	Prps1
H3C_MOUSE	3	122.62	0.190922	15363	Histone H3,3C OS=Mus musculus OX=10090 GN=H3f3c PE=3 SV=3	4.38576e+06	3.60035e+06	1.093e+07	1.20252e+07	1.38904e+07	1.36445e+07	9.39632e+06	9.10486e+06	2.61398e+07	1.96412e+07	1.01375e+07	9.65045e+06	1.12578e+07	1.16068e+07	7.05281e+06	6.97941e+06	2.22696	1.83091	8.67421	8.83598	9.56927	9.59171	5.27841	4.83727	0.469114	0.362069	0.195629	0.180153	0.148927	0.15566	0.118172	0.113566	6.35559	0.217911	-4.86621	5.36004	0.127693	0.00104201	H3f3c
ROAA_MOUSE	1	65.91	0.123289	30926	Heterogeneous nuclear ribonucleoprotein A/B OS=Mus musculus OX=10090 GN=Hnrnpab PE=1 SV=1	7509.72	10158.1	13349.7	15514.7	10022.2	9862.98	5906.57	5108.79	47988.9	51446.1	572.162	6611.73	2291.06	2290.35	4835.62	4616.82	0.00381321	0.00516578	0.0105945	0.0114	0.00690442	0.00693342	0.00331804	0.00271422	0.000861225	0.000948366	1.10413e-05	0.000123426	3.0308e-05	3.0716e-05	8.10224e-05	7.51229e-05	0.00635545	0.000270154	-4.55614	5.24078	0.182512	0.00109387	Hnrnpab
U520_MOUSE	5	220.21	0.999998	246045	U5 small nuclear ribonucleoprotein 200 kDa helicase OS=Mus musculus OX=10090 GN=Snrnp200 PE=1 SV=1	59744.9	54231.8	102081	121426	129111	100198	40493.2	62778	19054.7	19918.1	2738.61	5735.18	1711.24	8388.93	4298.15	1608.02	0.0303366	0.0275789	0.0810127	0.0892224	0.0889464	0.0704368	0.0227472	0.033353	0.000341962	0.000367173	5.28484e-05	0.000107063	2.26376e-05	0.000112504	7.20169e-05	2.6165e-05	0.0554542	0.000137796	-8.65262	5.29748	1.68e-05	0.00112628	Snrnp200
EIF3C_MOUSE	11	502.27	0.999999	106149	Eukaryotic translation initiation factor 3 subunit C OS=Mus musculus OX=10090 GN=Eif3c PE=1 SV=1	262684	268115	573019	576282	527678	474736	272879	242553	76298.7	65732.8	18751.3	36396.5	41841.8	78815.7	9777.4	8769.77	0.133383	0.136346	0.454755	0.423445	0.363524	0.333727	0.153291	0.128865	0.00136928	0.00121173	0.000361854	0.000679443	0.000553515	0.001057	0.000163823	0.000142698	0.265917	0.000692418	-8.58512	5.29648	1.5e-05	0.00112758	Eif3c
HNRPK_MOUSE	6	305.86	0.33508	51230	Heterogeneous nuclear ribonucleoprotein K OS=Mus musculus OX=10090 GN=Hnrnpk PE=1 SV=1	96560.3	86837.6	163985	191207	231926	243398	113965	107281	409899	320905	79522.8	111476	47292.9	33756.1	1184.83	8767.81	0.0490304	0.0441601	0.130141	0.140496	0.159777	0.171103	0.0640201	0.0569969	0.00735619	0.0059156	0.0015346	0.00208102	0.000625627	0.000452704	1.98522e-05	0.000142666	0.101966	0.00226603	-5.49177	5.26751	0.0679253	0.00114352	Hnrnpk
RL11_MOUSE	2	76.45	0.308729	20468	60S ribosomal protein L11 OS=Mus musculus OX=10090 GN=Rpl11 PE=1 SV=4	22741.2	18570.7	63985	67025	51845.4	47282.4	37883.4	48277.3	48731.5	51009.6	19729.9	37796.3	40220.6	41195.6	1143.67	1574.4	0.0115473	0.00944391	0.0507794	0.0492491	0.035717	0.0332383	0.0212811	0.025649	0.000874552	0.000940319	0.000380739	0.000705575	0.000532069	0.000552475	1.91625e-05	2.56181e-05	0.0296131	0.000503814	-5.8772	5.27838	0.0755938	0.00114642	Rpl11
NONO_MOUSE	9	365.79	0.0722009	54620	Non-POU domain-containing octamer-binding protein OS=Mus musculus OX=10090 GN=Nono PE=1 SV=3	425666	414571	795708	876557	480391	425169	387541	392603	715614	638014	1.25823e+06	1.05483e+06	420584	326404	104272	118728	0.21614	0.210825	0.631484	0.644084	0.330947	0.298883	0.217702	0.208584	0.0128427	0.0117612	0.0242808	0.0196914	0.00556381	0.00437741	0.0017471	0.0019319	0.344831	0.0102745	-5.06874	5.07084	0.252448	0.00142825	Nono
H11_MOUSE	4	275.95	0.479974	21772	Histone H1,1 OS=Mus musculus OX=10090 GN=H1-1 PE=1 SV=2	783429	536539	591679	574434	1.57765e+06	1.39248e+06	710008	710293	1.01581e+06	948299	325348	320953	570780	583189	113447	368010	0.397801	0.27285	0.469564	0.422087	1.08686	0.978878	0.398849	0.377367	0.0182301	0.0174811	0.00627842	0.00599148	0.00755072	0.00782118	0.00190085	0.00598811	0.550532	0.00890524	-5.95003	5.03568	0.0371756	0.00150049	H1-1
TCPE_MOUSE	45	3000.37	1	60042	T-complex protein 1 subunit epsilon OS=Mus musculus OX=10090 GN=Cct5 PE=1 SV=1	2.87458e+06	2.74251e+06	1.2905e+06	1.2852e+06	1.36537e+06	1.40167e+06	1.82142e+06	1.81346e+06	4.23151e+07	4.05888e+07	3.35245e+07	3.411e+07	6.13647e+07	6.08325e+07	4.33729e+07	4.40359e+07	1.45962	1.39467	1.02416	0.944347	0.940618	0.985338	1.02319	0.963461	0.759402	0.74822	0.646941	0.636759	0.811779	0.815827	0.726726	0.716534	1.09193	0.732773	-0.575436	4.61142	1.94e-11	0.00152624	Cct5
HNRPU_MOUSE	8	480.42	0.139095	88661	Heterogeneous nuclear ribonucleoprotein U OS=Mus musculus OX=10090 GN=Hnrnpu PE=1 SV=1	176462	145741	390066	398639	572440	562999	288408	292837	780812	695631	209902	251323	188262	231803	70537.1	95071.2	0.0896022	0.0741147	0.309562	0.292915	0.394361	0.395774	0.162014	0.15558	0.0140127	0.0128234	0.0040506	0.00469165	0.00249048	0.00310872	0.00118187	0.00154696	0.23424	0.0054883	-5.41549	4.96253	0.165844	0.00161875	Hnrnpu
UBA1_MOUSE	1	105.04	0.0840982	118931	Ubiquitin-like modifier-activating enzyme 1 OS=Mus musculus OX=10090 GN=Uba1 PE=1 SV=1	10478.9	11911.1	8374.64	8579.78	14333.7	4011.12	3140.14	3471.52	37363.5	62257.2	2468.97	1173.49	3292.25	5043.1	1425.06	2612.33	0.00532087	0.00605722	0.00664622	0.00630432	0.00987467	0.00281971	0.00176398	0.00184437	0.000670538	0.00114766	4.76451e-05	2.19065e-05	4.35524e-05	6.76332e-05	2.38773e-05	4.25067e-05	0.00507892	0.000258165	-4.29816	4.83055	0.228706	0.0016751	Uba1
XLRS1_MOUSE	2	65.79	0.579375	26129	Retinoschisin OS=Mus musculus OX=10090 GN=Rs1 PE=1 SV=1	24459.2	17993	55955.1	60559.4	102700	79990.1	52991.5	52265.7	23310	25320.5	8061.69	15755.7	1535.96	11661.9	2153.28	1	0.0124196	0.00915009	0.0444067	0.0444983	0.070751	0.056231	0.0297681	0.0277679	0.00041833	0.000466761	0.000155571	0.000294124	2.03188e-05	0.000156398	3.6079e-05	1.62716e-08	0.0368741	0.00019345	-7.57451	4.9005	0.0251382	0.0017514	Rs1
SPTB2_MOUSE	1	30.11	0.891722	274908	Spectrin beta chain, non-erythrocytic 1 OS=Mus musculus OX=10090 GN=Sptbn1 PE=1 SV=2	3007.85	2618.25	5099.96	5343.13	9440.06	7818.79	5364.1	16366.4	1459.54	1268.9	829.479	124.979	1452.52	312.257	73.0152	1	0.0015273	0.00133148	0.0040474	0.00392606	0.00650338	0.0054964	0.0030133	0.00869519	2.61934e-05	2.33912e-05	1.60069e-05	2.33308e-06	1.92151e-05	4.18769e-06	1.22339e-06	1.62716e-08	0.00431756	1.15709e-05	-8.54358	4.85994	0.00371851	0.00183509	Sptbn1
ROA2_MOUSE	3	168.64	0.0572097	37437	Heterogeneous nuclear ribonucleoproteins A2/B1 OS=Mus musculus OX=10090 GN=Hnrnpa2b1 PE=1 SV=2	61903.1	52110.2	116459	118352	99749	73011.2	46280.7	43998.1	427626	362624	60198	62033.7	36375.7	48104.1	37385.2	39824.3	0.0314325	0.0265	0.0924237	0.0869635	0.0687183	0.051325	0.0259983	0.0233755	0.00767433	0.00668466	0.00116168	0.00115803	0.000481207	0.000645126	0.000626401	0.000648004	0.0508421	0.00238493	-4.414	4.77931	0.293929	0.00189754	Hnrnpa2b1
HP1B3_MOUSE	5	213.81	0.160368	61057	Heterochromatin protein 1-binding protein 3 OS=Mus musculus OX=10090 GN=Hp1bp3 PE=1 SV=1	50337.4	48012.2	143076	153217	256980	218895	151632	159353	374255	366246	342636	329934	139601	218133	39862	79250.8	0.0255598	0.024416	0.113547	0.112582	0.177037	0.153877	0.0851799	0.0846619	0.00671651	0.00675144	0.00661204	0.00615914	0.00184674	0.00292539	0.000667901	0.00128954	0.0971076	0.00412109	-4.55849	4.81649	0.148936	0.00190339	Hp1bp3
PRP8_MOUSE	5	204.1	0.999914	274754	Pre-mRNA-processing-splicing factor 8 OS=Mus musculus OX=10090 GN=Prpf8 PE=1 SV=2	59191.8	52752.4	96190.8	106876	148119	151310	55425	48131	27502.1	25000.5	2732.9	1645.43	7895.82	11440.9	3802.31	2865.58	0.0300558	0.0268265	0.0763383	0.0785309	0.102041	0.106367	0.0311352	0.0255712	0.000493563	0.000460864	5.27382e-05	3.07166e-05	0.000104452	0.000153435	6.37089e-05	4.66276e-05	0.0596083	0.000175763	-8.40574	4.81204	5.4e-05	0.00193885	Prpf8
DNM3A_MOUSE	5	272.04	0.937766	103204	DNA (cytosine-5)-methyltransferase 3A OS=Mus musculus OX=10090 GN=Dnmt3a PE=1 SV=2	24748.2	32488.4	83135.6	78572	77663.2	73336.9	49050.6	52072.2	436614	412491	544124	503666	182277	120840	58759.2	66354.5	0.0125664	0.0165216	0.0659775	0.0577337	0.0535031	0.051554	0.0275543	0.0276651	0.00783564	0.00760392	0.0105003	0.00940233	0.0024113	0.00162059	0.000984529	0.00107969	0.0391345	0.00517978	-2.91748	4.62076	0.00220581	0.00199123	Dnmt3a
ADDA_MOUSE	5	223.74	0.998468	80995	Alpha-adducin OS=Mus musculus OX=10090 GN=Add1 PE=1 SV=2	131264	136985	202099	182552	235554	207325	627123	574183	53283.2	48410.1	57057.5	72167.6	77376.3	82300.8	83540.4	109289	0.0666518	0.0696619	0.160388	0.134137	0.162276	0.145744	0.352288	0.305054	0.000956239	0.0008924	0.00110107	0.00134721	0.00102359	0.00110374	0.00139974	0.00177831	0.174525	0.00120029	-7.18391	4.76544	0.000188431	0.00204642	Add1
H2AY_MOUSE	11	656.62	0.134113	39882	Core histone macro-H2A,1 OS=Mus musculus OX=10090 GN=H2afy PE=1 SV=3	320871	314821	898449	1.06886e+06	1.25097e+06	1.21072e+06	590290	626044	986236	1.0353e+06	556445	727621	558086	572112	213316	249138	0.162929	0.160098	0.713021	0.785388	0.861808	0.851105	0.331597	0.332607	0.0176993	0.0190849	0.010738	0.0135831	0.0073828	0.00767262	0.00357418	0.00405387	0.524819	0.0104736	-5.64699	4.73118	0.170739	0.0021254	H2afy
CHD4_MOUSE	2	91.11	0.390569	219096	Chromodomain-helicase-DNA-binding protein 4 OS=Mus musculus OX=10090 GN=Chd4 PE=1 SV=1	15307.6	8637.43	35829	35912.6	33625.2	28162.4	17811.5	15532.6	75815.1	55627.4	84.1565	928.726	13880	12268.7	2072.06	1	0.00777276	0.00439245	0.0284344	0.0263881	0.0231648	0.0197974	0.0100057	0.0082522	0.0013606	0.00102544	1.62401e-06	1.73373e-05	0.000183616	0.000164537	3.47181e-05	1.62716e-08	0.016026	0.000348487	-5.52316	4.67913	0.053703	0.00222526	Chd4
EIF3D_MOUSE	3	163.63	0.999951	64576	Eukaryotic translation initiation factor 3 subunit D OS=Mus musculus OX=10090 GN=Eif3d PE=1 SV=2	102168	102813	218092	214571	133784	99919.6	75856.6	88415.3	8462.75	6011.61	23402.2	14374.6	6818.52	10729.1	342.386	3865.15	0.0518778	0.0522843	0.173081	0.157664	0.0921653	0.0702409	0.0426126	0.0469736	0.000151875	0.000110819	0.000451605	0.000268342	9.02007e-05	0.000143889	5.73679e-06	6.28922e-05	0.0858624	0.00016067	-9.06178	4.68843	4.91e-05	0.00223854	Eif3d
MTA1_MOUSE	1	31.7	0.0500565	81432	Metastasis-associated protein MTA1 OS=Mus musculus OX=10090 GN=Mta1 PE=1 SV=1	3264.51	4091.65	10269.8	12359.5	13531	11497.9	6192.44	5898.92	18288.8	15800.8	1371.63	27466.1	8135.96	7769.3	5683.63	2660	0.00165762	0.00208076	0.00815025	0.00908158	0.00932164	0.00808271	0.00347862	0.003134	0.000328218	0.000291275	2.64692e-05	0.000512732	0.000107629	0.000104194	9.5231e-05	4.32825e-05	0.0056234	0.000188629	-4.89782	4.62432	0.341086	0.00238064	Mta1
EIF3L_MOUSE	3	183.33	1	66798	Eukaryotic translation initiation factor 3 subunit L OS=Mus musculus OX=10090 GN=Eif3l PE=1 SV=1	60355.9	55794	127978	133576	124560	119115	37429.1	37337.3	5516.4	2810.72	3646.82	2152	6960.22	9029.78	3303.79	1274.47	0.0306469	0.0283733	0.101565	0.0981497	0.0858107	0.0837345	0.0210259	0.0198367	9.89992e-05	5.18132e-05	7.03748e-05	4.01731e-05	9.20752e-05	0.000121099	5.5356e-05	2.07376e-05	0.0586429	6.88285e-05	-9.73473	4.52299	5.05e-07	0.0027224	Eif3l
PRDX6_MOUSE	1	36.81	0.105388	24969	Peroxiredoxin-6 OS=Mus musculus OX=10090 GN=Prdx6 PE=1 SV=3	807.323	241.769	768.903	905.443	349.931	94.5402	1264.12	917.762	6208.27	2740.78	85.4295	53.228	143.253	377.851	143.215	163.691	0.000409934	0.000122948	0.000610211	0.000665308	0.000241072	6.64593e-05	0.000710122	0.000487593	0.000111416	5.05239e-05	1.64858e-06	9.9365e-07	1.89506e-06	5.06738e-06	2.39961e-06	2.66352e-06	0.000414206	2.20759e-05	-4.2298	4.41736	0.198634	0.0027355	Prdx6
LGI3_MOUSE	1	21.66	0.965515	62520	Leucine-rich repeat LGI family member 3 OS=Mus musculus OX=10090 GN=Lgi3 PE=1 SV=1	64366.4	78107.6	25157.3	18437.7	11854.6	9777.8	30171.8	22878.1	12433.9	11604.2	22.7133	1914.21	1147.7	2149.11	252.939	482.317	0.0326833	0.0397206	0.0199652	0.0135478	0.00816677	0.00687354	0.0169491	0.0121548	0.000223143	0.000213914	4.3831e-07	3.57341e-05	1.51827e-05	2.88219e-05	4.23807e-06	7.84807e-06	0.0187576	6.6165e-05	-8.14719	4.50902	0.0014099	0.00276736	Lgi3
K1C17_MOUSE	9	508.9	0.665307	48417	Keratin, type I cytoskeletal 17 OS=Mus musculus OX=10090 GN=Krt17 PE=1 SV=3	5.47601e+06	5.41901e+06	1.33196e+06	1.2746e+06	768874	776782	2.6901e+06	2.60176e+06	944892	959022	1.49515e+06	1.53298e+06	470021	519927	763740	809013	2.78055	2.75577	1.05706	0.936559	0.529687	0.546058	1.51117	1.38228	0.0169574	0.0176787	0.0288527	0.0286173	0.0062178	0.00697276	0.0127967	0.0131639	1.43739	0.0164072	-6.45298	4.50762	0.0167183	0.00277161	Krt17
CAZA1_MOUSE	1	26.56	0.938349	33090	F-actin-capping protein subunit alpha-1 OS=Mus musculus OX=10090 GN=Capza1 PE=1 SV=4	12202.7	9348.13	36098.8	34373.4	20120.6	13569.5	21173.8	19577.4	7074.32	5483.07	1	4724.45	1	224.666	1	1	0.00619617	0.00475387	0.0286485	0.0252571	0.0138613	0.00953901	0.0118944	0.0104012	0.000126958	0.000101076	1.92976e-08	8.81952e-05	1.32288e-08	3.013e-06	1.67553e-08	1.62716e-08	0.0138189	3.99135e-05	-8.43556	4.50126	0.00220581	0.00279354	Capza1
PRP19_MOUSE	2	108.87	0.74691	55661	Pre-mRNA-processing factor 19 OS=Mus musculus OX=10090 GN=Prpf19 PE=1 SV=1	47083.4	35966.5	91517.4	150350	105531	96920.5	47080.8	55828.9	62414.5	61659	35365.3	37932.7	20544.1	23947.5	9440.77	3085.79	0.0239075	0.0182903	0.0726294	0.110475	0.0727015	0.0681326	0.0264478	0.029661	0.00112011	0.00113663	0.000682464	0.000708121	0.000271774	0.000321161	0.000158183	5.02107e-05	0.0527807	0.000556082	-6.56857	4.4807	0.0113664	0.00286156	Prpf19
NUCL_MOUSE	10	555.22	0.110122	76734	Nucleolin OS=Mus musculus OX=10090 GN=Ncl PE=1 SV=2	177393	184779	386260	400230	752639	679949	321663	306008	682046	667477	555499	622116	173671	229232	40759.7	71722.2	0.0900748	0.093967	0.306541	0.294084	0.518502	0.477986	0.180695	0.162577	0.0122402	0.0123044	0.0107198	0.0116135	0.00229745	0.00307425	0.000682942	0.00116703	0.265553	0.00676245	-5.29531	4.4447	0.193277	0.00297518	Ncl
EIF3B_MOUSE	3	122.72	0.999951	91712	Eukaryotic translation initiation factor 3 subunit B OS=Mus musculus OX=10090 GN=Eif3b PE=1 SV=1	46635.1	28375.6	147146	127750	137077	152457	66230.1	65700.4	5797.95	4992.01	5407.56	3884.13	8466.9	10413	54255.9	7296.68	0.0236799	0.0144301	0.116777	0.093869	0.0944339	0.107174	0.0372049	0.0349056	0.000104052	9.20234e-05	0.000104353	7.25082e-05	0.000112007	0.000139649	0.000909075	0.000118729	0.0653092	0.00020655	-8.30466	4.42859	4.91e-05	0.00304875	Eif3b
TOP2B_MOUSE	9	443.91	0.118447	182707	DNA topoisomerase 2-beta OS=Mus musculus OX=10090 GN=Top2b PE=1 SV=2	89221.2	84508.9	296324	298207	280138	259661	128705	128794	550945	557852	250073	351721	223826	235469	47925	114155	0.0453038	0.042976	0.235166	0.219119	0.19299	0.182535	0.0723004	0.068426	0.00988744	0.0102835	0.0048258	0.00656587	0.00296094	0.00315789	0.000802998	0.00185749	0.132352	0.00504274	-4.71403	4.36474	0.186158	0.00326584	Top2b
PLAK_MOUSE	3	135.97	0.987857	82490	Junction plakoglobin OS=Mus musculus OX=10090 GN=Jup PE=1 SV=3	125805	123142	44046.4	41038.3	13833.1	12726.8	45708.1	39414.9	8177.78	11155.4	9317.2	11932	1044.55	3519.82	451.078	717.471	0.0638801	0.0626222	0.0349558	0.0301544	0.00952977	0.0089466	0.0256766	0.0209405	0.000146761	0.00020564	0.000179799	0.000222744	1.38181e-05	4.72045e-05	7.55796e-06	1.16744e-05	0.0320883	0.0001044	-8.26378	4.25448	0.000634593	0.00377186	Jup
RNPS1_MOUSE	1	32.9	0.329718	34188	RNA-binding protein with serine-rich domain 1 OS=Mus musculus OX=10090 GN=Rnps1 PE=1 SV=1	8072.25	6932.36	16629.1	27802.9	32295.8	30967.5	15932.2	9698.85	29734	45528.4	1	15615.3	18585.8	13201.4	120.033	66.0388	0.00409884	0.00352536	0.0131971	0.0204292	0.022249	0.0217694	0.00894998	0.00515285	0.000533616	0.000839277	1.92976e-08	0.000291504	0.000245867	0.000177044	2.0112e-06	1.07456e-06	0.0124215	0.000261302	-5.57097	4.23088	0.0693162	0.00386047	Rnps1
EF1A1_MOUSE	2	109.18	0.712221	50424	Elongation factor 1-alpha 1 OS=Mus musculus OX=10090 GN=Eef1a1 PE=1 SV=3	32938.1	23108	130284	154650	187328	211340	95091.3	92905.8	109543	81148.4	37365.8	19061.3	38763.7	22572	10954.3	9405.96	0.016725	0.0117513	0.103395	0.113635	0.129053	0.148566	0.0534178	0.0493594	0.0019659	0.0014959	0.000721069	0.000355834	0.000512796	0.000302713	0.000183543	0.00015305	0.0782378	0.000711351	-6.78116	4.20099	0.0133734	0.00402767	Eef1a1
KCC2D_MOUSE	3	145.15	0.957069	56961	Calcium/calmodulin-dependent protein kinase type II subunit delta OS=Mus musculus OX=10090 GN=Camk2d PE=1 SV=1	13628.3	15624.9	34194.5	38040.1	101192	106913	73745.7	97662.1	14103.1	9728.54	2800.48	3706.77	12603.2	26857.2	613.345	603.654	0.00692002	0.00794583	0.0271372	0.0279514	0.0697125	0.0751568	0.0414269	0.0518863	0.0002531	0.000179337	5.40424e-05	6.91973e-05	0.000166725	0.000360183	1.02768e-05	9.82241e-06	0.0385171	0.000137836	-8.12641	4.19957	0.00164737	0.00403729	Camk2d
EIF3G_MOUSE	2	97.1	0.962536	35901	Eukaryotic translation initiation factor 3 subunit G OS=Mus musculus OX=10090 GN=Eif3g PE=1 SV=2	40975.8	34282.5	61466.2	89044	47753.9	45666.8	20222	12219	5980.46	3108.77	809.548	699.055	1153.08	1281.14	1	928.573	0.0208062	0.0174339	0.0487804	0.0654284	0.0328983	0.0321026	0.0113598	0.00649179	0.000107327	5.73074e-05	1.56223e-05	1.30498e-05	1.52539e-05	1.71814e-05	1.67553e-08	1.51094e-05	0.0294127	3.01086e-05	-9.93205	4.18497	0.00148242	0.00411168	Eif3g
SPTN1_MOUSE	2	95.22	0.999331	285221	Spectrin alpha chain, non-erythrocytic 1 OS=Mus musculus OX=10090 GN=Sptan1 PE=1 SV=4	7626.15	8517.9	15553.5	16433.8	18731.8	17522.1	55625.4	51172.1	4700.66	2501.07	586.999	656.708	4108.03	5330.36	1927.03	738.407	0.00387233	0.00433167	0.0123435	0.0120753	0.0129046	0.0123176	0.0312477	0.0271869	8.43596e-05	4.61051e-05	1.13276e-05	1.22593e-05	5.43442e-05	7.14857e-05	3.22879e-05	1.20151e-05	0.0145349	4.05231e-05	-8.48657	4.17295	0.000131081	0.00417359	Sptan1
H2B1B_MOUSE	15	1042.03	0.0707059	13944	Histone H2B type 1-B OS=Mus musculus OX=10090 GN=Hist1h2bb PE=1 SV=3	1.70083e+07	1.56487e+07	2.37418e+07	2.33724e+07	6.05669e+07	6.40971e+07	2.88827e+07	2.80652e+07	4.25306e+07	3.92369e+07	2.68217e+07	2.73864e+07	2.55217e+07	2.65071e+07	1.56376e+07	1.5841e+07	8.63629	7.95793	18.8418	17.1738	41.7253	45.0586	16.2249	14.9106	0.763269	0.723299	0.517594	0.511244	0.33762	0.355488	0.262013	0.257759	21.3162	0.466036	-5.51536	4.15526	0.255564	0.00426331	Hist1h2bb
MAP4_MOUSE	4	175.12	0.5106	117927	Microtubule-associated protein 4 OS=Mus musculus OX=10090 GN=Map4 PE=1 SV=3	10594.4	9171.8	34457.4	35691.1	23403.1	36919.1	18132.3	19464.8	178353	168399	256308	149930	30901.1	37149.3	12050.6	10267.7	0.0053795	0.0046642	0.0273459	0.0262254	0.0161227	0.0259532	0.0101859	0.0103414	0.00320079	0.0031043	0.00494611	0.00279887	0.000408784	0.000498211	0.000201911	0.000167072	0.0157773	0.00191576	-3.04186	4.03038	0.0326556	0.00431552	Map4
PKP1_MOUSE	1	61.67	0.434014	82270	Plakophilin-1 OS=Mus musculus OX=10090 GN=Pkp1 PE=1 SV=1	3677.14	4754.68	2068.64	5216.76	646.472	786.912	2876.81	1859.83	18143.3	8705.82	269.075	536.744	58.1229	1	0	483.631	0.00186714	0.00241793	0.0016417	0.00383321	0.000445362	0.000553179	0.00161606	0.000988101	0.000325605	0.000160484	5.19248e-06	1.00198e-05	7.68895e-07	1.3411e-08	0	7.86944e-06	0.00167033	6.37442e-05	-4.7117	4.10137	0.0449394	0.00434449	Pkp1
KPRB_MOUSE	3	162.14	0.955522	41254	Phosphoribosyl pyrophosphate synthase-associated protein 2 OS=Mus musculus OX=10090 GN=Prpsap2 PE=1 SV=1	25353.2	5799.57	110796	111661	153993	145066	66500	70255.9	14424.1	7720.92	1300.93	8699.14	7286.65	15395.1	482.391	16260.4	0.0128736	0.0029493	0.0879295	0.082047	0.106088	0.101978	0.0373566	0.0373259	0.000258861	0.000142328	2.51047e-05	0.000162394	9.63935e-05	0.000206464	8.08261e-06	0.000264583	0.0585684	0.000145526	-8.6527	4.05254	0.00165964	0.00485503	Prpsap2
FBRL_MOUSE	1	50.51	0.0896608	34400	rRNA 2'-O-methyltransferase fibrillarin OS=Mus musculus OX=10090 GN=Fbl PE=1 SV=2	4473.29	3235.2	11332.8	11016.8	7539.07	9600.17	2993.37	3797.45	32854.1	21270	612.054	10888.9	15189.6	18159.5	115.393	132.772	0.0022714	0.00164522	0.0089939	0.00809503	0.00519375	0.00674867	0.00168154	0.00201752	0.000589611	0.000392094	1.18111e-05	0.000203273	0.000200939	0.000243537	1.93345e-06	2.16042e-06	0.00458088	0.00020567	-4.47722	4.02613	0.221494	0.00492558	Fbl
LMNB1_MOUSE	4	300.57	0.0530325	66973	Lamin-B1 OS=Mus musculus OX=10090 GN=Lmnb1 PE=1 SV=3	14755.8	12496.6	26730.9	33549.4	36353.5	24339.8	14238.8	4757.07	288990	285911	13405.5	13844.6	10956.9	11263.1	6129.15	2154.93	0.00749254	0.00635499	0.021214	0.0246517	0.0250444	0.0171103	0.00799868	0.00252736	0.00518631	0.00527053	0.000258693	0.000258449	0.000144947	0.00015105	0.000102696	3.50642e-05	0.0140492	0.00142597	-3.30048	3.84317	0.311396	0.00498254	Lmnb1
A3LT2_MOUSE	1	36.27	0.132469	42964	Alpha-1,3-galactosyltransferase 2 OS=Mus musculus OX=10090 GN=A3galt2 PE=2 SV=1	1440.38	3788.76	1970.12	2005.74	660.498	6241.76	2340.52	3891.26	1392.02	3205.3	1402.28	711.129	5033.96	682.362	1720.37	2572.65	0.000731383	0.00192672	0.00156352	0.00147379	0.000455025	0.0043878	0.0013148	0.00206737	2.49817e-05	5.90869e-05	2.70606e-05	1.32752e-05	6.65931e-05	9.15118e-06	2.88253e-05	4.18611e-05	0.00174005	3.38544e-05	-5.68364	4.01615	0.171781	0.00507829	A3galt2
GBB1_MOUSE	12	957.31	1	38151	Guanine nucleotide-binding protein G(I)/G(S)/G(T) subunit beta-1 OS=Mus musculus OX=10090 GN=Gnb1 PE=1 SV=3	731280	561418	308976	325736	579043	611194	341307	386925	1.00078e+07	8.72373e+06	7.37012e+06	7.13715e+06	1.38096e+07	1.20743e+07	1.20878e+07	1.07406e+07	0.371322	0.285502	0.245208	0.239347	0.39891	0.429654	0.19173	0.205567	0.179604	0.160814	0.142225	0.133235	0.182684	0.161928	0.202535	0.174767	0.295905	0.167224	-0.82335	3.84807	5.14e-11	0.00508553	Gnb1
AP2A2_MOUSE	4	168.04	0.972793	104863	AP-2 complex subunit alpha-2 OS=Mus musculus OX=10090 GN=Ap2a2 PE=1 SV=2	41257	28259.1	88048.7	96736.1	77548.5	55300.9	23261.8	18465	23157.4	21116.6	4880.34	3129.71	13600.8	23819.2	7988.01	7099.98	0.020949	0.0143708	0.0698767	0.0710805	0.0534241	0.0388751	0.0130674	0.00981015	0.000415591	0.000389267	9.41786e-05	5.84249e-05	0.000179922	0.00031944	0.000133842	0.000115528	0.0364317	0.000213274	-7.41634	3.99838	0.00118309	0.00520001	Ap2a2
EIF3I_MOUSE	2	73.2	1	36837	Eukaryotic translation initiation factor 3 subunit I OS=Mus musculus OX=10090 GN=Eif3i PE=1 SV=1	16859.3	14622.7	34925.4	31807.1	51032.5	39581.9	6447.37	9927.84	2095.22	936.533	223.103	394.988	1407.43	785.132	126.904	214.961	0.00856065	0.0074362	0.0277173	0.0233715	0.0351569	0.027825	0.00362183	0.0052745	3.76015e-05	1.72642e-05	4.30534e-06	7.37355e-06	1.86186e-05	1.05294e-05	2.12631e-06	3.49776e-06	0.0173705	1.26646e-05	-10.4216	3.95188	3.8e-06	0.00551867	Eif3i
CTBP2_MOUSE	1	29.13	1	49439	C-terminal-binding protein 2 OS=Mus musculus OX=10090 GN=Ctbp2 PE=1 SV=2	2517.92	2332.07	6220.27	5957.14	13056.3	11692.9	4027.44	4618.11	122.904	473.538	206.222	82.5179	39.6058	177.753	1437.06	154.108	0.00127852	0.00118595	0.00493649	0.00437723	0.00899466	0.00821979	0.00226243	0.00245353	2.20568e-06	8.72927e-06	3.97958e-06	1.54043e-06	5.23937e-07	2.38385e-06	2.40785e-05	2.50758e-06	0.00421357	5.7436e-06	-9.51887	3.93164	1.13e-05	0.00566359	Ctbp2
VIME_MOUSE	4	167.72	0.292693	53712	Vimentin OS=Mus musculus OX=10090 GN=Vim PE=1 SV=3	7957.38	7201.27	38610.2	49795.3	97223.4	73662.3	40357.8	47229.1	57888.1	46358.3	9636.95	15255.8	8088.06	23129.2	2980.88	19654.6	0.00404051	0.00366212	0.0306416	0.036589	0.0669784	0.0517827	0.0226711	0.0250921	0.00103888	0.000854577	0.00018597	0.000284792	0.000106995	0.000310187	4.99455e-05	0.000319811	0.0301822	0.000393894	-6.25974	3.86194	0.0803396	0.00618954	Vim
NOP56_MOUSE	2	91.97	0.889845	64880	Nucleolar protein 56 OS=Mus musculus OX=10090 GN=Nop56 PE=1 SV=2	7896.7	6604.62	30994.5	37186.3	30231.6	22949.3	13459.3	15210.5	61503.2	64687.5	57297.8	24158.1	24444.5	31777.7	118514	137551	0.00400971	0.0033587	0.0245976	0.027324	0.0208269	0.0161327	0.0075608	0.00808111	0.00110376	0.00119246	0.00110571	0.000450978	0.000323371	0.000426172	0.00198574	0.00223817	0.0139865	0.00110329	-3.66414	3.82858	0.00371851	0.00633321	Nop56
SRSF7_MOUSE	2	84.83	0.201161	31027	Serine/arginine-rich splicing factor 7 OS=Mus musculus OX=10090 GN=Srsf7 PE=1 SV=1	4707.99	6306.27	32859.8	32477	38015.9	36647.5	16396.8	14532.6	200885	169831	486.027	2320.55	4762.94	8860.27	358.602	3708.87	0.00239057	0.00320698	0.026078	0.0238637	0.0261896	0.0257623	0.00921093	0.00772093	0.00360515	0.00313069	9.37913e-06	4.33196e-05	6.30079e-05	0.000118825	6.00849e-06	6.03491e-05	0.0155529	0.000879592	-4.1442	3.78619	0.120922	0.00635292	Srsf7
CCAR2_MOUSE	4	167.77	0.202423	103566	Cell cycle and apoptosis regulator protein 2 OS=Mus musculus OX=10090 GN=Ccar2 PE=1 SV=2	24964.5	10214.4	75214.4	80837	108491	90451.3	30696.1	30420.6	53354.9	40026.2	33275.9	15639.5	10393.5	40877.1	16674.9	53761	0.0126762	0.00519439	0.0596912	0.059398	0.0747407	0.0635849	0.0172436	0.016162	0.000957526	0.000737848	0.000642144	0.000291956	0.000137494	0.000548204	0.000279393	0.000874776	0.0385864	0.000558668	-6.10996	3.81782	0.120922	0.00655807	Ccar2
ACINU_MOUSE	5	240.18	0.32515	151028	Apoptotic chromatin condensation inducer in the nucleus OS=Mus musculus OX=10090 GN=Acin1 PE=1 SV=3	14048.1	14307.9	63512.2	83389.7	71769.7	77212.5	26374	22907.1	84533.3	78360.8	35556.7	13082.7	14240	12494.9	1811.83	1299.18	0.00713319	0.00727609	0.0504042	0.0612737	0.049443	0.0542784	0.0148157	0.0121702	0.00151706	0.00144451	0.000686158	0.000244225	0.000188378	0.000167569	3.03577e-05	2.11398e-05	0.0320993	0.000537426	-5.90033	3.77381	0.0701684	0.00693072	Acin1
RLBP1_MOUSE	1	70.9	0.253596	36670	Retinaldehyde-binding protein 1 OS=Mus musculus OX=10090 GN=Rlbp1 PE=1 SV=3	2152.07	1030.1	4574.4	5824.73	6104.15	7802.45	1712.26	2437.38	32647.8	43195.1	119.568	267.956	480.468	383.169	223.67	504.549	0.00109276	0.000523844	0.0036303	0.00427994	0.00420522	0.00548492	0.000961869	0.00129494	0.000585909	0.000796265	2.30737e-06	5.00216e-06	6.356e-06	5.13869e-06	3.74766e-06	8.20982e-06	0.00268422	0.000176617	-3.92581	3.65056	0.0958587	0.00742749	Rlbp1
DKC1_MOUSE	1	46.6	0.255201	57821	H/ACA ribonucleoprotein complex subunit DKC1 OS=Mus musculus OX=10090 GN=Dkc1 PE=1 SV=4	2244	1308.42	8213.86	7950.06	5193.73	5925.92	3381.24	3147.8	34910.5	22309.2	28638.7	28774.2	2650.43	17143.7	843.283	1612.86	0.00113943	0.000665381	0.00651863	0.0058416	0.00357803	0.00416577	0.00189942	0.00167238	0.000626516	0.000411252	0.000552657	0.000537151	3.50619e-05	0.000229915	1.41295e-05	2.62439e-05	0.00318508	0.000304116	-3.38864	3.68486	0.0956378	0.00743909	Dkc1
TCPQ_MOUSE	57	4529	1	60088	T-complex protein 1 subunit theta OS=Mus musculus OX=10090 GN=Cct8 PE=1 SV=3	2.24937e+06	2.36247e+06	1.83715e+06	2.06326e+06	2.45617e+06	2.51555e+06	2.53165e+06	2.56681e+06	9.31647e+07	9.20524e+07	8.94778e+07	9.52975e+07	1.2478e+08	1.20564e+08	1.08578e+08	1.13698e+08	1.14216	1.2014	1.45798	1.51606	1.69209	1.76837	1.42216	1.36371	1.67197	1.69691	1.7267	1.779	1.65068	1.61689	1.81926	1.85005	1.44549	1.72643	0.256233	-3.42288	0	0.00758163	Cct8
K22E_MOUSE	8	378.25	0.726754	71336	Keratin, type II cytoskeletal 2 epidermal OS=Mus musculus OX=10090 GN=Krt2 PE=1 SV=1	1.41116e+07	1.46905e+07	2.38681e+06	2.0025e+06	2.13918e+06	2.55277e+06	4.70499e+06	4.61325e+06	721844	766669	3.38326e+06	3.33077e+06	1.40481e+06	1.32619e+06	2.01743e+06	2.00516e+06	7.16544	7.47065	1.8942	1.47141	1.47371	1.79453	2.64304	2.45094	0.0129545	0.0141329	0.0652887	0.0621783	0.0185839	0.0177856	0.0338026	0.0326272	3.29549	0.0321692	-6.67867	3.66436	0.0123252	0.00802193	Krt2
PURA_MOUSE	2	106.89	0.865735	34976	Transcriptional activator protein Pur-alpha OS=Mus musculus OX=10090 GN=Pura PE=1 SV=1	6924.84	5811.66	50981.9	32121.4	66260.5	45922.9	14618	29486.4	10360.1	8895.95	1	424.865	1	2752.83	1	1044.92	0.00351622	0.00295545	0.0404599	0.0236024	0.0456477	0.0322826	0.00821173	0.0156656	0.000185926	0.000163989	1.92976e-08	7.9313e-06	1.32288e-08	3.69183e-05	1.67553e-08	1.70025e-05	0.0215427	5.14771e-05	-8.70905	3.6502	0.00475323	0.0081752	Pura
AP2M1_MOUSE	1	24.64	0.809689	49965	AP-2 complex subunit mu OS=Mus musculus OX=10090 GN=Ap2m1 PE=1 SV=1	22748.6	34577.2	87057.1	79344.9	51811.8	46977.2	14336.1	12856.1	10838	11600.7	1	11365.9	72.4699	11272	1	128.578	0.011551	0.0175838	0.0690896	0.0583017	0.0356938	0.0330237	0.00805334	0.00683023	0.000194502	0.000213849	1.92976e-08	0.000212176	9.58688e-07	0.00015117	1.67553e-08	2.09217e-06	0.0300159	9.6848e-05	-8.27579	3.59271	0.00745642	0.00882458	Ap2m1
TOP1_MOUSE	1	36.48	0.430318	91275	DNA topoisomerase 1 OS=Mus musculus OX=10090 GN=Top1 PE=1 SV=2	12323	12294.7	39006.8	35981.9	37930.2	30787.7	6650.94	2578.44	75003.3	76154.9	1	44477.5	185.37	933.685	1	704.739	0.00625726	0.00625233	0.0309563	0.026439	0.0261306	0.0216429	0.00373618	0.00136988	0.00134603	0.00140385	1.92976e-08	0.000830298	2.45222e-06	1.25217e-05	1.67553e-08	1.14672e-05	0.0153481	0.000450833	-5.08932	3.48895	0.04543	0.0100531	Top1
AP1B1_MOUSE	4	177.14	0.616278	104724	AP-1 complex subunit beta-1 OS=Mus musculus OX=10090 GN=Ap1b1 PE=1 SV=2	41696.5	31873.1	102332	124679	81740.2	78863.7	14092.5	10225.2	33338.1	27829.8	19502.4	5775.42	20895.9	34819.2	9754.19	6990.44	0.0211722	0.0162087	0.0812121	0.0916128	0.0563118	0.0554391	0.00791649	0.00543247	0.000598296	0.000513018	0.000376348	0.000107814	0.000276427	0.000466962	0.000163435	0.000113746	0.0419132	0.000327006	-7.00195	3.48316	0.0211994	0.0102215	Ap1b1
K2C5_MOUSE	22	1041.24	0.992943	61957	Keratin, type II cytoskeletal 5 OS=Mus musculus OX=10090 GN=Krt5 PE=1 SV=1	2.97947e+07	2.14045e+07	4.96038e+06	6.12745e+06	3.57432e+06	4.12422e+06	4.88828e+06	5.48014e+06	998288	899730	2.69002e+06	2.2055e+06	1.73233e+06	1.63773e+06	1.97382e+06	1.89272e+06	15.1288	10.885	3.93663	4.50237	2.46239	2.89922	2.74601	2.91151	0.0179156	0.0165858	0.0519109	0.0411719	0.0229166	0.0219636	0.0330719	0.0307976	5.68399	0.0295417	-7.58801	3.39701	0.000441155	0.0114889	Krt5
KPYM_MOUSE	10	638.83	0.0500119	58378	Pyruvate kinase PKM OS=Mus musculus OX=10090 GN=Pkm PE=1 SV=4	144205	121375	36339.5	35217.6	191216	216953	62293.5	60689.7	1.9222e+06	1.8604e+06	20238.1	24148.6	60601.5	56239	20188.1	31142.9	0.0732231	0.0617235	0.0288395	0.0258775	0.131731	0.152512	0.0349936	0.0322435	0.0344966	0.0342948	0.000390546	0.000450801	0.000801683	0.000754224	0.000338257	0.000506745	0.067643	0.00900421	-2.90927	3.21193	0.341248	0.0116078	Pkm
PHLP_MOUSE	10	705.57	1	34727	Phosducin-like protein OS=Mus musculus OX=10090 GN=Pdcl PE=1 SV=1	90343	118958	126803	117365	117594	109885	165625	176670	7.50266e+06	7.25956e+06	4.36401e+06	4.40296e+06	8.59661e+06	8.2938e+06	5.86011e+06	6.32597e+06	0.0458734	0.0604947	0.100633	0.0862386	0.0810121	0.0772463	0.0930401	0.0938622	0.134645	0.133824	0.0842147	0.0821937	0.113723	0.111228	0.0981879	0.102934	0.0798	0.107619	0.431469	-2.90011	1.89e-13	0.0116965	Pdcl
HS71A_MOUSE	1	101.56	0.368318	70321	Heat shock 70 kDa protein 1A OS=Mus musculus OX=10090 GN=Hspa1a PE=1 SV=2	465.259	199.999	7303.18	6235.41	3260.98	3255.65	5236.08	2803.39	38286.2	35002.6	1	760.732	1	16.2114	136.714	212.79	0.000236244	0.000101707	0.0057959	0.0045817	0.00224653	0.00228864	0.00294138	0.0014894	0.000687098	0.000645244	1.92976e-08	1.42012e-05	1.32288e-08	2.17412e-07	2.29068e-06	3.46243e-06	0.00246019	0.000169068	-3.86309	3.23752	0.0591278	0.0134061	Hspa1a
RBMX_MOUSE	1	68.74	0.0646036	42275	RNA-binding motif protein, X chromosome OS=Mus musculus OX=10090 GN=Rbmx PE=1 SV=1	1918.3	1415.69	10733.2	9961.07	10602	15980.8	3029.22	2958.22	45666.8	42510.2	537.901	10761.9	2023.38	1971.07	1003.99	1186.01	0.000974052	0.000719932	0.00851799	0.00731927	0.00730386	0.0112341	0.00170167	0.00157165	0.000819552	0.000783639	1.03802e-05	0.000200902	2.67668e-05	2.64341e-05	1.68221e-05	1.92983e-05	0.00491781	0.000237974	-4.36914	3.19817	0.266612	0.0148103	Rbmx
NEB2_MOUSE	6	239.55	0.741386	89580	Neurabin-2 OS=Mus musculus OX=10090 GN=Ppp1r9b PE=1 SV=1	26866.5	22145.7	41306.4	43383.1	287374	309516	428642	400686	33887.3	30994.9	36347.5	28699.4	80247.9	11926.7	10352.1	11272	0.013642	0.0112619	0.0327813	0.0318774	0.197975	0.217582	0.240791	0.212878	0.000608153	0.000571365	0.000701419	0.000535754	0.00106158	0.000159949	0.000173452	0.000183414	0.119849	0.000499386	-7.90684	3.21177	0.0115512	0.0148213	Ppp1r9b
PP1G_MOUSE	3	108.62	0.508135	37701	Serine/threonine-protein phosphatase PP1-gamma catalytic subunit OS=Mus musculus OX=10090 GN=Ppp1cc PE=1 SV=1	17698.2	17818.4	24230.1	28683.6	207416	181488	258937	293360	14537.4	11236.5	16096.3	18261	41888	42360.1	30236.9	51321.5	0.00898663	0.00906135	0.0192294	0.0210764	0.142892	0.127581	0.145459	0.155858	0.000260894	0.000207135	0.00031062	0.000340893	0.000554127	0.000568093	0.000506629	0.000835082	0.0787678	0.000447934	-7.45818	3.20279	0.032804	0.0150072	Ppp1cc
ATPA_MOUSE	6	346.39	0.956279	59830	ATP synthase subunit alpha, mitochondrial OS=Mus musculus OX=10090 GN=Atp5f1a PE=1 SV=1	56874.3	45752.1	53852.1	69449.2	256817	258201	82489.9	82370.7	81399.5	65960.1	11516.3	20187	10174.1	7567.47	6182.29	3731	0.028879	0.0232667	0.0427378	0.0510304	0.176924	0.181508	0.0463389	0.0437622	0.00146082	0.00121592	0.000222237	0.000376847	0.000134591	0.000101488	0.000103586	6.07093e-05	0.074306	0.000459525	-7.33719	3.19335	0.00165415	0.0152027	Atp5f1a
NCAM1_MOUSE	1	23.25	0.469547	120152	Neural cell adhesion molecule 1 OS=Mus musculus OX=10090 GN=Ncam1 PE=1 SV=3	3476.29	2471.91	7299.13	9268.59	9657.91	13801.4	550.468	952.085	13142.7	20800.3	224.834	357.123	309.379	242.061	150.745	386.53	0.00176515	0.00125706	0.00579269	0.00681045	0.00665345	0.00970201	0.000309227	0.000505827	0.000235863	0.000383436	4.33874e-06	6.6667e-06	4.0927e-06	3.24629e-06	2.52577e-06	6.28947e-06	0.00409948	8.08073e-05	-5.66481	3.18618	0.0385573	0.0152888	Ncam1
ANXA2_MOUSE	3	207	0.970012	38937	Annexin A2 OS=Mus musculus OX=10090 GN=Anxa2 PE=1 SV=2	188853	196405	34484.4	43254.9	4957.44	3371.53	69415.8	68089.1	11190.9	9742.98	4281.85	1135.65	2591.93	2066.1	568.258	1018.2	0.0958936	0.0998794	0.0273673	0.0317832	0.00341524	0.0023701	0.0389945	0.0361747	0.000200837	0.000179604	8.26291e-05	2.12001e-05	3.42881e-05	2.77086e-05	9.52135e-06	1.65678e-05	0.0419847	7.15444e-05	-9.19681	3.18868	0.00125451	0.0153045	Anxa2
DEK_MOUSE	1	32.9	0.592714	43360	Protein DEK OS=Mus musculus OX=10090 GN=Dek PE=1 SV=1	2445.79	1989.89	8516.6	6315.54	16782.3	17798.7	5973.42	5173.25	62659.2	56097.5	24282.4	28711.3	25000.1	16741.9	1912.89	10595.4	0.0012419	0.00101194	0.00675889	0.00464058	0.0115615	0.012512	0.00335559	0.00274847	0.0011245	0.00103411	0.000468592	0.000535976	0.00033072	0.000224527	3.2051e-05	0.000172404	0.00547886	0.000490361	-3.48196	3.15747	0.0238426	0.0156558	Dek
DDX21_MOUSE	1	49.69	0.234064	94120	Nucleolar RNA helicase 2 OS=Mus musculus OX=10090 GN=Ddx21 PE=1 SV=3	994.102	511.127	3702.67	5419.12	7172.79	5052.76	844.26	1486.27	19282.5	19756.6	3199.07	5637.85	1	2780.57	1	1	0.000504775	0.000259927	0.00293849	0.0039819	0.00494142	0.00355196	0.000474265	0.000789632	0.00034605	0.000364196	6.17343e-05	0.000105246	1.32288e-08	3.72903e-05	1.67553e-08	1.62716e-08	0.0021803	0.00011432	-4.25337	3.10265	0.105985	0.0169715	Ddx21
TBB5_MOUSE	4	270.88	0.066112	50095	Tubulin beta-5 chain OS=Mus musculus OX=10090 GN=Tubb5 PE=1 SV=1	124961	108175	120430	125466	628368	592064	215497	207134	828257	659428	598249	634845	40975.1	56178.3	24762.3	42144.6	0.0634516	0.0550109	0.0955745	0.0921908	0.43289	0.416205	0.121056	0.110047	0.0148642	0.012156	0.0115447	0.0118512	0.000542051	0.000753409	0.0004149	0.000685759	0.173303	0.00660152	-4.71436	3.00712	0.262655	0.019662	Tubb5
NHP2_MOUSE	1	59.01	0.300867	17578	H/ACA ribonucleoprotein complex subunit 2 OS=Mus musculus OX=10090 GN=Nhp2 PE=1 SV=1	560.424	335.101	13430.6	13630.3	7918.2	9426.33	5754.31	1145.02	21010.8	21636.8	41.6827	303.516	191.087	10085.8	1	92.7745	0.000284566	0.000170412	0.0106587	0.0100154	0.00545494	0.00662647	0.0032325	0.000608329	0.000377067	0.000398855	8.04375e-07	5.66597e-06	2.52785e-06	0.000135261	1.67553e-08	1.50959e-06	0.00463142	0.000115213	-5.32907	2.99745	0.0776773	0.0199351	Nhp2
HNRPM_MOUSE	2	71.97	0.0500494	77940	Heterogeneous nuclear ribonucleoprotein M OS=Mus musculus OX=10090 GN=Hnrnpm PE=1 SV=3	291.423	377.381	733.685	3590.17	4776.43	2670.95	3067.61	2271.72	51997	49674.2	10016.7	868.023	34.9916	198.625	574.409	239.077	0.000147976	0.000191912	0.000582262	0.00263801	0.00329054	0.00187761	0.00172324	0.00120693	0.000933156	0.000915701	0.000193298	1.62041e-05	4.62897e-07	2.66377e-06	9.62439e-06	3.89016e-06	0.00145731	0.000259375	-2.4902	2.78582	0.341086	0.0216053	Hnrnpm
DHX9_MOUSE	3	131.97	0.991107	150692	ATP-dependent RNA helicase A OS=Mus musculus OX=10090 GN=Dhx9 PE=1 SV=2	654369	657622	130015	144116	94406.1	82340.1	43358.3	43771.8	48619.4	49445.7	7050.25	11920	9551.45	12403	7565.63	18756	0.332269	0.334425	0.103182	0.105895	0.0650375	0.0578829	0.0243567	0.0232552	0.000872541	0.000911488	0.000136053	0.000222521	0.000126354	0.000166337	0.000126765	0.00030519	0.130788	0.000358406	-8.51142	2.86608	0.000506445	0.0241265	Dhx9
CRBB1_MOUSE	2	83.06	0.917286	28213	Beta-crystallin B1 OS=Mus musculus OX=10090 GN=Crybb1 PE=1 SV=3	537.152	670.163	179.276	188.389	35.8126	46.2247	225.619	138.57	486.183	358.083	1368.18	1306.18	693.566	4812.35	2710.41	3968.56	0.000272749	0.000340803	0.000142276	0.000138426	2.46717e-05	3.24948e-05	0.000126742	7.36202e-05	8.72521e-06	6.60096e-06	2.64026e-05	2.43836e-05	9.17503e-06	6.45386e-05	4.54137e-05	6.45748e-05	0.000143973	3.12268e-05	-2.20494	2.7914	0.00281838	0.0245479	Crybb1
EIF3H_MOUSE	1	26.33	0.925652	39978	Eukaryotic translation initiation factor 3 subunit H OS=Mus musculus OX=10090 GN=Eif3h PE=1 SV=1	7767.34	3993.94	28539	31686.7	21995.8	14531.5	291.125	299.182	113.909	40.1334	242.212	129.354	832.093	1214.94	1165.18	236.662	0.00394402	0.00203107	0.0226489	0.023283	0.0151532	0.0102153	0.00016354	0.000158951	2.04426e-06	7.39825e-07	4.6741e-06	2.41476e-06	1.10076e-05	1.62936e-05	1.95229e-05	3.85086e-06	0.00969974	7.56848e-06	-10.3237	2.8316	0.00255472	0.0253479	Eif3h
HTSF1_MOUSE	2	104.09	0.975414	86644	HIV Tat-specific factor 1 homolog OS=Mus musculus OX=10090 GN=Htatsf1 PE=1 SV=1	4416.65	1469.96	48285.8	51737.4	39187.3	37403.1	3939.38	1633.17	558.811	535.161	796.728	335.064	1865.45	2726.15	923.169	178.923	0.00224264	0.000747528	0.0383203	0.038016	0.0269966	0.0262934	0.00221296	0.00086768	1.00286e-05	9.86524e-06	1.53749e-05	6.25491e-06	2.46776e-05	3.65606e-05	1.5468e-05	2.91136e-06	0.0169621	1.51427e-05	-10.1295	2.80554	0.00111464	0.0263141	Htatsf1
K1C10_MOUSE	26	1720.82	0.903477	57906	Keratin, type I cytoskeletal 10 OS=Mus musculus OX=10090 GN=Krt10 PE=1 SV=3	8.00701e+07	7.93942e+07	1.20687e+07	1.31537e+07	7.23791e+06	7.2393e+06	1.14609e+07	1.14815e+07	2.45796e+06	1.98313e+06	8.68709e+06	8.59437e+06	3.04536e+06	3.10441e+06	3.22592e+06	7.2421e+06	40.6571	40.3749	9.5779	9.66514	4.98629	5.08904	6.43821	6.09996	0.0441115	0.0365573	0.16764	0.160438	0.0402864	0.0416333	0.0540513	0.11784	15.3611	0.0828197	-7.53509	2.76481	0.00334616	0.0279011	Krt10
HDAC1_MOUSE	1	27.35	0.203862	55610	Histone deacetylase 1 OS=Mus musculus OX=10090 GN=Hdac1 PE=1 SV=1	1839.76	762.756	16405.6	20616	21896.6	18585.4	445.86	693.599	23409.9	32638	3944.15	5966.95	5710.62	15030.1	4488.16	6081.78	0.000934172	0.00038789	0.0130197	0.0151484	0.0150849	0.0130651	0.000250463	0.000368498	0.000420122	0.000601654	7.61125e-05	0.00011139	7.55445e-05	0.000201569	7.52005e-05	9.89602e-05	0.00728237	0.000207569	-5.13275	2.73591	0.120922	0.0290478	Hdac1
SYT1_MOUSE	4	287.59	0.324641	47730	Synaptotagmin-1 OS=Mus musculus OX=10090 GN=Syt1 PE=1 SV=1	14988.8	10153.7	49297.9	62620.2	170893	163242	26302	29196.6	57374.3	56959.2	6933.36	24144.6	27816.3	27060.6	4388.83	8890.66	0.00761088	0.00516351	0.0391235	0.0460126	0.11773	0.114755	0.0147752	0.0155117	0.00102966	0.00105	0.000133797	0.000450727	0.000367976	0.000362911	7.35361e-05	0.000144665	0.0450853	0.000451658	-6.64128	2.73081	0.0701684	0.0293005	Syt1
GTR1_MOUSE	1	39.97	0.67921	54292	Solute carrier family 2, facilitated glucose transporter member 1 OS=Mus musculus OX=10090 GN=Slc2a1 PE=1 SV=4	1564.06	1644.36	1720.17	1608.98	8854.9	3698.37	936.43	1450.91	1445.18	705.703	781.139	876.044	1	1	835.783	1	0.00079418	0.000836219	0.00136515	0.00118226	0.00610025	0.00259986	0.000526042	0.000770844	2.59358e-05	1.3009e-05	1.50741e-05	1.63538e-05	1.32288e-08	1.3411e-08	1.40038e-05	1.62716e-08	0.00177185	1.05524e-05	-7.39154	2.67269	0.0155635	0.0318735	Slc2a1
CRYAA_MOUSE	2	54.8	0.0923311	22532	Alpha-crystallin A chain OS=Mus musculus OX=10090 GN=Cryaa PE=2 SV=1	4422.18	7362.2	4453.74	7119.23	5678.36	6194.42	45794	34605.7	10341.1	7504.38	1123.85	8280.08	1727.09	4876.55	28141	23526	0.00224545	0.00374395	0.00353455	0.00523112	0.00391189	0.00435452	0.0257249	0.0183855	0.000185585	0.000138337	2.16876e-05	0.000154571	2.28473e-05	6.53996e-05	0.000471512	0.000382806	0.00839148	0.000180343	-5.54011	2.66949	0.217335	0.0320022	Cryaa
PSIP1_MOUSE	1	30.86	0.122412	59774	PC4 and SFRS1-interacting protein OS=Mus musculus OX=10090 GN=Psip1 PE=1 SV=1	3308.53	1014.84	4576.44	6867.53	11983.5	11999.3	546.726	1	41116.7	50925.5	1166.08	1115.81	6105.77	1	1	1	0.00167997	0.000516083	0.00363193	0.00504618	0.0082556	0.00843518	0.000307125	5.31284e-07	0.000737894	0.000938768	2.25025e-05	2.08297e-05	8.07719e-05	1.3411e-08	1.67553e-08	1.62716e-08	0.00348407	0.000225102	-3.95213	2.64427	0.182701	0.0325013	Psip1
GNB5_MOUSE	2	133.46	0.999994	44620	Guanine nucleotide-binding protein subunit beta-5 OS=Mus musculus OX=10090 GN=Gnb5 PE=1 SV=1	3862.1	4011.87	9980.01	14103.3	9257.5	9382.53	566.155	4337.36	121076	122390	63337.1	41130.3	91067	126491	41147	68672.9	0.00196105	0.00204019	0.00792027	0.0103629	0.0063776	0.00659568	0.000318039	0.00230437	0.00217287	0.00225615	0.00122225	0.000767813	0.0012047	0.00169638	0.000689431	0.00111742	0.00473502	0.00139088	-1.76737	2.62587	2.3e-05	0.0325166	Gnb5
ADT2_MOUSE	4	230.62	0.529542	33138	ADP/ATP translocase 2 OS=Mus musculus OX=10090 GN=Slc25a5 PE=1 SV=3	44469.4	32158.2	131985	140077	536716	501345	104532	96182.7	165783	147775	21546.6	27550	34751.4	46829.8	37867.9	32971.9	0.0225802	0.0163536	0.104745	0.102927	0.36975	0.352433	0.0587214	0.0511004	0.00297519	0.0027241	0.000415797	0.000514298	0.000459718	0.000628037	0.000634489	0.000536505	0.134826	0.00111102	-6.92308	2.63773	0.0301532	0.0335303	Slc25a5
DESP_MOUSE	3	167.65	0.502619	335158	Desmoplakin OS=Mus musculus OX=10090 GN=Dsp PE=1 SV=1	216518	215882	33123.8	30624	17479.6	13430.6	31773.5	25834	11455	8879.04	52891.8	21295.5	8177.82	6655.04	34553.2	18685	0.109941	0.109784	0.0262875	0.0225021	0.0120419	0.00944137	0.0178489	0.0137252	0.000205576	0.000163678	0.00102068	0.000397539	0.000108183	8.9251e-05	0.000578949	0.000304035	0.0401965	0.000358487	-6.80901	2.59947	0.0334624	0.0354494	Dsp
ATPB_MOUSE	4	193.2	0.953852	56265	ATP synthase subunit beta, mitochondrial OS=Mus musculus OX=10090 GN=Atp5f1b PE=1 SV=2	121864	24092.6	212494	195121	36995.1	34550.8	26324.2	24529.4	60948.6	42013	978.555	2357.63	957.419	3318.71	662.933	2875.42	0.0618786	0.012252	0.168638	0.143373	0.0254864	0.0242883	0.0147877	0.0130321	0.00109381	0.000774474	1.88837e-05	4.40118e-05	1.26655e-05	4.45074e-05	1.11076e-05	4.67876e-05	0.057967	0.00025578	-7.82418	2.59385	0.00169917	0.0357407	Atp5f1b
TIF1B_MOUSE	1	51.64	0.161518	90558	Transcription intermediary factor 1-beta OS=Mus musculus OX=10090 GN=Trim28 PE=1 SV=3	555.483	346.394	2878.81	6249.62	5685.6	2217.13	724.946	369.765	14269.5	8536.56	82.3548	3821.02	50.0144	511.321	68.9985	71.7581	0.000282057	0.000176154	0.00228466	0.00459214	0.00391688	0.00155858	0.00040724	0.00019645	0.000256086	0.000157364	1.58925e-06	7.133e-05	6.61629e-07	6.85735e-06	1.15609e-06	1.16762e-06	0.00167677	6.20265e-05	-4.75666	2.57824	0.148936	0.0363819	Trim28
HNRPL_MOUSE	3	92.98	0.143165	64550	Heterogeneous nuclear ribonucleoprotein L OS=Mus musculus OX=10090 GN=Hnrnpl PE=1 SV=2	9228.27	1717	6368.04	9721.69	56236	58230	29402.3	9622.5	82623.7	68448.2	6323.64	5810.67	3648.2	7504.07	404.823	1176.08	0.00468583	0.000873161	0.00505376	0.00714338	0.0387416	0.0409342	0.0165168	0.00511228	0.00148279	0.00126178	0.000122031	0.000108473	4.82613e-05	0.000100637	6.78294e-06	1.91368e-05	0.0148826	0.000393737	-5.24025	2.55178	0.163099	0.0379139	Hnrnpl
KCRB_MOUSE	4	270.56	0.0503512	42971	Creatine kinase B-type OS=Mus musculus OX=10090 GN=Ckb PE=1 SV=1	4360.81	7795.4	1215.65	381.62	9448.87	16668	14089.6	1593.13	95521.7	145130	6079.86	1069.97	276.063	444.271	13773.2	584.85	0.00221429	0.00396425	0.000964754	0.00028041	0.00650944	0.0117172	0.00791485	0.000846405	0.00171427	0.00267535	0.000117326	1.9974e-05	3.65197e-06	5.95814e-06	0.000230774	9.51644e-06	0.00430144	0.000597102	-2.84877	2.48994	0.333865	0.0379766	Ckb
EAA1_MOUSE	1	85.08	0.931587	59755	Excitatory amino acid transporter 1 OS=Mus musculus OX=10090 GN=Slc1a3 PE=1 SV=2	6050.13	1850.96	24627.8	19154.3	55609.3	48298.4	728.457	939.203	496.786	491.896	23.4043	99.4837	1704.54	2165.84	148.169	773.305	0.00307207	0.000941281	0.0195449	0.0140744	0.0383099	0.0339525	0.000409213	0.000498984	8.91549e-06	9.06768e-06	4.51647e-07	1.85714e-06	2.2549e-05	2.90462e-05	2.48261e-06	1.25829e-05	0.0138504	1.08691e-05	-10.3155	2.52931	0.00238576	0.0392722	Slc1a3
ALBU_MOUSE	2	130.55	0.520872	70700	Serum albumin OS=Mus musculus OX=10090 GN=Alb PE=1 SV=3	3474.42	289.519	209448	211411	558.832	513.962	160619	182278	1967.93	3256.65	9980.27	636.52	1025.73	164.315	87.5912	503.22	0.00176421	0.000147231	0.166221	0.155342	0.000384986	0.000361302	0.0902279	0.0968416	3.53172e-05	6.00336e-05	0.000192595	1.18824e-05	1.35692e-05	2.20364e-06	1.46762e-06	8.18819e-06	0.0639113	4.06571e-05	-10.6183	2.49815	0.0312553	0.0411035	Alb
ARGI1_MOUSE	1	56.11	0.996776	34957	Arginase-1 OS=Mus musculus OX=10090 GN=Arg1 PE=1 SV=1	46054.5	35190.8	8984.95	6866.82	2550.62	2511.05	2951.19	2638.11	561.526	403.983	1098.47	659.816	314.618	264.192	408.375	2213.31	0.0233851	0.0178959	0.00713057	0.00504566	0.00175715	0.00176521	0.00165784	0.00140159	1.00773e-05	7.44709e-06	2.11978e-05	1.23173e-05	4.16202e-06	3.54309e-06	6.84245e-06	3.60141e-05	0.00750487	1.27001e-05	-9.20684	2.49798	0.000284316	0.0411132	Arg1
ADDB_MOUSE	2	129.71	0.844314	81047	Beta-adducin OS=Mus musculus OX=10090 GN=Add2 PE=1 SV=4	3947.1	3862.41	11237.4	7630.11	19853.8	20443.6	98308	101243	177.683	293.673	88.7365	1	6049.63	5281.6	1	8214.34	0.00200422	0.00196418	0.00891816	0.00560651	0.0136775	0.0143713	0.0552248	0.0537888	3.18877e-06	5.41362e-06	1.7124e-06	1.86678e-08	8.00292e-05	7.08318e-05	1.67553e-08	0.00013366	0.0194444	3.68589e-05	-9.04313	2.47952	0.00569348	0.0422393	Add2
ARRS_MOUSE	11	732.32	0.0620453	45130	S-arrestin OS=Mus musculus OX=10090 GN=Sag PE=1 SV=1	187978	119976	175173	184440	839725	794782	129845	119850	4.28041e+06	3.78611e+06	44372.6	32089.8	56814.8	100582	119603	59376.3	0.0954494	0.0610125	0.13902	0.135524	0.578497	0.558711	0.072941	0.0636746	0.0768178	0.0697937	0.000856282	0.000599046	0.000751591	0.00134891	0.00200398	0.000966146	0.213104	0.0191422	-3.47673	2.44903	0.274881	0.0427017	Sag
DSG1A_MOUSE	1	37.84	0.998984	115551	Desmoglein-1-alpha OS=Mus musculus OX=10090 GN=Dsg1a PE=2 SV=2	60487.3	54916.2	6935.43	7957.61	5846.19	5555.63	4039.54	4640.01	1242.58	1109.33	620.746	911.406	564.755	2314.56	1398.89	947.83	0.0307136	0.027927	0.00550405	0.00584716	0.00402751	0.00390546	0.00226922	0.00246516	2.22998e-05	2.04495e-05	1.19789e-05	1.7014e-05	7.47102e-06	3.10407e-05	2.34388e-05	1.54227e-05	0.0103324	1.86394e-05	-9.1146	2.47005	0.000158715	0.0428297	Dsg1a
TCP4_MOUSE	1	67.68	0.0781634	14418	Activated RNA polymerase II transcriptional coactivator p15 OS=Mus musculus OX=10090 GN=Sub1 PE=1 SV=3	1135.84	1044.03	1567.37	759.542	2666.63	213.063	601.508	484.332	24155.6	23740.3	15992.9	12123.6	3030.88	3222.93	123.414	1	0.000576746	0.000530928	0.00124389	0.000558102	0.00183708	0.000149777	0.000337899	0.000257318	0.000433505	0.000437633	0.000308624	0.000226321	4.00949e-05	4.32228e-05	2.06784e-06	1.62716e-08	0.000686467	0.000186436	-1.88051	2.35141	0.240171	0.0447062	Sub1
RS23_MOUSE	1	33.28	0.452287	15969	40S ribosomal protein S23 OS=Mus musculus OX=10090 GN=Rps23 PE=1 SV=3	1705.52	253.334	3905.99	3106.13	16297.1	17605	1615.63	3789.84	4055.48	3890.09	0	459.438	866.969	633.788	0.272697	1925.99	0.000866012	0.00012883	0.00309985	0.00228235	0.0112273	0.0123759	0.000907586	0.00201348	7.2781e-05	7.17104e-05	0	8.57671e-06	1.14689e-05	8.49976e-06	4.56913e-09	3.13389e-05	0.00411265	2.55475e-05	-7.33074	2.3856	0.04168	0.0484787	Rps23
HMGB3_MOUSE	1	35.34	0.108566	23167	High mobility group protein B3 OS=Mus musculus OX=10090 GN=Hmgb3 PE=1 SV=3	19146.6	8500.34	3173.96	4125.94	2708.08	13.6077	962.892	322.528	15285.2	20216.4	2392.19	5.07536	22.7813	948.858	167.532	650.217	0.00972205	0.00432274	0.0025189	0.00303169	0.00186563	9.56588e-06	0.000540907	0.000171354	0.000274313	0.000372672	4.61633e-05	9.47459e-08	3.01369e-07	1.27252e-05	2.80706e-06	1.05801e-05	0.00277285	8.99571e-05	-4.94599	2.3796	0.19465	0.0487621	Hmgb3
TERA_MOUSE	1	47.91	0.562298	89950	Transitional endoplasmic reticulum ATPase OS=Mus musculus OX=10090 GN=Vcp PE=1 SV=4	421.706	85.9898	3259.09	3371.11	10799.9	13092.6	1565.1	2062.43	29410.9	17530.3	1	1	1	1	104.581	322.445	0.00021413	4.3729e-05	0.00258646	0.00247705	0.00744016	0.00920372	0.000879198	0.00109574	0.000527819	0.000323157	1.92976e-08	1.86678e-08	1.32288e-08	1.3411e-08	1.75229e-06	5.24669e-06	0.00299252	0.000107255	-4.80225	2.36199	0.0265601	0.0499489	Vcp
MECP2_MOUSE	3	171.58	0.202718	52447	Methyl-CpG-binding protein 2 OS=Mus musculus OX=10090 GN=Mecp2 PE=1 SV=1	9694.57	7031.26	26696.7	25157.9	95050.5	99953.6	4537.3	5096.5	61859.4	71570.6	3411.63	43479.4	1996.55	4696.04	1129.3	694.567	0.00492261	0.00357566	0.0211869	0.0184857	0.0654815	0.0702648	0.00254884	0.00270769	0.00111015	0.00131934	6.58362e-05	0.000811665	2.6412e-05	6.29789e-05	1.89217e-05	1.13017e-05	0.0236467	0.000428326	-5.78679	2.32282	0.120922	0.053145	Mecp2
HNRH1_MOUSE	1	87.96	0.102296	49454	Heterogeneous nuclear ribonucleoprotein H OS=Mus musculus OX=10090 GN=Hnrnph1 PE=1 SV=3	13464.7	2526.28	28150.7	22990.8	106227	110857	8492.52	10634.4	96002.4	90739.1	6104.83	879.386	9650.55	7990.69	34908.5	2695.41	0.00683698	0.00128471	0.0223408	0.0168933	0.0731809	0.0779299	0.0047707	0.00564989	0.00172289	0.0016727	0.000117808	1.64162e-05	0.000127665	0.000107164	0.000584903	4.38586e-05	0.0261109	0.000549176	-5.57124	2.30858	0.202665	0.0542607	Hnrnph1
TBA1B_MOUSE	10	744.43	0.215358	50804	Tubulin alpha-1B chain OS=Mus musculus OX=10090 GN=Tuba1b PE=1 SV=2	407254	218855	336224	356540	2.70083e+06	3.13828e+06	583384	507828	1.2484e+06	1.21816e+06	1.04039e+06	1.19634e+06	74187	95754.3	40781.4	75160.4	0.206791	0.111296	0.266832	0.261981	1.86063	2.20613	0.327718	0.269801	0.0224041	0.0224558	0.0200769	0.022333	0.000981404	0.00128417	0.000683306	0.00122298	0.688898	0.0114302	-5.91337	2.28831	0.1166	0.0559342	Tuba1b
HNRPC_MOUSE	2	119.5	0.44281	34421	Heterogeneous nuclear ribonucleoproteins C1/C2 OS=Mus musculus OX=10090 GN=Hnrnpc PE=1 SV=1	11049.6	7325.73	20400.2	21893.6	136706	118090	16166.4	13808	24305.6	21469.6	1	23400.4	7547.35	6461.92	1	2716.07	0.00561066	0.00372541	0.0161899	0.0160871	0.0941783	0.0830143	0.00908151	0.00733598	0.000436196	0.000395773	1.92976e-08	0.000436834	9.98422e-05	8.66612e-05	1.67553e-08	4.41948e-05	0.0294029	0.000187442	-7.29337	2.23749	0.0433514	0.0602984	Hnrnpc
NPTX2_MOUSE	1	34.92	0.818665	47507	Neuronal pentraxin-2 OS=Mus musculus OX=10090 GN=Nptx2 PE=2 SV=1	3.85247e+06	4.27244e+06	409585	585686	185643	177386	285266	240182	11337.9	11464.5	367041	347405	47279.7	62880.3	139205	108532	1.95617	2.1727	0.325052	0.430355	0.127892	0.124698	0.160249	0.127605	0.000203475	0.000211339	0.00708299	0.0064853	0.000625453	0.00084329	0.00233242	0.00176598	0.67809	0.00244378	-8.11622	2.21011	0.00701332	0.0627859	Nptx2
RSSA_MOUSE	1	44.19	0.05097	32931	40S ribosomal protein SA OS=Mus musculus OX=10090 GN=Rpsa PE=1 SV=4	612.476	302.026	162.76	560.049	79.1019	2244.88	983.56	88.8406	985.606	163.662	2167.89	679.293	5139.02	10.1806	85.2478	128.85	0.000310997	0.000153591	0.000129169	0.000411517	5.44942e-05	0.00157809	0.000552518	4.71996e-05	1.7688e-05	3.01698e-06	4.18349e-05	1.26809e-05	6.79829e-05	1.36532e-07	1.42835e-06	2.09659e-06	0.000404697	1.83582e-05	-4.46235	2.15423	0.32453	0.0680076	Rpsa
KPCA_MOUSE	1	38.34	0.656863	77943	Protein kinase C alpha type OS=Mus musculus OX=10090 GN=Prkca PE=1 SV=3	124988	129825	5954.45	4559.46	9176.3	7772.39	12743.6	14757.2	15386.6	6847.21	10701.8	8384.6	876.04	1973.28	432.315	1338.4	0.0634649	0.0660207	0.00472553	0.00335023	0.00632166	0.00546379	0.00715877	0.00784028	0.000276133	0.000126223	0.000206519	0.000156522	1.15889e-05	2.64638e-05	7.24357e-06	2.17779e-05	0.0205432	0.000104059	-7.62512	2.11569	0.0173862	0.0721783	Prkca
GNAT1_MOUSE	6	369.27	0.0777171	40397	Guanine nucleotide-binding protein G(t) subunit alpha-1 OS=Mus musculus OX=10090 GN=Gnat1 PE=1 SV=3	124156	115442	40229.1	40391.5	625868	620515	73360.1	69572.6	557741	568249	48969	35737.2	39662.1	64781.5	573262	780766	0.0630424	0.0587068	0.0319264	0.0296792	0.431168	0.436206	0.0412102	0.0369628	0.0100094	0.0104752	0.000944983	0.000667135	0.000524681	0.000868788	0.00960519	0.0127043	0.141113	0.00572496	-4.62344	2.11501	0.240171	0.0721824	Gnat1
AT1A3_MOUSE	4	280.96	0.371539	113045	Sodium/potassium-transporting ATPase subunit alpha-3 OS=Mus musculus OX=10090 GN=Atp1a3 PE=1 SV=1	8483.39	7230.79	11154.1	10476.1	88308.8	101658	11992.6	10271.4	107075	96465.7	3039.6	1546.11	3513.3	965.058	681.358	662.533	0.00430761	0.00367713	0.00885205	0.00769773	0.060837	0.0714627	0.0067369	0.00545704	0.00192161	0.00177826	5.86569e-05	2.88625e-05	4.64766e-05	1.29424e-05	1.14164e-05	1.07805e-05	0.0211285	0.000483626	-5.44916	2.08572	0.0586006	0.0753734	Atp1a3
CAH2_MOUSE	2	75.06	0.0510298	29129	Carbonic anhydrase 2 OS=Mus musculus OX=10090 GN=Ca2 PE=1 SV=4	213.687	360.028	125.504	771.303	1999.09	917.161	1	133.153	8436.88	8447.59	9.74801	56.7729	5.57493	0.554619	109.944	94.385	0.000108504	0.000183088	9.96013e-05	0.000566744	0.0013772	0.00064474	5.61753e-07	7.07423e-05	0.000151411	0.000155724	1.88113e-07	1.05983e-06	7.37495e-08	7.43802e-09	1.84215e-06	1.53579e-06	0.000381398	3.89803e-05	-3.29048	2.04823	0.32453	0.0779778	Ca2
TBB2A_MOUSE	12	646.17	0.110197	50274	Tubulin beta-2A chain OS=Mus musculus OX=10090 GN=Tubb2a PE=1 SV=1	93847.7	84402	81896.3	97264.8	1.26818e+06	1.38406e+06	231799	201754	763915	761747	404080	459935	36057.4	45956	14069.5	24344.8	0.047653	0.0429216	0.064994	0.071469	0.873662	0.972955	0.130214	0.107189	0.0137095	0.0140422	0.00779777	0.00858598	0.000476996	0.000616318	0.000235739	0.000396129	0.288882	0.00573257	-5.65515	2.03472	0.193277	0.0813249	Tubb2a
ENOA_MOUSE	9	515.64	0.053112	47453	Alpha-enolase OS=Mus musculus OX=10090 GN=Eno1 PE=1 SV=3	158009	96738.2	29871	34991.6	738969	790756	66594.9	46387	1.45283e+06	1.51756e+06	50965.3	47023.5	68294.9	22908	37838.7	31819.9	0.0802323	0.049195	0.023706	0.0257114	0.509085	0.555881	0.0374099	0.0246447	0.026073	0.0279749	0.000983506	0.000877826	0.000903458	0.00030722	0.000634	0.00051776	0.163233	0.00728397	-4.48607	1.92341	0.311396	0.0956131	Eno1
HMGB1_MOUSE	4	337.51	0.0557517	25049	High mobility group protein B1 OS=Mus musculus OX=10090 GN=Hmgb1 PE=1 SV=2	6415.13	6914.83	17615.9	21765.1	85599	79654.3	7870.65	6965.62	814526	755195	2747.09	5429	5159.73	5935.98	13608.6	9241.33	0.00325741	0.00351645	0.0139802	0.0159927	0.0589702	0.0559949	0.00442136	0.00370072	0.0146178	0.0139214	5.3012e-05	0.000101348	6.8257e-05	7.96077e-05	0.000228016	0.000150371	0.0199793	0.00365247	-2.45156	1.87904	0.297868	0.0967461	Hmgb1
HOIL1_MOUSE	1	29.32	0.563136	59322	RanBP-type and C3HC4-type zinc finger-containing protein 1 OS=Mus musculus OX=10090 GN=Rbck1 PE=1 SV=2	9.90929e+06	9.76499e+06	684655	682827	205078	199768	402481	360524	123902	146098	434009	443544	100694	121571	299899	367127	5.03164	4.96586	0.543351	0.501733	0.14128	0.140432	0.226095	0.19154	0.00222359	0.00269318	0.00837531	0.00828	0.00133205	0.00163039	0.0050249	0.00597375	1.46774	0.00444165	-8.36829	1.89426	0.0265601	0.100046	Rbck1
NOP58_MOUSE	2	90.77	0.0565941	60818	Nucleolar protein 58 OS=Mus musculus OX=10090 GN=Nop58 PE=1 SV=1	317.307	47.6529	2621.03	3460.55	7448.08	849.9	211.656	453.108	31837.3	34857.7	1761.58	1874.36	828.358	3499.37	0.00486473	1	0.000161119	2.42333e-05	0.00208009	0.00254277	0.00513107	0.000597458	0.000118898	0.000240729	0.000571363	0.000642572	3.39942e-05	3.49902e-05	1.09582e-05	4.69303e-05	8.15101e-11	1.62716e-08	0.00136205	0.000167603	-3.02265	1.85358	0.295846	0.104363	Nop58
HS90A_MOUSE	4	175.37	0.537453	85134	Heat shock protein HSP 90-alpha OS=Mus musculus OX=10090 GN=Hsp90aa1 PE=1 SV=4	275994	20876.7	30389.7	35437.2	26494.4	21876.8	5942.74	7951.85	129267	104679	1595.02	3297.46	888.573	1253.38	897.746	91.1989	0.140142	0.0106166	0.0241177	0.0260388	0.0182523	0.0153788	0.00333835	0.00422469	0.00231986	0.00192967	3.07799e-05	6.15564e-05	1.17547e-05	1.68091e-05	1.5042e-05	1.48395e-06	0.0302636	0.00054837	-5.78629	1.86017	0.0291987	0.105146	Hsp90aa1
VDAC1_MOUSE	2	124.87	0.86237	32502	Voltage-dependent anion-selective channel protein 1 OS=Mus musculus OX=10090 GN=Vdac1 PE=1 SV=3	5026.76	3865.22	5893.25	5211.25	68333.9	68655.1	1457.59	1242.4	1908.3	1818.57	539.009	1520.98	778.812	557.397	955.819	1334.26	0.00255244	0.00196561	0.00467696	0.00382916	0.0470761	0.0482628	0.000818805	0.000660068	3.4247e-05	3.35238e-05	1.04015e-05	2.83934e-05	1.03027e-05	7.47528e-06	1.60151e-05	2.17106e-05	0.0137302	2.02587e-05	-9.4046	1.84706	0.00485968	0.107229	Vdac1
HBA_MOUSE	3	159.84	0.18325	15133	Hemoglobin subunit alpha OS=Mus musculus OX=10090 GN=Hba PE=1 SV=2	5279.38	4996.02	60012.4	73597.1	49229.1	40670.2	1.01556e+06	1.01017e+06	43714.4	33296.1	243404	227236	8835.8	9881.75	967.375	5221.01	0.00268071	0.00254066	0.0476267	0.0540783	0.0339145	0.0285901	0.570495	0.536686	0.000784514	0.000613786	0.0046971	0.00424199	0.000116887	0.000132525	1.62087e-05	8.49541e-05	0.159577	0.001336	-6.90019	1.83381	0.132935	0.109328	Hba
DUS26_MOUSE	1	22.83	0.681685	24101	Dual specificity protein phosphatase 26 OS=Mus musculus OX=10090 GN=Dusp26 PE=2 SV=2	16919.3	13246.5	1450.68	428.231	85.8079	613.047	330.296	362.512	608.311	690.108	1	1	1	1151.02	471.246	1	0.0085911	0.00673633	0.00115128	0.000314659	5.91141e-05	0.000430956	0.000185545	0.000192597	1.0917e-05	1.27215e-05	1.92976e-08	1.86678e-08	1.32288e-08	1.54364e-05	7.89587e-06	1.62716e-08	0.0022077	5.87979e-06	-8.55256	1.82091	0.0154818	0.11142	Dusp26
CALX_MOUSE	1	65.75	0.0737746	67635	Calnexin OS=Mus musculus OX=10090 GN=Canx PE=1 SV=1	2681.93	1054.74	2162.6	1885.2	24885.5	19444.4	497.181	677.789	44175.7	35429.6	17.9135	750.665	1905.2	1542.04	334.686	1723.19	0.0013618	0.000536373	0.00171627	0.00138522	0.0171439	0.0136689	0.000279293	0.000360098	0.000792793	0.000653114	3.45686e-07	1.40133e-05	2.52034e-05	2.06804e-05	5.60777e-06	2.80391e-05	0.00455648	0.000192475	-4.56518	1.81812	0.249268	0.111676	Canx
PRPH2_MOUSE	1	57.37	0.160698	39975	Peripherin-2 OS=Mus musculus OX=10090 GN=Prph2 PE=1 SV=1	1253.68	916.952	1828.41	2056.62	102342	102420	17743.1	15104.9	687.161	1476.6	5583.95	5013.15	2002.65	1875.03	256.544	160395	0.000636578	0.000466304	0.00145105	0.00151118	0.0705044	0.0719983	0.00996721	0.008025	1.2332e-05	2.72199e-05	0.000107757	9.35845e-05	2.64926e-05	2.51461e-05	4.29848e-06	0.00260988	0.02057	0.000363339	-5.82308	1.81459	0.148936	0.112385	Prph2
HBB2_MOUSE	6	357.37	0.0937818	15982	Hemoglobin subunit beta-2 OS=Mus musculus OX=10090 GN=Hbb-b2 PE=1 SV=2	37511.3	37257.1	87463.2	112203	54611.7	52148.7	1.72492e+06	1.64035e+06	168411	100249	204006	351985	67894.2	117434	4336.64	55321.3	0.0190471	0.0189466	0.069412	0.0824455	0.0376227	0.0366592	0.968979	0.87149	0.00302236	0.001848	0.00393681	0.00657078	0.000898157	0.00157491	7.26618e-05	0.000900166	0.263075	0.00235298	-6.80484	1.81162	0.215659	0.112944	Hbb-b2
G3P_MOUSE	8	373.08	0.061315	36072	Glyceraldehyde-3-phosphate dehydrogenase OS=Mus musculus OX=10090 GN=Gapdh PE=1 SV=2	75785.9	36560.4	16642.1	20953.4	477338	490826	38296.7	37962.5	1.3674e+06	1.51605e+06	13942.4	16409.2	16164.9	25192.3	12163.4	13294.3	0.0384818	0.0185924	0.0132074	0.0153963	0.328844	0.345038	0.0215133	0.0201689	0.0245399	0.027947	0.000269055	0.000306323	0.000213842	0.000337854	0.000203801	0.00021632	0.100155	0.00675427	-3.89029	1.79829	0.276528	0.114602	Gapdh
CAH6_MOUSE	1	83.85	0.214683	36586	Carbonic anhydrase 6 OS=Mus musculus OX=10090 GN=Ca6 PE=1 SV=3	527.14	1	56115.4	68091.7	2651.36	15610.3	222.787	117.423	736.68	145.519	1	87.787	668.464	236.095	143.724	860.588	0.000267666	5.08537e-07	0.044534	0.0500329	0.00182655	0.0109736	0.000125151	6.23849e-05	1.32207e-05	2.68252e-06	1.92976e-08	1.63879e-06	8.84296e-06	3.16627e-06	2.40815e-06	1.40031e-05	0.0134778	5.74773e-06	-11.1953	1.79423	0.1166	0.115858	Ca6
STXB1_MOUSE	4	204.75	0.146219	67925	Syntaxin-binding protein 1 OS=Mus musculus OX=10090 GN=Stxbp1 PE=1 SV=2	5164.09	10733	6473.88	5826.89	95639.1	117525	6341.01	3489.83	110270	109044	3816.44	5790.54	582.028	437.012	1610.15	5158.35	0.00262217	0.00545815	0.00513776	0.00428152	0.065887	0.0826173	0.00356208	0.00185409	0.00197894	0.00201014	7.3648e-05	0.000108097	7.69952e-06	5.86078e-06	2.69786e-05	8.39346e-05	0.0214275	0.000536913	-5.31863	1.79362	0.160671	0.115899	Stxbp1
PXL2A_MOUSE	1	33.85	0.178372	24493	Peroxiredoxin-like 2A OS=Mus musculus OX=10090 GN=Prxl2a PE=1 SV=2	324.389	401.975	336.243	305.928	191.02	73.7521	145.243	561.611	16227.9	17763.8	1.81183	1	5.45585	0.746687	142.391	126.826	0.000164715	0.000204419	0.000266847	0.000224792	0.000131596	5.18458e-05	8.15909e-05	0.000298375	0.000291231	0.00032746	3.4964e-08	1.86678e-08	7.21742e-08	1.00139e-08	2.38581e-06	2.06367e-06	0.000178023	7.79096e-05	-1.19219	1.69089	0.136146	0.117664	Prxl2a
SRSF3_MOUSE	1	24.95	0.354809	19546	Serine/arginine-rich splicing factor 3 OS=Mus musculus OX=10090 GN=Srsf3 PE=1 SV=1	992.489	3.80173	1210.92	1211.39	116678	111391	11281.3	6883.32	1430.31	1653.19	387.139	27.9969	603.152	674.34	174.665	102.283	0.000503956	1.93332e-06	0.000961001	0.000890114	0.0803809	0.078305	0.00633728	0.003657	2.56689e-05	3.04751e-05	7.47083e-06	5.22642e-07	7.97896e-06	9.0436e-06	2.92657e-06	1.66431e-06	0.0213796	1.07189e-05	-10.9619	1.6864	0.0619414	0.135582	Srsf3
LDHA_MOUSE	5	244.37	0.148679	36817	L-lactate dehydrogenase A chain OS=Mus musculus OX=10090 GN=Ldha PE=1 SV=3	21736.4	18647.3	5352.53	6541.63	375857	339162	15414.7	15806.2	467601	473199	457.925	1144.22	5889.58	2838.61	7249.81	7210.01	0.0110371	0.00948283	0.00424784	0.00480671	0.258933	0.238422	0.00865928	0.00839758	0.00839174	0.00872302	8.83683e-06	2.136e-05	7.79119e-05	3.80687e-05	0.000121473	0.000117318	0.0679982	0.00218747	-4.95816	1.66577	0.158944	0.139594	Ldha
OPSD_MOUSE	1	55.02	0.0511545	39614	Rhodopsin OS=Mus musculus OX=10090 GN=Rho PE=1 SV=2	7913.02	2848.78	20013.4	28330.8	1.18957e+06	1.40728e+06	96816.3	81751.2	58164.2	55131.2	56069.8	25940.6	37835.5	41032	472478	102326	0.00401799	0.00144871	0.0158829	0.0208171	0.819511	0.989282	0.0543868	0.0434331	0.00104383	0.0010163	0.00108201	0.000484254	0.000500517	0.000550282	0.00791652	0.00166501	0.243597	0.00178234	-7.09458	1.66504	0.32453	0.139846	Rho
SH321_MOUSE	1	40.3	0.996323	60686	SH3 domain-containing protein 21 OS=Mus musculus OX=10090 GN=Sh3d21 PE=1 SV=1	12302.2	523.584	2385.28	4327.48	135848	122346	293.111	652.003	192.759	196.896	7.72634	8.66625	37.2598	28.1283	1	1	0.0062467	0.000266262	0.00189299	0.00317978	0.0935872	0.086006	0.000164656	0.000346399	3.45932e-06	3.62961e-06	1.491e-07	1.6178e-07	4.92901e-07	3.7723e-07	1.67553e-08	1.62716e-08	0.0239613	1.03787e-06	-14.4948	1.66367	0.000292486	0.140127	Sh3d21
HXK1_MOUSE	1	36.75	0.641155	109545	Hexokinase-1 OS=Mus musculus OX=10090 GN=Hk1 PE=1 SV=3	479.756	237.511	519.035	473.718	15066.8	16048.7	225.388	103.764	1299.68	542.199	279.972	1.88094	8.19679	14.8472	134.856	19.7034	0.000243605	0.000120783	0.000411913	0.000348082	0.0103797	0.0112818	0.000126612	5.51284e-05	2.33246e-05	9.99498e-06	5.40278e-06	3.5113e-08	1.08433e-07	1.99117e-07	2.25955e-06	3.20605e-07	0.00287096	5.20565e-06	-9.10724	1.64738	0.018823	0.143471	Hk1
OBP1A_MOUSE	3	389.45	0.999213	18742	Odorant-binding protein 1a OS=Mus musculus OX=10090 GN=Obp1a PE=1 SV=2	13749.2	19012.6	2.65793e+06	2.6534e+06	79763.2	105585	82180.9	79090.9	2035.76	2382.56	2739.91	1389.11	5950.54	3528.72	1057.65	2558.79	0.00698141	0.00966861	2.10937	1.94968	0.0549498	0.0742233	0.0461653	0.0420197	3.65345e-05	4.39206e-05	5.28736e-05	2.59317e-05	7.87183e-05	4.73239e-05	1.77212e-05	4.16355e-05	0.536633	4.30824e-05	-13.6045	1.64487	0.000140301	0.143994	Obp1a
HACD3_MOUSE	1	24.5	0.739782	43274	Very-long-chain (3R)-3-hydroxyacyl-CoA dehydratase 3 OS=Mus musculus OX=10090 GN=Hacd3 PE=1 SV=2	415.535	170.796	1667.25	1802.55	29141.1	43813.8	1166.59	390.64	4043.91	5623.82	91.8765	51.6396	1	1	10.5317	1	0.000210996	8.68562e-05	0.00132315	0.00132449	0.0200757	0.0307999	0.000655336	0.000207541	7.25735e-05	0.00010367	1.77299e-06	9.63998e-07	1.32288e-08	1.3411e-08	1.76463e-07	1.62716e-08	0.0068355	2.24e-05	-8.2534	1.62705	0.0115566	0.147751	Hacd3
TCPD_MOUSE	42	3818.19	1	58543	T-complex protein 1 subunit delta OS=Mus musculus OX=10090 GN=Cct4 PE=1 SV=3	2.20603e+06	2.26731e+06	1.24226e+06	1.4048e+06	1.4058e+06	1.33397e+06	1.46806e+06	1.40496e+06	4.85359e+07	4.93684e+07	5.19896e+07	5.1811e+07	6.28782e+07	6.38391e+07	5.02036e+07	4.97814e+07	1.12015	1.15301	0.985875	1.03223	0.96847	0.937746	0.82469	0.746434	0.871043	0.910064	1.00327	0.967198	0.831802	0.856149	0.841177	0.810023	0.971076	0.886341	-0.131722	1.5608	1.62e-14	0.148844	Cct4
OBP1B_MOUSE	3	298.64	0.590522	19610	Odorant-binding protein 1b OS=Mus musculus OX=10090 GN=Obp1b PE=1 SV=1	36757.7	23662.9	8.71238e+06	8.67849e+06	242344	283210	156990	149891	34308.9	53489.1	43710.6	47332.6	28595.4	38709.9	93444.8	82192.7	0.0186644	0.0120335	6.91426	6.37685	0.166954	0.199089	0.0881893	0.079635	0.000615719	0.000986026	0.000843508	0.000883596	0.000378282	0.000519141	0.0015657	0.00133741	1.73196	0.000891172	-10.9244	1.61228	0.0239113	0.150936	Obp1b
APOA1_MOUSE	1	30.68	0.702124	30597	Apolipoprotein A-I OS=Mus musculus OX=10090 GN=Apoa1 PE=1 SV=2	268.679	179.575	169210	173249	3519.91	2293.07	5313.91	5365.25	180.305	144.256	736.548	1948.96	0	44.0002	1063.48	374.499	0.000136427	9.13204e-05	0.134287	0.127301	0.00242491	0.00161197	0.0029851	0.00285047	3.23581e-06	2.65924e-06	1.42136e-05	3.63827e-05	0	5.90088e-07	1.78189e-05	6.09369e-06	0.0339611	1.01243e-05	-11.7119	1.60565	0.0140928	0.152385	Apoa1
PIP_MOUSE	2	229.1	0.555725	17098	Prolactin-inducible protein homolog OS=Mus musculus OX=10090 GN=Pip PE=2 SV=3	1425.3	327.197	824156	885305	21421	31831.3	7363.34	8137.36	2232.82	2796.9	4254.31	2207.5	218.461	4823.61	3444.84	234.217	0.000723724	0.000166392	0.654062	0.650511	0.0147572	0.0223766	0.00413638	0.00432325	4.0071e-05	5.15585e-05	8.20979e-05	4.12092e-05	2.88997e-06	6.46896e-05	5.77193e-05	3.81108e-06	0.168882	4.30058e-05	-11.9392	1.60005	0.0270466	0.153622	Pip
MPCP_MOUSE	1	34.5	0.256684	40063	Phosphate carrier protein, mitochondrial OS=Mus musculus OX=10090 GN=Slc25a3 PE=1 SV=1	643.681	73.3098	142.644	255.152	12629.5	8703.29	4.76888	110.634	65.1959	109.391	31.2926	182.968	152.189	176.364	57.5127	41.5675	0.000326842	3.72808e-05	0.000113204	0.000187482	0.00870061	0.00611819	2.67893e-06	5.8778e-05	1.17003e-06	2.01654e-06	6.03871e-07	3.41562e-06	2.01327e-06	2.36522e-06	9.63643e-07	6.76369e-07	0.00194313	1.65307e-06	-10.199	1.5939	0.0954855	0.154987	Slc25a3
APRV1_MOUSE	1	30.29	0.301931	37436	Retroviral-like aspartic protease 1 OS=Mus musculus OX=10090 GN=Asprv1 PE=1 SV=1	263.292	176.708	78322	71874.4	1480.2	1129.71	94.6478	93.8742	332.783	210.675	76.0505	439.184	140.83	120.023	713.293	501.593	0.000133692	8.98624e-05	0.0621574	0.0528124	0.00101973	0.000794158	5.31687e-05	4.98739e-05	5.97223e-06	3.88361e-06	1.46759e-06	8.1986e-06	1.863e-06	1.60963e-06	1.19514e-05	8.16171e-06	0.0146388	5.38848e-06	-11.4076	1.55802	0.0776773	0.163187	Asprv1
RL14_MOUSE	1	86.96	0.0557759	23663	60S ribosomal protein L14 OS=Mus musculus OX=10090 GN=Rpl14 PE=1 SV=3	271.253	16.0248	1	1	54061.4	49713.5	846.626	429.108	397.859	89.116	747.004	461.409	256.327	169.715	215.289	205.666	0.000137734	8.14922e-06	7.93613e-07	7.34788e-07	0.0372435	0.0349473	0.000475595	0.000227978	7.14011e-06	1.64278e-06	1.44154e-05	8.61349e-06	3.39089e-06	2.27606e-06	3.60723e-06	3.34651e-06	0.00913023	5.55405e-06	-10.6829	1.54956	0.297868	0.165179	Rpl14
DYN1_MOUSE	1	24.4	0.213759	98140	Dynamin-1 OS=Mus musculus OX=10090 GN=Dnm1 PE=1 SV=2	103.822	1	141.956	168.937	21051.2	23058.3	1	1	276.771	417.886	310.014	71.8184	321.67	528.697	2353.84	1738.6	5.27175e-05	5.08537e-07	0.000112658	0.000124133	0.0145024	0.0162094	5.61753e-07	5.31284e-07	4.96703e-06	7.70337e-06	5.98252e-06	1.34069e-06	4.2553e-06	7.09038e-06	3.94393e-05	2.82897e-05	0.00387537	1.23835e-05	-8.28977	1.53872	0.1166	0.167762	Dnm1
RAB2A_MOUSE	1	72.54	0.111631	23704	Ras-related protein Rab-2A OS=Mus musculus OX=10090 GN=Rab2a PE=1 SV=1	170.884	25.9871	1	86.8074	35344.9	33425.7	37.0234	18.2455	13.6165	46.7702	1124.4	1	15.2739	31.7707	1202.49	33.829	8.67699e-05	1.32154e-05	7.93613e-07	6.3785e-05	0.0243495	0.0234974	2.0798e-05	9.69353e-06	2.44367e-07	8.62169e-07	2.16981e-05	1.86678e-08	2.02055e-07	4.26079e-07	2.01481e-05	5.50452e-07	0.00600525	5.51875e-06	-10.0877	1.5341	0.193277	0.168876	Rab2a
VATB2_MOUSE	1	32.69	0.400915	56857	V-type proton ATPase subunit B, brain isoform OS=Mus musculus OX=10090 GN=Atp6v1b2 PE=1 SV=1	162.905	24.7561	1	1	23064.9	25499.4	1	1	188.47	103.166	1082.88	1118.59	1087.4	582.804	1242.8	718.305	8.27184e-05	1.25894e-05	7.93613e-07	7.34788e-07	0.0158897	0.0179254	5.61753e-07	5.31284e-07	3.38234e-06	1.90177e-06	2.0897e-05	2.08817e-05	1.4385e-05	7.816e-06	2.08235e-05	1.1688e-05	0.00423913	1.27219e-05	-8.38031	1.52513	0.0513915	0.171055	Atp6v1b2
PFKAL_MOUSE	1	42.88	0.0990002	86104	ATP-dependent 6-phosphofructokinase, liver type OS=Mus musculus OX=10090 GN=Pfkl PE=1 SV=4	391.321	1	38.4782	1	42675.3	56549.9	457.501	82.1811	453.209	113.017	71.9106	42.8641	38.0498	0	149.294	57.0825	0.000198701	5.08537e-07	3.05368e-05	7.34788e-07	0.0293995	0.0397531	0.000257003	4.36615e-05	8.13345e-06	2.08338e-06	1.3877e-06	8.00178e-07	5.03353e-07	0	2.50146e-06	9.28823e-07	0.00871047	2.04229e-06	-12.0583	1.52016	0.207247	0.172275	Pfkl
GSTO1_MOUSE	1	40.62	0.201584	27708	Glutathione S-transferase omega-1 OS=Mus musculus OX=10090 GN=Gsto1 PE=1 SV=2	77.7665	211.247	117207	100970	261.305	30.6724	9.2763	56.1614	281.299	106.42	74.828	25.1483	85.9609	319.909	137.7	9.84402	3.94874e-05	0.000107427	0.0930169	0.0741913	0.000180016	2.15619e-05	5.21099e-06	2.98377e-05	5.04829e-06	1.96176e-06	1.444e-06	4.69464e-07	1.13716e-06	4.29031e-06	2.3072e-06	1.60178e-07	0.020949	2.1023e-06	-13.2826	1.51924	0.120922	0.1725	Gsto1
TKT_MOUSE	1	76.94	0.12108	68272	Transketolase OS=Mus musculus OX=10090 GN=Tkt PE=1 SV=1	1094.05	503.151	11378.7	10239.1	320.087	60.5978	76.3514	1	44840.6	42383.8	508.112	1189.49	382.401	456.429	69.4991	54.8302	0.000555527	0.000255871	0.00903027	0.00752357	0.000220512	4.25987e-05	4.28906e-05	5.31284e-07	0.000804725	0.000781309	9.80532e-06	2.22052e-05	5.05869e-06	6.12119e-06	1.16448e-06	8.92175e-07	0.00220897	0.00020391	-3.43737	1.49697	0.183517	0.177296	Tkt
TCPB_MOUSE	42	3658.3	1	57783	T-complex protein 1 subunit beta OS=Mus musculus OX=10090 GN=Cct2 PE=1 SV=4	1.74143e+06	1.99477e+06	1.12639e+06	1.17808e+06	1.22964e+06	1.26162e+06	3.07718e+06	3.92106e+06	5.32471e+07	4.94139e+07	4.60559e+07	46435221	6.93836e+07	6.85165e+07	5.07453e+07	5.66821e+07	0.884244	1.01442	0.893916	0.86564	0.847115	0.886884	1.72861	2.0832	0.955591	0.910903	0.888766	0.866844	0.91786	0.918878	0.850253	0.922309	1.1505	0.903925	-0.347989	1.45423	1.27e-10	0.188795	Cct2
CLH1_MOUSE	5	244.52	0.169613	193202	Clathrin heavy chain 1 OS=Mus musculus OX=10090 GN=Cltc PE=1 SV=3	590.957	139.541	1239.76	1870.16	92784.6	231741	973.165	1931.22	5401.34	5599.38	168.212	811.503	480.607	1017.25	190.395	3112.17	0.00030007	7.09621e-05	0.000983888	0.00137417	0.0639204	0.162908	0.000546678	0.00102603	9.69343e-05	0.00010322	3.24608e-06	1.5149e-05	6.35785e-06	1.36423e-05	3.19012e-06	5.06399e-05	0.0288913	3.65474e-05	-9.62665	1.39523	0.142903	0.205615	Cltc
SMCA5_MOUSE	1	52.68	0.11432	122291	SWI/SNF-related matrix-associated actin-dependent regulator of chromatin subfamily A member 5 OS=Mus musculus OX=10090 GN=Smarca5 PE=1 SV=1	80.4965	1	187.55	125.05	1	81.2022	1	1408.1	177.233	69.4365	1	97.3547	5723.97	6809.39	1	107.096	4.08737e-05	5.08537e-07	0.000148843	9.1885e-05	6.88912e-07	5.7083e-05	5.61753e-07	0.000748103	3.18069e-06	1.28e-06	1.92976e-08	1.8174e-06	7.57211e-05	9.13211e-05	1.67553e-08	1.74262e-06	0.000136068	2.18874e-05	-2.63616	1.2635	0.191061	0.245158	Smarca5
TCPZ_MOUSE	33	2331.12	1	58424	T-complex protein 1 subunit zeta OS=Mus musculus OX=10090 GN=Cct6a PE=1 SV=3	1.06183e+06	1.14713e+06	1.20016e+06	1.30053e+06	1.30468e+06	1.17351e+06	1.3681e+06	1.34443e+06	4.55295e+07	4.37265e+07	4.50011e+07	4.6195e+07	6.3918e+07	6.36711e+07	5.19592e+07	5.17118e+07	0.539165	0.583361	0.952462	0.95561	0.898812	0.824946	0.768531	0.714275	0.817089	0.806061	0.868411	0.86236	0.845557	0.853896	0.870593	0.841433	0.779645	0.845675	0.117285	-1.15911	0	0.282889	Cct6a
TCPG_MOUSE	56	4518.85	1	61162	T-complex protein 1 subunit gamma OS=Mus musculus OX=10090 GN=Cct3 PE=1 SV=1	1.55524e+06	1.45972e+06	1.47918e+06	1.53918e+06	1.56794e+06	1.54339e+06	1.71931e+06	1.75478e+06	5.51589e+07	5.6133e+07	5.53784e+07	5.5936e+07	8.35795e+07	7.96609e+07	6.4187e+07	6.35284e+07	0.789703	0.742323	1.17389	1.13097	1.08017	1.08496	0.965829	0.932285	0.9899	1.03476	1.06867	1.0442	1.10565	1.06834	1.07547	1.03371	0.987517	1.05259	0.0920632	-1.13308	0	0.291329	Cct3
AN32E_MOUSE	3	256.31	0.0529368	29832	Acidic leucine-rich nuclear phosphoprotein 32 family member E OS=Mus musculus OX=10090 GN=Anp32e PE=1 SV=2	1.01415e+06	27288	3754.4	4806.76	53368.2	44565	8216.49	9785.85	1.6708e+06	1.79697e+06	18589	10806.6	489.272	1394.29	4662.14	9029.03	0.514956	0.013877	0.00297955	0.00353195	0.036766	0.031328	0.00461564	0.00519907	0.0299847	0.0331255	0.000358723	0.000201736	6.47247e-06	1.86989e-05	7.81156e-05	0.000146917	0.0766566	0.00799011	-3.26212	1.08998	0.311396	0.311356	Anp32e
GBB3_MOUSE	3	168.16	1	38185	Guanine nucleotide-binding protein G(I)/G(S)/G(T) subunit beta-3 OS=Mus musculus OX=10090 GN=Gnb3 PE=1 SV=2	7998.62	4339.65	6207.45	7431.9	5375.87	5134.56	8918.83	9088.16	103928	92162.8	342242	330069	299329	149690	660363	495744	0.00406145	0.00220687	0.00492631	0.00546087	0.0037035	0.00360946	0.00501018	0.0048284	0.00186513	0.00169894	0.00660443	0.00616167	0.00395976	0.0020075	0.0110646	0.00806655	0.00422588	0.00517857	0.293302	-0.758419	1.78e-08	0.469104	Gnb3
GBB2_MOUSE	4	250.31	0.999922	38048	Guanine nucleotide-binding protein G(I)/G(S)/G(T) subunit beta-2 OS=Mus musculus OX=10090 GN=Gnb2 PE=1 SV=3	8527.59	8536.7	5229.32	8713.01	11952.6	11128.7	12026.4	10060.6	889220	731095	24255.5	43836.2	330917	493311	97470.5	1.20195e+06	0.00433005	0.00434123	0.00415006	0.00640222	0.00823427	0.00782322	0.00675588	0.00534503	0.0159583	0.0134771	0.000468072	0.000818325	0.00437763	0.00661582	0.00163315	0.0195576	0.00592274	0.00786325	0.40886	-0.718006	5.33e-05	0.494072	Gnb2
RASL2_MOUSE	1	36.18	0.0835847	91087	Ras GTPase-activating protein 4 OS=Mus musculus OX=10090 GN=Rasa4 PE=1 SV=1	331.571	543.791	89.6066	120.858	543.914	249.992	346.525	189.587	62.4421	201.039	164.368	159331	127.734	6771.6	119.38	55.7417	0.000168362	0.000276538	7.1113e-05	8.8805e-05	0.000374709	0.000175738	0.000194662	0.000100725	1.12061e-06	3.70599e-06	3.1719e-06	0.00297435	1.68977e-06	9.08143e-05	2.00025e-06	9.07007e-07	0.000181331	0.00038472	1.08518	-0.546903	0.228713	0.601123	Rasa4
SDK1_MOUSE	1	29.42	0.563481	241468	Protein sidekick-1 OS=Mus musculus OX=10090 GN=Sdk1 PE=1 SV=1	378.218	97.1691	98.5247	176.577	152.563	580.672	74.03	51.0024	11479	13421.7	196.262	143.678	5347.4	74539.7	99.6057	91.1696	0.000192048	4.94141e-05	7.81905e-05	0.000129747	0.000105102	0.000408197	4.15866e-05	2.70968e-05	0.000206006	0.000247418	3.78738e-06	2.68216e-06	7.07396e-05	0.000999655	1.66892e-06	1.48347e-06	0.000128923	0.00019168	0.572193	-0.488696	0.0265601	0.63694	Sdk1
TCPH_MOUSE	40	2831.16	1	60127	T-complex protein 1 subunit eta OS=Mus musculus OX=10090 GN=Cct7 PE=1 SV=1	2.82547e+06	2.50175e+06	845104	930180	947325	899161	1.00024e+06	980139	4.61793e+07	4.39984e+07	4.01055e+07	4.30007e+07	6.10786e+07	5.93854e+07	5.10031e+07	5.23419e+07	1.43469	1.27223	0.670686	0.683485	0.652624	0.632087	0.56189	0.520732	0.82875	0.811073	0.773937	0.802729	0.807995	0.796421	0.854573	0.851686	0.803553	0.815895	0.0219916	-0.100422	7.22e-11	0.922791	Cct7
TRPV1_MOUSE	1	26.62	0.695149	95942	Transient receptor potential cation channel subfamily V member 1 OS=Mus musculus OX=10090 GN=Trpv1 PE=1 SV=1	1	1038	323.663	1	1	1	956.106	1207.12	36483.9	24996.2	7264.62	6455.55	1	29556.9	2784.88	4987.35	5.0777e-07	0.000527863	0.000256864	7.34788e-07	6.88912e-07	7.02974e-07	0.000537095	0.000641323	0.000654752	0.000460783	0.000140189	0.000120511	1.32288e-08	0.000396389	4.66615e-05	8.11521e-05	0.000245722	0.000237557	-0.0487585	0.0626632	0.0145609	0.950949	Trpv1

## Sheet: TRiC-SubstratesFound
						Raw_Intensities_129.E								Raw_Intensities_Phlps								Normalized_intensities_ to_TRiC-129.E								Normalized_intensities_ to_TriC-Phlps
Accession	Unique.peptides	Confidence.score	Power	Mass	Description	X129.EL1_1	X129.EL1_2	X129.EL1_3	X129.EL1_4	X129.EL1_5	X129.EL1_6	X129.EL1_7	X129.EL1_8	Phlps.L5_1	Phlps.L5_2	Phlps.L5_3	Phlps.L5_4	Phlps.L5_5	Phlps.L5_6	Phlps.L5_7	Phlps.L5_8	X129.EL1_1_norm	X129.EL1_2_norm	X129.EL1_3_norm	X129.EL1_4_norm	X129.EL1_5_norm	X129.EL1_6_norm	X129.EL1_7_norm	X129.EL1_8_norm	Phlps.L5_1_norm	Phlps.L5_2_norm	Phlps.L5_3_norm	Phlps.L5_4_norm	Phlps.L5_5_norm	Phlps.L5_6_norm	Phlps.L5_7_norm	Phlps.L5_8_norm	avg_129E	avg_PhLPs	log2FC	t_statistic	PEP_q.Value	Adjusted_P_value	GeneName
PKHB1_MOUSE	1	85.63	1	27722	Pleckstrin homology domain-containing family B member 1 OS=Mus musculus OX=10090 GN=Plekhb1 PE=1 SV=1	64.1194	279.486	1	51.6796	99.8719	262.243	97.8336	44.8468	35094.9	40478.8	27729.6	28624.1	57686.3	70270.7	1476.47	49351.4	3.25579e-05	0.000142129	7.93613e-07	3.79735e-05	6.8803e-05	0.00018435	5.49583e-05	2.38264e-05	0.000629825	0.000746193	0.000535114	0.000534348	0.000763119	0.000942403	2.47387e-05	0.000803025	6.8174e-05	0.000622346	3.19042	-5.48996	1.05e-05	0.000657605	Plekhb1
PHLP_MOUSE	10	705.57	1	34727	Phosducin-like protein OS=Mus musculus OX=10090 GN=Pdcl PE=1 SV=1	90343	118958	126803	117365	117594	109885	165625	176670	7.50266e+06	7.25956e+06	4.36401e+06	4.40296e+06	8.59661e+06	8.2938e+06	5.86011e+06	6.32597e+06	0.0458734	0.0604947	0.100633	0.0862386	0.0810121	0.0772463	0.0930401	0.0938622	0.134645	0.133824	0.0842147	0.0821937	0.113723	0.111228	0.0981879	0.102934	0.0798	0.107619	0.431469	-2.90011	1.89e-13	0.0116965	Pdcl
GBB1_MOUSE	12	957.31	1	38151	Guanine nucleotide-binding protein G(I)/G(S)/G(T) subunit beta-1 OS=Mus musculus OX=10090 GN=Gnb1 PE=1 SV=3	731280	561418	308976	325736	579043	611194	341307	386925	1.00078e+07	8.72373e+06	7.37012e+06	7.13715e+06	1.38096e+07	1.20743e+07	1.20878e+07	1.07406e+07	0.371322	0.285502	0.245208	0.239347	0.39891	0.429654	0.19173	0.205567	0.179604	0.160814	0.142225	0.133235	0.182684	0.161928	0.202535	0.174767	0.295905	0.167224	-0.82335	3.84807	5.14e-11	0.00508553	Gnb1			Downregulated in PhPl respect to 129
GNB5_MOUSE	2	133.46	0.999994	44620	Guanine nucleotide-binding protein subunit beta-5 OS=Mus musculus OX=10090 GN=Gnb5 PE=1 SV=1	3862.1	4011.87	9980.01	14103.3	9257.5	9382.53	566.155	4337.36	121076	122390	63337.1	41130.3	91067	126491	41147	68672.9	0.00196105	0.00204019	0.00792027	0.0103629	0.0063776	0.00659568	0.000318039	0.00230437	0.00217287	0.00225615	0.00122225	0.000767813	0.0012047	0.00169638	0.000689431	0.00111742	0.00473502	0.00139088	-1.76737	2.62587	2.3e-05	0.0325166	Gnb5
CRBB1_MOUSE	2	83.06	0.917286	28213	Beta-crystallin B1 OS=Mus musculus OX=10090 GN=Crybb1 PE=1 SV=3	537.152	670.163	179.276	188.389	35.8126	46.2247	225.619	138.57	486.183	358.083	1368.18	1306.18	693.566	4812.35	2710.41	3968.56	0.000272749	0.000340803	0.000142276	0.000138426	2.46717e-05	3.24948e-05	0.000126742	7.36202e-05	8.72521e-06	6.60096e-06	2.64026e-05	2.43836e-05	9.17503e-06	6.45386e-05	4.54137e-05	6.45748e-05	0.000143973	3.12268e-05	-2.20494	2.7914	0.00281838	0.0245479	Crybb1
DNM3A_MOUSE	5	272.04	0.937766	103204	DNA (cytosine-5)-methyltransferase 3A OS=Mus musculus OX=10090 GN=Dnmt3a PE=1 SV=2	24748.2	32488.4	83135.6	78572	77663.2	73336.9	49050.6	52072.2	436614	412491	544124	503666	182277	120840	58759.2	66354.5	0.0125664	0.0165216	0.0659775	0.0577337	0.0535031	0.051554	0.0275543	0.0276651	0.00783564	0.00760392	0.0105003	0.00940233	0.0024113	0.00162059	0.000984529	0.00107969	0.0391345	0.00517978	-2.91748	4.62076	0.00220581	0.00199123	Dnmt3a
MAP4_MOUSE	4	175.12	0.5106	117927	Microtubule-associated protein 4 OS=Mus musculus OX=10090 GN=Map4 PE=1 SV=3	10594.4	9171.8	34457.4	35691.1	23403.1	36919.1	18132.3	19464.8	178353	168399	256308	149930	30901.1	37149.3	12050.6	10267.7	0.0053795	0.0046642	0.0273459	0.0262254	0.0161227	0.0259532	0.0101859	0.0103414	0.00320079	0.0031043	0.00494611	0.00279887	0.000408784	0.000498211	0.000201911	0.000167072	0.0157773	0.00191576	-3.04186	4.03038	0.0326556	0.00431552	Map4
DKC1_MOUSE	1	46.6	0.255201	57821	H/ACA ribonucleoprotein complex subunit DKC1 OS=Mus musculus OX=10090 GN=Dkc1 PE=1 SV=4	2244	1308.42	8213.86	7950.06	5193.73	5925.92	3381.24	3147.8	34910.5	22309.2	28638.7	28774.2	2650.43	17143.7	843.283	1612.86	0.00113943	0.000665381	0.00651863	0.0058416	0.00357803	0.00416577	0.00189942	0.00167238	0.000626516	0.000411252	0.000552657	0.000537151	3.50619e-05	0.000229915	1.41295e-05	2.62439e-05	0.00318508	0.000304116	-3.38864	3.68486	0.0956378	0.00743909	Dkc1
DEK_MOUSE	1	32.9	0.592714	43360	Protein DEK OS=Mus musculus OX=10090 GN=Dek PE=1 SV=1	2445.79	1989.89	8516.6	6315.54	16782.3	17798.7	5973.42	5173.25	62659.2	56097.5	24282.4	28711.3	25000.1	16741.9	1912.89	10595.4	0.0012419	0.00101194	0.00675889	0.00464058	0.0115615	0.012512	0.00335559	0.00274847	0.0011245	0.00103411	0.000468592	0.000535976	0.00033072	0.000224527	3.2051e-05	0.000172404	0.00547886	0.000490361	-3.48196	3.15747	0.0238426	0.0156558	Dek
NOP56_MOUSE	2	91.97	0.889845	64880	Nucleolar protein 56 OS=Mus musculus OX=10090 GN=Nop56 PE=1 SV=2	7896.7	6604.62	30994.5	37186.3	30231.6	22949.3	13459.3	15210.5	61503.2	64687.5	57297.8	24158.1	24444.5	31777.7	118514	137551	0.00400971	0.0033587	0.0245976	0.027324	0.0208269	0.0161327	0.0075608	0.00808111	0.00110376	0.00119246	0.00110571	0.000450978	0.000323371	0.000426172	0.00198574	0.00223817	0.0139865	0.00110329	-3.66414	3.82858	0.00371851	0.00633321	Nop56
PSIP1_MOUSE	1	30.86	0.122412	59774	PC4 and SFRS1-interacting protein OS=Mus musculus OX=10090 GN=Psip1 PE=1 SV=1	3308.53	1014.84	4576.44	6867.53	11983.5	11999.3	546.726	1	41116.7	50925.5	1166.08	1115.81	6105.77	1	1	1	0.00167997	0.000516083	0.00363193	0.00504618	0.0082556	0.00843518	0.000307125	5.31284e-07	0.000737894	0.000938768	2.25025e-05	2.08297e-05	8.07719e-05	1.3411e-08	1.67553e-08	1.62716e-08	0.00348407	0.000225102	-3.95213	2.64427	0.182701	0.0325013	Psip1
DDX21_MOUSE	1	49.69	0.234064	94120	Nucleolar RNA helicase 2 OS=Mus musculus OX=10090 GN=Ddx21 PE=1 SV=3	994.102	511.127	3702.67	5419.12	7172.79	5052.76	844.26	1486.27	19282.5	19756.6	3199.07	5637.85	1	2780.57	1	1	0.000504775	0.000259927	0.00293849	0.0039819	0.00494142	0.00355196	0.000474265	0.000789632	0.00034605	0.000364196	6.17343e-05	0.000105246	1.32288e-08	3.72903e-05	1.67553e-08	1.62716e-08	0.0021803	0.00011432	-4.25337	3.10265	0.105985	0.0169715	Ddx21
ROA2_MOUSE	3	168.64	0.0572097	37437	Heterogeneous nuclear ribonucleoproteins A2/B1 OS=Mus musculus OX=10090 GN=Hnrnpa2b1 PE=1 SV=2	61903.1	52110.2	116459	118352	99749	73011.2	46280.7	43998.1	427626	362624	60198	62033.7	36375.7	48104.1	37385.2	39824.3	0.0314325	0.0265	0.0924237	0.0869635	0.0687183	0.051325	0.0259983	0.0233755	0.00767433	0.00668466	0.00116168	0.00115803	0.000481207	0.000645126	0.000626401	0.000648004	0.0508421	0.00238493	-4.414	4.77931	0.293929	0.00189754	Hnrnpa2b1
FBRL_MOUSE	1	50.51	0.0896608	34400	rRNA 2'-O-methyltransferase fibrillarin OS=Mus musculus OX=10090 GN=Fbl PE=1 SV=2	4473.29	3235.2	11332.8	11016.8	7539.07	9600.17	2993.37	3797.45	32854.1	21270	612.054	10888.9	15189.6	18159.5	115.393	132.772	0.0022714	0.00164522	0.0089939	0.00809503	0.00519375	0.00674867	0.00168154	0.00201752	0.000589611	0.000392094	1.18111e-05	0.000203273	0.000200939	0.000243537	1.93345e-06	2.16042e-06	0.00458088	0.00020567	-4.47722	4.02613	0.221494	0.00492558	Fbl
HP1B3_MOUSE	5	213.81	0.160368	61057	Heterochromatin protein 1-binding protein 3 OS=Mus musculus OX=10090 GN=Hp1bp3 PE=1 SV=1	50337.4	48012.2	143076	153217	256980	218895	151632	159353	374255	366246	342636	329934	139601	218133	39862	79250.8	0.0255598	0.024416	0.113547	0.112582	0.177037	0.153877	0.0851799	0.0846619	0.00671651	0.00675144	0.00661204	0.00615914	0.00184674	0.00292539	0.000667901	0.00128954	0.0971076	0.00412109	-4.55849	4.81649	0.148936	0.00190339	Hp1bp3
DDX5_MOUSE	4	223.98	0.0872608	69760	Probable ATP-dependent RNA helicase DDX5 OS=Mus musculus OX=10090 GN=Ddx5 PE=1 SV=2	76504.5	84965.1	128633	143391	115857	114182	98789.7	87547.6	304447	358192	162329	207868	70135.9	91423.5	2383.82	12015.6	0.0388467	0.0432079	0.102085	0.105362	0.0798156	0.0802667	0.0554954	0.0465126	0.00546371	0.00660297	0.00313256	0.00388043	0.000927812	0.00122608	3.99416e-05	0.000195513	0.0689489	0.00268363	-4.68327	7.03661	0.224183	0.000188872	Ddx5
TOP2B_MOUSE	9	443.91	0.118447	182707	DNA topoisomerase 2-beta OS=Mus musculus OX=10090 GN=Top2b PE=1 SV=2	89221.2	84508.9	296324	298207	280138	259661	128705	128794	550945	557852	250073	351721	223826	235469	47925	114155	0.0453038	0.042976	0.235166	0.219119	0.19299	0.182535	0.0723004	0.068426	0.00988744	0.0102835	0.0048258	0.00656587	0.00296094	0.00315789	0.000802998	0.00185749	0.132352	0.00504274	-4.71403	4.36474	0.186158	0.00326584	Top2b
TBB5_MOUSE	4	270.88	0.066112	50095	Tubulin beta-5 chain OS=Mus musculus OX=10090 GN=Tubb5 PE=1 SV=1	124961	108175	120430	125466	628368	592064	215497	207134	828257	659428	598249	634845	40975.1	56178.3	24762.3	42144.6	0.0634516	0.0550109	0.0955745	0.0921908	0.43289	0.416205	0.121056	0.110047	0.0148642	0.012156	0.0115447	0.0118512	0.000542051	0.000753409	0.0004149	0.000685759	0.173303	0.00660152	-4.71436	3.00712	0.262655	0.019662	Tubb5
ROA3_MOUSE	1	31.82	0.0500258	39856	Heterogeneous nuclear ribonucleoprotein A3 OS=Mus musculus OX=10090 GN=Hnrnpa3 PE=1 SV=1	15287.7	17946	26630.6	32499.8	33090.6	31077.6	14867.4	16676.4	65417.4	41346.3	39736.5	39932.7	22914.8	28737.3	3177.38	7083.45	0.00776265	0.00912619	0.0211344	0.0238805	0.0227965	0.0218468	0.00835178	0.00885992	0.001174	0.000762184	0.000766817	0.000745455	0.000303135	0.000385398	5.32379e-05	0.000115259	0.0154698	0.000538186	-4.84521	5.6421	0.341248	0.000766449	Hnrnpa3
H3C_MOUSE	3	122.62	0.190922	15363	Histone H3,3C OS=Mus musculus OX=10090 GN=H3f3c PE=3 SV=3	4.38576e+06	3.60035e+06	1.093e+07	1.20252e+07	1.38904e+07	1.36445e+07	9.39632e+06	9.10486e+06	2.61398e+07	1.96412e+07	1.01375e+07	9.65045e+06	1.12578e+07	1.16068e+07	7.05281e+06	6.97941e+06	2.22696	1.83091	8.67421	8.83598	9.56927	9.59171	5.27841	4.83727	0.469114	0.362069	0.195629	0.180153	0.148927	0.15566	0.118172	0.113566	6.35559	0.217911	-4.86621	5.36004	0.127693	0.00104201	H3f3c
H10_MOUSE	4	197.61	0.357499	20848	Histone H1,0 OS=Mus musculus OX=10090 GN=H1f0 PE=2 SV=4	212219	206728	405886	379086	535765	593685	379817	395846	678211	651981	565432	597926	509563	399005	326887	334213	0.107758	0.105129	0.322117	0.278548	0.369095	0.417345	0.213363	0.210307	0.0121714	0.0120187	0.0109115	0.011162	0.0067409	0.00535108	0.0054771	0.00543817	0.252958	0.00865885	-4.86858	6.01611	0.0615385	0.000530535	H1f0
MTA1_MOUSE	1	31.7	0.0500565	81432	Metastasis-associated protein MTA1 OS=Mus musculus OX=10090 GN=Mta1 PE=1 SV=1	3264.51	4091.65	10269.8	12359.5	13531	11497.9	6192.44	5898.92	18288.8	15800.8	1371.63	27466.1	8135.96	7769.3	5683.63	2660	0.00165762	0.00208076	0.00815025	0.00908158	0.00932164	0.00808271	0.00347862	0.003134	0.000328218	0.000291275	2.64692e-05	0.000512732	0.000107629	0.000104194	9.5231e-05	4.32825e-05	0.0056234	0.000188629	-4.89782	4.62432	0.341086	0.00238064	Mta1
TOP1_MOUSE	1	36.48	0.430318	91275	DNA topoisomerase 1 OS=Mus musculus OX=10090 GN=Top1 PE=1 SV=2	12323	12294.7	39006.8	35981.9	37930.2	30787.7	6650.94	2578.44	75003.3	76154.9	1	44477.5	185.37	933.685	1	704.739	0.00625726	0.00625233	0.0309563	0.026439	0.0261306	0.0216429	0.00373618	0.00136988	0.00134603	0.00140385	1.92976e-08	0.000830298	2.45222e-06	1.25217e-05	1.67553e-08	1.14672e-05	0.0153481	0.000450833	-5.08932	3.48895	0.04543	0.0100531	Top1
HDAC1_MOUSE	1	27.35	0.203862	55610	Histone deacetylase 1 OS=Mus musculus OX=10090 GN=Hdac1 PE=1 SV=1	1839.76	762.756	16405.6	20616	21896.6	18585.4	445.86	693.599	23409.9	32638	3944.15	5966.95	5710.62	15030.1	4488.16	6081.78	0.000934172	0.00038789	0.0130197	0.0151484	0.0150849	0.0130651	0.000250463	0.000368498	0.000420122	0.000601654	7.61125e-05	0.00011139	7.55445e-05	0.000201569	7.52005e-05	9.89602e-05	0.00728237	0.000207569	-5.13275	2.73591	0.120922	0.0290478	Hdac1
H4_MOUSE	17	1310.07	0.0700847	11360	Histone H4 OS=Mus musculus OX=10090 GN=H4c1 PE=1 SV=2	1.76654e+07	1.72444e+07	3.96822e+07	3.95413e+07	5.40915e+07	5.03213e+07	3.34843e+07	3.30621e+07	5.47343e+07	5.00242e+07	4.07065e+07	4.22661e+07	3.47717e+07	3.67038e+07	2.16077e+07	2.22069e+07	8.96997	8.7694	31.4923	29.0545	37.2643	35.3746	18.8099	17.5654	0.982281	0.922153	0.785535	0.789016	0.459988	0.492236	0.362044	0.361342	23.4125	0.644324	-5.18335	5.64528	0.256192	0.0007756	H4c1
HNRPL_MOUSE	3	92.98	0.143165	64550	Heterogeneous nuclear ribonucleoprotein L OS=Mus musculus OX=10090 GN=Hnrnpl PE=1 SV=2	9228.27	1717	6368.04	9721.69	56236	58230	29402.3	9622.5	82623.7	68448.2	6323.64	5810.67	3648.2	7504.07	404.823	1176.08	0.00468583	0.000873161	0.00505376	0.00714338	0.0387416	0.0409342	0.0165168	0.00511228	0.00148279	0.00126178	0.000122031	0.000108473	4.82613e-05	0.000100637	6.78294e-06	1.91368e-05	0.0148826	0.000393737	-5.24025	2.55178	0.163099	0.0379139	Hnrnpl
H15_MOUSE	4	262.42	0.0689163	22562	Histone H1,5 OS=Mus musculus OX=10090 GN=Hist1h1b PE=1 SV=2	1.02269e+06	1.03445e+06	1.77586e+06	2.02724e+06	2.23846e+06	2.07284e+06	1.0651e+06	1.1347e+06	2.99411e+06	2.96893e+06	1.20953e+06	1.28625e+06	1.40588e+06	1.70665e+06	508886	492837	0.519289	0.526055	1.40935	1.48959	1.5421	1.45716	0.598321	0.602849	0.0537334	0.0547298	0.0233409	0.0240114	0.0185981	0.0228879	0.00852655	0.00801925	1.01809	0.0267309	-5.25121	5.71581	0.256892	0.000716439	Hist1h1b
NUCL_MOUSE	10	555.22	0.110122	76734	Nucleolin OS=Mus musculus OX=10090 GN=Ncl PE=1 SV=2	177393	184779	386260	400230	752639	679949	321663	306008	682046	667477	555499	622116	173671	229232	40759.7	71722.2	0.0900748	0.093967	0.306541	0.294084	0.518502	0.477986	0.180695	0.162577	0.0122402	0.0123044	0.0107198	0.0116135	0.00229745	0.00307425	0.000682942	0.00116703	0.265553	0.00676245	-5.29531	4.4447	0.193277	0.00297518	Ncl
NHP2_MOUSE	1	59.01	0.300867	17578	H/ACA ribonucleoprotein complex subunit 2 OS=Mus musculus OX=10090 GN=Nhp2 PE=1 SV=1	560.424	335.101	13430.6	13630.3	7918.2	9426.33	5754.31	1145.02	21010.8	21636.8	41.6827	303.516	191.087	10085.8	1	92.7745	0.000284566	0.000170412	0.0106587	0.0100154	0.00545494	0.00662647	0.0032325	0.000608329	0.000377067	0.000398855	8.04375e-07	5.66597e-06	2.52785e-06	0.000135261	1.67553e-08	1.50959e-06	0.00463142	0.000115213	-5.32907	2.99745	0.0776773	0.0199351	Nhp2
H14_MOUSE	4	254.41	0.0860123	21964	Histone H1,4 OS=Mus musculus OX=10090 GN=Hist1h1e PE=1 SV=2	1.85331e+06	2.11356e+06	3.27622e+06	3.91692e+06	4.31059e+06	4.05532e+06	2.06787e+06	1.98391e+06	4.52565e+06	4.22947e+06	2.63564e+06	2.43205e+06	2.15709e+06	2.34502e+06	1.73663e+06	1.32668e+06	0.941055	1.07482	2.60005	2.8781	2.96962	2.85079	1.16163	1.05402	0.0812189	0.0779667	0.0508613	0.0454011	0.0285357	0.0314492	0.0290978	0.0215872	1.94126	0.0457647	-5.40661	5.63064	0.225694	0.000787048	Hist1h1e
H2A1B_MOUSE	9	392.76	0.141941	14127	Histone H2A type 1-B OS=Mus musculus OX=10090 GN=Hist1h2ab PE=1 SV=1	4.3715e+06	4.19839e+06	8.24044e+06	8.6245e+06	9.92163e+06	8.51022e+06	6.82958e+06	7.18065e+06	1.07925e+07	1.06971e+07	6.41531e+06	6.79817e+06	4.54934e+06	5.13682e+06	3.30342e+06	2.97604e+06	2.21972	2.13504	6.53973	6.33718	6.83513	5.98246	3.83654	3.81497	0.193687	0.197192	0.1238	0.126907	0.0601822	0.0688902	0.0553498	0.0484249	4.71259	0.109304	-5.4301	6.68508	0.163547	0.000278871	Hist1h2ab
H2B1B_MOUSE	15	1042.03	0.0707059	13944	Histone H2B type 1-B OS=Mus musculus OX=10090 GN=Hist1h2bb PE=1 SV=3	1.70083e+07	1.56487e+07	2.37418e+07	2.33724e+07	6.05669e+07	6.40971e+07	2.88827e+07	2.80652e+07	4.25306e+07	3.92369e+07	2.68217e+07	2.73864e+07	2.55217e+07	2.65071e+07	1.56376e+07	1.5841e+07	8.63629	7.95793	18.8418	17.1738	41.7253	45.0586	16.2249	14.9106	0.763269	0.723299	0.517594	0.511244	0.33762	0.355488	0.262013	0.257759	21.3162	0.466036	-5.51536	4.15526	0.255564	0.00426331	Hist1h2bb
CHD4_MOUSE	2	91.11	0.390569	219096	Chromodomain-helicase-DNA-binding protein 4 OS=Mus musculus OX=10090 GN=Chd4 PE=1 SV=1	15307.6	8637.43	35829	35912.6	33625.2	28162.4	17811.5	15532.6	75815.1	55627.4	84.1565	928.726	13880	12268.7	2072.06	1	0.00777276	0.00439245	0.0284344	0.0263881	0.0231648	0.0197974	0.0100057	0.0082522	0.0013606	0.00102544	1.62401e-06	1.73373e-05	0.000183616	0.000164537	3.47181e-05	1.62716e-08	0.016026	0.000348487	-5.52316	4.67913	0.053703	0.00222526	Chd4
H2AY_MOUSE	11	656.62	0.134113	39882	Core histone macro-H2A,1 OS=Mus musculus OX=10090 GN=H2afy PE=1 SV=3	320871	314821	898449	1.06886e+06	1.25097e+06	1.21072e+06	590290	626044	986236	1.0353e+06	556445	727621	558086	572112	213316	249138	0.162929	0.160098	0.713021	0.785388	0.861808	0.851105	0.331597	0.332607	0.0176993	0.0190849	0.010738	0.0135831	0.0073828	0.00767262	0.00357418	0.00405387	0.524819	0.0104736	-5.64699	4.73118	0.170739	0.0021254	H2afy
NCAM1_MOUSE	1	23.25	0.469547	120152	Neural cell adhesion molecule 1 OS=Mus musculus OX=10090 GN=Ncam1 PE=1 SV=3	3476.29	2471.91	7299.13	9268.59	9657.91	13801.4	550.468	952.085	13142.7	20800.3	224.834	357.123	309.379	242.061	150.745	386.53	0.00176515	0.00125706	0.00579269	0.00681045	0.00665345	0.00970201	0.000309227	0.000505827	0.000235863	0.000383436	4.33874e-06	6.6667e-06	4.0927e-06	3.24629e-06	2.52577e-06	6.28947e-06	0.00409948	8.08073e-05	-5.66481	3.18618	0.0385573	0.0152888	Ncam1
KCRU_MOUSE	1	32.77	0.366845	47373	Creatine kinase U-type, mitochondrial OS=Mus musculus OX=10090 GN=Ckmt1 PE=1 SV=1	35615	41059.9	37868.8	30831.8	27335	24428.7	37983.7	33318.1	26514.7	26252.8	33326.2	34695	22024.9	24501.8	140.458	185.549	0.0180842	0.0208805	0.0300532	0.0226548	0.0188314	0.0171727	0.0213375	0.0177014	0.000475843	0.000483948	0.000643113	0.00064768	0.000291362	0.000328595	2.35342e-06	3.01917e-06	0.0208395	0.000359489	-5.85723	13.7737	0.0591465	2.3529e-06	Ckmt1
ACINU_MOUSE	5	240.18	0.32515	151028	Apoptotic chromatin condensation inducer in the nucleus OS=Mus musculus OX=10090 GN=Acin1 PE=1 SV=3	14048.1	14307.9	63512.2	83389.7	71769.7	77212.5	26374	22907.1	84533.3	78360.8	35556.7	13082.7	14240	12494.9	1811.83	1299.18	0.00713319	0.00727609	0.0504042	0.0612737	0.049443	0.0542784	0.0148157	0.0121702	0.00151706	0.00144451	0.000686158	0.000244225	0.000188378	0.000167569	3.03577e-05	2.11398e-05	0.0320993	0.000537426	-5.90033	3.77381	0.0701684	0.00693072	Acin1
MTMR5_MOUSE	25	1457.36	0.952608	210614	Myotubularin-related protein 5 OS=Mus musculus OX=10090 GN=Sbf1 PE=1 SV=2	1.10082e+06	927295	2.59322e+06	2.70167e+06	1.9706e+06	1.93976e+06	2.02168e+06	2.11654e+06	990955	939969	696560	1.02672e+06	1.2096e+06	1.27558e+06	384689	686594	0.558964	0.471564	2.05801	1.98516	1.35757	1.3636	1.13569	1.12449	0.017784	0.0173275	0.0134419	0.0191665	0.0160015	0.0171069	0.00644558	0.011172	1.25688	0.0148057	-6.40755	6.08941	0.00172228	0.000496029	Sbf1
ACTB_MOUSE	24	1666.1	0.99149	42052	Actin, cytoplasmic 1 OS=Mus musculus OX=10090 GN=Actb PE=1 SV=1	1.05964e+07	1.05149e+07	2.19097e+07	2.26781e+07	1.84711e+07	1.79753e+07	3.52509e+07	3.4937e+07	8.32394e+06	7.94051e+06	6.61654e+06	6.72188e+06	8.88818e+06	9.13448e+06	1.03762e+07	1.17669e+07	5.38055	5.34723	17.3879	16.6636	12.7249	12.6362	19.8023	18.5615	0.149384	0.146377	0.127683	0.125483	0.11758	0.122503	0.173857	0.191467	13.563	0.144292	-6.55455	6.70675	0.000498403	0.000275669	Actb
MTMR1_MOUSE	6	244.5	0.994574	76007	Myotubularin-related protein 1 OS=Mus musculus OX=10090 GN=Mtmr1 PE=1 SV=1	193577	176074	430808	394846	419661	405769	384234	370000	145613	140651	91221.6	99158.3	224663	206996	64127.3	124372	0.0982923	0.0895403	0.341895	0.290128	0.28911	0.285245	0.215845	0.196575	0.00261322	0.00259278	0.00176035	0.00185107	0.00297202	0.00277603	0.00107447	0.00202373	0.225829	0.00220796	-6.67637	6.77889	0.000371465	0.000258009	Mtmr1
DESP_MOUSE	3	167.65	0.502619	335158	Desmoplakin OS=Mus musculus OX=10090 GN=Dsp PE=1 SV=1	216518	215882	33123.8	30624	17479.6	13430.6	31773.5	25834	11455	8879.04	52891.8	21295.5	8177.82	6655.04	34553.2	18685	0.109941	0.109784	0.0262875	0.0225021	0.0120419	0.00944137	0.0178489	0.0137252	0.000205576	0.000163678	0.00102068	0.000397539	0.000108183	8.9251e-05	0.000578949	0.000304035	0.0401965	0.000358487	-6.80901	2.59947	0.0334624	0.0354494	Dsp
COR1C_MOUSE	1	37.91	0.948509	53771	Coronin-1C OS=Mus musculus OX=10090 GN=Coro1c PE=1 SV=2	23597.8	27308.3	66865.2	57041.9	43270.1	35856.6	55922.3	61639.2	15380	17379.6	7034.19	6484.48	19377.5	18815.5	939.905	17257.8	0.0119822	0.0138873	0.0530651	0.0419137	0.0298093	0.0252062	0.0314145	0.0327479	0.000276015	0.000320378	0.000135743	0.000121051	0.00025634	0.000252335	1.57484e-05	0.000280813	0.0300033	0.000207303	-7.17724	6.20606	0.00185117	0.000442425	Coro1c
ADDA_MOUSE	5	223.74	0.998468	80995	Alpha-adducin OS=Mus musculus OX=10090 GN=Add1 PE=1 SV=2	131264	136985	202099	182552	235554	207325	627123	574183	53283.2	48410.1	57057.5	72167.6	77376.3	82300.8	83540.4	109289	0.0666518	0.0696619	0.160388	0.134137	0.162276	0.145744	0.352288	0.305054	0.000956239	0.0008924	0.00110107	0.00134721	0.00102359	0.00110374	0.00139974	0.00177831	0.174525	0.00120029	-7.18391	4.76544	0.000188431	0.00204642	Add1
RS23_MOUSE	1	33.28	0.452287	15969	40S ribosomal protein S23 OS=Mus musculus OX=10090 GN=Rps23 PE=1 SV=3	1705.52	253.334	3905.99	3106.13	16297.1	17605	1615.63	3789.84	4055.48	3890.09	0	459.438	866.969	633.788	0.272697	1925.99	0.000866012	0.00012883	0.00309985	0.00228235	0.0112273	0.0123759	0.000907586	0.00201348	7.2781e-05	7.17104e-05	0	8.57671e-06	1.14689e-05	8.49976e-06	4.56913e-09	3.13389e-05	0.00411265	2.55475e-05	-7.33074	2.3856	0.04168	0.0484787	Rps23
PP1G_MOUSE	3	108.62	0.508135	37701	Serine/threonine-protein phosphatase PP1-gamma catalytic subunit OS=Mus musculus OX=10090 GN=Ppp1cc PE=1 SV=1	17698.2	17818.4	24230.1	28683.6	207416	181488	258937	293360	14537.4	11236.5	16096.3	18261	41888	42360.1	30236.9	51321.5	0.00898663	0.00906135	0.0192294	0.0210764	0.142892	0.127581	0.145459	0.155858	0.000260894	0.000207135	0.00031062	0.000340893	0.000554127	0.000568093	0.000506629	0.000835082	0.0787678	0.000447934	-7.45818	3.20279	0.032804	0.0150072	Ppp1cc
MTMRD_MOUSE	1	67.83	0.972875	212322	Myotubularin-related protein 13 OS=Mus musculus OX=10090 GN=Sbf2 PE=1 SV=1	13454.7	13689.2	40752.4	31117.1	25916.9	27661.7	28606.2	27810.8	5418.87	5697.4	3722.89	1989.29	14602.4	9819.32	413.828	7864.61	0.00683191	0.00696149	0.0323417	0.0228645	0.0178544	0.0194454	0.0160696	0.0147754	9.72489e-05	0.000105027	7.18426e-05	3.71357e-05	0.000193172	0.000131687	6.93381e-06	0.00012797	0.0171431	9.63771e-05	-7.47472	5.78468	0.00118309	0.000673777	Sbf2
K1C10_MOUSE	26	1720.82	0.903477	57906	Keratin, type I cytoskeletal 10 OS=Mus musculus OX=10090 GN=Krt10 PE=1 SV=3	8.00701e+07	7.93942e+07	1.20687e+07	1.31537e+07	7.23791e+06	7.2393e+06	1.14609e+07	1.14815e+07	2.45796e+06	1.98313e+06	8.68709e+06	8.59437e+06	3.04536e+06	3.10441e+06	3.22592e+06	7.2421e+06	40.6571	40.3749	9.5779	9.66514	4.98629	5.08904	6.43821	6.09996	0.0441115	0.0365573	0.16764	0.160438	0.0402864	0.0416333	0.0540513	0.11784	15.3611	0.0828197	-7.53509	2.76481	0.00334616	0.0279011	Krt10
XLRS1_MOUSE	2	65.79	0.579375	26129	Retinoschisin OS=Mus musculus OX=10090 GN=Rs1 PE=1 SV=1	24459.2	17993	55955.1	60559.4	102700	79990.1	52991.5	52265.7	23310	25320.5	8061.69	15755.7	1535.96	11661.9	2153.28	1	0.0124196	0.00915009	0.0444067	0.0444983	0.070751	0.056231	0.0297681	0.0277679	0.00041833	0.000466761	0.000155571	0.000294124	2.03188e-05	0.000156398	3.6079e-05	1.62716e-08	0.0368741	0.00019345	-7.57451	4.9005	0.0251382	0.0017514	Rs1
ADDG_MOUSE	4	190.05	0.996486	79070	Gamma-adducin OS=Mus musculus OX=10090 GN=Add3 PE=1 SV=2	46897.1	51604.4	111534	112198	126832	109727	191169	199800	28431.4	28578.5	11436	14739.4	28929.8	36527.1	2283.01	18385.7	0.0238129	0.0262428	0.0885146	0.0824419	0.0873762	0.077135	0.10739	0.10615	0.000510239	0.00052682	0.000220687	0.000275152	0.000382706	0.000489867	3.82526e-05	0.000299165	0.0748829	0.000342861	-7.77087	6.47883	0.000291169	0.000340785	Add3
MYO5A_MOUSE	9	336.56	0.999839	217055	Unconventional myosin-Va OS=Mus musculus OX=10090 GN=Myo5a PE=1 SV=2	102784	102346	140688	174939	300256	245822	154535	145686	47736.8	32843.1	19466.1	16283.8	41399.8	63529.2	5071.12	19260.1	0.0521905	0.0520467	0.111652	0.128543	0.20685	0.172806	0.0868104	0.0774005	0.000856701	0.000605434	0.000375648	0.000303984	0.000547668	0.000851993	8.49682e-05	0.000313393	0.111037	0.000492474	-7.81678	5.58183	6.91e-05	0.000831489	Myo5a
NEB2_MOUSE	6	239.55	0.741386	89580	Neurabin-2 OS=Mus musculus OX=10090 GN=Ppp1r9b PE=1 SV=1	26866.5	22145.7	41306.4	43383.1	287374	309516	428642	400686	33887.3	30994.9	36347.5	28699.4	80247.9	11926.7	10352.1	11272	0.013642	0.0112619	0.0327813	0.0318774	0.197975	0.217582	0.240791	0.212878	0.000608153	0.000571365	0.000701419	0.000535754	0.00106158	0.000159949	0.000173452	0.000183414	0.119849	0.000499386	-7.90684	3.21177	0.0115512	0.0148213	Ppp1r9b
ZO1_MOUSE	6	256.47	0.998915	195022	Tight junction protein ZO-1 OS=Mus musculus OX=10090 GN=Tjp1 PE=1 SV=2	101699	154925	18426	32862.9	130828	90278.2	162000	168316	20134.6	22161.3	28011.4	5988.9	8453.34	14978.1	6193.46	7766.53	0.0516398	0.0787854	0.0146231	0.0241473	0.0901289	0.0634632	0.0910037	0.0894237	0.000361342	0.000408525	0.000540552	0.0001118	0.000111827	0.000200872	0.000103773	0.000126374	0.0629019	0.000245633	-8.00045	5.83963	0.00016125	0.000637133	Tjp1
PLAK_MOUSE	3	135.97	0.987857	82490	Junction plakoglobin OS=Mus musculus OX=10090 GN=Jup PE=1 SV=3	125805	123142	44046.4	41038.3	13833.1	12726.8	45708.1	39414.9	8177.78	11155.4	9317.2	11932	1044.55	3519.82	451.078	717.471	0.0638801	0.0626222	0.0349558	0.0301544	0.00952977	0.0089466	0.0256766	0.0209405	0.000146761	0.00020564	0.000179799	0.000222744	1.38181e-05	4.72045e-05	7.55796e-06	1.16744e-05	0.0320883	0.0001044	-8.26378	4.25448	0.000634593	0.00377186	Jup
PI4KA_MOUSE	3	124.63	0.999972	239569	Phosphatidylinositol 4-kinase alpha OS=Mus musculus OX=10090 GN=Pi4ka PE=1 SV=2	55552.6	56509.6	61156.8	76105.3	71966.3	69084.4	35840.3	35271.5	10082.2	10038.3	5206.45	7010.17	11144.2	11152.2	689.651	3247.32	0.0282079	0.0287373	0.0485349	0.0559212	0.0495785	0.0485646	0.0201334	0.0187392	0.000180938	0.000185047	0.000100472	0.000130865	0.000147424	0.000149562	1.15553e-05	5.2839e-05	0.0373021	0.000119838	-8.28203	7.07699	4.24e-05	0.000197591	Pi4ka
U5S1_MOUSE	6	231.99	1	110261	116 kDa U5 small nuclear ribonucleoprotein component OS=Mus musculus OX=10090 GN=Eftud2 PE=1 SV=1	95296.1	87972.1	146554	169163	166641	166563	82758.9	92786.9	19059.2	29127	4146.43	14769.4	14595.8	15494	5505.95	4066.44	0.0483885	0.0447371	0.116307	0.124299	0.114801	0.11709	0.04649	0.0492962	0.000342042	0.000536932	8.0016e-05	0.000275712	0.000193085	0.000207791	9.22538e-05	6.61675e-05	0.0826761	0.00022425	-8.52622	6.13385	3.81e-06	0.000474936	Eftud2
SPTB2_MOUSE	1	30.11	0.891722	274908	Spectrin beta chain, non-erythrocytic 1 OS=Mus musculus OX=10090 GN=Sptbn1 PE=1 SV=2	3007.85	2618.25	5099.96	5343.13	9440.06	7818.79	5364.1	16366.4	1459.54	1268.9	829.479	124.979	1452.52	312.257	73.0152	1	0.0015273	0.00133148	0.0040474	0.00392606	0.00650338	0.0054964	0.0030133	0.00869519	2.61934e-05	2.33912e-05	1.60069e-05	2.33308e-06	1.92151e-05	4.18769e-06	1.22339e-06	1.62716e-08	0.00431756	1.15709e-05	-8.54358	4.85994	0.00371851	0.00183509	Sptbn1
ACTZ_MOUSE	2	103.25	0.957451	42701	Alpha-centractin OS=Mus musculus OX=10090 GN=Actr1a PE=1 SV=1	52404.6	30418.4	114284	101492	174019	167552	144548	127376	14091	18182.7	161.381	599.894	22003	20940.8	255.275	23431.4	0.0266095	0.0154689	0.0906977	0.0745749	0.119884	0.117785	0.0812004	0.0676727	0.000252882	0.000335182	3.11425e-06	1.11987e-05	0.000291073	0.000280838	4.27721e-06	0.000381266	0.0742365	0.000194979	-8.57267	5.52287	0.00164737	0.000884767	Actr1a
PSDE_MOUSE	1	49.87	0.999809	34726	26S proteasome non-ATPase regulatory subunit 14 OS=Mus musculus OX=10090 GN=Psmd14 PE=1 SV=2	41018.4	45796.7	50201.6	48130.6	49135.8	41698.7	41110.2	38197.5	7576.98	6467.94	270.78	7150.47	186.366	5182.62	1320.78	694.515	0.0208279	0.0232893	0.0398407	0.0353658	0.0338502	0.0293131	0.0230938	0.0202937	0.000135979	0.000119231	5.22539e-06	0.000133484	2.46539e-06	6.95044e-05	2.21301e-05	1.13009e-05	0.0282343	6.2415e-05	-8.82134	10.7155	7.31e-05	1.353e-05	Psmd14
ADDB_MOUSE	2	129.71	0.844314	81047	Beta-adducin OS=Mus musculus OX=10090 GN=Add2 PE=1 SV=4	3947.1	3862.41	11237.4	7630.11	19853.8	20443.6	98308	101243	177.683	293.673	88.7365	1	6049.63	5281.6	1	8214.34	0.00200422	0.00196418	0.00891816	0.00560651	0.0136775	0.0143713	0.0552248	0.0537888	3.18877e-06	5.41362e-06	1.7124e-06	1.86678e-08	8.00292e-05	7.08318e-05	1.67553e-08	0.00013366	0.0194444	3.68589e-05	-9.04313	2.47952	0.00569348	0.0422393	Add2
EAA1_MOUSE	1	85.08	0.931587	59755	Excitatory amino acid transporter 1 OS=Mus musculus OX=10090 GN=Slc1a3 PE=1 SV=2	6050.13	1850.96	24627.8	19154.3	55609.3	48298.4	728.457	939.203	496.786	491.896	23.4043	99.4837	1704.54	2165.84	148.169	773.305	0.00307207	0.000941281	0.0195449	0.0140744	0.0383099	0.0339525	0.000409213	0.000498984	8.91549e-06	9.06768e-06	4.51647e-07	1.85714e-06	2.2549e-05	2.90462e-05	2.48261e-06	1.25829e-05	0.0138504	1.08691e-05	-10.3155	2.52931	0.00238576	0.0392722	Slc1a3
