# Supplementary material for: Mapping the chaperonin TRiC/CCT interactome in mouse photoreceptors reveals functional significance for energy metabolism
Source: PLoS One. 2026 Jul 29;21(7):e0345843. doi: 10.1371/journal.pone.0345843 (PMC13419182; doi:10.1371/journal.pone.0345843)
Supplement: S5 Table — (XLSX) [file pone.0345843.s005.xlsx]

## Sheet: P14 PhLPs ++ vs 129E
Sample Type	PhLPs +/+ P14									129E P14									Fold Change	T-Test	Log2FC		Ret	Retina
Sample Name	Ret 1 L Normalized by weight (ug)	Ret 1 R Normalized by weight(ug)	Ret 2 L Normalized by weight(ug)	Ret 2 R Normalized by weight(ug)	Ret 3 L Normalized by weight(ug)	Ret 3 R Normalized by weight(ug)	Ret 4 L Normalized by weight(ug)	Ret 4 R Normalized by weight(ug)	CV	Ret 8 L Normalized by weight(ug)	Ret 8 R Normalized by weight(ug)	Ret 9 L Normalized by weight(ug)	Ret 9 R Normalized by weight(ug)	Ret 10 L Normalized by weight(ug)	Ret 10 R Normalized by weight(ug)	Ret 11 L Normalized by weight(ug)	Ret 11 R Normalized by weight(ug)	CV
Protein Weight(ug)	203.459	186.686	164.832	155.874	180.944	158.67	165.494	164.171		155.544	149.862	185.574	170.153	146.165	151.846	148.149	151.245
Trigonelline	1893.65	5548.28	3870.92	3354.65	4402.34	6328.87	5428.71	5352.2	29.8086	13016.3	11713.6	9371.11	13782.9	10835.3	11495.6	11369.4	11237.7	10.787	0.389775	7.45365e-08	-1.35929
D-Glucose	10794.1	19029.8	16959	13180.7	19893.7	19790.6	22129	15515	20.7745	37913.3	23274.5	38433.5	29461.1	45623.9	50103.2	29538.3	51848.1	25.4207	0.448379	9.51946e-05	-1.15721
Fumarate	15888.2	5244.7	10393.2	6376.86	8182.08	11997.5	19190.2	14325.6	39.5699	21027.3	15449.6	19843.8	27295.1	27420.9	32065.5	14014.8	30250.7	27.127	0.488869	0.00117277	-1.03248
Octanoylcarnitine	1017.49	978.622	892.332	1259.19	861.115	1561.51	1500.52	1498.88	22.9996	1439.95	1864.42	1831.09	2193.01	2058.92	2920.09	2614.82	2353.57	20.366	0.553932	0.000228761	-0.85222
Propionylcarnitine	21902.5	35861.7	23934.4	29699.4	32457.5	34125	44194.7	34485.7	20.5216	61527.9	55446.2	39013.1	52770.1	56041.3	75979.1	50375.1	55157	17.4825	0.575073	0.000106234	-0.798182
Oleoyl-L-carnitine	2160.83	5085.74	5216.97	5963.74	5256.9	6839.9	5282.52	6451	25.0828	11221.3	5393.42	6198.76	8591.42	5446.39	14488.5	8629.37	10024.3	33.6619	0.603736	0.0130966	-0.72801
Acetylglutamic acid	267.679	286.849	289.874	235.42	223.502	281.035	214.702	248.804	10.7865	532.041	393.133	158.105	312.936	486.187	445.675	584.221	299.182	32.6195	0.63767	0.0122167	-0.649118
ATP	818.775	1141.79	985.287	1282.09	1318.83	2459.89	1883.45	1576.69	34.6769	2203.28	1948.67	2162.43	3658.93	1603.44	1876.16	1878.34	2437.37	26.6839	0.64534	0.0174467	-0.63187
Isobutyrylcarnitine	121784	125393	105761	150384	135497	130837	145227	146897	10.5911	230021	187063	159172	212755	191849	246832	193749	192921	12.66	0.657708	2.06565e-05	-0.60448
Cyclic ADP-ribose	63393.7	42028.2	48370.6	57011.3	62859.8	60483.9	67658.8	48616.9	14.9391	103874	69236.1	53540.6	67671.6	93577.9	116309	71297.3	101453	24.3833	0.665363	0.00464798	-0.587786
2-Phosphoglyceric acid	1376.35	1852.75	1789.76	2042.37	1827.27	1794.21	1738.78	1639.97	10.1957	2732.14	2587.32	2147.28	2457.07	2961.48	2766.77	2477.67	2841.03	9.25535	0.670527	2.56709e-06	-0.576633
Hexanoylcarnitine	3272.1	6139.33	3479.1	4644.75	3468.05	5730.44	7139.59	8018.75	32.2719	8884.91	7152.05	5681.9	7721.67	8701.5	9938.91	7182.15	6747.66	16.4122	0.675562	0.00715444	-0.56584
NAD	67355.4	39183.8	60589.6	76477.8	59374.9	62791.4	57524.5	48258.3	18.0197	122066	105607	60164.2	76371	54823.4	75665.4	129649	71903.2	30.4531	0.677281	0.0208737	-0.562173
Butyrylcarnitine	113578	125516	113557	160745	146351	139552	147492	164842	13.3248	236397	177870	160257	219532	205762	241893	206832	189391	12.8565	0.67868	9.21915e-05	-0.559196
a-ketoglutarate	14881	11967.7	22030.8	11895.7	19320.3	13188.1	15066.3	15521.2	21.4962	16465.5	27714.7	20426.5	23250.6	21731.9	13087.6	25522.2	33710.1	26.5693	0.680951	0.0146713	-0.554377
NADH	2017.85	1797.38	1560.74	2204.53	2109.45	2398.51	2399.76	1966.59	13.1134	3666.1	2498.15	1893.35	2500.67	3135.07	3887.79	2709.75	3861.96	22.8289	0.681279	0.00398463	-0.553683
N-alpha-Acetyl-L-lysine	1958.49	926.63	2426.14	936.812	1059.24	1926.39	2447.67	2003.95	35.1164	3122.33	2705.36	2360.1	2393.57	2360.04	3213.52	1519.59	1765.21	22.7783	0.703988	0.0352952	-0.506377
GDP	11279	15041.1	10330.1	14831.5	14564.8	25307.7	19838.1	16148.7	28.1053	24157.4	20678.2	26256.3	35083.6	14105.1	20107.2	17143.9	22944.5	26.3914	0.705583	0.0333447	-0.503112
Glucose 6-phosphate	19615.2	29576.8	24281.3	34152.9	23610.8	23301.5	34323	31104.5	18.784	36613.6	31339.9	29933	35034.8	36076.7	63946.6	37381.8	37640.9	25.9055	0.714251	0.0213291	-0.485496
Nicotinamide N-oxide	191.555	150.747	212.196	279.27	241.696	264.14	212.262	209.656	17.4158	287.247	393.487	274.669	271.302	241.025	327.348	329.364	275.767	14.9259	0.733904	0.00299973	-0.446338
Myo Inositol	69247.8	71793	92383.7	77680.1	70398.9	109034	71541.9	95594.3	16.9456	121794	108804	84246.2	102996	83516	120568	135411	136657	17.3226	0.73566	0.00550853	-0.442889
Choline	137000	118620	217142	214496	201108	226881	96519.6	147985	27.9217	239648	206149	196640	176376	203436	308868	243393	228075	16.8883	0.754334	0.030424	-0.406725
Aminoadipic acid	2609.81	1838.46	3158.7	1995.73	3156.8	3789.25	3352.6	2731.36	22.1641	4057.18	3684.53	2919.52	4238.37	3471.79	4525.95	3192.18	3587.25	13.5824	0.762641	0.0117322	-0.390925
Ophthalmic Acid	2653.58	3526.73	4011.39	5076.64	4129.53	5057.83	4231.88	4858.74	18.5188	4497.98	4794.48	4355.72	5415.02	5027.43	5914.88	7321.68	5966.13	16.8946	0.774861	0.0176921	-0.367991
Malate	686066	719160	886236	796453	872622	1.01643e+06	1.02785e+06	929323	13.6544	1.08411e+06	1.00636e+06	977592	1.12446e+06	1.08436e+06	1.17664e+06	1.17408e+06	1.1094e+06	6.12524	0.793651	0.000621586	-0.333424
Uracil	1315.48	1428.2	1725.26	1548.03	1641.77	1296.96	2129.45	1385.02	16.5958	1437.5	1357.48	919.539	1246.73	1068.02	1371	1009.16	832.553	18.4673	1.3493	0.00662887	0.432208
Xanthine	1359.55	1317.79	1275.23	1697.45	1092.89	1568.56	1627.55	1017.32	16.8489	1075.38	1122.96	902.739	988.148	1248.36	863.674	906.96	787.578	14.4665	1.38762	0.0022398	0.47261
Thymidine	161.308	194.593	176.934	218.942	253.583	197.347	237.445	259.303	15.7697	132.895	98.6707	62.8638	92.5111	141.774	124.338	154.4	94.3847	25.3845	1.88444	3.32668e-05	0.914136
Cytosine	109.46	152.914	124.363	133.134	57.6232	156.308	181.059	127.639	26.4871	84.0354	65.1842	54.9335	49.7216	26.6116	86.3329	66.198	78.9787	29.3087	2.03615	0.000532601	1.02584
Nepsilon,Nepsilon-Dimethyl-L-lysine monohydrochloride	2056.6	2687.92	2951.56	3208.85	2567.06	2650.86	2933.03	2399.86	12.4936	1349.79	1348.95	785.244	1006.93	1224.47	1383.99	1470.46	1207.1	17.3013	2.19453	1.2797e-07	1.13391
Dihydroxyacetone phosphate	653.842	856.747	806.751	791.402	1022.49	1004.15	780.342	875.516	13.3559	1048.02	975.768	879.735	1049.27	1383.05	1052.65	1150.06	856.226	14.8016	0.808985	0.0154082	0.305815
1-Methyladenosine	3391.51	12081.6	2766.09	10743.6	2927.06	4286.03	15071.9	13051.2	60.2732	14903	11886.2	7814.26	10534.5	12364.5	4509.3	4805.98	13143.9	36.2908	0.804373	0.407129	0.314064
1-Methyl-histidine	1723.52	2352.29	2558.92	2519.38	2814.88	3027.63	2755.68	2624.04	14.3531	2585.39	2339.91	1938.73	2434.05	2177	2842.68	1865.43	1715.08	16.121	1.13845	0.132841	0.187075
2-Methylbutyroylcarnitine	103071	99590.7	76597.4	82152.4	75583.6	117807	172627	96457.9	28.733	147982	116814	94005.3	102647	120107	166911	115632	132374	17.8992	0.826804	0.145721	0.274383
3-Hydroxyisobutyric acid	563.808	318.743	520.026	215.329	894.107	892.323	758.694	611.471	38.9353	826.305	353.021	309.901	615.233	832.769	1308.72	354.341	1047.95	48.1394	0.845307	0.494279	0.242453
3-Methylglutaric acid	30207.6	21730.9	43230.1	25120.5	24321.6	33591.4	36710.9	31245.7	21.6267	33666.6	32982.6	27001.1	31426.6	30080.7	43350.6	28664.2	29281.1	14.8	0.959857	0.68329	0.0591084
3-Phosphoglyceric acid	0.803489	0.803489	0.803489	0.803489	0.803489	0.803489	0.803489	0.803489	1.38175e-14	0.803489	0.803489	0.803489	0.803489	0.803489	0.803489	0.803489	0.803489	1.38175e-14	1	1	0
4-Hydroxyproline	30730.3	22837.6	22939.3	23695.2	21984.6	29786.5	31002.5	31110.8	14.7137	38015.1	44151.4	24194.5	30607.9	26096.5	30678.7	28562.2	26975.6	20.1287	0.858814	0.138335	0.219582
5,6-Dihydrouracil	602.526	1612.64	2011.92	1829.13	2283.13	2101.06	2227.15	1737.84	27.9416	2504.01	2674.93	1626.67	2483.26	1520.28	2691.98	2435.62	2465.74	18.6768	0.782796	0.0655227	0.353291
5'-Methylthioadenosine	1500.36	1279.99	1514.48	1461.89	1292.07	1314.27	1047.83	1294.9	10.7301	1693.44	1116.93	1286.03	1336.93	1903.21	2233	1977.83	2063.84	22.5553	0.786543	0.0342834	0.346403
6-phosphogluconate	1695.47	1386.55	1440.62	2108.02	1689.27	2028.96	1735.68	1853.75	13.6272	1647.04	1415.09	1295.76	1222.01	1621.45	1885.7	1688.85	1683.46	13.5122	1.1187	0.145449	0.161826
Acetylcholine	59170.4	60109.7	122518	168361	137602	171151	101400	74883.1	37.9346	82230.1	113842	146049	175563	154597	218462	216576	198396	27.9557	0.685598	0.0469485	0.544566
Acetyl-CoA	34.3305	38.7707	28.2892	42.1938	32.4483	51.6774	98.4814	30.9328	48.1691	85.2214	6.67279	54.2379	40.2107	23.7367	26.2914	17.9876	16.7949	70.2505	1.31706	0.390477	0.397317
Acetylmethionine	0.803489	0.803489	0.803489	0.803489	0.803489	0.803489	0.803489	0.803489	1.38175e-14	0.803489	0.803489	0.803489	0.803489	0.803489	0.803489	0.803489	0.803489	1.38175e-14	1	1	0
Acetylphenylalanine	0.803489	0.803489	0.803489	0.803489	0.803489	0.803489	0.803489	0.803489	1.38175e-14	0.803489	0.803489	0.803489	0.803489	0.803489	0.803489	0.803489	0.803489	1.38175e-14	1	1	0
Aconitate	10220.6	15070	9732.89	14893.8	10690.9	13188.6	10673.5	11542.7	16.4548	12583.9	14855.3	11764.6	12593.5	15866.6	17286.5	12995.3	9605.51	17.0118	0.892719	0.227275	0.163723
Adenine	38267.8	40958.7	44713.5	43513.2	37055.5	24220.1	33500.6	33775.5	16.6923	38148.5	37408	35529.7	31733.5	43868.9	60432.1	34661.2	30354.3	23.0083	0.948319	0.632001	0.0765549
Adenosine	167058	160163	162824	205084	126796	130969	203520	152339	16.579	225626	185158	147029	105337	216821	432426	131510	153380	48.109	0.819359	0.355265	0.287432
Adenosine diphosphate ribose	9974.53	18142.7	14757.4	17685.2	12452.5	12193.6	17100.9	17624.8	19.4576	15605.7	12033.5	12472.2	13339.1	10587.3	15544	10905.2	6156.24	23.5721	1.24098	0.0797316	0.311474
Adipic Acid	3637.6	2033.58	19481	3241.77	2658.63	3436.17	2704.59	2690.23	110.316	3332.53	5166.96	3251.22	3263.82	3004.83	4812.02	2878.01	2939.43	23.2368	1.39216	0.515005	0.477321
ADP	68130.5	92848.5	72692.3	98974.7	98822.6	127667	107504	101863	18.4617	127428	116340	110713	128802	86691.3	107143	107170	113738	11.0496	0.85577	0.0677961	0.224705
AICAR	0.803489	0.803489	0.803489	0.803489	0.803489	0.803489	0.803489	0.803489	1.38175e-14	0.803489	0.803489	0.803489	0.803489	0.803489	0.803489	0.803489	0.803489	1.38175e-14	1	1	0
Allantoin	19.4042	17.2667	16.0446	16.8853	30.7699	39.5554	34.2544	40.964	37.0479	30.5883	40.5292	22.9109	20.2278	26.3179	63.9994	29.3819	33.4655	38.7875	0.804516	0.308274	0.313807
AMP	123415	141561	135239	159014	142246	170691	158001	141785	9.64935	159530	153801	123099	156814	150649	182459	189071	171841	11.9968	0.910422	0.13328	0.135393
Ascorbic acid	0.803489	0.803489	0.803489	0.803489	0.803489	0.803489	0.803489	0.803489	1.38175e-14	0.803489	0.803489	0.803489	0.803489	0.803489	0.803489	0.803489	0.803489	1.38175e-14	1	1	0
Betaine	97832	126589	130376	132107	134675	169313	158757	151268	15.0549	177539	161639	131564	139036	185307	213488	175551	160593	14.5398	0.818699	0.0246653	0.288596
cAMP	277.629	332.173	351.38	235.023	452.71	287.636	366.671	265.22	20.2992	489.467	267.329	270.475	407.148	378.404	371.322	289.414	377.534	20.1461	0.900862	0.351387	0.150621
cGMP	318.368	483.46	409.116	580.994	457.516	627.031	453.856	618.831	20.5031	582.887	421.526	354.015	370.462	361.951	561.363	642.108	411.701	23.0393	1.06561	0.593179	0.0916818
Citraconic Acid	1879.62	1588.55	1717.23	2057.49	1240.54	1278.3	1873.66	1245.46	18.8104	2197.49	1804.14	1205.35	1214.22	2047.25	1828.46	1582.53	1455.41	20.5747	0.965954	0.747649	0.0499735
Citrate	2606.12	3809.07	2490.74	4159.93	4178.79	5499.43	5199.9	4091	24.9898	5571.6	4189.62	3487.6	3998.04	3677.06	6918.53	3623.44	3669.31	25.9771	0.911763	0.510288	0.133268
Creatine	283932	241438	317470	328576	289032	370465	283676	295670	11.8326	377229	402798	264418	298220	357228	436249	344959	330137	14.7284	0.857366	0.053327	0.222017
Creatinine	2889.7	4331.44	3392.46	3548.99	6008.85	2854.74	2085.61	2565.55	33.3486	4832.86	4040.97	3026.22	2708.69	5089.04	3992.89	4829.63	3976.6	19.7616	0.851692	0.275827	0.231597
CTP	7609.74	9854.04	8119.07	8397.95	6989.52	8211.6	7841.76	8068.9	9.42898	10984.2	8897.37	6445.68	7848.98	7867.83	9305.02	8055.6	8832.27	14.55	0.95392	0.487724	0.0680601
Cytidine	8970.83	5878.34	11357.3	15525.4	9566.67	8605.24	8921.79	9437.91	26.472	17751	11772.7	10592.8	11008.7	9063.39	36179.1	9934.5	10444.9	58.4578	0.670367	0.175342	0.576977
D-2-Hydroxyglutaric acid	0.803489	0.803489	0.803489	0.803489	0.803489	0.803489	0.803489	0.803489	1.38175e-14	0.803489	0.803489	0.803489	0.803489	0.803489	0.803489	0.803489	0.803489	1.38175e-14	1	1	0
dAMP	417.938	371.984	405.947	787.764	478.335	504.187	469.652	553.719	24.4625	577.862	524.517	381.031	431.936	407.623	637.329	790.083	445.427	24.7845	0.950836	0.707695	0.0727313
dCMP	0.803489	0.803489	0.803489	0.803489	0.803489	0.803489	0.803489	0.803489	1.38175e-14	0.803489	0.803489	0.803489	0.803489	0.803489	0.803489	0.803489	0.803489	1.38175e-14	1	1	0
D-Fructose	263243	260973	323459	335004	422342	478151	505834	280961	25.4099	565870	245287	183561	250116	490807	561928	350658	463151	36.4382	0.92241	0.642936	0.116519
D-Glucose M6	0.803489	0.803489	0.803489	0.803489	0.803489	0.803489	0.803489	0.803489	1.38175e-14	0.803489	0.803489	0.803489	0.803489	0.803489	0.803489	0.803489	0.803489	1.38175e-14	1	1	0
D-Ribulose 5-phosphate	20566.3	19953.5	19463.2	22742.6	18361	21375.2	21217.3	19877.3	6.14484	24680.7	18570.3	15646	16188.3	19893.5	25263.5	17306.2	15105.2	19.3997	1.07142	0.371952	0.099526
FAD	401.858	596.925	534.52	800.59	498.234	641.699	514.704	587.259	19.2558	583.545	499.829	714.647	533.799	238.734	575.515	564.667	292.961	29.5703	1.14289	0.322464	0.192688
FMN	67.1441	112.095	157.687	198.917	162.592	145.109	134.178	162.686	25.8983	83.0183	213.042	155.778	143.668	132.319	165.107	159.557	126.183	23.6059	0.967535	0.806593	0.047614
Fructose 1,6-bisphosphate	0.803489	0.803489	0.803489	0.803489	0.803489	0.803489	0.803489	0.803489	1.38175e-14	0.803489	0.803489	0.803489	0.803489	0.803489	0.803489	0.803489	0.803489	1.38175e-14	1	1	0
Gamma-Aminobutyric acid	245025	257258	258565	295623	280498	290657	294973	317580	8.17689	360675	290810	286668	338707	272374	316445	365968	350401	10.5211	0.867597	0.0153223	0.204903
Glucose 1-phosphate	0.803489	0.803489	0.803489	0.803489	0.803489	0.803489	0.803489	0.803489	1.38175e-14	0.803489	0.803489	0.803489	0.803489	0.803489	0.803489	0.803489	0.803489	1.38175e-14	1	1	0
Glutamax	0.803489	0.803489	0.803489	0.803489	0.803489	0.803489	0.803489	0.803489	1.38175e-14	0.803489	0.803489	0.803489	0.803489	0.803489	0.803489	0.803489	0.803489	1.38175e-14	1	1	0
Glutaric Acid	4717.17	2832.95	8300.29	2934.21	4471.58	5828.19	5321.99	5507.6	32.6747	4426.27	5938.9	5357.11	4728.21	4017.18	6851.59	5630.78	4937.04	16.2104	0.952895	0.727853	0.0696108
Glutathione	0.803489	0.803489	0.803489	0.803489	0.803489	0.803489	0.803489	0.803489	1.38175e-14	0.803489	0.803489	0.803489	0.803489	0.803489	0.803489	0.803489	0.803489	1.38175e-14	1	1	0
Glyceraldehyde 3-phosphate	0.803489	0.803489	0.803489	0.803489	0.803489	0.803489	0.803489	0.803489	1.38175e-14	0.803489	0.803489	0.803489	0.803489	0.803489	0.803489	0.803489	0.803489	1.38175e-14	1	1	0
Glycerol 3-phosphate	16631.2	28737	21008.1	22322.1	21546.9	24458.9	19273.5	18371	16.4509	26740.3	20643.3	21818.9	30063.6	25114.5	35478.6	27176	27397.1	16.2635	0.803744	0.0266086	0.315191
GMP	230226	238241	248664	301580	247631	277706	254052	275544	8.57885	322259	295555	239263	255925	272986	326961	247072	272861	11.0795	0.928685	0.188435	0.106739
GTP	0.803489	0.803489	0.803489	0.803489	0.803489	0.803489	0.803489	0.803489	1.38175e-14	0.803489	0.803489	0.803489	0.803489	0.803489	0.803489	0.803489	0.803489	1.38175e-14	1	1	0
Guanine	4733.15	6113.3	5289.59	6295.61	5298.03	6650.41	5331.39	5019.23	11.3088	6103.33	4728.41	4566.91	4200.25	5021.85	6596.5	3694.6	3431.56	21.4918	1.16658	0.102402	0.222287
Guanosine	12865.5	13547.9	12359.8	26661.6	12693.9	14784.9	35251	12012.3	46.1502	24628.4	24814.7	15645.7	10051.3	19286.7	85954	14967.4	15428.2	87.3471	0.66505	0.354709	0.588465
Heptadecanoic acid	1067.01	991.585	1174.58	1274.9	948.964	864.52	1150.1	1001.66	11.8535	1778.27	1325.37	1006.9	807.079	1137.66	1640.96	1064.41	829.492	27.9137	0.883546	0.318918	0.178623
Histamine	274.644	602.438	519.257	402	509.943	559.518	1144.16	260.211	48.5643	426.934	466.761	324.026	297.468	520.469	390.33	391.531	357.412	17.3388	1.34559	0.197684	0.428243
Homocysteine	527.897	826.932	728.065	705.287	621.554	987.932	859.421	781.253	17.7505	682.706	701.158	712.422	784.425	877.491	1058.66	611.215	735.909	16.9925	0.979616	0.827653	0.0297124
Hypotaurine	8582.35	2848.68	7295.79	6193.99	3937.81	7320.53	16474.8	5714.54	53.2329	18687.9	10010.2	6067.88	6442.2	8047.29	23111.5	3843.19	8770.89	59.1314	0.686841	0.253166	0.541951
Hypoxanthine	16591.8	18248.1	18471.7	17714.7	23064.1	16446.8	15092.3	15996.7	12.9689	23077.3	18221.9	12087.8	15012.2	13941.8	17885.4	10378.8	11089.2	26.4838	1.16379	0.177038	0.218826
IMP	139477	150053	152669	160294	145982	170918	162652	142090	6.64599	181614	170143	126257	154675	147231	170235	155251	157238	10.0113	0.9695	0.508949	0.044687
Inosine	147713	151504	156003	199557	138831	130984	177087	176678	13.3922	266500	215177	120664	139148	202477	248731	135425	135071	29.3652	0.873676	0.308271	0.194829
IPP	5333.79	7570.37	6503.02	7278.53	9266.84	13007.5	5878.49	11004.6	30.3261	9513.69	7087.06	5847.04	6311.1	5555.29	10528.8	13139.6	7785.45	30.1211	1.00114	0.994463	0.00164646
Isocitrate	4190.12	5804.85	3946.55	5878.26	5977.18	6273.25	5691.82	6164.63	15.3303	6975.64	6257.5	4629.6	5854.69	5539.09	6454.05	4255.59	4487.53	16.9471	0.988145	0.892213	0.0172057
L-3-Aminoisobutanoic acid	335535	246571	221255	256547	195710	286136	378666	247175	20.838	263944	264105	185563	229583	245206	342420	224669	216004	17.701	1.09947	0.378744	0.136806
L-AcetylCarnitine	290589	335354	392065	368981	403735	495214	389225	403347	14.3918	460950	421213	339474	421714	398189	516038	443105	415808	11.1124	0.901073	0.147659	0.150283
Lactate	189738	118023	229199	139450	250368	278589	283032	199482	27.0134	310762	107045	97928.7	150686	253479	316357	123576	278561	42.9808	1.0302	0.878208	0.0429301
L-Alanine	59914.3	106510	107158	121272	102649	115287	107837	98181.5	16.9726	118709	81528	88231.9	102585	114194	144328	117750	113409	16.6343	0.929689	0.430744	0.10518
L-Arginine	130669	166267	201310	198887	176456	192727	141454	146175	15.2251	135499	102539	100522	111259	157783	203977	179046	198627	26.6752	1.13849	0.268709	0.187117
L-Argininosuccinic acid	3452.72	2813.19	3548.51	4259.65	4223.89	4515.72	4359.49	3546.77	14.3384	4226.4	3363.94	2710.59	3193.62	3232.94	4537.3	3652.93	3296.03	15.7549	1.08883	0.30727	0.122776
L-Asparagine	15659.4	17463.3	19240.6	20806.8	19492.7	22358	19478.8	20257	9.87984	21465.8	16214.3	14537.9	18197.2	17146.1	22956.1	20929.4	17624.4	14.453	1.03814	0.578135	0.0539987
L-Aspartic acid	144453	199691	184072	170092	154068	204746	174737	183472	10.9724	232507	201052	154266	165944	209849	255852	195693	185398	15.5644	0.884273	0.117235	0.177437
L-Carnitine	585.61	467.96	425.292	461.747	368.68	521.239	576.82	647.753	17.149	766.984	795.048	494.766	604.752	511.812	651.661	639.226	616.436	15.6898	0.79814	0.0224513	0.325286
L-Carnosine	7066.71	19261.7	15791.4	17866.6	15597.6	22222.6	25474.6	23014.7	29.3199	16291.3	13871.2	17948.5	19602.1	22222.1	30804.2	12275.9	21643.1	28.1036	0.945929	0.722527	0.0801961
L-Citrulline	18724.2	14989.7	19621.7	19688.2	13201.2	17254.3	25817.2	16063.4	19.7744	21529.3	19513.5	18077.4	21183.4	26110.1	27308.2	13525.8	14339.5	22.9601	0.899576	0.375792	0.152683
L-Cystathionine	0.803489	0.803489	0.803489	0.803489	0.803489	0.803489	0.803489	0.803489	1.38175e-14	0.803489	0.803489	0.803489	0.803489	0.803489	0.803489	0.803489	0.803489	1.38175e-14	1	1	0
L-Cysteine	0.803489	0.803489	0.803489	0.803489	0.803489	0.803489	0.803489	0.803489	1.38175e-14	0.803489	0.803489	0.803489	0.803489	0.803489	0.803489	0.803489	0.803489	1.38175e-14	1	1	0
L-Cystine	0.803489	0.803489	0.803489	0.803489	0.803489	0.803489	0.803489	0.803489	1.38175e-14	0.803489	0.803489	0.803489	0.803489	0.803489	0.803489	0.803489	0.803489	1.38175e-14	1	1	0
L-Glutamic acid	415869	570683	593729	665770	542651	688652	608600	631202	13.47	598005	529714	558584	646519	784312	818463	584118	736335	15.5371	0.897471	0.189844	0.156062
L-Glutamine	425868	408811	392309	469178	455663	475146	466447	490147	7.27159	547100	473017	392137	441234	408722	448311	522294	462757	10.6429	0.969692	0.540059	0.044401
L-Glycine	48747.2	54309.9	51656.9	60271.7	64355.3	63227.2	61736.3	62823.6	9.54195	71092	47075.5	54044.8	57896.3	51097.5	64945.6	67879	67638.4	13.8183	0.969811	0.638451	0.0442246
L-Histidine	63702.5	79605.6	73899.4	89290	69178.1	82023.6	76221.2	76756.8	9.57988	100451	77624.1	65356.6	74067.9	58403	101186	58954.1	58172.9	22.5589	1.0277	0.770244	0.039423
L-Homoserine	35281.6	41797.5	42130.2	47321.3	36904.7	46553.7	38616.4	37944	10.1361	47891.8	42207.5	36771.2	42007.6	42571.4	56762.9	53492.5	47700.7	13.3817	0.883986	0.0773976	0.177905
L-Kynurenine	0.803489	0.803489	0.803489	0.803489	0.803489	0.803489	0.803489	0.803489	1.38175e-14	0.803489	0.803489	0.803489	0.803489	0.803489	0.803489	0.803489	0.803489	1.38175e-14	1	1	0
L-Leucine	112877	136363	167278	175559	144252	179300	157374	151583	13.4454	148633	122667	109083	121453	122240	183226	153762	156591	16.6385	1.09568	0.273788	0.131822
L-Lysine	160253	190723	208633	218890	199180	238108	179807	161510	13.1106	227481	162067	140030	182181	167878	245761	204507	200613	17.1887	1.01737	0.835749	0.024845
L-Methionine	7694.52	7802.95	7553.92	9628.83	7252.76	11326.9	8503.04	7865.83	15.2156	10836.7	8361.17	7048.38	7082.11	7595.45	14432.9	8716.84	7952.75	26.0289	0.938945	0.594973	0.0908874
L-Ornithine	5360.09	6627.46	6918.35	6258.02	5547.61	4887.38	4029.22	5059.38	16.2023	5243.01	5334.22	3188.88	3725.54	5613.73	7202.77	6524.21	7705.2	26.4691	1.00337	0.977527	0.00484924
L-Phenylalanine	72787.7	99864.9	82635.9	100291	80960	98426.8	112407	121644	16.0721	89330	70527.3	62140.9	76653.1	77131.6	102430	83712.4	73268.7	14.596	1.21068	0.0379492	0.275821
L-Proline	23695.6	41651.8	27765.9	39202	26619.1	32626.3	42036.5	45440.9	22.122	41342.7	43182.9	34069.7	36916.9	36946	44208.6	36362.5	43182.9	9.17502	0.882439	0.171302	0.180431
L-Pyroglutamic acid	12658.3	9366.26	10675.6	10859.8	12884.2	17160.7	11775.6	11858.1	17.8639	14299.7	10966.5	8803.24	11553.4	11527.9	14145.9	12449.7	10562.4	14.5432	1.03107	0.731373	0.0441379
L-Selenomethionine	4111.62	3196.21	3786.03	3124.23	2131.5	2591.95	2376.87	3513.31	20.983	5195.98	3868.21	3869.63	4846.09	3779.14	5160.76	1884.98	14746.5	67.6249	0.572802	0.122108	0.80389
L-Serine	43944.2	54053.6	53178.4	57087.6	51438.3	57449.4	53140.9	46236.2	8.61308	55224	43118.3	41970.2	50970.1	46396.2	56789.8	52733.8	52166.7	10.2942	1.04297	0.419349	0.0606934
L-Threonine	15099.5	18044.4	17830.3	18837.5	16318.2	18872.7	16500.2	15274.8	8.24344	19644.8	18783.9	16401	19186.4	18168.3	23941.8	20867.3	20688.4	10.5615	0.867427	0.015643	0.205186
L-Tryptophan	6769.59	12024.9	10369.2	10027.3	9640.81	12817.4	13472.4	11400.6	18.3303	12438.4	11109.1	9932.98	9299.74	11885.6	15105.3	11284	11276.6	14.2239	0.937079	0.467739	0.0937577
L-Tyrosine	11944.8	16868.8	23370	28625.7	18395.2	24392.2	16951.7	16341	25.7359	19739.3	16837.9	11639.9	15183.1	23410.9	29134.2	19455.6	17410.8	26.0954	1.02669	0.851947	0.0379942
L-Valine	9333.44	14441.4	11234.5	13494.3	9773.09	10892.1	16774.3	14695.1	19.7625	14950.8	15075.9	9928.33	11451	12247.5	13555.2	12074.6	14003	13.0249	0.974361	0.774725	0.0374713
Malonyl-CoA	0.803489	0.803489	0.803489	0.803489	0.803489	0.803489	0.803489	0.803489	1.38175e-14	0.803489	0.803489	0.803489	0.803489	0.803489	0.803489	0.803489	0.803489	1.38175e-14	1	1	0
Methylmalonate	207082	224585	258547	288258	234797	263474	239175	292935	11.2533	297352	237961	206693	246947	256151	301925	292211	302756	12.5622	0.937842	0.333188	0.092584
N1-Acetylspermidine	0.803489	0.803489	0.803489	0.803489	0.803489	0.803489	0.803489	0.803489	1.38175e-14	0.803489	0.803489	0.803489	0.803489	0.803489	0.803489	0.803489	0.803489	1.38175e-14	1	1	0
N1-Methyl-4-pyridone-3-carboxamide	1267.25	1334.2	1239.64	1263.15	1149.12	1666.43	1471.1	1351	11.2192	1423.98	1529.3	921.346	1146.44	958.869	1665.32	1195.09	1206.77	19.6835	1.06915	0.440601	0.0964658
N1-Methylnicotinamide	935.383	381.471	1487.45	956.29	1049.53	1869	559.518	605.514	47.4332	1540.48	1727.89	1236.09	827.121	1232.09	1594.99	1360.45	1100.35	20.5921	0.738659	0.110965	0.43702
N-Acetylaspartylglutamic acid	32619.7	36812.4	73802.6	48722.1	34921.2	45285.8	32880.8	59729.7	30.2939	50017.1	43920.7	36813.1	103779	37562	51032.7	103766	161360	57.1365	0.6201	0.116885	0.689428
N-Acetyl-L-aspartic acid	3012.63	4731.65	4626.31	5956.93	4722.35	4664.35	4755.85	4389.06	16.2174	3285.31	2110.22	4229.52	5151.85	4082.03	4404.63	1842.52	6035.51	34.3911	1.1836	0.237753	0.24318
NADP	4144.33	4960.69	3644.82	5476.47	4758.99	6827.2	4387.41	5157.33	18.3818	7060.79	5420.99	4605.52	6367.06	4098.4	3059.54	4558.8	4934.01	23.6281	0.981352	0.870556	0.0271568
NADPH	0.803489	0.803489	0.803489	0.803489	0.803489	0.803489	0.803489	0.803489	1.38175e-14	0.803489	0.803489	0.803489	0.803489	0.803489	0.803489	0.803489	0.803489	1.38175e-14	1	1	0
Nepsilon-Methyl-L-lysine	3037.26	4091.56	4187.23	4314.86	3587.24	3884.75	4205.06	4482.19	10.9769	3648.14	3204.52	2665.32	2994.32	3140.49	4925.32	3647.12	3512.9	18.3422	1.14608	0.104205	0.196708
NG-Methyl-L-Arginine	0.803489	0.803489	0.803489	0.803489	0.803489	0.803489	0.803489	0.803489	1.38175e-14	0.803489	0.803489	0.803489	0.803489	0.803489	0.803489	0.803489	0.803489	1.38175e-14	1	1	0
Nicotinamide	29933.2	30881.6	28322.8	26847.2	25115.8	24807.7	29691.7	26190.2	7.81046	28260.8	22116.8	17391.6	17260.9	25013.9	31356.6	15354.4	17396.1	25.3941	1.27355	0.0188903	0.348858
Nicotinamide Riboside	1001.56	1319.83	1922.87	1259.25	1785.78	1810.62	1269.25	1322.02	21.2131	1503.05	1306.39	1417.75	1341.58	1598.46	2476.65	1721.23	1478.17	21.95	0.910295	0.43048	0.135594
Nicotinic Acid	0.803489	0.803489	0.803489	0.803489	0.803489	0.803489	0.803489	0.803489	1.38175e-14	0.803489	0.803489	0.803489	0.803489	0.803489	0.803489	0.803489	0.803489	1.38175e-14	1	1	0
Nicotinic acid mononucleotide	0.803489	0.803489	0.803489	0.803489	0.803489	0.803489	0.803489	0.803489	1.38175e-14	0.803489	0.803489	0.803489	0.803489	0.803489	0.803489	0.803489	0.803489	1.38175e-14	1	1	0
NMN	0.803489	0.803489	0.803489	0.803489	0.803489	0.803489	0.803489	0.803489	1.38175e-14	0.803489	0.803489	0.803489	0.803489	0.803489	0.803489	0.803489	0.803489	1.38175e-14	1	1	0
Nudifloramide	0.803489	0.803489	0.803489	0.803489	0.803489	0.803489	0.803489	0.803489	1.38175e-14	0.803489	0.803489	0.803489	0.803489	0.803489	0.803489	0.803489	0.803489	1.38175e-14	1	1	0
Orotic Acid	0.803489	0.803489	0.803489	0.803489	0.803489	0.803489	0.803489	0.803489	1.38175e-14	0.803489	0.803489	0.803489	0.803489	0.803489	0.803489	0.803489	0.803489	1.38175e-14	1	1	0
Oxalic acid	12939.6	13117.1	14712.8	12223.7	14480.1	11463	9022.5	9203.95	16.5938	10875.9	17274.2	11883.9	12221.4	16261	14221.5	15295.5	13253.1	15.1337	0.873085	0.131306	0.195805
Oxaloacetate	1105.2	2331.25	1949.99	2600.4	1424.87	1751.31	1562.54	1155	28.8884	1628.39	1698.88	1244.83	1472.99	1378.52	1784.85	1606.64	1603.62	10.6333	1.11771	0.375109	0.160549
Oxidized glutathione	152059	173440	196949	210292	198535	201420	187229	165841	10.1126	226841	223201	171423	232360	198889	250238	255343	259201	12.3542	0.81748	0.00582898	0.290745
P5C precursor	0.803489	0.803489	0.803489	0.803489	0.803489	0.803489	0.803489	0.803489	1.38175e-14	0.803489	0.803489	0.803489	0.803489	0.803489	0.803489	0.803489	0.803489	1.38175e-14	1	1	0
Palmitoylcarnitine	6202.39	13744.9	15565.7	16531	15646.9	17986.8	14793.3	15660.1	23.0522	26601.7	15555.4	13021.8	17289.5	11677.5	28206.5	16082.1	19406.9	30.4433	0.78551	0.131451	0.348298
Palmitoyl-CoA	61.4503	86.7651	39.921	113.809	74.383	160.782	214.407	109.146	49.3221	109.34	106.819	97.7061	106.248	36.0153	52.0026	53.9826	70.282	34.832	1.36096	0.227283	0.44462
Pantethine	0.803489	0.803489	0.803489	0.803489	0.803489	0.803489	0.803489	0.803489	1.38175e-14	0.803489	0.803489	0.803489	0.803489	0.803489	0.803489	0.803489	0.803489	1.38175e-14	1	1	0
Pantothenic acid	10438.2	14223.9	11957	21520.4	7334.21	17817.9	17198.3	17379.6	29.3717	22970.7	15824.5	8647.51	11710.7	17178.4	23276.8	21193.8	11387.6	31.8425	0.891667	0.498313	0.165423
Phosphocreatine	5383.58	5471.54	4988.86	5934.35	8393.64	10083.1	15249.9	4582.6	45.4903	12162.3	12319.6	7408.67	6140.3	5239.55	6950.66	5554.81	7554.4	33.0116	0.948797	0.806741	0.0758289
Phosphoenolpyruvic acid	262.542	295.998	259.502	468.268	398.423	291.508	976.669	263.373	56.7927	842.159	664.761	1063.44	484.749	351.454	1160.09	180.282	512.514	48.8108	0.611525	0.108251	0.709516
Phosphoserine	0.803489	0.803489	0.803489	0.803489	0.803489	0.803489	0.803489	0.803489	1.38175e-14	0.803489	0.803489	0.803489	0.803489	0.803489	0.803489	0.803489	0.803489	1.38175e-14	1	1	0
Pipecolic acid	9570.78	11048.3	11879	13938.5	14475.6	17276.6	12476.6	13646.3	16.9013	12305.6	12225.7	9142.01	11798.2	14396.2	16657.5	14699.8	12456.9	16.3472	1.00607	0.946648	0.00873599
Pyridoxal	0.803489	0.803489	0.803489	0.803489	0.803489	0.803489	0.803489	0.803489	1.38175e-14	0.803489	0.803489	0.803489	0.803489	0.803489	0.803489	0.803489	0.803489	1.38175e-14	1	1	0
Pyridoxal 5'-phosphate	2263.56	2671.39	3321.7	3047.47	2610.53	2779.65	2992.76	3035.57	10.8063	3096.78	2977.85	2608.55	2959.83	3440.33	2479.66	3314.14	2812.26	10.3484	0.95919	0.473188	0.0601115
Pyridoxamine	0.803489	0.803489	0.803489	0.803489	0.803489	0.803489	0.803489	0.803489	1.38175e-14	0.803489	0.803489	0.803489	0.803489	0.803489	0.803489	0.803489	0.803489	1.38175e-14	1	1	0
Pyridoxine	0.803489	0.803489	0.803489	0.803489	0.803489	0.803489	0.803489	0.803489	1.38175e-14	0.803489	0.803489	0.803489	0.803489	0.803489	0.803489	0.803489	0.803489	1.38175e-14	1	1	0
Pyruvate	742.858	1257.16	1119.95	783.193	1067.73	879.675	946.667	893.832	17.048	710.517	1147.49	805.081	926.963	1174.42	744.664	1117.94	742.212	20.1324	1.04367	0.67375	0.0616595
Quinic acid	0.803489	0.803489	0.803489	0.803489	0.803489	0.803489	0.803489	0.803489	1.38175e-14	0.803489	0.803489	0.803489	0.803489	0.803489	0.803489	0.803489	0.803489	1.38175e-14	1	1	0
Quinolinic acid	5640.1	1875.19	956.053	704.993	303.123	3162.7	3338.07	559.734	83.9364	625.977	1841.59	385.998	1554.02	1540.92	1352.41	1027.8	2361.96	45.0516	1.54714	0.310111	0.629603
Riboflavin	74.8805	60.4605	47.2887	79.8803	38.6024	88.6808	68.8146	64.2423	23.7351	95.0188	103.012	42.0033	64.253	72.7202	114.999	55.3472	68.2697	30.4615	0.849302	0.293468	0.23565
SAH	1179.92	1226.19	1357.1	1453.47	1341.73	1909.62	737.051	1680.46	23.9871	1176.96	1247.53	774.752	866.619	789.712	1813.81	1885.68	1602.83	33.3368	1.07163	0.659446	0.0998125
SAM	1062.77	1317.68	1400.26	1818.43	2066.08	2054.37	1780.03	1706.8	20.3494	2242.08	1485.07	1551.69	1929.69	1924	3456.17	2141.83	2948.01	28.7209	0.74703	0.058533	0.420762
Sphinganine	0.803489	0.803489	0.803489	0.803489	0.803489	0.803489	0.803489	0.803489	1.38175e-14	0.803489	0.803489	0.803489	0.803489	0.803489	0.803489	0.803489	0.803489	1.38175e-14	1	1	0
Succinate	237859	273300	276868	344075	277010	342764	281599	323638	12.0456	359771	301350	262730	310458	287486	375176	364479	371725	12.4279	0.895161	0.113979	0.159781
Succinyl-CoA	0.803489	0.803489	0.803489	0.803489	0.803489	0.803489	0.803489	0.803489	1.38175e-14	0.803489	0.803489	0.803489	0.803489	0.803489	0.803489	0.803489	0.803489	1.38175e-14	1	1	0
Taurine	39656.4	27123.7	45031	43494.3	41504.4	52928.7	30468.5	30154.9	21.3535	45720.2	36247.3	38818.2	40318.4	45619.3	62080.8	54116.3	47773.9	17.1618	0.837245	0.104222	0.256279
Thiamine	407.494	604.606	284.347	702.687	407.842	1304.06	1835.06	1167.25	60.6081	1638.1	1052.07	592.956	949.816	729.28	1545.99	785.796	1184.68	33.373	0.791791	0.361955	0.336809
Thymine	142.298	130.953	131.426	72.0872	104.058	122.314	111.327	162.254	20.7383	146.154	157.388	147.285	157.955	123.238	186.665	134.61	153.941	11.5883	0.809052	0.0265946	0.305696
Trimethyllysine	2921.08	3229.37	4107.37	4255.74	3771.28	4635.01	3401.58	3559.09	14.2974	3113.82	2876.9	2218.54	3006.22	2813.93	3563.3	2952.53	2889.55	11.858	1.27505	0.00479972	0.350553
UMP	166861	186983	175420	198852	177385	212701	180307	197415	7.53087	228534	206279	159281	191039	193922	234337	202992	208414	10.7462	0.920682	0.123079	0.119224
Urate	0.803489	0.803489	0.803489	0.803489	0.803489	0.803489	0.803489	0.803489	1.38175e-14	0.803489	0.803489	0.803489	0.803489	0.803489	0.803489	0.803489	0.803489	1.38175e-14	1	1	0
Urea	65721.3	59083.1	49539.8	60203.1	43906.7	68754.8	51196.6	54286	13.9094	57579.9	46425.5	43215.3	41014.9	41351.3	58760.3	62182.3	65442.4	18.0352	1.08827	0.33808	0.122042
Uridine	37713.4	30805	42906.7	42412.7	35898.1	30936.7	39576.1	33645.5	12.1119	43307.3	38960.2	26254	28207.6	33013.9	43855.8	25918	25129	22.4221	1.11052	0.282259	0.151233
Uridine diphosphate glucose	89490.7	71719.1	59560.5	73179.4	105479	83687	107886	66132.3	20.2753	144000	80059.8	64823.3	83063	113103	128308	72158.2	184843	35.8732	0.755016	0.118764	0.40542
Uridine diphosphate N-acetylglucosamine	6737	7599.06	9518.55	13556.9	10103.7	11426.4	11416.5	10127.9	20.2893	11270.1	10097.8	7945.17	11982	8312.96	11813.9	9891.78	10740.4	13.7632	0.980888	0.837482	0.027839
UTP	0.803489	0.803489	0.803489	0.803489	0.803489	0.803489	0.803489	0.803489	1.38175e-14	0.803489	0.803489	0.803489	0.803489	0.803489	0.803489	0.803489	0.803489	1.38175e-14	1	1	0
Xanthosine	1341.88	1059.84	1097.29	1659.75	1048.52	1167.64	3168.65	1038.14	46.954	1916.1	1974.75	1260.84	853.994	1756.56	7253.6	1259.2	1261.83	88.817	0.660421	0.355763	0.598543
Xanthurenic acid	0.803489	0.803489	0.803489	0.803489	0.803489	0.803489	0.803489	0.803489	1.38175e-14	0.803489	0.803489	0.803489	0.803489	0.803489	0.803489	0.803489	0.803489	1.38175e-14	1	1	0
XMP	36246.3	38120	38928.6	44878.7	42019.9	41702.6	41709.8	41778.4	6.26922	53158.9	44171.6	35488.8	40815.5	43162.4	55938	41625.9	44849.5	13.854	0.905831	0.118326	0.142685
Xylulose 5-phosphate	15096.7	15952.6	17085.5	19898	17315.3	17841.3	15922.2	16040.5	8.35152	21370.9	15181.7	12597.7	14422.3	15119.8	17876.1	13446.4	12575.1	18.2356	1.10247	0.205691	0.140743

## Sheet: P14 P23H ++ vs 129E
Sample Type	P23H +/+ P14									129E P14									Fold Change	T-Test	Log2FC		Ret	Retina
Sample Name	Ret 15 L Normalized by weight(ug)	Ret 15 R Normalized by weight(ug)	Ret 16 L Normalized by weight(ug)	Ret 16 R Normalized by weight(ug)	Ret 17 L Normalized by weight(ug)	Ret 17 R Normalized by weight(ug)	Ret 18 L Normalized by weight(ug)	Ret 18 R Normalized by weight(ug)	CV	Ret 8 L Normalized by weight(ug)	Ret 8 R Normalized by weight(ug)	Ret 9 L Normalized by weight(ug)	Ret 9 R Normalized by weight(ug)	Ret 10 L Normalized by weight(ug)	Ret 10 R Normalized by weight(ug)	Ret 11 L Normalized by weight(ug)	Ret 11 R Normalized by weight(ug)	CV
Protein Weight(ug)	117.337	122.147	114.722	132.127	132.187	136.365	119.592	140.333	7.05673	155.544	149.862	185.574	170.153	146.165	151.846	148.149	151.245	8.09414	0.806342	0.000139967	-0.310537
cGMP	163.083	148.284	156.097	158.769	112.249	99.054	180.544	87.5031	22.9298	582.887	421.526	354.015	370.462	361.951	561.363	642.108	411.701	23.0393	0.298321	2.05419e-06	-1.74506
GDP	10610.9	7343.18	10127.3	8392.83	19181.6	10689.7	20133.8	14098.7	35.7235	24157.4	20678.2	26256.3	35083.6	14105.1	20107.2	17143.9	22944.5	26.3914	0.557292	0.00324494	-0.843495
FMN	86.3371	160.012	120.418	59.2477	45.2967	95.677	105.246	56.4609	39.1329	83.0183	213.042	155.778	143.668	132.319	165.107	159.557	126.183	23.6059	0.618234	0.00977777	-0.693774
Taurine	34049.9	36408.7	37102.8	38402.3	23533.3	26007.3	33829	18573.8	22.0551	45720.2	36247.3	38818.2	40318.4	45619.3	62080.8	54116.3	47773.9	17.1618	0.668764	0.00169011	-0.58043
Adenosine diphosphate ribose	8950.37	11611	9890.75	9096.4	8751.17	6931.54	4826.78	5000.07	27.2734	15605.7	12033.5	12472.2	13339.1	10587.3	15544	10905.2	6156.24	23.5721	0.673179	0.0117807	-0.570939
Trigonelline	11172.3	7436.01	7555.92	6179.08	10098.7	8076.7	5832.97	9066.7	21.1315	13016.3	11713.6	9371.11	13782.9	10835.3	11495.6	11369.4	11237.7	10.787	0.704773	0.000811882	-0.504769
Citrate	3571.12	3007.29	3274.1	3496.07	3550.59	3347.61	2231.21	2371.96	15.9616	5571.6	4189.62	3487.6	3998.04	3677.06	6918.53	3623.44	3669.31	25.9771	0.707267	0.0161307	-0.499674
NADP	4155.14	3453.69	4383.22	3423.23	3589.66	3758.82	4120.45	3421.02	9.42269	7060.79	5420.99	4605.52	6367.06	4098.4	3059.54	4558.8	4934.01	23.6281	0.755645	0.020184	-0.404219
GMP	263805	227288	244506	226146	208023	218199	148085	155356	17.9479	322259	295555	239263	255925	272986	326961	247072	272861	11.0795	0.7575	0.00258233	-0.400683
Nicotinamide Riboside	2259.48	2234.74	2096.56	2576.59	2216.63	1590.84	1733.55	2008.61	14.0069	1503.05	1306.39	1417.75	1341.58	1598.46	2476.65	1721.23	1478.17	21.95	1.30161	0.0142743	0.380303
L-Histidine	125394	96229.1	107677	99931.5	95739.3	89348.5	81081.5	79315.6	14.399	100451	77624.1	65356.6	74067.9	58403	101186	58954.1	58172.9	22.5589	1.30376	0.0160046	0.382682
Pipecolic acid	19943.2	18515.2	17834	16940.1	14700.5	17052	18088.5	12328.7	13.1965	12305.6	12225.7	9142.01	11798.2	14396.2	16657.5	14699.8	12456.9	16.3472	1.30594	0.00424773	0.385088
L-Alanine	206507	156098	155572	123653	146167	126631	143846	120701	17.5582	118709	81528	88231.9	102585	114194	144328	117750	113409	16.6343	1.33885	0.00763044	0.420998
Dihydroxyacetone phosphate	1844.51	1348.66	1529.75	1242.28	1668.26	1173.27	1422.98	1063.53	17.3149	1048.02	975.768	879.735	1049.27	1383.05	1052.65	1150.06	856.226	14.8016	1.34527	0.00515864	0.427897
L-Glycine	102607	82136.2	88517	68634.1	89232.9	73953.4	71257.3	73754.2	13.3526	71092	47075.5	54044.8	57896.3	51097.5	64945.6	67879	67638.4	13.8183	1.34966	0.00113913	0.432601
dAMP	752.862	618.872	865.631	786.841	810.72	672.566	553.664	610.989	14.6275	577.862	524.517	381.031	431.936	407.623	637.329	790.083	445.427	24.7845	1.35186	0.0108398	0.434946
Aminoadipic acid	6828.54	5533.41	5859.43	4924.93	5963.9	4998.86	3462.86	3748.87	20.5483	4057.18	3684.53	2919.52	4238.37	3471.79	4525.95	3192.18	3587.25	13.5824	1.39236	0.00550067	0.477534
NADH	6853.86	2326.49	3874.78	4339.43	3878.8	4058.98	4609.02	3835.56	27.8957	3666.1	2498.15	1893.35	2500.67	3135.07	3887.79	2709.75	3861.96	22.8289	1.39847	0.0351211	0.483845
L-Glutamine	783442	601321	751976	553256	665747	634215	565946	629607	11.936	547100	473017	392137	441234	408722	448311	522294	462757	10.6429	1.40317	9.78607e-05	0.488688
3-Methylglutaric acid	64133.6	42434.7	48044.7	38277.6	41987	52542.1	41963.7	45900.1	16.4075	33666.6	32982.6	27001.1	31426.6	30080.7	43350.6	28664.2	29281.1	14.8	1.46336	0.000670504	0.549283
Oxalic acid	16138	26955.6	31078.2	26602.6	11209.5	20983.1	12461.9	17434.4	33.4164	10875.9	17274.2	11883.9	12221.4	16261	14221.5	15295.5	13253.1	15.1337	1.46346	0.0311479	0.549381
L-Asparagine	37602.8	26232.4	30126.6	26956.4	27496.4	25943.7	25412.2	27958.3	13.0495	21465.8	16214.3	14537.9	18197.2	17146.1	22956.1	20929.4	17624.4	14.453	1.52765	5.78772e-05	0.611316
N-Acetyl-L-aspartic acid	6085.67	5921.46	7577.99	5551.58	5865.33	5742.03	6413.22	4908.81	11.9878	3285.31	2110.22	4229.52	5151.85	4082.03	4404.63	1842.52	6035.51	34.3911	1.54347	0.002464	0.626177
Cyclic ADP-ribose	199087	67614	123359	130542	104657	135236	155309	136333	26.9382	103874	69236.1	53540.6	67671.6	93577.9	116309	71297.3	101453	24.3833	1.55421	0.00906452	0.636181
Thymine	195.131	326.116	290.307	250.534	222.05	189.298	253.938	163.747	21.6058	146.154	157.388	147.285	157.955	123.238	186.665	134.61	153.941	11.5883	1.56649	0.000908767	0.647533
SAM	4848.57	2962.27	3523.33	3800.95	3853	4205.05	2158.6	2444.7	24.3542	2242.08	1485.07	1551.69	1929.69	1924	3456.17	2141.83	2948.01	28.7209	1.57233	0.00690467	0.652902
L-Phenylalanine	178138	125011	136333	106639	127622	113434	103691	111210	18.0148	89330	70527.3	62140.9	76653.1	77131.6	102430	83712.4	73268.7	14.596	1.57759	0.000291668	0.657724
5'-Methylthioadenosine	3453.1	2578.32	3455.49	3123.27	2380.54	2232.24	2419.21	2292.86	17.6956	1693.44	1116.93	1286.03	1336.93	1903.21	2233	1977.83	2063.84	22.5553	1.61154	0.000549354	0.688443
Xanthine	2673.99	1944.44	2299.55	2129.94	1612.22	2943.33	1743.95	1929.05	19.857	1075.38	1122.96	902.739	988.148	1248.36	863.674	906.96	787.578	14.4665	2.18806	7.75674e-06	1.12965
L-Lysine	602732	413131	476639	411723	426489	403982	359509	364666	16.8604	227481	162067	140030	182181	167878	245761	204507	200613	17.1887	2.25994	1.42098e-06	1.17628
L-Arginine	441950	304241	404935	355611	328987	324457	274867	286857	15.9505	135499	102539	100522	111259	157783	203977	179046	198627	26.6752	2.28876	2.70424e-06	1.19456
Nepsilon-Methyl-L-lysine	11733.2	9307.8	9750.03	7713.35	8067.81	8049.28	7136.97	6693.47	17.9031	3648.14	3204.52	2665.32	2994.32	3140.49	4925.32	3647.12	3512.9	18.3422	2.46779	1.15442e-06	1.30322
N-Acetylaspartylglutamic acid	251896	107443	222758	235289	199897	174793	223215	182967	21.3006	50017.1	43920.7	36813.1	103779	37562	51032.7	103766	161360	57.1365	2.71697	6.71398e-05	1.442
Trimethyllysine	13081.5	9582.07	11694.3	9576.61	8923.98	8920.74	8275.01	7127.7	18.424	3113.82	2876.9	2218.54	3006.22	2813.93	3563.3	2952.53	2889.55	11.858	3.29348	1.17747e-07	1.71961
Cytosine	445.165	212.99	257.217	334.044	244.676	320.692	273.407	459.142	26.8424	84.0354	65.1842	54.9335	49.7216	26.6116	86.3329	66.198	78.9787	29.3087	4.9753	2.15491e-06	2.31478
Nepsilon,Nepsilon-Dimethyl-L-lysine monohydrochloride	13220	8712.3	10147.5	9510.31	9437.83	8284.94	6384.03	7256.83	21.2139	1349.79	1348.95	785.244	1006.93	1224.47	1383.99	1470.46	1207.1	17.3013	7.46182	3.8473e-08	2.89953
1-Methyladenosine	16250.7	8158.27	10406.9	1869.81	15159.9	7925.26	5405.51	9591.84	47.4773	14903	11886.2	7814.26	10534.5	12364.5	4509.3	4805.98	13143.9	36.2908	0.935051	0.768821	-0.0968823
1-Methyl-histidine	3799.06	2831.89	3750.21	3152.01	3149.14	3195.03	2209.29	2740.47	15.786	2585.39	2339.91	1938.73	2434.05	2177	2842.68	1865.43	1715.08	16.121	1.38712	1	0.472097
2-Methylbutyroylcarnitine	198739	122739	150286	148466	118836	109834	107855	201580	24.3267	147982	116814	94005.3	102647	120107	166911	115632	132374	17.8992	1.16244	0.219934	0.217152
2-Phosphoglyceric acid	2522.33	1805.4	2632.29	2341.43	2118.05	1943.19	1445.03	1995.57	17.4246	2732.14	2587.32	2147.28	2457.07	2961.48	2766.77	2477.67	2841.03	9.25535	-1.24801	0.00725098	#NUM!
3-Hydroxyisobutyric acid	784.454	406.733	328.249	1001.41	989.339	822.45	658.858	934.095	32.519	826.305	353.021	309.901	615.233	832.769	1308.72	354.341	1047.95	48.1394	1.0491	0.828911	0.0691543
3-Phosphoglyceric acid	1	1	1	1	1	1	1	1	0	1	1	1	1	1	1	1	1	0	1	#DIV/0!	0
4-Hydroxyproline	46408.1	25591.1	34193.6	28749.3	33594.9	28827.8	24132.2	33003.4	20.4709	38015.1	44151.4	24194.5	30607.9	26096.5	30678.7	28562.2	26975.6	20.1287	1.02093	1	0.0298893
5,6-Dihydrouracil	2852.17	2459.75	2490.99	3824.66	3471.41	3443.37	3122.6	1817.45	21.0412	2504.01	2674.93	1626.67	2483.26	1520.28	2691.98	2435.62	2465.74	18.6768	1.27604	0.0423879	0.351679
6-phosphogluconate	1480.17	1320.55	1002.48	1226.03	1587.92	1853.18	1395.31	1408.1	16.6632	1647.04	1415.09	1295.76	1222.01	1621.45	1885.7	1688.85	1683.46	13.5122	0.90484	0.234092	-0.144265
Acetylcholine	285670	193124	188583	206073	123523	228746	199874	119527	26.0996	82230.1	113842	146049	175563	154597	218462	216576	198396	27.9557	1.18335	0.26369	0.242877
Acetyl-CoA	8.52243	26.5873	65.8757	42.9268	197.943	24.4973	33.8585	36.789	103.096	85.2214	6.67279	54.2379	40.2107	23.7367	26.2914	17.9876	16.7949	70.2505	1.61163	0.384856	0.688524
Acetylglutamic acid	684.573	413.549	394.871	384.611	240.44	314.011	323.348	240.933	35.3545	532.041	393.133	158.105	312.936	486.187	445.675	584.221	299.182	32.6195	0.933008	0.708149	-0.100039
Acetylmethionine	1	1	1	1	1	1	1	1	0	1	1	1	1	1	1	1	1	0	1	#DIV/0!	0
Acetylphenylalanine	1	1	1	1	1	1	1	1	0	1	1	1	1	1	1	1	1	0	1	1	0
Aconitate	11159.9	15486.8	10635.6	9457.43	12591.4	12252.4	14651.3	12611.5	15.1398	12583.9	14855.3	11764.6	12593.5	15866.6	17286.5	12995.3	9605.51	17.0118	0.919064	1	-0.121763
Adenine	27704.9	56237.7	58199.1	56756.5	38370.5	36447.4	21487.3	26916.4	34.6301	38148.5	37408	35529.7	31733.5	43868.9	60432.1	34661.2	30354.3	23.0083	1.03199	1	0.0454223
Adenosine	173217	208508	237825	267102	374272	164960	99712.4	76512.1	44.5326	225626	185158	147029	105337	216821	432426	131510	153380	48.109	1.00302	0.990469	0.0043464
Adipic Acid	2871.27	5313.09	5053.51	4000.2	3409.67	6624.69	3373.19	3622.66	27.6689	3332.53	5166.96	3251.22	3263.82	3004.83	4812.02	2878.01	2939.43	23.2368	1.19615	1	0.258399
ADP	92973.2	78879	81571.9	86107	121855	83745.2	181164	100791	31.0923	127428	116340	110713	128802	86691.3	107143	107170	113738	11.0496	0.921005	0.507031	-0.118719
AICAR	1	1	1	1	1	1	1	1	0	1	1	1	1	1	1	1	1	0	1	#DIV/0!	0
a-ketoglutarate	22156.3	46897.6	38418.6	26220.6	24535.7	20918	23462.2	22877.7	31.0235	16465.5	27714.7	20426.5	23250.6	21731.9	13087.6	25522.2	33710.1	26.5693	1.23956	0.19657	0.309825
Allantoin	45.7245	47.2391	8.71671	25.2832	32.9298	39.3442	20.8579	7.12589	51.3536	30.5883	40.5292	22.9109	20.2278	26.3179	63.9994	29.3819	33.4655	38.7875	0.849677	0.506832	-0.235014
AMP	272683	196223	226858	185756	162150	195311	166175	181862	17.0275	159530	153801	123099	156814	150649	182459	189071	171841	11.9968	1.23286	0.0232042	0.302008
Ascorbic acid	1	1	1	1	1	1	1	1	0	1	1	1	1	1	1	1	1	0	1	#DIV/0!	0
ATP	1256.38	1176.21	1683.66	1240.06	2832.19	1232.56	4255.25	1455.49	54.4288	2203.28	1948.67	2162.43	3658.93	1603.44	1876.16	1878.34	2437.37	26.6839	0.851603	0.475005	-0.231748
Betaine	221173	173159	167871	178066	171226	147152	153317	153149	12.74	177539	161639	131564	139036	185307	213488	175551	160593	14.5398	1.01517	1	0.0217186
Butyrylcarnitine	296714	199051	222547	171707	210165	203549	200701	170374	17.6784	236397	177870	160257	219532	205762	241893	206832	189391	12.8565	1.02251	0.792219	0.0321183
cAMP	696.808	316.255	473.642	352.389	357.648	503.525	495.854	396.84	25.5335	489.467	267.329	270.475	407.148	378.404	371.322	289.414	377.534	20.1461	1.26021	1	0.333659
Choline	201983	269633	251066	283532	288805	238675	247540	97652.1	24.6592	239648	206149	196640	176376	203436	308868	243393	228075	16.8883	1.04233	0.721188	0.0598113
Citraconic Acid	2075.28	1181.24	1029.86	1020.83	1740.68	1611.69	792.601	1215.5	30.3821	2197.49	1804.14	1205.35	1214.22	2047.25	1828.46	1582.53	1455.41	20.5747	0.799985	0.118772	-0.321955
Creatine	545099	364624	409312	399345	371764	331433	323322	347138	17.1397	377229	402798	264418	298220	357228	436249	344959	330137	14.7284	1.09989	0.287925	0.137353
Creatinine	4369.68	6349.39	5381.32	4665.52	2749.71	4207.94	1690.36	4168.09	32.2521	4832.86	4040.97	3026.22	2708.69	5089.04	3992.89	4829.63	3976.6	19.7616	1.03339	0.822941	0.0473862
CTP	7862.08	7305.74	7463.31	7326.7	7930.69	6302.22	4884.71	4981.72	17.0248	10984.2	8897.37	6445.68	7848.98	7867.83	9305.02	8055.6	8832.27	14.55	-1.26231	0.0150062	#NUM!
Cytidine	13449.9	12823.4	14388.8	16920.2	27100.4	11992.2	7147.12	3693.37	48.2716	17751	11772.7	10592.8	11008.7	9063.39	36179.1	9934.5	10444.9	58.4578	0.920925	0.779913	-0.118844
D-2-Hydroxyglutaric acid	1	1	1	1	1	1	1	1	0	1	1	1	1	1	1	1	1	0	1	#DIV/0!	0
dCMP	1	1	1	1	1	1	1	1	0	1	1	1	1	1	1	1	1	0	1	#DIV/0!	0
D-Fructose	625264	489399	360746	452151	472340	549660	436799	462643	15.2833	565870	245287	183561	250116	490807	561928	350658	463151	36.4382	1.23707	0.148802	0.306931
D-Glucose	43763.6	50178.7	86635.4	49892.3	66068.6	28842.8	35516.5	26373.7	38.8846	37913.3	23274.5	38433.5	29461.1	45623.9	50103.2	29538.3	51848.1	25.4207	1.26478	0.226382	0.338891
D-Glucose M6	1	1	1	1	1	1	1	1	0	1	1	1	1	1	1	1	1	0	1	#DIV/0!	0
D-Ribulose 5-phosphate	20568.7	19967.4	18794.1	18492.5	15410.3	18141.7	13072.9	10645.6	19.4742	24680.7	18570.3	15646	16188.3	19893.5	25263.5	17306.2	15105.2	19.3997	0.884964	0.260408	-0.176309
FAD	244.188	450.715	338.953	245.898	413.385	162.089	143.751	120.317	44.0624	583.545	499.829	714.647	533.799	238.734	575.515	564.667	292.961	29.5703	0.529335	1	-0.917748
Fructose 1,6-bisphosphate	1	1	1	1	1	1	1	1	0	1	1	1	1	1	1	1	1	0	1	1	0
Fumarate	26177.4	10492.1	30593.2	28746.9	29880.9	27126.6	17220.2	25248.5	26.8189	21027.3	15449.6	19843.8	27295.1	27420.9	32065.5	14014.8	30250.7	27.127	1.04333	0.772967	0.061191
Gamma-Aminobutyric acid	425491	324894	427415	290429	378109	326603	320917	352856	13.2521	360675	290810	286668	338707	272374	316445	365968	350401	10.5211	1.1025	1	0.140781
Glucose 1-phosphate	1	1	1	1	1	1	1	1	0	1	1	1	1	1	1	1	1	0	1	1	0
Glucose 6-phosphate	56441.6	53162	56005	50147.9	48427.5	41785.9	32592.4	30722.6	20.4694	36613.6	31339.9	29933	35034.8	36076.7	63946.6	37381.8	37640.9	25.9055	1.1991	1	0.261957
Glutamax	1	1	1	1	1	1	1	1	0	1	1	1	1	1	1	1	1	0	1	1	0
Glutaric Acid	5302.38	5490.06	8021.59	5965.08	6100.93	7152.92	3157.39	3488.46	27.7274	4426.27	5938.9	5357.11	4728.21	4017.18	6851.59	5630.78	4937.04	16.2104	1.06665	1	0.0930849
Glutathione	1	1	1	1	1	1	1	1	0	1	1	1	1	1	1	1	1	0	1	#DIV/0!	0
Glyceraldehyde 3-phosphate	1	1	1	1	1	1	1	1	0	1	1	1	1	1	1	1	1	0	1	#DIV/0!	0
Glycerol 3-phosphate	35586.3	25925.1	32099	26284.9	27436.9	31423.6	26915.8	29941.2	10.8523	26740.3	20643.3	21818.9	30063.6	25114.5	35478.6	27176	27397.1	16.2635	1.09877	0.215978	0.135895
GTP	1	1	1	1	1	1	1	1	0	1	1	1	1	1	1	1	1	0	1	#DIV/0!	0
Guanine	5814.77	4185.21	5123.17	4060.25	4563.4	5013.42	3014.25	2847.91	22.188	6103.33	4728.41	4566.91	4200.25	5021.85	6596.5	3694.6	3431.56	21.4918	0.902955	0.396937	-0.147273
Guanosine	11780.4	16580.3	15457.2	25349	37567	12795.3	7356.13	4671.24	60.15	24628.4	24814.7	15645.7	10051.3	19286.7	85954	14967.4	15428.2	87.3471	0.624152	1	-0.68003
Heptadecanoic acid	941.87	1210.56	1040.94	1445.96	968.437	1161.63	461.2	595.021	30.794	1778.27	1325.37	1006.9	807.079	1137.66	1640.96	1064.41	829.492	27.9137	0.816008	0.215894	-0.293344
Hexanoylcarnitine	16637.7	6358.63	8455.08	5965.3	7208.94	6125.08	6506.75	6591.01	42.0266	8884.91	7152.05	5681.9	7721.67	8701.5	9938.91	7182.15	6747.66	16.4122	1.02963	0.867891	0.0421329
Histamine	383.05	453.33	525.904	206.096	482.077	839.591	454.55	426.32	35.1397	426.934	466.761	324.026	297.468	520.469	390.33	391.531	357.412	17.3388	1.18772	0.290342	0.24819
Homocysteine	1158.64	992.849	856.806	959.231	754.708	683.329	767.743	644.172	19.1743	682.706	701.158	712.422	784.425	877.491	1058.66	611.215	735.909	16.9925	1.10602	0.319489	0.145375
Hypotaurine	18904.5	753.985	677.906	984.367	6662.16	3422.62	11883.4	3793.26	103.004	18687.9	10010.2	6067.88	6442.2	8047.29	23111.5	3843.19	8770.89	59.1314	0.554032	0.173022	-0.85196
Hypoxanthine	14874.5	17180.8	21483.4	16045.7	10350.1	16209.6	8501.83	7971.53	31.3486	23077.3	18221.9	12087.8	15012.2	13941.8	17885.4	10378.8	11089.2	26.4838	0.925412	0.623208	-0.111832
IMP	243736	194302	196427	188762	167927	180369	144072	162158	15.0591	181614	170143	126257	154675	147231	170235	155251	157238	10.0113	1.17036	0.0431359	0.226956
Inosine	147523	186338	156106	218848	173347	168449	76343.2	81108	30.6635	266500	215177	120664	139148	202477	248731	135425	135071	29.3652	0.825634	0.25389	-0.276426
IPP	18103.9	14223.5	10576.7	12105.2	10636.2	6728.18	7131.93	5779.95	36.6203	9513.69	7087.06	5847.04	6311.1	5555.29	10528.8	13139.6	7785.45	30.1211	1.29676	0.184397	0.374914
Isobutyrylcarnitine	300342	211367	208804	158623	191834	199214	182875	175678	19.6749	230021	187063	159172	212755	191849	246832	193749	192921	12.66	1.0089	0.921714	0.0127892
Isocitrate	7081.54	4594.31	5121.48	4760.4	3596.64	5247.67	4070.41	3820.64	21.5232	6975.64	6257.5	4629.6	5854.69	5539.09	6454.05	4255.59	4487.53	16.9471	0.861415	0.166444	-0.215219
L-3-Aminoisobutanoic acid	393656	287865	329512	271997	316999	262406	210890	410536	20.2282	263944	264105	185563	229583	245206	342420	224669	216004	17.701	1.25989	1	0.333297
L-AcetylCarnitine	592159	421633	428284	410138	401338	396125	401295	416964	14.0387	460950	421213	339474	421714	398189	516038	443105	415808	11.1124	1.01506	0.828694	0.0215619
Lactate	309439	202607	126707	274096	261067	281065	199014	242697	23.0865	310762	107045	97928.7	150686	253479	316357	123576	278561	42.9808	1.15765	0.423688	0.211203
L-Argininosuccinic acid	4505.18	3612.56	4885.82	5566.15	4650.39	4685.69	3232.65	4324.53	15.406	4226.4	3363.94	2710.59	3193.62	3232.94	4537.3	3652.93	3296.03	15.7549	1.25694	0.0164925	0.329914
L-Aspartic acid	303789	243339	204073	233181	178112	172140	181690	179267	20.1876	232507	201052	154266	165944	209849	255852	195693	185398	15.5644	1.05937	1	0.0832129
L-Carnitine	713.474	577.643	745.621	467.355	621.454	527.806	458.782	554.721	16.8858	766.984	795.048	494.766	604.752	511.812	651.661	639.226	616.436	15.6898	0.918549	0.345256	-0.122572
L-Carnosine	42413.1	33658.1	23762	30420	17851.5	23470	21694	20716.3	28.5751	16291.3	13871.2	17948.5	19602.1	22222.1	30804.2	12275.9	21643.1	28.1036	1.3836	0.0551148	0.468424
L-Citrulline	27175.5	23028.8	21156.9	22014.3	22159.1	21602.8	29429.6	23779.7	11.6412	21529.3	19513.5	18077.4	21183.4	26110.1	27308.2	13525.8	14339.5	22.9601	1.17798	1	0.236317
L-Cystathionine	1	1	1	1	1	1	1	1	0	1	1	1	1	1	1	1	1	0	1	#DIV/0!	0
L-Cysteine	1	1	1	1	1	1	1	1	0	1	1	1	1	1	1	1	1	0	1	1	0
L-Cystine	1	1	1	1	1	1	1	1	0	1	1	1	1	1	1	1	1	0	1	#DIV/0!	0
L-Glutamic acid	926230	837039	805586	800974	715089	716946	737507	673051	9.87759	598005	529714	558584	646519	784312	818463	584118	736335	15.5371	1.18196	0.0266183	0.241177
L-Homoserine	79155.6	58061.2	64087.8	54163.9	58888	52264	46494.1	49180.5	16.6753	47891.8	42207.5	36771.2	42007.6	42571.4	56762.9	53492.5	47700.7	13.3817	1.25146	0.0178167	0.323609
L-Kynurenine	1	1	1	1	1	1	1	1	0	1	1	1	1	1	1	1	1	0	1	1	0
L-Leucine	218010	156968	167188	163725	154069	150145	120065	143429	16.3745	148633	122667	109083	121453	122240	183226	153762	156591	16.6385	1.13953	0.161916	0.188436
L-Methionine	17151	6771.35	5685.25	5592.95	12006.7	8740.35	10800.4	5604.2	42.4412	10836.7	8361.17	7048.38	7082.11	7595.45	14432.9	8716.84	7952.75	26.0289	1.00453	0.981215	0.00651408
L-Ornithine	10563.8	8330.12	9080.81	6920.17	6592.55	6984.06	5763.86	6150.7	20.3181	5243.01	5334.22	3188.88	3725.54	5613.73	7202.77	6524.21	7705.2	26.4691	1.35585	1	0.439193
L-Proline	70933.4	51501.5	44075.3	36202	47237.4	57666.2	44913.9	53391.1	19.2766	41342.7	43182.9	34069.7	36916.9	36946	44208.6	36362.5	43182.9	9.17502	1.2837	0.0130011	0.360305
L-Pyroglutamic acid	19123.2	15506.8	14123.6	16380.5	13817.5	13415.3	13287.8	10151.3	16.9362	14299.7	10966.5	8803.24	11553.4	11527.9	14145.9	12449.7	10562.4	14.5432	1.22794	1	0.296245
L-Selenomethionine	14906.8	2800.63	34624.8	13530.2	12035	58332.3	14592	8474.68	84.6398	5195.98	3868.21	3869.63	4846.09	3779.14	5160.76	1884.98	14746.5	67.6249	3.67455	1	1.87757
L-Serine	88393.3	67787.4	79001.6	66617.2	73421.4	64567.4	55422.1	68313	13.1911	55224	43118.3	41970.2	50970.1	46396.2	56789.8	52733.8	52166.7	10.2942	1.41103	1	0.496753
L-Threonine	32065.4	26368.1	26598	23154	23793.3	22320.8	20221.1	21865.3	14.2152	19644.8	18783.9	16401	19186.4	18168.3	23941.8	20867.3	20688.4	10.5615	1.24546	0.00708915	0.316675
L-Tryptophan	17703.2	12505.9	11996.6	12343.2	12251.8	11676	11250.3	11568.7	15.3729	12438.4	11109.1	9932.98	9299.74	11885.6	15105.3	11284	11276.6	14.2239	1.09709	0.263779	0.133676
L-Tyrosine	36497.8	28806.9	24540.3	24600	22839.9	21149.1	26802.4	18712.7	19.9717	19739.3	16837.9	11639.9	15183.1	23410.9	29134.2	19455.6	17410.8	26.0954	1.33464	1	0.416455
L-Valine	20313.7	13829	15858.4	11785	15188.7	15310.8	12641.1	16905.3	16.3481	14950.8	15075.9	9928.33	11451	12247.5	13555.2	12074.6	14003	13.0249	1.17956	0.0605163	0.238245
Malate	1.60437e+06	1.13229e+06	1.30145e+06	1.15771e+06	1.26806e+06	1.19369e+06	1.15041e+06	1.12887e+06	12.0154	1.08411e+06	1.00636e+06	977592	1.12446e+06	1.08436e+06	1.17664e+06	1.17408e+06	1.1094e+06	6.12524	1.13733	0.029355	0.185649
Malonyl-CoA	1	1	1	1	1	1	1	1	0	1	1	1	1	1	1	1	1	0	1	#DIV/0!	0
Methylmalonate	446873	277786	350980	310229	290802	293481	193279	252785	22.9634	297352	237961	206693	246947	256151	301925	292211	302756	12.5622	1.12802	0.258999	0.173792
Myo Inositol	161129	132762	153490	144386	134231	116483	79901.8	103082	19.7823	121794	108804	84246.2	102996	83516	120568	135411	136657	17.3226	1.14706	0.19442	0.197944
N1-Acetylspermidine	1	1	1	1	1	1	1	1	0	1	1	1	1	1	1	1	1	0	1	#DIV/0!	0
N1-Methyl-4-pyridone-3-carboxamide	2212.89	1217.52	1432.12	1197.5	1605.14	1783.85	1284.51	1111.61	23.5179	1423.98	1529.3	921.346	1146.44	958.869	1665.32	1195.09	1206.77	19.6835	1.17896	0.185506	0.237512
N1-Methylnicotinamide	1299.26	1346.31	1527.42	1672.52	749.725	1290.42	1393.28	862.018	23.129	1540.48	1727.89	1236.09	827.121	1232.09	1594.99	1360.45	1100.35	20.5921	0.954942	0.698954	-0.0665149
NAD	89529.7	63543.9	108168	71476.8	119450	65480.1	92750.3	72052.2	22.6828	122066	105607	60164.2	76371	54823.4	75665.4	129649	71903.2	30.4531	0.980185	0.891399	-0.0288742
NADPH	1	1	1	1	1	1	1	1	0	1	1	1	1	1	1	1	1	0	1	#DIV/0!	0
N-alpha-Acetyl-L-lysine	3708.17	1456.03	2286.15	2181.72	1811.46	2547.64	3970.69	2927.71	31.5218	3122.33	2705.36	2360.1	2393.57	2360.04	3213.52	1519.59	1765.21	22.7783	1.07458	0.636276	0.103775
NG-Methyl-L-Arginine	1	1	1	1	1	1	1	1	0	1	1	1	1	1	1	1	1	0	1	#DIV/0!	0
Nicotinamide	29101.9	26802.8	38329.9	29547.1	26103.1	23571.7	16083.6	15457.5	27.2173	28260.8	22116.8	17391.6	17260.9	25013.9	31356.6	15354.4	17396.1	25.3941	1.17712	0.270884	0.235267
Nicotinamide N-oxide	471.93	300.848	355.618	354.748	223.629	321.456	231.011	187.915	28.0717	287.247	393.487	274.669	271.302	241.025	327.348	329.364	275.767	14.9259	1.01956	0.87492	0.0279459
Nicotinic Acid	1	1	1	1	1	1	1	1	0	1	1	1	1	1	1	1	1	0	1	#DIV/0!	0
Nicotinic acid mononucleotide	1	1	1	1	1	1	1	1	0	1	1	1	1	1	1	1	1	0	1	#DIV/0!	0
NMN	1	1	1	1	1	1	1	1	0	1	1	1	1	1	1	1	1	0	1	#DIV/0!	0
Nudifloramide	1	1	1	1	1	1	1	1	0	1	1	1	1	1	1	1	1	0	1	#DIV/0!	0
Octanoylcarnitine	2640.9	1789.32	1597.63	1703.36	1355.89	1669.85	1832.78	1724.08	19.5376	1439.95	1864.42	1831.09	2193.01	2058.92	2920.09	2614.82	2353.57	20.366	0.828543	0.103121	-0.271351
Oleoyl-L-carnitine	21703.1	7644.85	6874.71	8606.62	10791.4	9065.86	6918.55	6315.45	48.4625	11221.3	5393.42	6198.76	8591.42	5446.39	14488.5	8629.37	10024.3	33.6619	1.11325	0.644754	0.154784
Ophthalmic Acid	7493.99	5514.16	5670.35	5863.24	6491.87	4937.72	4483.27	5555.74	15.0187	4497.98	4794.48	4355.72	5415.02	5027.43	5914.88	7321.68	5966.13	16.8946	1.06276	0.486717	0.0878133
Orotic Acid	1	1	1	1	1	1	1	1	0	1	1	1	1	1	1	1	1	0	1	#DIV/0!	0
Oxaloacetate	1952.65	2136.32	1859.51	1826.24	1472.96	1652.89	2056.59	1618.94	11.707	1628.39	1698.88	1244.83	1472.99	1378.52	1784.85	1606.64	1603.62	10.6333	1.17372	0.0192024	0.231088
Oxidized glutathione	348406	257969	321891	300440	278614	238924	248629	256841	12.8898	226841	223201	171423	232360	198889	250238	255343	259201	12.3542	1.23891	0.00736873	0.309072
P5C precursor	1	1	1	1	1	1	1	1	0	1	1	1	1	1	1	1	1	0	1	#DIV/0!	0
Palmitoylcarnitine	54073.8	21522.8	19000.1	22986.6	27664.8	25520.8	19294.2	14929.1	44.4035	26601.7	15555.4	13021.8	17289.5	11677.5	28206.5	16082.1	19406.9	30.4433	1.38657	0.158644	0.471517
Palmitoyl-CoA	31.4917	24.0346	38.0147	50.9511	89.6052	67.0942	122.744	79.4898	49.7672	109.34	106.819	97.7061	106.248	36.0153	52.0026	53.9826	70.282	34.832	0.79606	0.323732	-0.329051
Pantethine	1	1	1	1	1	1	1	1	0	1	1	1	1	1	1	1	1	0	1	#DIV/0!	0
Pantothenic acid	30028.8	13726.8	20834.5	15283	13428.8	11986.3	13483.3	10676.8	36.7565	22970.7	15824.5	8647.51	11710.7	17178.4	23276.8	21193.8	11387.6	31.8425	0.97926	0.910715	-0.0302363
Phosphocreatine	7317.79	6546.26	7497.55	6117.64	7005.88	5775.91	6823.03	6194.12	8.53733	12162.3	12319.6	7408.67	6140.3	5239.55	6950.66	5554.81	7554.4	33.0116	0.841275	0.234269	-0.249351
Phosphoenolpyruvic acid	252.037	420.56	533.411	583.188	964.592	293.04	116.797	259.595	58.2821	842.159	664.761	1063.44	484.749	351.454	1160.09	180.282	512.514	48.8108	0.650871	0.157309	-0.619557
Phosphoserine	1	1	1	1	1	1	1	1	0	1	1	1	1	1	1	1	1	0	1	#DIV/0!	0
Propionylcarnitine	49560.2	37738.9	45753	35778.3	52794	43829.2	33077.3	32454.1	17.4202	61527.9	55446.2	39013.1	52770.1	56041.3	75979.1	50375.1	55157	17.4825	0.741604	0.00716277	-0.43128
Pyridoxal	1	1	1	1	1	1	1	1	0	1	1	1	1	1	1	1	1	0	1	#DIV/0!	0
Pyridoxal 5'-phosphate	3861.22	3411.82	4246.77	3253.63	2870.79	3459.06	3382.35	3490.32	10.9268	3096.78	2977.85	2608.55	2959.83	3440.33	2479.66	3314.14	2812.26	10.3484	1.18095	0.0117736	0.239946
Pyridoxamine	1	1	1	1	1	1	1	1	0	1	1	1	1	1	1	1	1	0	1	#DIV/0!	0
Pyridoxine	1	1	1	1	1	1	1	1	0	1	1	1	1	1	1	1	1	0	1	#DIV/0!	0
Pyruvate	1295.94	828.991	1618.05	1125.71	1156.55	988.29	950.64	834.196	22.4919	710.517	1147.49	805.081	926.963	1174.42	744.664	1117.94	742.212	20.1324	1.19393	0.148606	0.255713
Quinic acid	1	1	1	1	1	1	1	1	0	1	1	1	1	1	1	1	1	0	1	#DIV/0!	0
Quinolinic acid	1344.91	1745.48	2632.23	958.421	3768.62	2002.84	993.421	1862.36		625.977	1841.59	385.998	1554.02	1540.92	1352.41	1027.8	2361.96		1.43193	0.171433	0.51796
Riboflavin	127.169	61.9908	68.8266	57.4618	78.8783	77.5747	59.2523	54.8229	30.1001	95.0188	103.012	42.0033	64.253	72.7202	114.999	55.3472	68.2697	30.4615	0.951843	0.765091	-0.071205
SAH	3150.46	1575.83	1469.09	1301.91	1677.93	2019.35	1538.48	1427.39	31.5482	1176.96	1247.53	774.752	866.619	789.712	1813.81	1885.68	1602.83	33.3368	1.39403	0.0797722	0.479267
Sphinganine	1	1	1	1	1	1	1	1	0	1	1	1	1	1	1	1	1	0	1	#DIV/0!	0
Succinate	523245	357182	432713	352884	341853	361409	251009	302415	21.0455	359771	301350	262730	310458	287486	375176	364479	371725	12.4279	1.10996	0.290114	0.150502
Succinyl-CoA	1	1	1	1	1	1	1	1	0	1	1	1	1	1	1	1	1	0	1	#DIV/0!	0
Thiamine	2789.2	246.776	458.844	372.736	1982.68	658.46	848.742	1036.59	79.3246	1638.1	1052.07	592.956	949.816	729.28	1545.99	785.796	1184.68	33.373	0.990013	0.975735	-0.01448
Thymidine	750.885	355.501	594.073	520.462	519.086	604.84	474.037	428.408	21.3311	132.895	98.6707	62.8638	92.5111	141.774	124.338	154.4	94.3847	25.3845	4.70961	1.82129e-07	2.23561
UMP	324617	232970	255551	231182	199191	224717	191771	204708	17.038	228534	206279	159281	191039	193922	234337	202992	208414	10.7462	1.14766	0.101835	0.198689
Uracil	1652.08	824.116	1814.33	1113.06	1141.28	1484.58	934.402	983.838	27.2307	1437.5	1357.48	919.539	1246.73	1068.02	1371	1009.16	832.553	18.4673	1.07636	0.569058	0.106158
Urate	1	1	1	1	1	1	1	1	0	1	1	1	1	1	1	1	1	0	1	#DIV/0!	0
Urea	60317.9	38850.9	48425.6	39171.1	50397.9	39337	29587.2	34492.6	21.6591	57579.9	46425.5	43215.3	41014.9	41351.3	58760.3	62182.3	65442.4	18.0352	0.818758	0.0788123	-0.288492
Uridine	22349.7	41795.1	35059.3	36867.4	25319.1	29068.6	13793.2	16935.5	33.4017	43307.3	38960.2	26254	28207.6	33013.9	43855.8	25918	25129	22.4221	0.835789	0.245065	-0.25879
Uridine diphosphate glucose	240263	201747	236146	228366	228010	217643	173949	178900	11.222	144000	80059.8	64823.3	83063	113103	128308	72158.2	184843	35.8732	1.95899	3.08849e-05	0.970111
Uridine diphosphate N-acetylglucosamine	13926.5	11334.5	13358.5	11727.6	12508.3	11299.2	14560.4	11944.9	9.17769	11270.1	10097.8	7945.17	11982	8312.96	11813.9	9891.78	10740.4	13.7632	1.22675	0.00454325	0.29484
UTP	1	1	1	1	1	1	1	1	0	1	1	1	1	1	1	1	1	0	1	#DIV/0!	0
Xanthosine	825.444	1362.21	1310.77	1943.19	3004.8	1088.1	587.841	605.963	56.357	1916.1	1974.75	1260.84	853.994	1756.56	7253.6	1259.2	1261.83	88.817	0.611758	0.299196	-0.708966
Xanthurenic acid	1	1	1	1	1	1	1	1	0	1	1	1	1	1	1	1	1	0	1	#DIV/0!	0
XMP	46186.5	39403.9	42969.7	38582.8	36021.7	36555.4	26653.4	29820.5	16.2073	53158.9	44171.6	35488.8	40815.5	43162.4	55938	41625.9	44849.5	13.854	-1.21275	0.0302101	#NUM!
Xylulose 5-phosphate	16302.3	14996.4	15037.1	15090.1	11620.2	15355.7	11266.3	8692.76	18.4649	21370.9	15181.7	12597.7	14422.3	15119.8	17876.1	13446.4	12575.1	18.2356	0.883929	0.230086	-0.177998

## Sheet: RawData
Sample Type	PhLPs +/+ P14								129E P14								P23H +/+ P14
Sample Name	Ret 1 L Normalized by weight (ug)	Ret 1 R Normalized by weight(ug)	Ret 2 L Normalized by weight(ug)	Ret 2 R Normalized by weight(ug)	Ret 3 L Normalized by weight(ug)	Ret 3 R Normalized by weight(ug)	Ret 4 L Normalized by weight(ug)	Ret 4 R Normalized by weight(ug)	Ret 8 L Normalized by weight(ug)	Ret 8 R Normalized by weight(ug)	Ret 9 L Normalized by weight(ug)	Ret 9 R Normalized by weight(ug)	Ret 10 L Normalized by weight(ug)	Ret 10 R Normalized by weight(ug)	Ret 11 L Normalized by weight(ug)	Ret 11 R Normalized by weight(ug)	Ret 15 L Normalized by weight(ug)	Ret 15 R Normalized by weight(ug)	Ret 16 L Normalized by weight(ug)	Ret 16 R Normalized by weight(ug)	Ret 17 L Normalized by weight(ug)	Ret 17 R Normalized by weight(ug)	Ret 18 L Normalized by weight(ug)	Ret 18 R Normalized by weight(ug)
Protein Weight(ug)	203.459	186.686	164.832	155.874	180.944	158.67	165.494	164.171	155.544	149.862	185.574	170.153	146.165	151.846	148.149	151.245	117.337	122.147	114.722	132.127	132.187	136.365	119.592	140.333		Ret	Retina
N1-Methylnicotinamide	935.383	57.2206	1487.45	956.29	1049.53	1869	559.518	605.514	1540.48	1727.89	1236.09	827.121	1232.09	1594.99	1360.45	1100.35	1299.26	1346.31	1527.42	1672.52	749.725	1290.42	1393.28	862.018
NAD	67355.4	5877.57	60589.6	76477.8	59374.9	62791.4	57524.5	48258.3	122066	105607	60164.2	76371	54823.4	75665.4	129649	71903.2	89529.7	63543.9	108168	71476.8	119450	65480.1	92750.3	72052.2
Nicotinamide	29933.2	4632.25	28322.8	26847.2	25115.8	24807.7	29691.7	26190.2	28260.8	22116.8	17391.6	17260.9	25013.9	31356.6	15354.4	17396.1	29101.9	26802.8	38329.9	29547.1	26103.1	23571.7	16083.6	15457.5
Nicotinamide-D4	19184.8	2714.87	23039	22634.5	16743.6	20543.4	19828.7	21865.1	23971.8	25414.5	19431.7	22656.8	24441.1	28046.3	20501.7	28593.1	33498.8	36635.1	33067	37075.5	36142.1	36740.5	43165.8	35320.4
Nicotinamide Riboside	1001.56	197.975	1922.87	1259.25	1785.78	1810.62	1269.25	1322.02	1503.05	1306.39	1417.75	1341.58	1598.46	2476.65	1721.23	1478.17	2259.48	2234.74	2096.56	2576.59	2216.63	1590.84	1733.55	2008.61
Nicotinamide N-oxide	191.555	22.612	212.196	279.27	241.696	264.14	212.262	209.656	287.247	393.487	274.669	271.302	241.025	327.348	329.364	275.767	471.93	300.848	355.618	354.748	223.629	321.456	231.011	187.915
Nicotinic acid mononucleotide	4.91499	0.803489	6.06677	6.41542	5.52656	6.30239	6.04253	6.09121	6.42906	6.67279	5.3887	5.87707	6.84158	6.58561	6.74996	6.61178	8.52243	8.18685	8.71671	7.56848	7.56504	7.33324	8.36177	7.12589
NMN	4.91499	0.803489	6.06677	6.41542	5.52656	6.30239	6.04253	6.09121	6.42906	6.67279	5.3887	5.87707	6.84158	6.58561	6.74996	6.61178	8.52243	8.18685	8.71671	7.56848	7.56504	7.33324	8.36177	7.12589
Nudifloramide	4.91499	0.803489	6.06677	6.41542	5.52656	6.30239	6.04253	6.09121	6.42906	6.67279	5.3887	5.87707	6.84158	6.58561	6.74996	6.61178	8.52243	8.18685	8.71671	7.56848	7.56504	7.33324	8.36177	7.12589
N1-Methyl-4-pyridone-3-carboxamide	1267.25	200.13	1239.64	1263.15	1149.12	1666.43	1471.1	1351	1423.98	1529.3	921.346	1146.44	958.869	1665.32	1195.09	1206.77	2212.89	1217.52	1432.12	1197.5	1605.14	1783.85	1284.51	1111.61
Trigonelline	1893.65	832.242	3870.92	3354.65	4402.34	6328.87	5428.71	5352.2	13016.3	11713.6	9371.11	13782.9	10835.3	11495.6	11369.4	11237.7	11172.3	7436.01	7555.92	6179.08	10098.7	8076.7	5832.97	9066.7
Uridine diphosphate N-acetylglucosamine	6737	1139.86	9518.55	13556.9	10103.7	11426.4	11416.5	10127.9	11270.1	10097.8	7945.17	11982	8312.96	11813.9	9891.78	10740.4	13926.5	11334.5	13358.5	11727.6	12508.3	11299.2	14560.4	11944.9
D-2-Hydroxyglutaric acid	4.91499	0.803489	6.06677	6.41542	5.52656	6.30239	6.04253	6.09121	6.42906	6.67279	5.3887	5.87707	6.84158	6.58561	6.74996	6.61178	8.52243	8.18685	8.71671	7.56848	7.56504	7.33324	8.36177	7.12589
Urea	65721.3	8862.47	49539.8	60203.1	43906.7	68754.8	51196.6	54286	57579.9	46425.5	43215.3	41014.9	41351.3	58760.3	62182.3	65442.4	60317.9	38850.9	48425.6	39171.1	50397.9	39337	29587.2	34492.6
Riboflavin	74.8805	9.06907	47.2887	79.8803	38.6024	88.6808	68.8146	64.2423	95.0188	103.012	42.0033	64.253	72.7202	114.999	55.3472	68.2697	127.169	61.9908	68.8266	57.4618	78.8783	77.5747	59.2523	54.8229
Thiamine	407.494	90.6909	284.347	702.687	407.842	1304.06	1835.06	1167.25	1638.1	1052.07	592.956	949.816	729.28	1545.99	785.796	1184.68	2789.2	246.776	458.844	372.736	1982.68	658.46	848.742	1036.59
Pyridoxamine	4.91499	0.803489	6.06677	6.41542	5.52656	6.30239	6.04253	6.09121	6.42906	6.67279	5.3887	5.87707	6.84158	6.58561	6.74996	6.61178	8.52243	8.18685	8.71671	7.56848	7.56504	7.33324	8.36177	7.12589
Pyridoxine	4.91499	0.803489	6.06677	6.41542	5.52656	6.30239	6.04253	6.09121	6.42906	6.67279	5.3887	5.87707	6.84158	6.58561	6.74996	6.61178	8.52243	8.18685	8.71671	7.56848	7.56504	7.33324	8.36177	7.12589
Adenosine	167058	24024.5	162824	205084	126796	130969	203520	152339	225626	185158	147029	105337	216821	432426	131510	153380	173217	208508	237825	267102	374272	164960	99712.4	76512.1
Cytidine	8970.83	881.751	11357.3	15525.4	9566.67	8605.24	8921.79	9437.91	17751	11772.7	10592.8	11008.7	9063.39	36179.1	9934.5	10444.9	13449.9	12823.4	14388.8	16920.2	27100.4	11992.2	7147.12	3693.37
dAMP	417.938	55.7976	405.947	787.764	478.335	504.187	469.652	553.719	577.862	524.517	381.031	431.936	407.623	637.329	790.083	445.427	752.862	618.872	865.631	786.841	810.72	672.566	553.664	610.989
1-Methyladenosine	3391.51	1812.23	2766.09	10743.6	2927.06	4286.03	15071.9	13051.2	14903	11886.2	7814.26	10534.5	12364.5	4509.3	4805.98	13143.9	16250.7	8158.27	10406.9	1869.81	15159.9	7925.26	5405.51	9591.84
5'-Methylthioadenosine	1500.36	191.998	1514.48	1461.89	1292.07	1314.27	1047.83	1294.9	1693.44	1116.93	1286.03	1336.93	1903.21	2233	1977.83	2063.84	3453.1	2578.32	3455.49	3123.27	2380.54	2232.24	2419.21	2292.86
5,6-Dihydrouracil	602.526	241.897	2011.92	1829.13	2283.13	2101.06	2227.15	1737.84	2504.01	2674.93	1626.67	2483.26	1520.28	2691.98	2435.62	2465.74	2852.17	2459.75	2490.99	3824.66	3471.41	3443.37	3122.6	1817.45
AICAR	4.91499	0.803489	6.06677	6.41542	5.52656	6.30239	6.04253	6.09121	6.42906	6.67279	5.3887	5.87707	6.84158	6.58561	6.74996	6.61178	8.52243	8.18685	8.71671	7.56848	7.56504	7.33324	8.36177	7.12589
Allantoin	19.4042	2.59	16.0446	16.8853	30.7699	39.5554	34.2544	40.964	30.5883	40.5292	22.9109	20.2278	26.3179	63.9994	29.3819	33.4655	45.7245	47.2391	8.71671	25.2832	32.9298	39.3442	20.8579	7.12589
Cytosine	109.46	22.9371	124.363	133.134	57.6232	156.308	181.059	127.639	84.0354	65.1842	54.9335	49.7216	26.6116	86.3329	66.198	78.9787	445.165	212.99	257.217	334.044	244.676	320.692	273.407	459.142
Guanine	4733.15	916.996	5289.59	6295.61	5298.03	6650.41	5331.39	5019.23	6103.33	4728.41	4566.91	4200.25	5021.85	6596.5	3694.6	3431.56	5814.77	4185.21	5123.17	4060.25	4563.4	5013.42	3014.25	2847.91
Thymine	142.298	19.6429	131.426	72.0872	104.058	122.314	111.327	162.254	146.154	157.388	147.285	157.955	123.238	186.665	134.61	153.941	195.131	326.116	290.307	250.534	222.05	189.298	253.938	163.747
GMP	230226	35736.1	248664	301580	247631	277706	254052	275544	322259	295555	239263	255925	272986	326961	247072	272861	263805	227288	244506	226146	208023	218199	148085	155356
Acetyl-CoA	34.3305	5.81561	28.2892	42.1938	32.4483	51.6774	98.4814	30.9328	85.2214	6.67279	54.2379	40.2107	23.7367	26.2914	17.9876	16.7949	8.52243	26.5873	65.8757	42.9268	197.943	24.4973	33.8585	36.789
Choline	137000	17793	217142	214496	201108	226881	96519.6	147985	239648	206149	196640	176376	203436	308868	243393	228075	201983	269633	251066	283532	288805	238675	247540	97652.1
Acetylcholine	59170.4	9016.46	122518	168361	137602	171151	101400	74883.1	82230.1	113842	146049	175563	154597	218462	216576	198396	285670	193124	188583	206073	123523	228746	199874	119527
L-AcetylCarnitine	290589	50303.1	392065	368981	403735	495214	389225	403347	460950	421213	339474	421714	398189	516038	443105	415808	592159	421633	428284	410138	401338	396125	401295	416964
Malonyl-CoA	4.91499	0.803489	6.06677	6.41542	5.52656	6.30239	6.04253	6.09121	6.42906	6.67279	5.3887	5.87707	6.84158	6.58561	6.74996	6.61178	8.52243	8.18685	8.71671	7.56848	7.56504	7.33324	8.36177	7.12589
Succinyl-CoA	4.91499	0.803489	6.06677	6.41542	5.52656	6.30239	6.04253	6.09121	6.42906	6.67279	5.3887	5.87707	6.84158	6.58561	6.74996	6.61178	8.52243	8.18685	8.71671	7.56848	7.56504	7.33324	8.36177	7.12589
Palmitoyl-CoA	61.4503	13.0148	39.921	113.809	74.383	160.782	214.407	109.146	109.34	106.819	97.7061	106.248	36.0153	52.0026	53.9826	70.282	31.4917	24.0346	38.0147	50.9511	89.6052	67.0942	122.744	79.4898
Sphinganine	4.91499	0.803489	6.06677	6.41542	5.52656	6.30239	6.04253	6.09121	6.42906	6.67279	5.3887	5.87707	6.84158	6.58561	6.74996	6.61178	8.52243	8.18685	8.71671	7.56848	7.56504	7.33324	8.36177	7.12589
2-Methylbutyroylcarnitine	103071	14938.6	76597.4	82152.4	75583.6	117807	172627	96457.9	147982	116814	94005.3	102647	120107	166911	115632	132374	198739	122739	150286	148466	118836	109834	107855	201580
Butyrylcarnitine	113578	18827.4	113557	160745	146351	139552	147492	164842	236397	177870	160257	219532	205762	241893	206832	189391	296714	199051	222547	171707	210165	203549	200701	170374
Isobutyrylcarnitine	121784	18808.9	105761	150384	135497	130837	145227	146897	230021	187063	159172	212755	191849	246832	193749	192921	300342	211367	208804	158623	191834	199214	182875	175678
Hexanoylcarnitine	3272.1	920.899	3479.1	4644.75	3468.05	5730.44	7139.59	8018.75	8884.91	7152.05	5681.9	7721.67	8701.5	9938.91	7182.15	6747.66	16637.7	6358.63	8455.08	5965.3	7208.94	6125.08	6506.75	6591.01
Octanoylcarnitine	1017.49	146.793	892.332	1259.19	861.115	1561.51	1500.52	1498.88	1439.95	1864.42	1831.09	2193.01	2058.92	2920.09	2614.82	2353.57	2640.9	1789.32	1597.63	1703.36	1355.89	1669.85	1832.78	1724.08
Oleoyl-L-carnitine	2160.83	762.861	5216.97	5963.74	5256.9	6839.9	5282.52	6451	11221.3	5393.42	6198.76	8591.42	5446.39	14488.5	8629.37	10024.3	21703.1	7644.85	6874.71	8606.62	10791.4	9065.86	6918.55	6315.45
Palmitoylcarnitine	6202.39	2061.73	15565.7	16531	15646.9	17986.8	14793.3	15660.1	26601.7	15555.4	13021.8	17289.5	11677.5	28206.5	16082.1	19406.9	54073.8	21522.8	19000.1	22986.6	27664.8	25520.8	19294.2	14929.1
Propionylcarnitine	21902.5	5379.25	23934.4	29699.4	32457.5	34125	44194.7	34485.7	61527.9	55446.2	39013.1	52770.1	56041.3	75979.1	50375.1	55157	49560.2	37738.9	45753	35778.3	52794	43829.2	33077.3	32454.1
L-Alanine	59914.3	15976.5	107158	121272	102649	115287	107837	98181.5	118709	81528	88231.9	102585	114194	144328	117750	113409	206507	156098	155572	123653	146167	126631	143846	120701
L-Arginine	130669	24940.1	201310	198887	176456	192727	141454	146175	135499	102539	100522	111259	157783	203977	179046	198627	441950	304241	404935	355611	328987	324457	274867	286857
NG-Methyl-L-Arginine	4.91499	0.803489	6.06677	6.41542	5.52656	6.30239	6.04253	6.09121	6.42906	6.67279	5.3887	5.87707	6.84158	6.58561	6.74996	6.61178	8.52243	8.18685	8.71671	7.56848	7.56504	7.33324	8.36177	7.12589
L-Argininosuccinic acid	3452.72	421.978	3548.51	4259.65	4223.89	4515.72	4359.49	3546.77	4226.4	3363.94	2710.59	3193.62	3232.94	4537.3	3652.93	3296.03	4505.18	3612.56	4885.82	5566.15	4650.39	4685.69	3232.65	4324.53
L-Asparagine	15659.4	2619.49	19240.6	20806.8	19492.7	22358	19478.8	20257	21465.8	16214.3	14537.9	18197.2	17146.1	22956.1	20929.4	17624.4	37602.8	26232.4	30126.6	26956.4	27496.4	25943.7	25412.2	27958.3
L-Aspartic acid	144453	29953.7	184072	170092	154068	204746	174737	183472	232507	201052	154266	165944	209849	255852	195693	185398	303789	243339	204073	233181	178112	172140	181690	179267
N-Acetyl-L-aspartic acid	3012.63	709.748	4626.31	5956.93	4722.35	4664.35	4755.85	4389.06	3285.31	2110.22	4229.52	5151.85	4082.03	4404.63	1842.52	6035.51	6085.67	5921.46	7577.99	5551.58	5865.33	5742.03	6413.22	4908.81
L-Carnitine	585.61	70.1939	425.292	461.747	368.68	521.239	576.82	647.753	766.984	795.048	494.766	604.752	511.812	651.661	639.226	616.436	713.474	577.643	745.621	467.355	621.454	527.806	458.782	554.721
L-Carnosine	7066.71	2889.25	15791.4	17866.6	15597.6	22222.6	25474.6	23014.7	16291.3	13871.2	17948.5	19602.1	22222.1	30804.2	12275.9	21643.1	42413.1	33658.1	23762	30420	17851.5	23470	21694	20716.3
L-Glutamic acid	415869	85602.4	593729	665770	542651	688652	608600	631202	598005	529714	558584	646519	784312	818463	584118	736335	926230	837039	805586	800974	715089	716946	737507	673051
L-Pyroglutamic acid	12658.3	1404.94	10675.6	10859.8	12884.2	17160.7	11775.6	11858.1	14299.7	10966.5	8803.24	11553.4	11527.9	14145.9	12449.7	10562.4	19123.2	15506.8	14123.6	16380.5	13817.5	13415.3	13287.8	10151.3
Acetylglutamic acid	267.679	43.0274	289.874	235.42	223.502	281.035	214.702	248.804	532.041	393.133	158.105	312.936	486.187	445.675	584.221	299.182	684.573	413.549	394.871	384.611	240.44	314.011	323.348	240.933
L-Glutamine	425868	61321.6	392309	469178	455663	475146	466447	490147	547100	473017	392137	441234	408722	448311	522294	462757	783442	601321	751976	553256	665747	634215	565946	629607
L-Glycine	48747.2	8146.48	51656.9	60271.7	64355.3	63227.2	61736.3	62823.6	71092	47075.5	54044.8	57896.3	51097.5	64945.6	67879	67638.4	102607	82136.2	88517	68634.1	89232.9	73953.4	71257.3	73754.2
L-Histidine	63702.5	11940.8	73899.4	89290	69178.1	82023.6	76221.2	76756.8	100451	77624.1	65356.6	74067.9	58403	101186	58954.1	58172.9	125394	96229.1	107677	99931.5	95739.3	89348.5	81081.5	79315.6
1-Methyl-histidine	1723.52	352.844	2558.92	2519.38	2814.88	3027.63	2755.68	2624.04	2585.39	2339.91	1938.73	2434.05	2177	2842.68	1865.43	1715.08	3799.06	2831.89	3750.21	3152.01	3149.14	3195.03	2209.29	2740.47
L-Homoserine	35281.6	6269.62	42130.2	47321.3	36904.7	46553.7	38616.4	37944	47891.8	42207.5	36771.2	42007.6	42571.4	56762.9	53492.5	47700.7	79155.6	58061.2	64087.8	54163.9	58888	52264	46494.1	49180.5
L-Leucine	112877	20454.5	167278	175559	144252	179300	157374	151583	148633	122667	109083	121453	122240	183226	153762	156591	218010	156968	167188	163725	154069	150145	120065	143429
L-Lysine	160253	28608.5	208633	218890	199180	238108	179807	161510	227481	162067	140030	182181	167878	245761	204507	200613	602732	413131	476639	411723	426489	403982	359509	364666
Nepsilon-Methyl-L-lysine	3037.26	613.734	4187.23	4314.86	3587.24	3884.75	4205.06	4482.19	3648.14	3204.52	2665.32	2994.32	3140.49	4925.32	3647.12	3512.9	11733.2	9307.8	9750.03	7713.35	8067.81	8049.28	7136.97	6693.47
Nepsilon,Nepsilon-Dimethyl-L-lysine monohydrochloride	2056.6	403.189	2951.56	3208.85	2567.06	2650.86	2933.03	2399.86	1349.79	1348.95	785.244	1006.93	1224.47	1383.99	1470.46	1207.1	13220	8712.3	10147.5	9510.31	9437.83	8284.94	6384.03	7256.83
Trimethyllysine	2921.08	484.405	4107.37	4255.74	3771.28	4635.01	3401.58	3559.09	3113.82	2876.9	2218.54	3006.22	2813.93	3563.3	2952.53	2889.55	13081.5	9582.07	11694.3	9576.61	8923.98	8920.74	8275.01	7127.7
L-Methionine	7694.52	1170.44	7553.92	9628.83	7252.76	11326.9	8503.04	7865.83	10836.7	8361.17	7048.38	7082.11	7595.45	14432.9	8716.84	7952.75	17151	6771.35	5685.25	5592.95	12006.7	8740.35	10800.4	5604.2
Homocysteine	527.897	124.04	728.065	705.287	621.554	987.932	859.421	781.253	682.706	701.158	712.422	784.425	877.491	1058.66	611.215	735.909	1158.64	992.849	856.806	959.231	754.708	683.329	767.743	644.172
Acetylmethionine	4.91499	0.803489	6.06677	6.41542	5.52656	6.30239	6.04253	6.09121	6.42906	6.67279	5.3887	5.87707	6.84158	6.58561	6.74996	6.61178	8.52243	8.18685	8.71671	7.56848	7.56504	7.33324	8.36177	7.12589
L-Ornithine	5360.09	994.12	6918.35	6258.02	5547.61	4887.38	4029.22	5059.38	5243.01	5334.22	3188.88	3725.54	5613.73	7202.77	6524.21	7705.2	10563.8	8330.12	9080.81	6920.17	6592.55	6984.06	5763.86	6150.7
L-Phenylalanine	72787.7	14979.7	82635.9	100291	80960	98426.8	112407	121644	89330	70527.3	62140.9	76653.1	77131.6	102430	83712.4	73268.7	178138	125011	136333	106639	127622	113434	103691	111210
Acetylphenylalanine	4.91499	0.803489	6.06677	6.41542	5.52656	6.30239	6.04253	6.09121	6.42906	6.67279	5.3887	5.87707	6.84158	6.58561	6.74996	6.61178	8.52243	8.18685	8.71671	7.56848	7.56504	7.33324	8.36177	7.12589
L-Proline	23695.6	6247.78	27765.9	39202	26619.1	32626.3	42036.5	45440.9	41342.7	43182.9	34069.7	36916.9	36946	44208.6	36362.5	43182.9	70933.4	51501.5	44075.3	36202	47237.4	57666.2	44913.9	53391.1
P5C precursor	4.91499	0.803489	6.06677	6.41542	5.52656	6.30239	6.04253	6.09121	6.42906	6.67279	5.3887	5.87707	6.84158	6.58561	6.74996	6.61178	8.52243	8.18685	8.71671	7.56848	7.56504	7.33324	8.36177	7.12589
4-Hydroxyproline	30730.3	3425.64	22939.3	23695.2	21984.6	29786.5	31002.5	31110.8	38015.1	44151.4	24194.5	30607.9	26096.5	30678.7	28562.2	26975.6	46408.1	25591.1	34193.6	28749.3	33594.9	28827.8	24132.2	33003.4
Pipecolic acid	9570.78	1657.25	11879	13938.5	14475.6	17276.6	12476.6	13646.3	12305.6	12225.7	9142.01	11798.2	14396.2	16657.5	14699.8	12456.9	19943.2	18515.2	17834	16940.1	14700.5	17052	18088.5	12328.7
L-Serine	43944.2	8108.04	53178.4	57087.6	51438.3	57449.4	53140.9	46236.2	55224	43118.3	41970.2	50970.1	46396.2	56789.8	52733.8	52166.7	88393.3	67787.4	79001.6	66617.2	73421.4	64567.4	55422.1	68313
L-Threonine	15099.5	2706.66	17830.3	18837.5	16318.2	18872.7	16500.2	15274.8	19644.8	18783.9	16401	19186.4	18168.3	23941.8	20867.3	20688.4	32065.4	26368.1	26598	23154	23793.3	22320.8	20221.1	21865.3
L-Tryptophan	6769.59	1803.73	10369.2	10027.3	9640.81	12817.4	13472.4	11400.6	12438.4	11109.1	9932.98	9299.74	11885.6	15105.3	11284	11276.6	17703.2	12505.9	11996.6	12343.2	12251.8	11676	11250.3	11568.7
L-Tyrosine	11944.8	2530.33	23370	28625.7	18395.2	24392.2	16951.7	16341	19739.3	16837.9	11639.9	15183.1	23410.9	29134.2	19455.6	17410.8	36497.8	28806.9	24540.3	24600	22839.9	21149.1	26802.4	18712.7
L-Valine	9333.44	2166.21	11234.5	13494.3	9773.09	10892.1	16774.3	14695.1	14950.8	15075.9	9928.33	11451	12247.5	13555.2	12074.6	14003	20313.7	13829	15858.4	11785	15188.7	15310.8	12641.1	16905.3
Betaine	97832	18988.3	130376	132107	134675	169313	158757	151268	177539	161639	131564	139036	185307	213488	175551	160593	221173	173159	167871	178066	171226	147152	153317	153149
Creatine	283932	36215.7	317470	328576	289032	370465	283676	295670	377229	402798	264418	298220	357228	436249	344959	330137	545099	364624	409312	399345	371764	331433	323322	347138
Gamma-Aminobutyric acid	245025	38588.7	258565	295623	280498	290657	294973	317580	360675	290810	286668	338707	272374	316445	365968	350401	425491	324894	427415	290429	378109	326603	320917	352856
Glutamax	4.91499	0.803489	6.06677	6.41542	5.52656	6.30239	6.04253	6.09121	6.42906	6.67279	5.3887	5.87707	6.84158	6.58561	6.74996	6.61178	8.52243	8.18685	8.71671	7.56848	7.56504	7.33324	8.36177	7.12589
Histamine	274.644	90.3657	519.257	402	509.943	559.518	1144.16	260.211	426.934	466.761	324.026	297.468	520.469	390.33	391.531	357.412	383.05	453.33	525.904	206.096	482.077	839.591	454.55	426.32
L-3-Aminoisobutanoic acid	335535	36985.6	221255	256547	195710	286136	378666	247175	263944	264105	185563	229583	245206	342420	224669	216004	393656	287865	329512	271997	316999	262406	210890	410536
N1-Acetylspermidine	4.91499	0.803489	6.06677	6.41542	5.52656	6.30239	6.04253	6.09121	6.42906	6.67279	5.3887	5.87707	6.84158	6.58561	6.74996	6.61178	8.52243	8.18685	8.71671	7.56848	7.56504	7.33324	8.36177	7.12589
SAM	1062.77	197.652	1400.26	1818.43	2066.08	2054.37	1780.03	1706.8	2242.08	1485.07	1551.69	1929.69	1924	3456.17	2141.83	2948.01	4848.57	2962.27	3523.33	3800.95	3853	4205.05	2158.6	2444.7
Taurine	39656.4	4068.56	45031	43494.3	41504.4	52928.7	30468.5	30154.9	45720.2	36247.3	38818.2	40318.4	45619.3	62080.8	54116.3	47773.9	34049.9	36408.7	37102.8	38402.3	23533.3	26007.3	33829	18573.8
Adenosine diphosphate ribose	9974.53	2721.41	14757.4	17685.2	12452.5	12193.6	17100.9	17624.8	15605.7	12033.5	12472.2	13339.1	10587.3	15544	10905.2	6156.24	8950.37	11611	9890.75	9096.4	8751.17	6931.54	4826.78	5000.07
Cyclic ADP-ribose	63393.7	6304.23	48370.6	57011.3	62859.8	60483.9	67658.8	48616.9	103874	69236.1	53540.6	67671.6	93577.9	116309	71297.3	101453	199087	67614	123359	130542	104657	135236	155309	136333
NADH	2017.85	269.607	1560.74	2204.53	2109.45	2398.51	2399.76	1966.59	3666.1	2498.15	1893.35	2500.67	3135.07	3887.79	2709.75	3861.96	6853.86	2326.49	3874.78	4339.43	3878.8	4058.98	4609.02	3835.56
NADP	4144.33	744.104	3644.82	5476.47	4758.99	6827.2	4387.41	5157.33	7060.79	5420.99	4605.52	6367.06	4098.4	3059.54	4558.8	4934.01	4155.14	3453.69	4383.22	3423.23	3589.66	3758.82	4120.45	3421.02
NADPH	4.91499	0.803489	6.06677	6.41542	5.52656	6.30239	6.04253	6.09121	6.42906	6.67279	5.3887	5.87707	6.84158	6.58561	6.74996	6.61178	8.52243	8.18685	8.71671	7.56848	7.56504	7.33324	8.36177	7.12589
Nicotinic Acid	4.91499	0.803489	6.06677	6.41542	5.52656	6.30239	6.04253	6.09121	6.42906	6.67279	5.3887	5.87707	6.84158	6.58561	6.74996	6.61178	8.52243	8.18685	8.71671	7.56848	7.56504	7.33324	8.36177	7.12589
D-Glucose	10794.1	2854.47	16959	13180.7	19893.7	19790.6	22129	15515	37913.3	23274.5	38433.5	29461.1	45623.9	50103.2	29538.3	51848.1	43763.6	50178.7	86635.4	49892.3	66068.6	28842.8	35516.5	26373.7
D-Glucose M6	4.91499	0.803489	6.06677	6.41542	5.52656	6.30239	6.04253	6.09121	6.42906	6.67279	5.3887	5.87707	6.84158	6.58561	6.74996	6.61178	8.52243	8.18685	8.71671	7.56848	7.56504	7.33324	8.36177	7.12589
D-Fructose	263243	39145.9	323459	335004	422342	478151	505834	280961	565870	245287	183561	250116	490807	561928	350658	463151	625264	489399	360746	452151	472340	549660	436799	462643
Myo Inositol	69247.8	10769	92383.7	77680.1	70398.9	109034	71541.9	95594.3	121794	108804	84246.2	102996	83516	120568	135411	136657	161129	132762	153490	144386	134231	116483	79901.8	103082
2-Phosphoglyceric acid	1376.35	277.913	1789.76	2042.37	1827.27	1794.21	1738.78	1639.97	2732.14	2587.32	2147.28	2457.07	2961.48	2766.77	2477.67	2841.03	2522.33	1805.4	2632.29	2341.43	2118.05	1943.19	1445.03	1995.57
3-Phosphoglyceric acid	4.91499	0.803489	6.06677	6.41542	5.52656	6.30239	6.04253	6.09121	6.42906	6.67279	5.3887	5.87707	6.84158	6.58561	6.74996	6.61178	8.52243	8.18685	8.71671	7.56848	7.56504	7.33324	8.36177	7.12589
6-phosphogluconate	1695.47	207.982	1440.62	2108.02	1689.27	2028.96	1735.68	1853.75	1647.04	1415.09	1295.76	1222.01	1621.45	1885.7	1688.85	1683.46	1480.17	1320.55	1002.48	1226.03	1587.92	1853.18	1395.31	1408.1
Dihydroxyacetone phosphate	653.842	128.512	806.751	791.402	1022.49	1004.15	780.342	875.516	1048.02	975.768	879.735	1049.27	1383.05	1052.65	1150.06	856.226	1844.51	1348.66	1529.75	1242.28	1668.26	1173.27	1422.98	1063.53
D-Ribulose 5-phosphate	20566.3	2993.03	19463.2	22742.6	18361	21375.2	21217.3	19877.3	24680.7	18570.3	15646	16188.3	19893.5	25263.5	17306.2	15105.2	20568.7	19967.4	18794.1	18492.5	15410.3	18141.7	13072.9	10645.6
Fructose 1,6-bisphosphate	4.91499	0.803489	6.06677	6.41542	5.52656	6.30239	6.04253	6.09121	6.42906	6.67279	5.3887	5.87707	6.84158	6.58561	6.74996	6.61178	8.52243	8.18685	8.71671	7.56848	7.56504	7.33324	8.36177	7.12589
Glucose 1-phosphate	4.91499	0.803489	6.06677	6.41542	5.52656	6.30239	6.04253	6.09121	6.42906	6.67279	5.3887	5.87707	6.84158	6.58561	6.74996	6.61178	8.52243	8.18685	8.71671	7.56848	7.56504	7.33324	8.36177	7.12589
Glucose 6-phosphate	19615.2	4436.52	24281.3	34152.9	23610.8	23301.5	34323	31104.5	36613.6	31339.9	29933	35034.8	36076.7	63946.6	37381.8	37640.9	56441.6	53162	56005	50147.9	48427.5	41785.9	32592.4	30722.6
Glyceraldehyde 3-phosphate	4.91499	0.803489	6.06677	6.41542	5.52656	6.30239	6.04253	6.09121	6.42906	6.67279	5.3887	5.87707	6.84158	6.58561	6.74996	6.61178	8.52243	8.18685	8.71671	7.56848	7.56504	7.33324	8.36177	7.12589
Glycerol 3-phosphate	16631.2	4310.55	21008.1	22322.1	21546.9	24458.9	19273.5	18371	26740.3	20643.3	21818.9	30063.6	25114.5	35478.6	27176	27397.1	35586.3	25925.1	32099	26284.9	27436.9	31423.6	26915.8	29941.2
Lactate	189738	17703.4	229199	139450	250368	278589	283032	199482	310762	107045	97928.7	150686	253479	316357	123576	278561	309439	202607	126707	274096	261067	281065	199014	242697
Phosphoenolpyruvic acid	262.542	44.3998	259.502	468.268	398.423	291.508	976.669	263.373	842.159	664.761	1063.44	484.749	351.454	1160.09	180.282	512.514	252.037	420.56	533.411	583.188	964.592	293.04	116.797	259.595
Pyruvate	742.858	188.574	1119.95	783.193	1067.73	879.675	946.667	893.832	710.517	1147.49	805.081	926.963	1174.42	744.664	1117.94	742.212	1295.94	828.991	1618.05	1125.71	1156.55	988.29	950.64	834.196
Aconitate	10220.6	2260.5	9732.89	14893.8	10690.9	13188.6	10673.5	11542.7	12583.9	14855.3	11764.6	12593.5	15866.6	17286.5	12995.3	9605.51	11159.9	15486.8	10635.6	9457.43	12591.4	12252.4	14651.3	12611.5
a-ketoglutarate	14881	1795.15	22030.8	11895.7	19320.3	13188.1	15066.3	15521.2	16465.5	27714.7	20426.5	23250.6	21731.9	13087.6	25522.2	33710.1	22156.3	46897.6	38418.6	26220.6	24535.7	20918	23462.2	22877.7
Citraconic Acid	1879.62	238.282	1717.23	2057.49	1240.54	1278.3	1873.66	1245.46	2197.49	1804.14	1205.35	1214.22	2047.25	1828.46	1582.53	1455.41	2075.28	1181.24	1029.86	1020.83	1740.68	1611.69	792.601	1215.5
Citrate	2606.12	571.36	2490.74	4159.93	4178.79	5499.43	5199.9	4091	5571.6	4189.62	3487.6	3998.04	3677.06	6918.53	3623.44	3669.31	3571.12	3007.29	3274.1	3496.07	3550.59	3347.61	2231.21	2371.96
Isocitrate	4190.12	870.728	3946.55	5878.26	5977.18	6273.25	5691.82	6164.63	6975.64	6257.5	4629.6	5854.69	5539.09	6454.05	4255.59	4487.53	7081.54	4594.31	5121.48	4760.4	3596.64	5247.67	4070.41	3820.64
Fumarate	15888.2	786.706	10393.2	6376.86	8182.08	11997.5	19190.2	14325.6	21027.3	15449.6	19843.8	27295.1	27420.9	32065.5	14014.8	30250.7	26177.4	10492.1	30593.2	28746.9	29880.9	27126.6	17220.2	25248.5
Malate	686066	107874	886236	796453	872622	1.01643e+06	1.02785e+06	929323	1.08411e+06	1.00636e+06	977592	1.12446e+06	1.08436e+06	1.17664e+06	1.17408e+06	1.1094e+06	1.60437e+06	1.13229e+06	1.30145e+06	1.15771e+06	1.26806e+06	1.19369e+06	1.15041e+06	1.12887e+06
Methylmalonate	207082	33687.7	258547	288258	234797	263474	239175	292935	297352	237961	206693	246947	256151	301925	292211	302756	446873	277786	350980	310229	290802	293481	193279	252785
Oxaloacetate	1105.2	349.688	1949.99	2600.4	1424.87	1751.31	1562.54	1155	1628.39	1698.88	1244.83	1472.99	1378.52	1784.85	1606.64	1603.62	1952.65	2136.32	1859.51	1826.24	1472.96	1652.89	2056.59	1618.94
Succinate	237859	40995.1	276868	344075	277010	342764	281599	323638	359771	301350	262730	310458	287486	375176	364479	371725	523245	357182	432713	352884	341853	361409	251009	302415
Xylulose 5-phosphate	15096.7	2392.9	17085.5	19898	17315.3	17841.3	15922.2	16040.5	21370.9	15181.7	12597.7	14422.3	15119.8	17876.1	13446.4	12575.1	16302.3	14996.4	15037.1	15090.1	11620.2	15355.7	11266.3	8692.76
Ascorbic acid	4.91499	0.803489	6.06677	6.41542	5.52656	6.30239	6.04253	6.09121	6.42906	6.67279	5.3887	5.87707	6.84158	6.58561	6.74996	6.61178	8.52243	8.18685	8.71671	7.56848	7.56504	7.33324	8.36177	7.12589
Pantethine	4.91499	0.803489	6.06677	6.41542	5.52656	6.30239	6.04253	6.09121	6.42906	6.67279	5.3887	5.87707	6.84158	6.58561	6.74996	6.61178	8.52243	8.18685	8.71671	7.56848	7.56504	7.33324	8.36177	7.12589
Pantothenic acid	10438.2	2133.58	11957	21520.4	7334.21	17817.9	17198.3	17379.6	22970.7	15824.5	8647.51	11710.7	17178.4	23276.8	21193.8	11387.6	30028.8	13726.8	20834.5	15283	13428.8	11986.3	13483.3	10676.8
Pyridoxal	4.91499	0.803489	6.06677	6.41542	5.52656	6.30239	6.04253	6.09121	6.42906	6.67279	5.3887	5.87707	6.84158	6.58561	6.74996	6.61178	8.52243	8.18685	8.71671	7.56848	7.56504	7.33324	8.36177	7.12589
Pyridoxal 5'-phosphate	2263.56	400.709	3321.7	3047.47	2610.53	2779.65	2992.76	3035.57	3096.78	2977.85	2608.55	2959.83	3440.33	2479.66	3314.14	2812.26	3861.22	3411.82	4246.77	3253.63	2870.79	3459.06	3382.35	3490.32
Xanthurenic acid	4.91499	0.803489	6.06677	6.41542	5.52656	6.30239	6.04253	6.09121	6.42906	6.67279	5.3887	5.87707	6.84158	6.58561	6.74996	6.61178	8.52243	8.18685	8.71671	7.56848	7.56504	7.33324	8.36177	7.12589
Adenine	38267.8	6143.8	44713.5	43513.2	37055.5	24220.1	33500.6	33775.5	38148.5	37408	35529.7	31733.5	43868.9	60432.1	34661.2	30354.3	27704.9	56237.7	58199.1	56756.5	38370.5	36447.4	21487.3	26916.4
Uracil	1315.48	214.23	1725.26	1548.03	1641.77	1296.96	2129.45	1385.02	1437.5	1357.48	919.539	1246.73	1068.02	1371	1009.16	832.553	1652.08	824.116	1814.33	1113.06	1141.28	1484.58	934.402	983.838
ADP	68130.5	13927.3	72692.3	98974.7	98822.6	127667	107504	101863	127428	116340	110713	128802	86691.3	107143	107170	113738	92973.2	78879	81571.9	86107	121855	83745.2	181164	100791
AMP	123415	21234.1	135239	159014	142246	170691	158001	141785	159530	153801	123099	156814	150649	182459	189071	171841	272683	196223	226858	185756	162150	195311	166175	181862
ATP	818.775	171.268	985.287	1282.09	1318.83	2459.89	1883.45	1576.69	2203.28	1948.67	2162.43	3658.93	1603.44	1876.16	1878.34	2437.37	1256.38	1176.21	1683.66	1240.06	2832.19	1232.56	4255.25	1455.49
cAMP	277.629	49.8259	351.38	235.023	452.71	287.636	366.671	265.22	489.467	267.329	270.475	407.148	378.404	371.322	289.414	377.534	696.808	316.255	473.642	352.389	357.648	503.525	495.854	396.84
cGMP	318.368	72.5189	409.116	580.994	457.516	627.031	453.856	618.831	582.887	421.526	354.015	370.462	361.951	561.363	642.108	411.701	163.083	148.284	156.097	158.769	112.249	99.054	180.544	87.5031
FAD	401.858	89.5387	534.52	800.59	498.234	641.699	514.704	587.259	583.545	499.829	714.647	533.799	238.734	575.515	564.667	292.961	244.188	450.715	338.953	245.898	413.385	162.089	143.751	120.317
FMN	67.1441	16.8142	157.687	198.917	162.592	145.109	134.178	162.686	83.0183	213.042	155.778	143.668	132.319	165.107	159.557	126.183	86.3371	160.012	120.418	59.2477	45.2967	95.677	105.246	56.4609
CTP	7609.74	1478.11	8119.07	8397.95	6989.52	8211.6	7841.76	8068.9	10984.2	8897.37	6445.68	7848.98	7867.83	9305.02	8055.6	8832.27	7862.08	7305.74	7463.31	7326.7	7930.69	6302.22	4884.71	4981.72
GDP	11279	2256.16	10330.1	14831.5	14564.8	25307.7	19838.1	16148.7	24157.4	20678.2	26256.3	35083.6	14105.1	20107.2	17143.9	22944.5	10610.9	7343.18	10127.3	8392.83	19181.6	10689.7	20133.8	14098.7
GTP	4.91499	0.803489	6.06677	6.41542	5.52656	6.30239	6.04253	6.09121	6.42906	6.67279	5.3887	5.87707	6.84158	6.58561	6.74996	6.61178	8.52243	8.18685	8.71671	7.56848	7.56504	7.33324	8.36177	7.12589
UMP	166861	28047.5	175420	198852	177385	212701	180307	197415	228534	206279	159281	191039	193922	234337	202992	208414	324617	232970	255551	231182	199191	224717	191771	204708
UTP	4.91499	0.803489	6.06677	6.41542	5.52656	6.30239	6.04253	6.09121	6.42906	6.67279	5.3887	5.87707	6.84158	6.58561	6.74996	6.61178	8.52243	8.18685	8.71671	7.56848	7.56504	7.33324	8.36177	7.12589
Guanosine	12865.5	2032.19	12359.8	26661.6	12693.9	14784.9	35251	12012.3	24628.4	24814.7	15645.7	10051.3	19286.7	85954	14967.4	15428.2	11780.4	16580.3	15457.2	25349	37567	12795.3	7356.13	4671.24
Thymidine	161.308	29.189	176.934	218.942	253.583	197.347	237.445	259.303	132.895	98.6707	62.8638	92.5111	141.774	124.338	154.4	94.3847	750.885	355.501	594.073	520.462	519.086	604.84	474.037	428.408
Uridine	37713.4	4620.74	42906.7	42412.7	35898.1	30936.7	39576.1	33645.5	43307.3	38960.2	26254	28207.6	33013.9	43855.8	25918	25129	22349.7	41795.1	35059.3	36867.4	25319.1	29068.6	13793.2	16935.5
dCMP	4.91499	0.803489	6.06677	6.41542	5.52656	6.30239	6.04253	6.09121	6.42906	6.67279	5.3887	5.87707	6.84158	6.58561	6.74996	6.61178	8.52243	8.18685	8.71671	7.56848	7.56504	7.33324	8.36177	7.12589
Uridine diphosphate glucose	89490.7	10757.9	59560.5	73179.4	105479	83687	107886	66132.3	144000	80059.8	64823.3	83063	113103	128308	72158.2	184843	240263	201747	236146	228366	228010	217643	173949	178900
Hypoxanthine	16591.8	2737.22	18471.7	17714.7	23064.1	16446.8	15092.3	15996.7	23077.3	18221.9	12087.8	15012.2	13941.8	17885.4	10378.8	11089.2	14874.5	17180.8	21483.4	16045.7	10350.1	16209.6	8501.83	7971.53
IMP	139477	22507.9	152669	160294	145982	170918	162652	142090	181614	170143	126257	154675	147231	170235	155251	157238	243736	194302	196427	188762	167927	180369	144072	162158
Inosine	147713	22725.6	156003	199557	138831	130984	177087	176678	266500	215177	120664	139148	202477	248731	135425	135071	147523	186338	156106	218848	173347	168449	76343.2	81108
Orotic Acid	4.91499	0.803489	6.06677	6.41542	5.52656	6.30239	6.04253	6.09121	6.42906	6.67279	5.3887	5.87707	6.84158	6.58561	6.74996	6.61178	8.52243	8.18685	8.71671	7.56848	7.56504	7.33324	8.36177	7.12589
Urate	4.91499	0.803489	6.06677	6.41542	5.52656	6.30239	6.04253	6.09121	6.42906	6.67279	5.3887	5.87707	6.84158	6.58561	6.74996	6.61178	8.52243	8.18685	8.71671	7.56848	7.56504	7.33324	8.36177	7.12589
Xanthine	1359.55	197.669	1275.23	1697.45	1092.89	1568.56	1627.55	1017.32	1075.38	1122.96	902.739	988.148	1248.36	863.674	906.96	787.578	2673.99	1944.44	2299.55	2129.94	1612.22	2943.33	1743.95	1929.05
Xanthosine	1341.88	158.976	1097.29	1659.75	1048.52	1167.64	3168.65	1038.14	1916.1	1974.75	1260.84	853.994	1756.56	7253.6	1259.2	1261.83	825.444	1362.21	1310.77	1943.19	3004.8	1088.1	587.841	605.963
XMP	36246.3	5718	38928.6	44878.7	42019.9	41702.6	41709.8	41778.4	53158.9	44171.6	35488.8	40815.5	43162.4	55938	41625.9	44849.5	46186.5	39403.9	42969.7	38582.8	36021.7	36555.4	26653.4	29820.5
Heptadecanoic acid	1067.01	148.738	1174.58	1274.9	948.964	864.52	1150.1	1001.66	1778.27	1325.37	1006.9	807.079	1137.66	1640.96	1064.41	829.492	941.87	1210.56	1040.94	1445.96	968.437	1161.63	461.2	595.021
L-Citrulline	18724.2	2248.46	19621.7	19688.2	13201.2	17254.3	25817.2	16063.4	21529.3	19513.5	18077.4	21183.4	26110.1	27308.2	13525.8	14339.5	27175.5	23028.8	21156.9	22014.3	22159.1	21602.8	29429.6	23779.7
L-Cystathionine	4.91499	0.803489	6.06677	6.41542	5.52656	6.30239	6.04253	6.09121	6.42906	6.67279	5.3887	5.87707	6.84158	6.58561	6.74996	6.61178	8.52243	8.18685	8.71671	7.56848	7.56504	7.33324	8.36177	7.12589
L-Cysteine	4.91499	0.803489	6.06677	6.41542	5.52656	6.30239	6.04253	6.09121	6.42906	6.67279	5.3887	5.87707	6.84158	6.58561	6.74996	6.61178	8.52243	8.18685	8.71671	7.56848	7.56504	7.33324	8.36177	7.12589
L-Cystine	4.91499	0.803489	6.06677	6.41542	5.52656	6.30239	6.04253	6.09121	6.42906	6.67279	5.3887	5.87707	6.84158	6.58561	6.74996	6.61178	8.52243	8.18685	8.71671	7.56848	7.56504	7.33324	8.36177	7.12589
L-Kynurenine	4.91499	0.803489	6.06677	6.41542	5.52656	6.30239	6.04253	6.09121	6.42906	6.67279	5.3887	5.87707	6.84158	6.58561	6.74996	6.61178	8.52243	8.18685	8.71671	7.56848	7.56504	7.33324	8.36177	7.12589
L-Selenomethionine	4111.62	479.431	3786.03	3124.23	2131.5	2591.95	2376.87	3513.31	5195.98	3868.21	3869.63	4846.09	3779.14	5160.76	1884.98	14746.5	14906.8	2800.63	34624.8	13530.2	12035	58332.3	14592	8474.68
3-Hydroxyisobutyric acid	563.808	47.8115	520.026	215.329	894.107	892.323	758.694	611.471	826.305	353.021	309.901	615.233	832.769	1308.72	354.341	1047.95	784.454	406.733	328.249	1001.41	989.339	822.45	658.858	934.095
Adipic Acid	3637.6	305.037	19481	3241.77	2658.63	3436.17	2704.59	2690.23	3332.53	5166.96	3251.22	3263.82	3004.83	4812.02	2878.01	2939.43	2871.27	5313.09	5053.51	4000.2	3409.67	6624.69	3373.19	3622.66
Aminoadipic acid	2609.81	275.769	3158.7	1995.73	3156.8	3789.25	3352.6	2731.36	4057.18	3684.53	2919.52	4238.37	3471.79	4525.95	3192.18	3587.25	6828.54	5533.41	5859.43	4924.93	5963.9	4998.86	3462.86	3748.87
Hypotaurine	8582.35	427.303	7295.79	6193.99	3937.81	7320.53	16474.8	5714.54	18687.9	10010.2	6067.88	6442.2	8047.29	23111.5	3843.19	8770.89	18904.5	753.985	677.906	984.367	6662.16	3422.62	11883.4	3793.26
IPP	5333.79	1135.56	6503.02	7278.53	9266.84	13007.5	5878.49	11004.6	9513.69	7087.06	5847.04	6311.1	5555.29	10528.8	13139.6	7785.45	18103.9	14223.5	10576.7	12105.2	10636.2	6728.18	7131.93	5779.95
Oxalic acid	12939.6	1967.57	14712.8	12223.7	14480.1	11463	9022.5	9203.95	10875.9	17274.2	11883.9	12221.4	16261	14221.5	15295.5	13253.1	16138	26955.6	31078.2	26602.6	11209.5	20983.1	12461.9	17434.4
Phosphoserine	4.91499	0.803489	6.06677	6.41542	5.52656	6.30239	6.04253	6.09121	6.42906	6.67279	5.3887	5.87707	6.84158	6.58561	6.74996	6.61178	8.52243	8.18685	8.71671	7.56848	7.56504	7.33324	8.36177	7.12589
Quinic acid	4.91499	0.803489	6.06677	6.41542	5.52656	6.30239	6.04253	6.09121	6.42906	6.67279	5.3887	5.87707	6.84158	6.58561	6.74996	6.61178	8.52243	8.18685	8.71671	7.56848	7.56504	7.33324	8.36177	7.12589
SAH	1179.92	183.929	1357.1	1453.47	1341.73	1909.62	737.051	1680.46	1176.96	1247.53	774.752	866.619	789.712	1813.81	1885.68	1602.83	3150.46	1575.83	1469.09	1301.91	1677.93	2019.35	1538.48	1427.39
Glutathione	4.91499	0.803489	6.06677	6.41542	5.52656	6.30239	6.04253	6.09121	6.42906	6.67279	5.3887	5.87707	6.84158	6.58561	6.74996	6.61178	8.52243	8.18685	8.71671	7.56848	7.56504	7.33324	8.36177	7.12589
Oxidized glutathione	152059	26016.1	196949	210292	198535	201420	187229	165841	226841	223201	171423	232360	198889	250238	255343	259201	348406	257969	321891	300440	278614	238924	248629	256841
Ophthalmic Acid	2653.58	529.01	4011.39	5076.64	4129.53	5057.83	4231.88	4858.74	4497.98	4794.48	4355.72	5415.02	5027.43	5914.88	7321.68	5966.13	7493.99	5514.16	5670.35	5863.24	6491.87	4937.72	4483.27	5555.74
Creatinine	2889.7	649.716	3392.46	3548.99	6008.85	2854.74	2085.61	2565.55	4832.86	4040.97	3026.22	2708.69	5089.04	3992.89	4829.63	3976.6	4369.68	6349.39	5381.32	4665.52	2749.71	4207.94	1690.36	4168.09
Glutaric Acid	4717.17	424.942	8300.29	2934.21	4471.58	5828.19	5321.99	5507.6	4426.27	5938.9	5357.11	4728.21	4017.18	6851.59	5630.78	4937.04	5302.38	5490.06	8021.59	5965.08	6100.93	7152.92	3157.39	3488.46
3-Methylglutaric acid	30207.6	3259.63	43230.1	25120.5	24321.6	33591.4	36710.9	31245.7	33666.6	32982.6	27001.1	31426.6	30080.7	43350.6	28664.2	29281.1	64133.6	42434.7	48044.7	38277.6	41987	52542.1	41963.7	45900.1
N-alpha-Acetyl-L-lysine	1958.49	138.995	2426.14	936.812	1059.24	1926.39	2447.67	2003.95	3122.33	2705.36	2360.1	2393.57	2360.04	3213.52	1519.59	1765.21	3708.17	1456.03	2286.15	2181.72	1811.46	2547.64	3970.69	2927.71
N-Acetylaspartylglutamic acid	32619.7	5521.86	73802.6	48722.1	34921.2	45285.8	32880.8	59729.7	50017.1	43920.7	36813.1	103779	37562	51032.7	103766	161360	251896	107443	222758	235289	199897	174793	223215	182967
Phosphocreatine	5383.58	820.731	4988.86	5934.35	8393.64	10083.1	15249.9	4582.6	12162.3	12319.6	7408.67	6140.3	5239.55	6950.66	5554.81	7554.4	7317.79	6546.26	7497.55	6117.64	7005.88	5775.91	6823.03	6194.12
Quinolinic acid	5640.1	281.278	956.053	704.993	303.123	3162.7	3338.07	559.734	625.977	1841.59	385.998	1554.02	1540.92	1352.41	1027.8	2361.96	1344.91	1745.48	2632.23	958.421	3768.62	2002.84	993.421	1862.36
