# Supplementary material for: Mapping the chaperonin TRiC/CCT interactome in mouse photoreceptors reveals functional significance for energy metabolism
Source: PLoS One. 2026 Jul 29;21(7):e0345843. doi: 10.1371/journal.pone.0345843 (PMC13419182; doi:10.1371/journal.pone.0345843)
Supplement: S6 Table — (XLSX) [file pone.0345843.s006.xlsx]

## Sheet: DIABLO-Loading_values
Block	Variable	Component	Loading_value_weight
Proteins	Rab10	1	0.524137
Proteins	Pdcl	2	0.427755
Metabolites	Uridine diphosphate glucose	2	0.409331
Proteins	Anxa1	1	0.397318
Proteins	Tuba1a	1	0.392633
Proteins	Txndc9	1	0.331069
Proteins	Coro2b	2	0.319403
Proteins	Uckl1	1	0.310492
Metabolites	Isocitrate	2	0.252075
Metabolites	Cyclic ADP-ribose	2	0.247806
Metabolites	3-Hydroxyisobutyric acid	2	0.247232
Metabolites	D-Glucose	1	0.236835
Proteins	Wdtc1	1	0.23066
Metabolites	Adenine	2	0.182788
Metabolites	Aminoadipic acid	1	0.154389
Metabolites	5'-Methylthioadenosine	2	0.117396
Metabolites	Dihydroxyacetone phosphate	2	0.0274522
Metabolites	D-Fructose	2	0.0251238
Metabolites	D-Ribulose 5-phosphate	2	0.0135943
Metabolites	CTP	2	0.0126311
Proteins	Tubb4a	1	0.00674757
Metabolites	3-Hydroxyisobutyric acid	1	0
Metabolites	4-Hydroxyproline	1	0
Metabolites	4-Hydroxyproline	2	0
Metabolites	5'-Methylthioadenosine	1	0
Metabolites	5,6-Dihydrouracil	1	0
Metabolites	6-phosphogluconate	1	0
Metabolites	6-phosphogluconate	2	0
Metabolites	Aconitate	1	0
Metabolites	Aconitate	2	0
Metabolites	Adenosine	1	0
Metabolites	Adenosine	2	0
Metabolites	Adenosine diphosphate ribose	1	0
Metabolites	Adenosine diphosphate ribose	2	0
Metabolites	Adipic Acid	1	0
Metabolites	Aminoadipic acid	2	0
Metabolites	Citraconic Acid	1	0
Metabolites	Citraconic Acid	2	0
Metabolites	Cyclic ADP-ribose	1	0
Metabolites	D-Fructose	1	0
Metabolites	D-Glucose	2	0
Metabolites	D-Ribulose 5-phosphate	1	0
Metabolites	Dihydroxyacetone phosphate	1	0
Metabolites	FAD	1	0
Metabolites	Glucose 6-phosphate	1	0
Metabolites	Glutaric Acid	1	0
Metabolites	Glutaric Acid	2	0
Metabolites	Guanine	2	0
Metabolites	Hypoxanthine	1	0
Metabolites	Hypoxanthine	2	0
Metabolites	IMP	1	0
Metabolites	IMP	2	0
Metabolites	Inosine	1	0
Metabolites	Inosine	2	0
Metabolites	Isocitrate	1	0
Metabolites	L-3-Aminoisobutanoic acid	1	0
Metabolites	L-3-Aminoisobutanoic acid	2	0
Metabolites	L-AcetylCarnitine	1	0
Metabolites	L-Aspartic acid	1	0
Metabolites	L-Aspartic acid	2	0
Metabolites	L-Citrulline	1	0
Metabolites	L-Citrulline	2	0
Metabolites	L-Leucine	2	0
Metabolites	L-Methionine	2	0
Metabolites	L-Selenomethionine	1	0
Metabolites	L-Selenomethionine	2	0
Metabolites	L-Threonine	1	0
Metabolites	L-Threonine	2	0
Metabolites	N-Acetylaspartylglutamic acid	1	0
Metabolites	NADH	1	0
Metabolites	NADH	2	0
Metabolites	NADP	1	0
Metabolites	NADP	2	0
Metabolites	Nicotinamide N-oxide	1	0
Metabolites	Nicotinamide Riboside	1	0
Metabolites	Nicotinamide Riboside	2	0
Metabolites	Oleoyl-L-carnitine	1	0
Metabolites	Oxalic acid	1	0
Metabolites	Oxalic acid	2	0
Metabolites	Oxidized glutathione	1	0
Metabolites	Oxidized glutathione	2	0
Metabolites	Palmitoyl-CoA	1	0
Metabolites	Palmitoylcarnitine	1	0
Metabolites	Pantothenic acid	1	0
Metabolites	Pantothenic acid	2	0
Metabolites	Phosphocreatine	1	0
Metabolites	Phosphocreatine	2	0
Metabolites	Pyridoxal 5'-phosphate	1	0
Metabolites	Pyridoxal 5'-phosphate	2	0
Metabolites	SAM	1	0
Metabolites	SAM	2	0
Metabolites	Thymine	1	0
Metabolites	Thymine	2	0
Metabolites	UMP	1	0
Metabolites	UMP	2	0
Metabolites	Uracil	2	0
Metabolites	Urea	1	0
Metabolites	Urea	2	0
Metabolites	Uridine	1	0
Metabolites	Uridine	2	0
Metabolites	Uridine diphosphate glucose	1	0
Metabolites	XMP	1	0
Metabolites	XMP	2	0
Metabolites	Xylulose 5-phosphate	2	0
Metabolites	a-ketoglutarate	1	0
Metabolites	a-ketoglutarate	2	0
Metabolites	cGMP	2	0
Proteins	Ank3	1	0
Proteins	Ank3	2	0
Proteins	Anxa1	2	0
Proteins	Atp1a3	1	0
Proteins	Atrx	1	0
Proteins	Camk2b	2	0
Proteins	Coro2b	1	0
Proteins	Dock7	1	0
Proteins	Dock7	2	0
Proteins	Eipr1	1	0
Proteins	Eipr1	2	0
Proteins	Flna	1	0
Proteins	Flna	2	0
Proteins	Gnb1	1	0
Proteins	Gnb1	2	0
Proteins	Hacd3	1	0
Proteins	Hacd3	2	0
Proteins	Hba	1	0
Proteins	Hba	2	0
Proteins	Hspa1a	2	0
Proteins	Hspa1b	2	0
Proteins	Ina	1	0
Proteins	Ina	2	0
Proteins	Lap3	1	0
Proteins	Lap3	2	0
Proteins	Lima1	1	0
Proteins	Lima1	2	0
Proteins	Map6	1	0
Proteins	Map6	2	0
Proteins	Nptn	1	0
Proteins	Pdcl	1	0
Proteins	Ppp3cc	1	0
Proteins	Ppp3cc	2	0
Proteins	Psmd11	1	0
Proteins	Psmd11	2	0
Proteins	Psmd12	1	0
Proteins	Psmd12	2	0
Proteins	Psmd14	1	0
Proteins	Psmd14	2	0
Proteins	Psmd6	1	0
Proteins	Psmd6	2	0
Proteins	Psmd8	1	0
Proteins	Psmd8	2	0
Proteins	Rab10	2	0
Proteins	Rab15	1	0
Proteins	Rab15	2	0
Proteins	Tln1	1	0
Proteins	Tln1	2	0
Proteins	Tpi1	1	0
Proteins	Tpi1	2	0
Proteins	Tuba1a	2	0
Proteins	Tuba4a	1	0
Proteins	Tuba4a	2	0
Proteins	Tubb2a	1	0
Proteins	Tubb2a	2	0
Proteins	Tubb4a	2	0
Proteins	Tubb4b	1	0
Proteins	Tubb4b	2	0
Proteins	Tubb5	1	0
Proteins	Tubb5	2	0
Proteins	Txndc9	2	0
Proteins	Uckl1	2	0
Proteins	Wdtc1	2	0
Proteins	Ylpm1	1	0
Proteins	Ylpm1	2	0
Metabolites	Adipic Acid	2	-0.0031919
Metabolites	CTP	1	-0.0453339
Metabolites	Nicotinamide N-oxide	2	-0.0548217
Metabolites	Adenine	1	-0.0957918
Metabolites	Glucose 6-phosphate	2	-0.115365
Metabolites	Palmitoyl-CoA	2	-0.13245
Metabolites	N-Acetylaspartylglutamic acid	2	-0.183089
Proteins	Hspa1a	1	-0.209834
Proteins	Hspa1b	1	-0.209834
Metabolites	FAD	2	-0.237777
Metabolites	L-Methionine	1	-0.249497
Proteins	Camk2b	1	-0.25678
Metabolites	Oleoyl-L-carnitine	2	-0.275531
Proteins	Atp1a3	2	-0.293993
Metabolites	Palmitoylcarnitine	2	-0.301301
Proteins	Atrx	2	-0.322074
Metabolites	5,6-Dihydrouracil	2	-0.322811
Metabolites	Xylulose 5-phosphate	1	-0.324764
Metabolites	cGMP	1	-0.353441
Metabolites	Uracil	1	-0.367101
Metabolites	L-Leucine	1	-0.44354
Metabolites	L-AcetylCarnitine	2	-0.450131
Metabolites	Guanine	1	-0.533583
Proteins	Nptn	2	-0.724461
