# Supplementary material for: Mapping the chaperonin TRiC/CCT interactome in mouse photoreceptors reveals functional significance for energy metabolism
Source: PLoS One. 2026 Jul 29;21(7):e0345843. doi: 10.1371/journal.pone.0345843 (PMC13419182; doi:10.1371/journal.pone.0345843)
Supplement: S7 Table — (XLSX) [file pone.0345843.s007.xlsx]

## Sheet: TRiCet-GammaKO-Full
	WT-Control						TRiC et						TRiC et-/-GgammaKO						WT-Normalized to TRiC Intesities						TRiC et-Normalized to TRiC intensities						TRiC et-/-GgammaKO-Normalized to TRiC intensities
Accession	WT.B.2	WT.B2.1	WT.C.2	WT.C2.1	WT.G.2	WT.G2.1	ET.B3	ET.B3.1	ET.C3	ET.C3.1	ET.G3.1	ET.G3	tcp.GgammaKO.C	tcp.GgammaKO.C1	tcp.GgammaKO.B	tcp.GgammaKO.B1	tcp.GgammaKO.G	tcp.GgammaKO.G1	WT.B.2	WT.B2.1	WT.C.2	WT.C2.1	WT.G.2	WT.G2.1	ET.B3	ET.B3.1	ET.C3	ET.C3.1	ET.G3.1	ET.G3	tcp.GgammaKO.C_norm	tcp.GgammaKO.C1_norm	tcp.GgammaKO.B_norm	tcp.GgammaKO.B1_norm	tcp.GgammaKO.G_norm	tcp.GgammaKO.G1_norm	Control_avg	TRiC-et_avg	GgammaKO_avg	Control_avg-Norm	GgammaKO-Avg_Norm	diff_ratio	logFC	Adj_p_value	q.Value	Mass	Description	Extracted_Gene
KLD8B	13737	10218.4	2455.63	1816.07	22832.6	19836.6	59582.6	56894.4	49285.1	38716.4	94898.1	101116	4818.98	3049.83	9296.36	9288.95	5328.11	6123.45	0.000290422	0.000212122	5.11937e-05	3.65959e-05	0.000336521	0.000295625	5.41917e-05	5.10764e-05	6.5115e-05	5.01829e-05	6.17322e-05	6.64697e-05	4.99148e-06	3.18968e-06	8.37077e-06	8.50952e-06	4.12337e-06	4.59162e-06	0.000203747	5.8128e-05	5.62941e-06	0.285296	0.0276295	0.096845	-3.36818	1.0295e-08	0.000451419	38081	Kelch domain-containing protein 8B OS=Mus musculus OX=10090 GN=Klhdc8b PE=2 SV=1	Klhdc8b
TBB2A	1.69277e+06	1.55467e+06	1.37111e+06	1.42367e+06	2.01054e+06	1.90128e+06	7.68341e+06	7.17151e+06	4.9324e+06	4.66034e+06	1.20216e+07	1.25619e+07	2.55074e+06	2.4997e+06	3.33793e+06	3.38098e+06	3.72866e+06	4.06733e+06	0.035788	0.0322731	0.0285841	0.0286885	0.0296327	0.0283348	0.00698824	0.00643816	0.00651664	0.00604059	0.00782015	0.00825774	0.00264206	0.00261433	0.00300559	0.00309728	0.00288557	0.00304986	0.0305502	0.00701025	0.00288245	0.229467	0.0943513	0.411176	-1.28217	4.77967e-07	0.000229765	50274	Tubulin beta-2A chain OS=Mus musculus OX=10090 GN=Tubb2a PE=1 SV=1	Tubb2a
A16L1	831.618	158.564	1	1	1	201.013	6162.62	8926.25	2685.51	3891.22	10296.8	10129.7	75.7124	63.9965	56.6158	407.081	1	1	1.75817e-05	3.2916e-06	2.08475e-08	2.01511e-08	1.47386e-08	2.99571e-06	5.60504e-06	8.01345e-06	3.54807e-06	5.04368e-06	6.6982e-06	6.65888e-06	7.84227e-08	6.69312e-08	5.09789e-08	3.72923e-07	7.7389e-10	7.49843e-10	3.98746e-06	5.92789e-06	9.513e-08	1.48663	0.0238573	0.0160479	-5.96147	3.47976e-06	0.0107071	68586	Autophagy-related protein 16-1 OS=Mus musculus OX=10090 GN=Atg16l1 PE=1 SV=1	Atg16l1
PDCD5	5448.85	5304.58	4759.69	4076.57	202413	184570	30419.6	36303.7	18168.6	13358.7	77108.9	63737.4	87911.2	98080.7	89766.1	81864.9	118833	124636	0.000115197	0.000110117	9.92274e-05	8.21475e-05	0.0029833	0.00275066	2.76673e-05	3.25913e-05	2.40042e-05	1.73151e-05	5.01602e-05	4.18985e-05	9.10583e-05	0.000102578	8.08286e-05	7.49957e-05	9.19636e-05	9.34573e-05	0.00102344	3.22728e-05	8.9147e-05	0.0315336	0.0871052	2.7623	1.46587	4.26403e-06	0.000279005	14266	Programmed cell death protein 5 OS=Mus musculus OX=10090 GN=Pdcd5 PE=1 SV=3	Pdcd5
TBA1A	1.40841e+06	1.42123e+06	1.07934e+06	1.2074e+06	2.44329e+06	2.46663e+06	4.29471e+06	4.44307e+06	2.1021e+06	2.01627e+06	5.73386e+06	5.55256e+06	1.09712e+06	1.12508e+06	1.59032e+06	1.5418e+06	2.13527e+06	2.14999e+06	0.029776	0.0295031	0.0225015	0.0243305	0.0360107	0.0367603	0.00390613	0.00398872	0.00277727	0.00261342	0.00372994	0.00365004	0.00113639	0.00117667	0.00143198	0.00141243	0.00165247	0.00161215	0.0298137	0.00344426	0.00140368	0.115526	0.0470818	0.407543	-1.29498	1.30447e-05	0.000173292	50788	Tubulin alpha-1A chain OS=Mus musculus OX=10090 GN=Tuba1a PE=1 SV=1	Tuba1a
TBB3	259035	272104	263658	274182	354239	380493	777226	921279	675358	763312	1.1137e+06	1.12334e+06	516675	434814	381826	394496	486451	490806	0.00547642	0.00564856	0.0054966	0.00552507	0.005221	0.00567049	0.000706904	0.000827069	0.000892276	0.00098938	0.000724474	0.000738439	0.000535171	0.000454753	0.000343809	0.000361394	0.000376459	0.000368027	0.00550636	0.000813091	0.000406602	0.147664	0.0738423	0.50007	-0.999798	2.2025e-05	0.00136127	50842	Tubulin beta-3 chain OS=Mus musculus OX=10090 GN=Tubb3 PE=1 SV=1	Tubb3
TBB5	433160	485734	382971	385513	795956	722662	2.72346e+06	2.7192e+06	1.55718e+06	1.43091e+06	4.94156e+06	4.94443e+06	641753	638155	866326	979466	1.35097e+06	1.39318e+06	0.0091577	0.0100833	0.00798396	0.00776851	0.0117313	0.0107698	0.00247705	0.00244113	0.00205734	0.00185469	0.00321454	0.00325028	0.000664727	0.000667419	0.00078007	0.000897279	0.0010455	0.00104466	0.00958243	0.00254917	0.000849944	0.266026	0.0886981	0.33342	-1.58459	4.26117e-05	0.000593443	50095	Tubulin beta-5 chain OS=Mus musculus OX=10090 GN=Tubb5 PE=1 SV=1	Tubb5
TIPRL	69228.2	61090.1	15945.5	15358.3	68799.4	59323.5	10718.7	8186.68	53942.4	55364.6	43919.3	41840.7	156254	160568	144270	116164	169537	178618	0.0014636	0.00126816	0.000332423	0.000309487	0.00101401	0.000884098	9.74893e-06	7.34952e-06	7.12681e-05	7.17618e-05	2.857e-05	2.75045e-05	0.000161847	0.000167931	0.000129906	0.000106416	0.000131203	0.000133936	0.000878628	3.60338e-05	0.00013854	0.0410114	0.157677	3.84472	1.94288	4.54438e-05	0.000310708	31405	TIP41-like protein OS=Mus musculus OX=10090 GN=Tiprl PE=1 SV=1	Tiprl
GBB1	593723	571914	421049	416966	855279	701159	6.5306e+06	7.08212e+06	4.18444e+06	4.49581e+06	1.01502e+07	1.01131e+07	1.02951e+07	1.08711e+07	1.50405e+07	1.35154e+07	2.13191e+07	2.35159e+07	0.0125523	0.0118723	0.00877781	0.00840233	0.0126056	0.0104494	0.00593972	0.00635791	0.00552845	0.00582732	0.00660282	0.00664799	0.0106636	0.0113696	0.013543	0.0123814	0.0164986	0.0176332	0.0107766	0.0061507	0.0136816	0.570745	1.26956	2.22439	1.15341	7.23645e-05	0.000142235	38151	Guanine nucleotide-binding protein G(I)/G(S)/G(T) subunit beta-1 OS=Mus musculus OX=10090 GN=Gnb1 PE=1 SV=3	Gnb1
ALDOA	2.27232e+06	2.34315e+06	767034	763048	1.03364e+06	1.02257e+06	939489	926091	606964	690386	965964	978319	459323	426634	571660	583085	526902	533184	0.0480405	0.0486409	0.0159907	0.0153763	0.0152345	0.0152393	0.000854486	0.000831389	0.000801915	0.000894857	0.00062837	0.00064311	0.000475766	0.000446198	0.000514743	0.000534159	0.000407764	0.000399804	0.0264204	0.000775688	0.000463072	0.0293595	0.0175271	0.596983	-0.744239	0.000115216	0.000112156	39787	Fructose-bisphosphate aldolase A OS=Mus musculus OX=10090 GN=Aldoa PE=1 SV=2	Aldoa
UBR5	37317	55438.7	36850.4	41550.3	5586.45	20152.3	35461.9	34815.1	26461.9	24623.6	68770.4	52069.1	7698.29	15302.4	24972	21067.8	4685.63	3597.42	0.000788941	0.00115084	0.000768236	0.000837286	8.23367e-05	0.00030033	3.22534e-05	3.1255e-05	3.49612e-05	3.19163e-05	4.47359e-05	3.42282e-05	7.97387e-06	1.60042e-05	2.24857e-05	1.93e-05	3.62616e-06	2.6975e-06	0.000654662	3.48917e-05	1.20146e-05	0.0532972	0.0183523	0.344339	-1.5381	0.00019082	0.0020195	311352	E3 ubiquitin-protein ligase UBR5 OS=Mus musculus OX=10090 GN=Ubr5 PE=1 SV=2	Ubr5
EIF3K	14742.3	16980.9	19599.3	22866.1	4955.04	922.135	9236.65	8735.79	5313.18	6600.94	10872.2	11693.6	1330.62	1941.86	6307.68	5709.42	757.374	1560.55	0.000311676	0.000352503	0.000408596	0.000460778	7.30306e-05	1.37426e-05	8.40094e-06	7.84248e-06	7.01972e-06	8.55592e-06	7.07251e-06	7.68691e-06	1.37825e-06	2.03091e-06	5.67966e-06	5.23035e-06	5.86124e-07	1.17017e-06	0.000270054	7.76308e-06	2.67924e-06	0.0287464	0.00992113	0.345126	-1.5348	0.000291522	0.000311015	25356	Eukaryotic translation initiation factor 3 subunit K OS=Mus musculus OX=10090 GN=Eif3k PE=1 SV=1	Eif3k
ARRS	275302	296610	305649	287195	363683	372086	541362	607356	398877	391233	692080	683540	196028	201352	356203	460216	461638	407367	0.00582033	0.00615728	0.006372	0.00578731	0.0053602	0.00554521	0.000492381	0.000545248	0.000526993	0.000507103	0.000450206	0.000449333	0.000203046	0.000210586	0.000320738	0.000421599	0.000357257	0.000305461	0.00584039	0.000495211	0.000303114	0.0847907	0.0518997	0.612092	-0.70818	0.000509811	0.0130437	45130	S-arrestin OS=Mus musculus OX=10090 GN=Sag PE=1 SV=1	Sag
PAF1	3993.05	837.788	95.135	1	NA	NA	6561.55	5388.32	3663.2	3890.38	NA	NA	1	1	2176.38	2363.75	NA	NA	8.44196e-05	1.73915e-05	1.98332e-06	2.01511e-08	NA	NA	5.96787e-06	4.83731e-06	4.83979e-06	5.04258e-06	NA	NA	1.0358e-09	1.04586e-09	1.95969e-06	2.16541e-06	NA	NA	2.59536e-05	5.17189e-06	1.03179e-06	0.199274	0.0397553	0.199501	-2.32554	0.000730846	0.0473236	60652	RNA polymerase II-associated factor 1 homolog OS=Mus musculus OX=10090 GN=Paf1 PE=1 SV=1	Paf1
GFAP	148.738	128.457	430.367	243.203	1177.77	522.837	108.394	1	116.668	136.177	894.155	380.299	1504.63	321.895	1789	2097.17	1509.37	2231.61	3.14457e-06	2.66662e-06	8.97206e-06	4.90082e-06	1.73587e-05	7.79185e-06	9.85866e-08	8.9774e-10	1.5414e-07	1.76508e-07	5.81657e-07	2.49994e-07	1.55849e-06	3.36656e-07	1.61088e-06	1.9212e-06	1.16808e-06	1.67335e-06	7.47244e-06	2.10297e-07	1.37811e-06	0.0281431	0.184426	6.55315	2.71219	0.000756297	0.0224114	49927	Glial fibrillary acidic protein OS=Mus musculus OX=10090 GN=Gfap PE=1 SV=4	Gfap
KRT85	6903.4	6394	NA	NA	18344.4	10012.5	24861	18157.4	NA	NA	34609.3	34941.6	NA	NA	13563.6	12537.9	13291.6	15342.7	0.000145949	0.000132732	NA	NA	0.000270371	0.000149216	2.26116e-05	1.63007e-05	NA	NA	2.25137e-05	2.29693e-05	NA	NA	1.22131e-05	1.14859e-05	1.02862e-05	1.15046e-05	0.000174567	2.10988e-05	1.13724e-05	0.120864	0.0651465	0.539008	-0.89162	0.00106308	0.00667709	57377	Keratin, type II cuticular Hb5 OS=Mus musculus OX=10090 GN=Krt85 PE=1 SV=2	Krt85
PKHB1	18476.7	16193.4	12638.6	14289	17795.9	21703.1	504481	413763	306043	311361	382810	342713	68872.5	57532.4	259447	239873	97765	140527	0.000390627	0.000336156	0.000263482	0.000287939	0.000262287	0.000323441	0.000458836	0.000371452	0.000404341	0.000403576	0.000249022	0.000225286	7.13379e-05	6.01706e-05	0.000233615	0.000219745	7.56593e-05	0.000105373	0.000310656	0.000352086	0.00012765	1.13336	0.410906	0.362554	-1.46373	0.00113579	0.000229765	27722	Pleckstrin homology domain-containing family B member 1 OS=Mus musculus OX=10090 GN=Plekhb1 PE=1 SV=1	Plekhb1
ICA	163924	280144	234099	272342	114955	95295.4	36999.5	34993.2	86365.8	97417.1	23690.4	22060.8	188994	195137	147369	165452	392359	428633	0.00346561	0.00581545	0.00488037	0.005488	0.00169429	0.00142019	3.36518e-05	3.14148e-05	0.000114106	0.000126269	1.54109e-05	1.45019e-05	0.00019576	0.000204085	0.000132696	0.000151569	0.000303643	0.000321407	0.00379398	5.58923e-05	0.000218193	0.0147318	0.0575104	3.90382	1.96489	0.0016181	0.0011313	78711	Inhibitor of carbonic anhydrase OS=Mus musculus OX=10090 GN=Ica PE=1 SV=1	Ica
TXND9	26836.2	33119.7	17819.2	17118	14293.6	10852.9	841003	995618	337805	345102	541129	563459	77581.1	84863.4	257201	299797	129399	121137	0.000567361	0.000687526	0.000371485	0.000344946	0.000210668	0.000161741	0.000764911	0.000893807	0.000446304	0.00044731	0.00035201	0.000370397	8.03583e-05	8.87549e-05	0.000231593	0.000274641	0.00010014	9.08335e-05	0.000390621	0.00054579	0.000144387	1.39723	0.369634	0.264547	-1.91841	0.00229637	0.000398245	26471	Thioredoxin domain-containing protein 9 OS=Mus musculus OX=10090 GN=Txndc9 PE=1 SV=1	Txndc9
SDK1	786.034	949.385	105.721	163.113	1106.41	761.535	117357	118493	80155.3	75055.6	155755	117473	15285.9	13803.7	89179.6	93743.4	54475.4	54123	1.6618e-05	1.97081e-05	2.20401e-06	3.2869e-06	1.6307e-05	1.13492e-05	0.000106739	0.000106376	0.0001059	9.72847e-05	0.00010132	7.7222e-05	1.58331e-05	1.44367e-05	8.03005e-05	8.58774e-05	4.2158e-05	4.05837e-05	1.15789e-05	9.91403e-05	4.65316e-05	8.56218	4.01866	0.469351	-1.09126	0.00279337	0.000142235	241468	Protein sidekick-1 OS=Mus musculus OX=10090 GN=Sdk1 PE=1 SV=1	Sdk1
R9BP	4690.01	5259.32	3086.25	3330.15	7630.12	7896.59	9389.45	11172.1	6828.39	6690.04	9407.46	9999.14	2224.36	2573.76	7686.86	6198.96	5348.74	6502.82	9.91543e-05	0.000109177	6.43405e-05	6.71063e-05	0.000112458	0.000117683	8.53992e-06	1.00296e-05	9.0216e-06	8.67142e-06	6.11965e-06	6.57306e-06	2.30399e-06	2.69179e-06	6.92152e-06	5.67881e-06	4.13933e-06	4.87609e-06	9.49865e-05	8.15921e-06	4.43525e-06	0.0858986	0.0466935	0.543589	-0.879413	0.00281362	0.00926339	25446	Regulator of G-protein signaling 9-binding protein OS=Mus musculus OX=10090 GN=Rgs9bp PE=1 SV=2	Rgs9bp
GBB3	31876.2	39143.7	2317.01	2702.22	718.652	2405.86	81886.1	62025.1	45789.3	48389.1	20955.2	22375.1	551.813	3039.17	10479.7	4567.04	17422	2626.9	0.000673914	0.000812577	4.83037e-05	5.44528e-05	1.05919e-05	3.58545e-05	7.44772e-05	5.56824e-05	6.04964e-05	6.27203e-05	1.36316e-05	1.47085e-05	5.71566e-07	3.17854e-06	9.4363e-06	4.18382e-06	1.34827e-05	1.96976e-06	0.000272616	4.69528e-05	5.47045e-06	0.172231	0.0200665	0.11651	-3.10148	0.00337724	0.00215226	38185	Guanine nucleotide-binding protein G(I)/G(S)/G(T) subunit beta-3 OS=Mus musculus OX=10090 GN=Gnb3 PE=1 SV=2	Gnb3
PCBP1	9241.45	5696.08	9743.39	3139.74	7301.2	4739.82	11171.1	9341.08	6414.3	7018.59	10545.4	11265.5	2305.89	2826.48	6109.24	9330.13	5874.09	5821.76	0.000195379	0.000118244	0.000203125	6.32693e-05	0.00010761	7.06376e-05	1.01603e-05	8.38587e-06	8.47451e-06	9.09727e-06	6.85989e-06	7.40548e-06	2.38843e-06	2.9561e-06	5.50098e-06	8.54724e-06	4.5459e-06	4.36541e-06	0.000126377	8.39722e-06	4.71734e-06	0.0664456	0.0373274	0.561774	-0.831938	0.00464991	0.0213967	37987	Poly(rC)-binding protein 1 OS=Mus musculus OX=10090 GN=Pcbp1 PE=1 SV=1	Pcbp1
PACN1	7202.28	5521.03	3192.99	3602.38	1975.07	2753.72	3373.27	5944.91	2679.8	2951.67	6357.44	5831.81	2834.51	2982.71	2312.68	3414.78	2930.72	2843.5	0.000152268	0.00011461	6.65658e-05	7.25921e-05	2.91099e-05	4.10388e-05	3.06806e-06	5.33699e-06	3.54052e-06	3.82585e-06	4.13558e-06	3.83361e-06	2.93598e-06	3.11948e-06	2.08242e-06	3.12825e-06	2.26806e-06	2.13218e-06	7.93641e-05	3.95677e-06	2.61106e-06	0.0498559	0.0328998	0.659897	-0.599687	0.00484229	0.00513446	50886	Protein kinase C and casein kinase substrate in neurons protein 1 OS=Mus musculus OX=10090 GN=Pacsin1 PE=1 SV=1	Pacsin1
PHLP	318967	320727	353245	353980	147044	191409	8.41373e+06	9.14293e+06	3.95934e+06	4.124e+06	6.20206e+06	5.59363e+06	8.19092e+06	7.85263e+06	1.29934e+07	1.49277e+07	1.13625e+07	1.15876e+07	0.00674346	0.00665792	0.00736427	0.00713309	0.00216723	0.00285257	0.00765248	0.00820798	0.00523104	0.00534539	0.00403451	0.00367704	0.00848413	0.00821272	0.0116998	0.0136751	0.00879334	0.00868888	0.00548642	0.00569141	0.00992566	1.03736	1.80913	1.74397	0.802378	0.0051464	0.000170264	34727	Phosducin-like protein OS=Mus musculus OX=10090 GN=Pdcl PE=1 SV=1	Pdcl
KPYM	9700.88	8322.8	8133.42	8827.04	508.221	396.619	11727.6	8609.34	16242.3	17096.8	17181.8	15471.1	1689.15	1866.7	6009.37	4750.2	11392.8	2718.64	0.000205092	0.000172772	0.000169561	0.000177875	7.49048e-06	5.91082e-06	1.06665e-05	7.72895e-06	2.14592e-05	2.21604e-05	1.1177e-05	1.01701e-05	1.74962e-06	1.9523e-06	5.41105e-06	4.35162e-06	8.81676e-06	2.03855e-06	0.000123117	1.38937e-05	4.05332e-06	0.11285	0.0329225	0.291738	-1.77726	0.0054822	0.0018529	58378	Pyruvate kinase PKM OS=Mus musculus OX=10090 GN=Pkm PE=1 SV=4	Pkm
G3P	2.48819e+06	2.42901e+06	1.1768e+06	1.17586e+06	2.98508e+06	2.71923e+06	1.44234e+06	1.37463e+06	704520	687397	2.37791e+06	2.30979e+06	772738	718762	863904	891371	1.17166e+06	1.19691e+06	0.0526043	0.0504234	0.0245333	0.0236948	0.0439959	0.0405247	0.00131184	0.00123406	0.000930805	0.000890982	0.00154686	0.00151837	0.0008004	0.000751722	0.00077789	0.000816577	0.000906738	0.000897492	0.0392961	0.00123882	0.000825136	0.0315253	0.0209979	0.666067	-0.58626	0.00554235	0.000112156	36072	Glyceraldehyde-3-phosphate dehydrogenase OS=Mus musculus OX=10090 GN=Gapdh PE=1 SV=2	Gapdh
CTBP2	47424.8	43106.1	76543.1	81191.1	31065.9	26853.1	41550.5	40638.7	39194.5	39186.6	41506.1	37707.3	12141.4	10594.1	28313.6	22176.5	31501.1	31374	0.00100264	0.000894832	0.00159573	0.00163609	0.00045787	0.000400192	3.77911e-05	3.6483e-05	5.17834e-05	5.07924e-05	2.70001e-05	2.47874e-05	1.25761e-05	1.10799e-05	2.54945e-05	2.03157e-05	2.43784e-05	2.35256e-05	0.000997892	3.81062e-05	1.95617e-05	0.0381867	0.019603	0.513346	-0.961997	0.00582014	0.000585144	49439	C-terminal-binding protein 2 OS=Mus musculus OX=10090 GN=Ctbp2 PE=1 SV=2	Ctbp2
WDR31	1993.26	2306.65	1542.14	1004.26	1920.03	1109.71	48682.2	35677.5	23597.8	26325.4	8212.74	9377.27	3249.7	3497.23	2565.25	3698.84	2947.99	2838.71	4.21406e-05	4.78832e-05	3.21498e-05	2.0237e-05	2.82986e-05	1.6538e-05	4.42775e-05	3.20292e-05	3.11772e-05	3.41221e-05	5.34248e-06	6.16426e-06	3.36603e-06	3.6576e-06	2.30984e-06	3.38847e-06	2.28142e-06	2.12859e-06	3.12079e-05	2.55188e-05	2.85532e-06	0.817703	0.0914937	0.111891	-3.15983	0.00608432	0.000691228	41303	WD repeat-containing protein 31 OS=Mus musculus OX=10090 GN=Wdr31 PE=2 SV=1	Wdr31
MAP7	3209.04	2288.47	570.211	993.541	11079.2	10218.5	8136.89	7065.99	2104.9	1917.48	5949.9	6575.06	836.925	676.034	2389.75	3255.16	1521.65	1693.15	6.78443e-05	4.75059e-05	1.18875e-05	2.0021e-05	0.000163292	0.000152287	7.40068e-06	6.34342e-06	2.78097e-06	2.48537e-06	3.87047e-06	4.32219e-06	8.66885e-07	7.07034e-07	2.15181e-06	2.98202e-06	1.17759e-06	1.2696e-06	7.71396e-05	4.53385e-06	1.52582e-06	0.0587746	0.01978	0.33654	-1.57115	0.00642108	0.00426677	82086	Ensconsin OS=Mus musculus OX=10090 GN=Map7 PE=1 SV=1	Map7
SYNE1	12160	11070.2	5873.62	5938.59	6980.16	6414.57	15010.9	15885.9	8439.98	8746.65	31068	30222.6	21125.7	24111.6	26023.2	27462	57714.3	58138	0.000257082	0.000229804	0.00012245	0.000119669	0.000102878	9.55965e-05	1.36527e-05	1.42614e-05	1.11508e-05	1.13371e-05	2.02101e-05	1.98672e-05	2.18819e-05	2.52173e-05	2.34322e-05	2.51577e-05	4.46645e-05	4.35943e-05	0.00015458	1.50799e-05	3.0658e-05	0.097554	0.198331	2.03304	1.02364	0.00690129	0.00102178	1016650	Nesprin-1 OS=Mus musculus OX=10090 GN=Syne1 PE=1 SV=2	Syne1
ACTY	315031	350241	260581	268693	426457	266662	236804	331165	158207	186448	406881	359425	378782	596140	307145	330678	817550	832316	0.00666026	0.00727059	0.00543245	0.00541446	0.00628539	0.00397407	0.000215379	0.000297301	0.000209022	0.000241667	0.00026468	0.000236272	0.000392342	0.000623477	0.000276564	0.000302931	0.000632693	0.000624106	0.00583954	0.000244054	0.000475352	0.0417933	0.0814024	1.94774	0.961799	0.00846779	0.00358929	42369	Beta-centractin OS=Mus musculus OX=10090 GN=Actr1b PE=1 SV=1	Actr1b
GNB5	97701.4	46893	122049	123334	20591.1	15481.3	144027	140309	124704	126807	70659.9	60520.6	19258.3	19072.7	65276.3	65919.8	27562.2	27521.7	0.00206557	0.000973443	0.00254442	0.00248531	0.000303484	0.000230719	0.000130996	0.000125961	0.000164757	0.000164363	4.59651e-05	3.97839e-05	1.99477e-05	1.99473e-05	5.87771e-05	6.03885e-05	2.13301e-05	2.06369e-05	0.00143382	0.000111971	3.35046e-05	0.0780926	0.0233673	0.299226	-1.74069	0.00901406	0.0142224	44620	Guanine nucleotide-binding protein subunit beta-5 OS=Mus musculus OX=10090 GN=Gnb5 PE=1 SV=1	Gnb5
MAGB4	12193.7	12510.4	1	1	5547.98	5023.35	8403.12	11392.2	18293.4	16689.3	12729.7	12294.2	1	1	4206.25	5510.52	5938.09	6855.11	0.000257794	0.000259701	2.08475e-08	2.01511e-08	8.17696e-05	7.48631e-05	7.64283e-06	1.02272e-05	2.4169e-05	2.16321e-05	8.28078e-06	8.08171e-06	1.0358e-09	1.04586e-09	3.78746e-06	5.04813e-06	4.59543e-06	5.14026e-06	0.000112361	1.3339e-05	3.09556e-06	0.118715	0.02755	0.232069	-2.10737	0.0098204	0.00137356	61740	Melanoma-associated antigen B4 OS=Mus musculus OX=10090 GN=Mageb4 PE=1 SV=1	Mageb4
WDR1	23622.9	22885.9	20086.9	19729.1	15466.2	13005.5	13052.4	13120.5	10593.5	13024	23269.6	20264.3	7522.67	7009.43	11298.4	13206.2	12689.9	17076.8	0.000499425	0.000475085	0.000418762	0.000397563	0.000227951	0.000193821	1.18714e-05	1.17788e-05	1.3996e-05	1.68813e-05	1.51371e-05	1.3321e-05	7.79196e-06	7.33086e-06	1.01735e-05	1.20981e-05	9.82061e-06	1.28049e-05	0.000368768	1.38309e-05	1.00033e-05	0.0375058	0.0271263	0.723257	-0.467419	0.00995228	0.000349055	67049	WD repeat-containing protein 1 OS=Mus musculus OX=10090 GN=Wdr1 PE=1 SV=3	Wdr1
SYVC	14922.5	19280.4	10456.5	13402.8	1239.54	680.41	8292.98	7782.18	4674.1	4451.77	3412.84	2580.35	1223.28	911.697	2480.94	3767.79	715.588	1567.9	0.000315486	0.000400238	0.000217991	0.000270082	1.82692e-05	1.01402e-05	7.54265e-06	6.98637e-06	6.17537e-06	5.77024e-06	2.22009e-06	1.69622e-06	1.26707e-06	9.53504e-07	2.23393e-06	3.45163e-06	5.53786e-07	1.17568e-06	0.000205368	5.06516e-06	1.60593e-06	0.0246638	0.00781979	0.317055	-1.6572	0.0106855	0.000940876	141439	Valine--tRNA ligase OS=Mus musculus OX=10090 GN=Vars PE=1 SV=1	Vars
WDTC1	4602.87	1438.9	3391.72	2937.1	3856.68	4224.15	7247.06	12880.5	15707.4	13940.5	12906	11884.2	2274.17	5493.84	2793.46	2758.1	11523.3	3670.66	9.73121e-05	2.98699e-05	7.07087e-05	5.91859e-05	5.68422e-05	6.29526e-05	6.59136e-06	1.15634e-05	2.07524e-05	1.80692e-05	8.39547e-06	7.81222e-06	2.35558e-06	5.74577e-06	2.51533e-06	2.52667e-06	8.91778e-06	2.75242e-06	6.28119e-05	1.21973e-05	4.13559e-06	0.194188	0.0658409	0.339057	-1.5604	0.012152	0.0238289	76768	WD and tetratricopeptide repeats protein 1 OS=Mus musculus OX=10090 GN=Wdtc1 PE=1 SV=1	Wdtc1
LIPA3	13147.8	18640.3	8855.73	8007.11	6999.47	5991.37	12035.6	6778.77	4614.23	3890.45	10923.9	8946.72	5017.75	4543.61	3632.36	5800.29	3419.29	2815.08	0.000277966	0.000386951	0.000184619	0.000161352	0.000103163	8.92896e-05	1.09467e-05	6.08557e-06	6.09627e-06	5.04267e-06	7.10611e-06	5.88123e-06	5.19738e-06	4.75196e-06	3.27071e-06	5.31359e-06	2.64615e-06	2.11087e-06	0.000200557	6.85975e-06	3.88178e-06	0.0342035	0.019355	0.565877	-0.82144	0.0160136	0.00390454	133914	Liprin-alpha-3 OS=Mus musculus OX=10090 GN=Ppfia3 PE=1 SV=2	Ppfia3
SYIC	1727.16	1607.12	3226.92	3430.17	5751.33	5966.32	2295.44	3146.59	2774.35	2423.1	4770.43	4777.22	2314.16	2837.59	2050.27	2211.56	1798.93	977.887	3.6515e-05	3.33619e-05	6.72731e-05	6.91218e-05	8.47668e-05	8.89162e-05	2.08775e-06	2.82482e-06	3.66545e-06	3.14075e-06	3.10321e-06	3.14036e-06	2.397e-06	2.96772e-06	1.84614e-06	2.02599e-06	1.39218e-06	7.33262e-07	6.33258e-05	2.99372e-06	1.89371e-06	0.0472749	0.0299043	0.632561	-0.660723	0.0164211	0.0118041	145547	Isoleucine--tRNA ligase, cytoplasmic OS=Mus musculus OX=10090 GN=Iars PE=1 SV=2	Iars
PRS10	8288.63	6657.22	4324.59	4676.84	4346.43	5088.24	11900.7	12463.4	4202.09	3372.63	8873.75	8636.91	3548.96	3448.41	4972.15	5080.75	3065.55	3783.86	0.000175235	0.000138196	9.01567e-05	9.42436e-05	6.40605e-05	7.58301e-05	1.08239e-05	1.11889e-05	5.55176e-06	4.37149e-06	5.77247e-06	5.67758e-06	3.67601e-06	3.60654e-06	4.4771e-06	4.65443e-06	2.3724e-06	2.8373e-06	0.000106287	7.23102e-06	3.60396e-06	0.068033	0.0339079	0.498403	-1.00461	0.0168163	0.000568782	44430	26S proteasome regulatory subunit 10B OS=Mus musculus OX=10090 GN=Psmc6 PE=1 SV=1	Psmc6
IF4A3	856.696	1175.63	1554.43	1767.31	7109.65	7159.41	3641.04	5123.62	4629.64	4513.28	6037.73	6178.09	2796.41	1991.86	4704.51	3431.25	4559.96	3419.19	1.81119e-05	2.44048e-05	3.24058e-05	3.56132e-05	0.000104786	0.000106697	3.31161e-06	4.59968e-06	6.11663e-06	5.84997e-06	3.92761e-06	4.06124e-06	2.89651e-06	2.0832e-06	4.23611e-06	3.14334e-06	3.52891e-06	2.56386e-06	5.36698e-05	4.64446e-06	3.07532e-06	0.0865376	0.0573007	0.662149	-0.594773	0.0172259	0.0127934	47095	Eukaryotic initiation factor 4A-III OS=Mus musculus OX=10090 GN=Eif4a3 PE=1 SV=3	Eif4a3
PSD11	79055.2	80561.6	68683.1	64995	48909.1	38828	82666.5	76282.9	71872	65520.5	46341.8	33870.7	18507.1	17490.9	39238	46413.1	22155.5	37563.7	0.00167135	0.00167236	0.00143187	0.00130972	0.000720853	0.000578654	7.5187e-05	6.84823e-05	9.49565e-05	8.49256e-05	3.01459e-05	2.22653e-05	1.91696e-05	1.82929e-05	3.53312e-05	4.25186e-05	1.71459e-05	2.81669e-05	0.0012308	6.26604e-05	2.67709e-05	0.0509102	0.0217507	0.427237	-1.22689	0.0191185	0.000512667	47692	26S proteasome non-ATPase regulatory subunit 11 OS=Mus musculus OX=10090 GN=Psmd11 PE=1 SV=3	Psmd11
DDX3L	5048.49	5542.36	13914.9	13297.7	16008.1	14891.5	20547	14735.2	20011.7	24217.2	21012.8	25617.6	11543.2	9654.37	7724.19	7972.52	19390.7	18700.7	0.000106733	0.000115053	0.00029009	0.000267963	0.000235938	0.000221928	1.8688e-05	1.32284e-05	2.64393e-05	3.13896e-05	1.3669e-05	1.684e-05	1.19565e-05	1.00971e-05	6.95513e-06	7.30355e-06	1.50062e-05	1.40226e-05	0.000206284	2.00424e-05	1.08902e-05	0.0971592	0.0527921	0.543357	-0.880028	0.0195274	0.00372706	73494	Putative ATP-dependent RNA helicase Pl10 OS=Mus musculus OX=10090 GN=D1Pas1 PE=1 SV=1	D1Pas1
PRS8	202054	222736	151344	157644	31337.8	26629.6	171114	138450	95293.3	96213.6	82303.1	84185	55622.1	43296.6	82683	86893.4	45065	42346	0.00427174	0.00462373	0.00315513	0.00317671	0.000461876	0.000396861	0.000155632	0.000124292	0.000125901	0.000124709	5.3539e-05	5.534e-05	5.76132e-05	4.52821e-05	7.44507e-05	7.96022e-05	3.48753e-05	3.17528e-05	0.00268101	0.000106569	5.39294e-05	0.0397495	0.0201153	0.506052	-0.982642	0.0200057	0.000483062	45768	26S proteasome regulatory subunit 8 OS=Mus musculus OX=10090 GN=Psmc5 PE=1 SV=1	Psmc5
DHB12	3187.53	4370.69	4493.65	3952.45	NA	NA	7225.11	6966.94	2452.84	3277.12	NA	NA	1	1	2515.46	3735.93	NA	NA	6.73896e-05	9.07303e-05	9.36812e-05	7.96463e-05	NA	NA	6.57139e-06	6.25451e-06	3.24067e-06	4.24769e-06	NA	NA	1.0358e-09	1.04586e-09	2.26501e-06	3.42245e-06	NA	NA	8.28618e-05	5.07857e-06	1.42238e-06	0.0612896	0.0171657	0.280076	-1.83611	0.0204645	0.00639805	34948	Very-long-chain 3-oxoacyl-CoA reductase OS=Mus musculus OX=10090 GN=Hsd17b12 PE=1 SV=1	Hsd17b12
PSMD6	50120.6	43102.2	22934.1	19581.2	4832.09	1297.54	41091.2	49143.4	32375.1	34793.4	15229.7	19964.5	7287.48	5343.01	24961.3	25662.8	8340.22	4448.43	0.00105963	0.000894752	0.000478117	0.000394584	7.12185e-05	1.93373e-05	3.73734e-05	4.41181e-05	4.27737e-05	4.50981e-05	9.90709e-06	1.31239e-05	7.54835e-06	5.58802e-06	2.24761e-05	2.35094e-05	6.45441e-06	3.33562e-06	0.000486273	3.20657e-05	1.14853e-05	0.0659418	0.0236191	0.358181	-1.48124	0.0214911	0.000599797	45792	26S proteasome non-ATPase regulatory subunit 6 OS=Mus musculus OX=10090 GN=Psmd6 PE=1 SV=1	Psmd6
AP1B1	68601	69328.7	25545.5	23851.3	30449.1	24713.1	50053.5	40089.4	30494.4	36153.6	41248.1	43885.1	25935.6	18068.2	27630.3	34812.6	41819.1	32558.6	0.00145034	0.00143918	0.000532559	0.000480631	0.000448778	0.000368299	4.55247e-05	3.59899e-05	4.02889e-05	4.68612e-05	2.68324e-05	2.88484e-05	2.68641e-05	1.88968e-05	2.48793e-05	3.18915e-05	3.23634e-05	2.44138e-05	0.00078663	3.73909e-05	2.65515e-05	0.047533	0.0337534	0.710105	-0.493895	0.0218344	0.00088876	104724	AP-1 complex subunit beta-1 OS=Mus musculus OX=10090 GN=Ap1b1 PE=1 SV=2	Ap1b1
NCAM1	978035	996179	674136	685149	307078	395619	1.2498e+06	1.1758e+06	756413	800205	2.17827e+06	2.24236e+06	1.21773e+06	1.26515e+06	1.80261e+06	1.68919e+06	2.00233e+06	1.97128e+06	0.0206772	0.0206795	0.014054	0.0138065	0.00452591	0.00589591	0.00113672	0.00105556	0.000999365	0.0010372	0.00141699	0.00147404	0.00126132	0.00132316	0.00162313	0.00154745	0.00154958	0.00147815	0.0132732	0.00118665	0.0014638	0.0894018	0.110283	1.23356	0.302828	0.021883	0.000568782	120152	Neural cell adhesion molecule 1 OS=Mus musculus OX=10090 GN=Ncam1 PE=1 SV=3	Ncam1
CENPV	NA	NA	NA	NA	207.48	1	NA	NA	NA	NA	1	1	NA	NA	NA	NA	5263.7	3977.56	NA	NA	NA	NA	3.05797e-06	1.4903e-08	NA	NA	NA	NA	6.50511e-10	6.57362e-10	NA	NA	NA	NA	4.07352e-06	2.98255e-06	1.53644e-06	6.53936e-10	3.52804e-06	0.000425619	2.29625	5395.07	12.3974	0.0230898	0.0214054	27980	Centromere protein V OS=Mus musculus OX=10090 GN=Cenpv PE=1 SV=2	Cenpv
MARCS	187835	134384	80096.9	57484.6	11924.1	1226.93	3017.25	3592.05	78.071	1358.06	1497.1	1143.03	228.71	193.21	1	707.387	384.41	212.158	0.00397114	0.00278966	0.00166982	0.00115838	0.000175745	1.82849e-05	2.74426e-06	3.22473e-06	1.03147e-07	1.76027e-06	9.73882e-07	7.51385e-07	2.36897e-07	2.0207e-07	9.00436e-10	6.4803e-07	2.97491e-07	1.59085e-07	0.0016305	1.59295e-06	2.57412e-07	0.000976965	0.000157873	0.161595	-2.62954	0.0238834	0.0134826	29701	Myristoylated alanine-rich C-kinase substrate OS=Mus musculus OX=10090 GN=Marcks PE=1 SV=2	Marcks
COPE	10158.7	9932.27	5555.94	6871.03	1	276.032	7139.36	6356.96	3358.99	1823.05	2519.48	3281.53	24.3955	24.329	2988.64	3531.66	366.026	499.71	0.000214772	0.000206182	0.000115827	0.000138459	1.47386e-08	4.11372e-06	6.49341e-06	5.7069e-06	4.43787e-06	2.36297e-06	1.63895e-06	2.15715e-06	2.52688e-08	2.54447e-08	2.69108e-06	3.23532e-06	2.83264e-07	3.74704e-07	0.000113228	3.79954e-06	1.10585e-06	0.0335565	0.00976653	0.291047	-1.78067	0.0249004	0.00033581	34773	Coatomer subunit epsilon OS=Mus musculus OX=10090 GN=Cope PE=1 SV=3	Cope
TMTC1	27617.1	29564.7	28670.9	28178.7	85550.4	92896	36432.5	21646.2	32623.5	25269.8	38387.5	50377.4	42413.3	46240.4	52923.1	29262.6	60906.7	60476.3	0.000583869	0.000613729	0.000597716	0.000567833	0.0012609	0.00138443	3.31362e-05	1.94326e-05	4.31019e-05	3.27538e-05	2.49715e-05	3.31162e-05	4.39316e-05	4.83608e-05	4.76538e-05	2.68072e-05	4.71351e-05	4.53477e-05	0.000834746	3.10854e-05	4.3206e-05	0.0372393	0.0517595	1.38992	0.474997	0.027635	0.0271733	106997	Protein O-mannosyl-transferase TMTC1 OS=Mus musculus OX=10090 GN=Tmtc1 PE=2 SV=2	Tmtc1
ROM1	18043.7	17922.8	13274.1	13604	28143	31043.9	25180.1	24736	9108.11	6165.76	28857.6	33573	6385.19	5204.72	19704.6	16182.6	1784.55	2301.23	0.000381472	0.000372056	0.000276732	0.000274135	0.000414789	0.000462648	2.29019e-05	2.22065e-05	1.20336e-05	7.99186e-06	1.87722e-05	2.20696e-05	6.61376e-06	5.44339e-06	1.77427e-05	1.48247e-05	1.38105e-06	1.72556e-06	0.000363639	1.76626e-05	7.9552e-06	0.0485719	0.0218767	0.450398	-1.15073	0.0277563	0.00104646	37755	Rod outer segment membrane protein 1 OS=Mus musculus OX=10090 GN=Rom1 PE=1 SV=1	Rom1
YBOX3	15232.3	18733.7	13629.8	12281.8	916.595	181.287	10583.9	12564	6505.09	8123.35	9313.1	10124.2	5939.76	4150.07	9122.43	8633.62	1084.77	4061.09	0.000322036	0.000388889	0.000284147	0.000247491	1.35094e-05	2.70172e-06	9.62629e-06	1.12792e-05	8.59446e-06	1.05292e-05	6.05827e-06	6.65525e-06	6.15239e-06	4.34038e-06	8.21416e-06	7.90918e-06	8.39491e-07	3.04518e-06	0.000209796	8.79045e-06	5.08346e-06	0.0419001	0.0242305	0.578294	-0.790126	0.0290889	0.000902333	38790	Y-box-binding protein 3 OS=Mus musculus OX=10090 GN=Ybx3 PE=1 SV=2	Ybx3
AL1L1	8.03502e+06	7.94206e+06	7.07655e+06	7.14317e+06	6.88518e+06	6.41253e+06	4.96232e+06	4.85317e+06	2.64706e+06	2.76965e+06	5.33816e+06	5.3348e+06	2.24821e+06	2.16074e+06	4.04634e+06	4.2443e+06	3.66975e+06	3.80788e+06	0.169873	0.164868	0.147528	0.143943	0.101478	0.095566	0.00451334	0.00435689	0.00349727	0.00358992	0.00347253	0.00350689	0.00232869	0.00225982	0.00364347	0.00388816	0.00283998	0.00285531	0.137209	0.00382281	0.00296924	0.0278611	0.0216402	0.776717	-0.364538	0.0293471	0.000142235	99502	Cytosolic 10-formyltetrahydrofolate dehydrogenase OS=Mus musculus OX=10090 GN=Aldh1l1 PE=1 SV=1	Aldh1l1
C1TM	227919	248792	154207	156018	416688	285737	196151	164828	46299.7	47533.1	157140	156915	29008.4	23554.2	108675	94113	50830.8	44378.1	0.00481857	0.00516463	0.00321483	0.00314394	0.00614142	0.00425835	0.000178404	0.000147973	6.11708e-05	6.16109e-05	0.000102222	0.00010315	3.00469e-05	2.46344e-05	9.78549e-05	8.6216e-05	3.93374e-05	3.32766e-05	0.00445695	0.000109088	5.18944e-05	0.024476	0.0116435	0.475709	-1.07185	0.0325798	0.000469783	106518	Monofunctional C1-tetrahydrofolate synthase, mitochondrial OS=Mus musculus OX=10090 GN=Mthfd1l PE=1 SV=2	Mthfd1l
NUAK1	3956.6	6374.1	2206.93	4009.86	15649.2	14103.6	1440.33	1265.68	1270.78	2573	1960.85	1816.98	798.205	399.992	941.123	1476.98	709.412	679.234	8.36489e-05	0.000132319	4.60089e-05	8.08033e-05	0.000230647	0.000210187	1.31002e-06	1.13625e-06	1.67895e-06	3.33503e-06	1.27556e-06	1.19442e-06	8.26779e-07	4.18335e-07	8.47421e-07	1.35305e-06	5.49007e-07	5.09319e-07	0.000130602	1.65504e-06	7.50651e-07	0.0126723	0.00574761	0.453555	-1.14065	0.035437	0.00177194	74129	NUAK family SNF1-like kinase 1 OS=Mus musculus OX=10090 GN=Nuak1 PE=1 SV=1	Nuak1
MAP6	16165.4	17039.7	5699.09	10785.9	18233.5	18117.7	18102.8	21039.6	14338	12776	18207.3	15269.7	7568.59	8420.33	9089.05	13336.4	18188.6	18402	0.000341763	0.000353724	0.000118812	0.000217347	0.000268737	0.000270009	1.64649e-05	1.88881e-05	1.89432e-05	1.65599e-05	1.18441e-05	1.00378e-05	7.83953e-06	8.80646e-06	8.1841e-06	1.22174e-05	1.4076e-05	1.37986e-05	0.000261732	1.54563e-05	1.08203e-05	0.0590539	0.0413413	0.70006	-0.51445	0.0359227	0.00328977	96676	Microtubule-associated protein 6 OS=Mus musculus OX=10090 GN=Map6 PE=1 SV=2	Map6
HNRLL	415.679	69.7727	654.605	240.034	497.053	610.546	7149.52	139.895	5128.04	6458.88	5056.52	7758.55	1398.9	1377.45	2928.78	1773.55	3498.77	3514.52	8.78813e-06	1.4484e-06	1.36468e-05	4.83696e-06	7.32589e-06	9.09898e-06	6.50264e-06	1.25589e-07	6.77512e-06	8.3718e-06	3.28932e-06	5.10017e-06	1.44898e-06	1.44061e-06	2.63718e-06	1.62473e-06	2.70766e-06	2.63533e-06	7.5242e-06	5.02744e-06	2.08242e-06	0.668169	0.276762	0.41421	-1.27157	0.0378656	0.072593	64940	Heterogeneous nuclear ribonucleoprotein L-like OS=Mus musculus OX=10090 GN=Hnrnpll PE=1 SV=3	Hnrnpll
TBG1	1156.04	1009.09	800.243	758.988	114.326	1	5613.02	3106.65	2579.25	2268.1	1	1	385.633	469.098	693.705	853.147	19.0957	1	2.44405e-05	2.09474e-05	1.6683e-05	1.52945e-05	1.685e-06	1.4903e-08	5.10517e-06	2.78897e-06	3.40768e-06	2.93984e-06	6.50511e-10	6.57362e-10	3.99438e-07	4.9061e-07	6.24637e-07	7.8156e-07	1.4778e-08	7.49843e-10	1.31776e-05	2.37383e-06	3.85295e-07	0.180142	0.0292388	0.16231	-2.62318	0.0380655	0.0027388	51411	Tubulin gamma-1 chain OS=Mus musculus OX=10090 GN=Tubg1 PE=1 SV=1	Tubg1
HNRPM	372.743	1	429.216	237.295	1813.63	3076.96	971.888	1192.19	1621.34	653.484	1453.6	691.322	753.476	2171.13	2141.07	2816.98	7280.66	4239.77	7.88039e-06	2.07588e-08	8.94806e-06	4.78176e-06	2.67304e-05	4.5856e-05	8.83954e-07	1.07028e-06	2.14209e-06	8.47024e-07	9.4558e-07	4.54449e-07	7.80448e-07	2.27069e-06	1.9279e-06	2.58061e-06	5.63443e-06	3.17916e-06	1.57029e-05	1.05723e-06	2.72887e-06	0.067327	0.173781	2.58115	1.36801	0.0393683	0.0429604	77940	Heterogeneous nuclear ribonucleoprotein M OS=Mus musculus OX=10090 GN=Hnrnpm PE=1 SV=3	Hnrnpm
TBA4A	25982.9	19318.6	22869.5	19240.4	18106.1	9689.36	193570	136448	51482.8	50896.7	54719	84749.8	19212.8	21401.2	68652.9	69074.8	17165.1	14065.4	0.000549319	0.000401032	0.000476771	0.000387716	0.00026686	0.000144401	0.000176056	0.000122495	6.80186e-05	6.59706e-05	3.55953e-05	5.57113e-05	1.99005e-05	2.23826e-05	6.18175e-05	6.32787e-05	1.32839e-05	1.05469e-05	0.000371016	8.73078e-05	3.18684e-05	0.235321	0.0858947	0.365012	-1.45399	0.0398357	0.00219701	50634	Tubulin alpha-4A chain OS=Mus musculus OX=10090 GN=Tuba4a PE=1 SV=1	Tuba4a
ADRM1	29232.5	26083.8	15606	17026.6	40780.1	40627.8	37002.5	41675.4	15826.5	14733.6	39426	39838.5	21966.2	20020.7	13034.3	13520.3	28517.4	30299.2	0.000618023	0.000541468	0.000325345	0.000343105	0.000601043	0.000605477	3.36546e-05	3.74137e-05	2.09098e-05	1.90973e-05	2.5647e-05	2.61883e-05	2.27526e-05	2.09388e-05	1.17366e-05	1.23858e-05	2.20693e-05	2.27197e-05	0.000505744	2.71518e-05	1.87671e-05	0.0536869	0.037108	0.691192	-0.532841	0.0427836	0.000306703	42376	Proteasomal ubiquitin receptor ADRM1 OS=Mus musculus OX=10090 GN=Adrm1 PE=1 SV=2	Adrm1
GNAT1	59214.3	49795.9	47055.4	55611.9	3750.78	4533.67	59758.5	60214.3	28251.3	22329.1	15086	17380.8	10460.6	5601.69	26913.1	27248.3	3784.22	2503.13	0.00125188	0.0010337	0.000980986	0.00112064	5.52813e-05	6.75654e-05	5.43517e-05	5.40568e-05	3.73254e-05	2.89423e-05	9.8136e-06	1.14255e-05	1.08351e-05	5.85857e-06	2.42335e-05	2.49619e-05	2.92857e-06	1.87696e-06	0.000751677	3.26525e-05	1.17824e-05	0.0434396	0.0156749	0.360843	-1.47056	0.0445324	0.000271429	40397	Guanine nucleotide-binding protein G(t) subunit alpha-1 OS=Mus musculus OX=10090 GN=Gnat1 PE=1 SV=3	Gnat1
COX41	6485.47	6392.25	9863.16	11601.8	858.313	1218.59	3984.2	5196.93	4671.55	5254.85	2567.4	1609.33	1825.46	1141.49	2389.63	3732.68	463.861	392.925	0.000137113	0.000132695	0.000205622	0.000233789	1.26504e-05	1.81607e-05	3.62371e-06	4.66549e-06	6.172e-06	6.81116e-06	1.67012e-06	1.05791e-06	1.8908e-06	1.19384e-06	2.15171e-06	3.41947e-06	3.58977e-07	2.94632e-07	0.000123338	4.00007e-06	1.55157e-06	0.0324317	0.0125798	0.387886	-1.36629	0.0452359	0.00265079	19575	Cytochrome c oxidase subunit 4 isoform 1, mitochondrial OS=Mus musculus OX=10090 GN=Cox4i1 PE=1 SV=2	Cox4i1
DMXL2	405169	450088	396386	422807	441166	368873	327742	370086	164793	167932	260013	261475	120730	118658	235194	256596	135390	162507	0.00856592	0.0093433	0.00826364	0.00852003	0.00650219	0.00549732	0.000298088	0.000332241	0.000217723	0.000217668	0.000169141	0.000171884	0.000125051	0.000124099	0.000211777	0.000235065	0.000104777	0.000121855	0.00778207	0.000234458	0.000153771	0.0301279	0.0197596	0.655857	-0.608546	0.0455036	0.000605538	341531	DmX-like protein 2 OS=Mus musculus OX=10090 GN=Dmxl2 PE=1 SV=3	Dmxl2
CYTSA	5305.21	5983.39	1659.85	1838	71611.1	73933.4	4845.61	5861.91	644.202	1085.25	7082.71	7198.45	435.067	402.894	3531.34	3616.5	246.354	458.754	0.000112161	0.000124208	3.46037e-05	3.70377e-05	0.00105545	0.00110183	4.40719e-06	5.26247e-06	8.51113e-07	1.40667e-06	4.60738e-06	4.73199e-06	4.50642e-07	4.21369e-07	3.17974e-06	3.31304e-06	1.90651e-07	3.43993e-07	0.000410882	3.54447e-06	1.31657e-06	0.00862649	0.00320426	0.371444	-1.42878	0.0477696	0.000940876	124811	Cytospin-A OS=Mus musculus OX=10090 GN=Specc1l PE=1 SV=1	Specc1l
PSMD7	64983.5	76268.8	34062.2	41365.2	42084.4	30550	49378.7	58508.8	33453.4	34027	36113	35288.6	18043.5	18251.4	40912.3	33761.7	33607.7	29672.2	0.00137386	0.00158325	0.00071011	0.000833555	0.000620267	0.000455287	4.49111e-05	5.25257e-05	4.41984e-05	4.41047e-05	2.34919e-05	2.31974e-05	1.86894e-05	1.90884e-05	3.68389e-05	3.09288e-05	2.60087e-05	2.22495e-05	0.000929387	3.87382e-05	2.56339e-05	0.0416814	0.0275815	0.661722	-0.595702	0.0481274	0.000990676	36574	26S proteasome non-ATPase regulatory subunit 7 OS=Mus musculus OX=10090 GN=Psmd7 PE=1 SV=2	Psmd7
SIGL5	8486.75	11631.8	24952.3	28929.5	36.7286	72.226	5489.23	7632.54	6355.34	5977.52	788.24	505.138	147.5	52.8919	2334.72	4503.05	570.928	460.694	0.000179423	0.000241462	0.000520192	0.000582961	5.4133e-07	1.07639e-06	4.99258e-06	6.85204e-06	8.39661e-06	7.74787e-06	5.12759e-07	3.32059e-07	1.52781e-07	5.53174e-08	2.10226e-06	4.1252e-06	4.41836e-07	3.45448e-07	0.000254276	4.80565e-06	1.20381e-06	0.0188994	0.00473425	0.250498	-1.99713	0.0486831	0.00450915	62349	Sialic acid-binding Ig-like lectin 5 OS=Mus musculus OX=10090 GN=Siglec5 PE=2 SV=1	Siglec5
DYH5	291.896	261.401	611.75	707.187	1146.62	1161.87	41506.8	47004.4	34516.1	32075.2	78409.2	78124.2	38086.6	39784.2	29442.2	40245.1	50078.1	56774.3	6.17115e-06	5.42638e-06	1.27534e-05	1.42506e-05	1.68996e-05	1.73154e-05	3.77513e-05	4.21978e-05	4.56024e-05	4.15748e-05	5.1006e-05	5.13559e-05	3.945e-05	4.16085e-05	2.65108e-05	3.68681e-05	3.87549e-05	4.25718e-05	1.21361e-05	4.49147e-05	3.76274e-05	3.70092	3.10045	0.837751	-0.255406	0.0491353	0.000229765	531156	Dynein heavy chain 5, axonemal OS=Mus musculus OX=10090 GN=Dnah5 PE=1 SV=2	Dnah5
NCBP3	3522.69	5601	2992.33	2596.29	2058.59	1632.52	25708.7	30201.3	15501.3	13686.4	13683.8	13121.7	4672.08	4405.99	17010.6	15441.5	12926.9	12207.5	7.44754e-05	0.00011627	6.23824e-05	5.23183e-05	3.03407e-05	2.43295e-05	2.33826e-05	2.71129e-05	2.04802e-05	1.77398e-05	8.90145e-06	8.6257e-06	4.83933e-06	4.60803e-06	1.53169e-05	1.41458e-05	1.0004e-05	9.1537e-06	6.00194e-05	1.77071e-05	9.67798e-06	0.295023	0.161247	0.546559	-0.871552	0.0500195	0.00513671	70171	Nuclear cap-binding protein subunit 3 OS=Mus musculus OX=10090 GN=Ncbp3 PE=1 SV=1	Ncbp3
PPM1N	201.371	7282.48	295.649	16.8557	NA	NA	3039.5	3778.54	4049.38	4914.8	NA	NA	1	1	3423.9	3231.68	NA	NA	4.25731e-06	0.000151176	6.16353e-06	3.39661e-07	NA	NA	2.76449e-06	3.39215e-06	5.35e-06	6.37041e-06	NA	NA	1.0358e-09	1.04586e-09	3.083e-06	2.96051e-06	NA	NA	4.04841e-05	4.46926e-06	1.5114e-06	0.110396	0.0373332	0.338176	-1.56415	0.0502555	0.10788	43858	Probable protein phosphatase 1N OS=Mus musculus OX=10090 GN=Ppm1n PE=2 SV=1	Ppm1n
TPIS	46506.9	47224.5	44555.8	46920.9	130971	125546	91337.3	91438.9	106470	103210	285883	271891	29864	30741.5	57930.5	69224	182102	170069	0.000983231	0.000980325	0.000928875	0.000945508	0.00193033	0.00187102	8.30733e-05	8.20884e-05	0.000140667	0.000133777	0.00018597	0.000178731	3.09331e-05	3.21512e-05	5.21627e-05	6.34154e-05	0.000140927	0.000127525	0.00127321	0.000134051	7.45191e-05	0.105286	0.0585283	0.555901	-0.847101	0.0506895	0.00401928	32684	Triosephosphate isomerase OS=Mus musculus OX=10090 GN=Tpi1 PE=1 SV=4	Tpi1
RS16	7578.22	8009.96	10904.9	13366.8	43450.4	35440.4	8786.2	6868.37	10055.5	10330.2	15799	16247.6	9752.27	9697.74	6324.18	7410.39	1578.95	1832.54	0.000160216	0.000166277	0.000227339	0.000269356	0.0006404	0.000528168	7.99125e-06	6.16601e-06	1.32852e-05	1.33897e-05	1.02774e-05	1.06805e-05	1.01014e-05	1.01424e-05	5.69452e-06	6.78859e-06	1.22193e-06	1.37412e-06	0.000331959	1.02984e-05	5.88716e-06	0.0310229	0.0177346	0.57166	-0.80677	0.0518432	0.00236794	16549	40S ribosomal protein S16 OS=Mus musculus OX=10090 GN=Rps16 PE=1 SV=4	Rps16
TBB4A	63285.1	69918.5	56910	60475.9	5160.43	5034.27	258656	146506	114208	143319	28198.2	31775.3	12638	7941.17	90043.5	111643	5976.84	5990.94	0.00133795	0.00145142	0.00118643	0.00121866	7.60577e-05	7.50258e-05	0.000235253	0.000131524	0.000150891	0.000185765	1.83432e-05	2.08879e-05	1.30905e-05	8.30533e-06	8.10784e-05	0.000102275	4.62542e-06	4.49226e-06	0.000890924	0.000123777	3.56445e-05	0.138932	0.0400085	0.287973	-1.796	0.0530798	0.0193438	50010	Tubulin beta-4A chain OS=Mus musculus OX=10090 GN=Tubb4a PE=1 SV=3	Tubb4a
PLCD3	9814.07	13897.8	15133.9	18350.2	11137.1	14572.4	212448	162793	118481	121365	101223	104325	46971	42129.2	129111	145197	56578.7	59874	0.000207485	0.000288501	0.000315504	0.000369776	0.000164146	0.000217173	0.000193226	0.000146146	0.000156536	0.00015731	6.58469e-05	6.85793e-05	4.86524e-05	4.40611e-05	0.000116257	0.000133014	4.37857e-05	4.48961e-05	0.000260431	0.000131274	7.17776e-05	0.504065	0.275611	0.546777	-0.870976	0.0532562	0.000964056	89577	1-phosphatidylinositol 4,5-bisphosphate phosphodiesterase delta-3 OS=Mus musculus OX=10090 GN=Plcd3 PE=1 SV=2	Plcd3
IF4A1	2802.92	3051.66	4327.95	4451.26	NA	NA	5325.27	2875.7	2287.97	2307.22	NA	NA	1	1	2106.55	3249.85	NA	NA	5.92582e-05	6.33488e-05	9.02267e-05	8.96979e-05	NA	NA	4.84345e-06	2.58164e-06	3.02284e-06	2.99055e-06	NA	NA	1.0358e-09	1.04586e-09	1.89681e-06	2.97715e-06	NA	NA	7.56329e-05	3.35962e-06	1.21901e-06	0.0444201	0.0161175	0.362842	-1.46259	0.0535485	0.0201319	46353	Eukaryotic initiation factor 4A-I OS=Mus musculus OX=10090 GN=Eif4a1 PE=1 SV=1	Eif4a1
EIF3L	65787.7	73038.7	61787.5	75723.1	98673.6	94283.3	94837.6	85145.3	80633.2	81403.4	81043.5	92521.3	50120.3	50624.6	81947.5	71354.2	81866.4	68503.6	0.00139086	0.0015162	0.00128811	0.0015259	0.00145431	0.00140511	8.62569e-05	7.64383e-05	0.000106532	0.000105512	5.27197e-05	6.082e-05	5.19145e-05	5.29461e-05	7.37884e-05	6.53669e-05	6.33556e-05	5.13669e-05	0.00143008	8.13799e-05	5.97897e-05	0.0569057	0.0418086	0.734699	-0.444774	0.0537156	0.00195319	66798	Eukaryotic translation initiation factor 3 subunit L OS=Mus musculus OX=10090 GN=Eif3l PE=1 SV=1	Eif3l
SMD1	15765.9	10958.6	1717.2	1926.52	2689.27	2036.84	10727.5	13660.7	3477.23	6349.49	2.20613	0.421814	74.4101	83.5482	3114.07	3413.3	1	493.98	0.000333317	0.000227487	3.57992e-05	3.88215e-05	3.96361e-05	3.03551e-05	9.75692e-06	1.22637e-05	4.59408e-06	8.23e-06	1.43511e-09	2.77285e-10	7.70738e-08	8.73795e-08	2.80402e-06	3.12689e-06	7.7389e-10	3.70407e-07	0.000117569	5.80774e-06	1.07776e-06	0.0493984	0.00916699	0.185573	-2.42994	0.055413	0.000813916	13273	Small nuclear ribonucleoprotein Sm D1 OS=Mus musculus OX=10090 GN=Snrpd1 PE=1 SV=1	Snrpd1
NFL	14910.8	5028.46	6963.9	6728.64	11249.4	12573.5	20591.4	17812.4	36236.1	39565.6	15302.9	18461.3	5319.04	6364.49	12847.7	13497.6	13797.7	14399.5	0.000315239	0.000104385	0.00014518	0.00013559	0.0001658	0.000187383	1.87283e-05	1.59909e-05	4.78747e-05	5.12837e-05	9.9547e-06	1.21358e-05	5.50945e-06	6.65634e-06	1.15685e-05	1.2365e-05	1.06779e-05	1.07973e-05	0.000175596	2.59947e-05	9.59577e-06	0.148037	0.0546468	0.369143	-1.43775	0.0579364	0.0738715	61528	Neurofilament light polypeptide OS=Mus musculus OX=10090 GN=Nefl PE=1 SV=5	Nefl
RBM39	33869.4	39554.4	36690.7	42548.5	44278	16260.9	66722.5	53177.9	36182	36681.2	18140.8	21707.6	9829.4	10492.9	29420.3	37415.1	20143.2	21639.5	0.000716054	0.000821103	0.000764907	0.000857399	0.000652597	0.000242337	6.06856e-05	4.77399e-05	4.78033e-05	4.7545e-05	1.18008e-05	1.42697e-05	1.01813e-05	1.09741e-05	2.64911e-05	3.42756e-05	1.55886e-05	1.62262e-05	0.000675733	3.83074e-05	1.89561e-05	0.0566901	0.0280527	0.494843	-1.01496	0.0598973	0.00445826	59655	RNA-binding protein 39 OS=Mus musculus OX=10090 GN=Rbm39 PE=1 SV=2	Rbm39
HDAC1	42361.1	38550.8	33924.7	32703.4	2553.44	2962.89	108936	110769	84410.9	105164	11088.3	8368	13633.7	12620.7	59324.6	57120.2	9926.58	7844.3	0.000895582	0.000800268	0.000707243	0.000659011	3.76342e-05	4.4156e-05	9.90801e-05	9.94421e-05	0.000111523	0.00013631	7.21306e-06	5.5008e-06	1.41218e-05	1.31994e-05	5.34179e-05	5.23273e-05	7.68208e-06	5.88199e-06	0.000523982	7.65115e-05	2.44384e-05	0.146019	0.0466398	0.319408	-1.64653	0.060362	0.000263155	55610	Histone deacetylase 1 OS=Mus musculus OX=10090 GN=Hdac1 PE=1 SV=1	Hdac1
EIF3H	175223	159872	114909	121201	93536.6	77920.6	117282	106376	81268.7	81628.9	104248	106210	57290.1	48236.7	88780.5	92598.7	105706	102158	0.0037045	0.00331875	0.00239556	0.00244234	0.0013786	0.00116125	0.000106671	9.54983e-05	0.000107371	0.000105805	6.78143e-05	6.98186e-05	5.9341e-05	5.04487e-05	7.99411e-05	8.48287e-05	8.18051e-05	7.66022e-05	0.00240017	9.2163e-05	7.21611e-05	0.0383986	0.030065	0.782973	-0.352966	0.0612339	0.000229765	39978	Eukaryotic translation initiation factor 3 subunit H OS=Mus musculus OX=10090 GN=Eif3h PE=1 SV=1	Eif3h
PIWL1	6576.5	3444.44	3108.04	2839.96	2667.06	1213.24	7818.13	6646.45	7035.12	7627.08	1778.33	3067.28	1156.48	1527.3	5727.64	4996.41	1006.32	954.91	0.000139038	7.15026e-05	6.47947e-05	5.72283e-05	3.93089e-05	1.80809e-05	7.11077e-06	5.96679e-06	9.29473e-06	9.88597e-06	1.15682e-06	2.01631e-06	1.19788e-06	1.59734e-06	5.15737e-06	4.57716e-06	7.78785e-07	7.16032e-07	6.49922e-05	5.90523e-06	2.33743e-06	0.0908606	0.0359648	0.395823	-1.33707	0.0617521	0.0248451	99424	Piwi-like protein 1 OS=Mus musculus OX=10090 GN=Piwil1 PE=1 SV=1	Piwil1
SMC3	6984.16	5875.88	5737.74	5999.73	12142	10764.6	125070	104781	87403.4	99000.7	488998	548083	598081	607623	439325	314290	1.21363e+06	17324.2	0.000147656	0.000121976	0.000119617	0.000120901	0.000178956	0.000160425	0.000113754	9.40658e-05	0.000115476	0.000128322	0.000318098	0.000360289	0.000619491	0.000635486	0.000395584	0.000287918	0.000939218	1.29904e-05	0.000141589	0.000188334	0.000481781	1.33015	3.40268	2.55812	1.35508	0.0621876	0.000311015	141867	Structural maintenance of chromosomes protein 3 OS=Mus musculus OX=10090 GN=Smc3 PE=1 SV=2	Smc3
RTCB	15523.7	12027.2	14492.8	15666.9	2173.99	327.502	8482.26	11143.1	12250.1	14117.3	3611.31	3661.93	3539.68	5917.7	2154.66	6649.65	1562.25	1906.13	0.000328197	0.00024967	0.000302139	0.000315705	3.20417e-05	4.88076e-06	7.71481e-06	1.00036e-05	1.61847e-05	1.82985e-05	2.34919e-06	2.40721e-06	3.6664e-06	6.18907e-06	1.94013e-06	6.09168e-06	1.20901e-06	1.4293e-06	0.000205439	9.493e-06	3.42093e-06	0.0462084	0.0166518	0.360363	-1.47248	0.0629825	0.00866147	55727	tRNA-splicing ligase RtcB homolog OS=Mus musculus OX=10090 GN=Rtcb PE=1 SV=1	Rtcb
2007-09-01	54076.3	36260.4	30933.9	40809.2	1734.22	156.115	49002.5	49914.2	60369	58782.5	5133.98	8364.85	363.972	823.773	34850.3	34936.6	1046.86	1950.18	0.00114326	0.000752723	0.000644894	0.000822352	2.556e-05	2.32659e-06	4.45688e-05	4.481e-05	7.97589e-05	7.61919e-05	3.33971e-06	5.49873e-06	3.77001e-07	8.61549e-07	3.13805e-05	3.2005e-05	8.10154e-07	1.46233e-06	0.000565186	4.23614e-05	1.11494e-05	0.0749512	0.019727	0.263198	-1.92578	0.0633228	0.00286961	50860	Septin-7 OS=Mus musculus OX=10090 GN=Septin7 PE=1 SV=1	Septin7
U520	459405	447919	508038	481598	202849	218847	359454	322458	270539	269770	187779	183781	162809	161649	195296	224662	176454	172597	0.00971257	0.00929827	0.0105913	0.00970474	0.00298972	0.00326147	0.000326931	0.000289484	0.000357434	0.000349667	0.000122152	0.000120811	0.000168637	0.000169062	0.000175851	0.00020581	0.000136556	0.000129421	0.00759301	0.00026108	0.000164223	0.0343842	0.0216281	0.629014	-0.668836	0.064343	0.000375235	246045	U5 small nuclear ribonucleoprotein 200 kDa helicase OS=Mus musculus OX=10090 GN=Snrnp200 PE=1 SV=1	Snrnp200
DCAF1	19693	17639.5	1243.28	13140.8	475.567	183.315	16050	20768.2	9318.99	9046.4	224.354	273.58	332.181	318.782	8657.01	6642.67	433.461	1	0.000416343	0.000366175	2.59192e-05	0.000264802	7.00921e-06	2.73195e-06	1.45978e-05	1.86445e-05	1.23122e-05	1.17257e-05	1.45945e-07	1.79841e-07	3.44072e-07	3.33401e-07	7.79508e-06	6.08529e-06	3.35451e-07	7.49843e-10	0.000180497	9.60098e-06	2.48234e-06	0.053192	0.0137528	0.258551	-1.95148	0.0662886	0.000994401	170592	DDB1- and CUL4-associated factor 1 OS=Mus musculus OX=10090 GN=Dcaf1 PE=1 SV=4	Dcaf1
ROGDI	141308	148465	102213	112951	112310	104694	98623	100694	59176.8	64003.4	53089.5	44138.1	39623	35439.8	60813.6	72806.2	17292.2	19072.3	0.00298749	0.00308196	0.00213088	0.00227609	0.0016553	0.00156025	8.96998e-05	9.03972e-05	7.81838e-05	8.29592e-05	3.45353e-05	2.90147e-05	4.10414e-05	3.7065e-05	5.47587e-05	6.6697e-05	1.33823e-05	1.43012e-05	0.00228199	6.7465e-05	3.78743e-05	0.0295641	0.016597	0.561391	-0.832921	0.0669423	0.000469783	32308	Protein rogdi homolog OS=Mus musculus OX=10090 GN=Rogdi PE=1 SV=2	Rogdi
ARP2	62174.1	60479.3	43815	41008.7	5231.18	9973.16	37708.7	34106.4	38396.7	35907.2	4913.62	11538.7	14166.1	5879.93	20517.5	25032.9	764.982	36.2632	0.00131446	0.00125548	0.000913431	0.000826371	7.71005e-05	0.00014863	3.42969e-05	3.06187e-05	5.07294e-05	4.65417e-05	3.19637e-06	7.58507e-06	1.46733e-05	6.14957e-06	1.84747e-05	2.29324e-05	5.92012e-07	2.71917e-08	0.000755912	2.8828e-05	1.04748e-05	0.0381367	0.0138572	0.363356	-1.46054	0.0671514	0.000418177	45017	Actin-related protein 2 OS=Mus musculus OX=10090 GN=Actr2 PE=1 SV=1	Actr2
ROA0	19290.8	17318.8	15107.1	16786.3	1698	271.24	13954.5	14678.1	17066.9	11642.5	4884.93	2132.75	631.122	91.447	8434.41	11649.1	1820.86	3377.56	0.000407839	0.000359517	0.000314945	0.000338263	2.50262e-05	4.0423e-06	1.26919e-05	1.31772e-05	2.25487e-05	1.50906e-05	3.1777e-06	1.40199e-06	6.53715e-07	9.56405e-08	7.59464e-06	1.06716e-05	1.40915e-06	2.53264e-06	0.000241605	1.1348e-05	3.82623e-06	0.0469692	0.0158367	0.337172	-1.56844	0.0672121	0.00137356	30683	Heterogeneous nuclear ribonucleoprotein A0 OS=Mus musculus OX=10090 GN=Hnrnpa0 PE=1 SV=1	Hnrnpa0
E41L3	1.04263e+06	1.05767e+06	429081	462179	441576	426848	991224	1.00452e+06	556184	498027	1.24454e+06	1.25868e+06	1.70094e+06	1.60167e+06	894680	853360	1.28539e+06	1.37944e+06	0.0220428	0.021956	0.00894524	0.00931342	0.00650822	0.00636132	0.000901541	0.000901795	0.000734825	0.000645526	0.000809586	0.00082741	0.00176183	0.00167512	0.000805601	0.000781755	0.000994749	0.00103436	0.0125212	0.000803447	0.00117557	0.0641671	0.0938865	1.46316	0.549084	0.0673784	0.000173292	103731	Band 4,1-like protein 3 OS=Mus musculus OX=10090 GN=Epb41l3 PE=1 SV=1	Epb41l3
DHE3	44652.6	58781.1	31443.3	28495	16826	11742.6	22227.3	24356.7	14811.8	15136	51565.1	49994.6	37233.5	49557.5	23118.5	21828.4	110903	129569	0.000944027	0.00122023	0.000655512	0.000574206	0.000247993	0.000175001	2.02162e-05	2.1866e-05	1.95692e-05	1.96188e-05	3.35437e-05	3.28645e-05	3.85664e-05	5.18301e-05	2.08167e-05	1.99968e-05	8.58266e-05	9.71563e-05	0.000636161	2.46131e-05	5.23655e-05	0.03869	0.0823148	2.12755	1.08919	0.0693344	0.000710227	61640	Glutamate dehydrogenase 1, mitochondrial OS=Mus musculus OX=10090 GN=Glud1 PE=1 SV=1	Glud1
2002-08-01	39215.4	20086.1	25732.5	27297.6	33369.5	28936.3	26191.6	25949.4	13009.8	20598.2	23476.7	25473.1	14985.9	14713	16535.8	19287.8	23217.8	23097.7	0.000829077	0.000416963	0.000536457	0.000550077	0.000491821	0.000431238	2.38219e-05	2.32958e-05	1.71884e-05	2.66987e-05	1.52719e-05	1.67451e-05	1.55224e-05	1.53876e-05	1.48894e-05	1.76694e-05	1.7968e-05	1.73196e-05	0.000542606	2.05036e-05	1.64594e-05	0.0377873	0.030334	0.802756	-0.316966	0.0693848	0.00690244	98496	Protein argonaute-2 OS=Mus musculus OX=10090 GN=Ago2 PE=1 SV=3	2002-08-01
PRP8	435013	460722	582886	574312	221658	207639	364197	401088	289847	285255	194389	201334	136395	156175	275963	273660	155931	127664	0.00919688	0.00956404	0.0121517	0.011573	0.00326694	0.00309444	0.000331246	0.000360073	0.000382943	0.000369739	0.000126452	0.00013235	0.000141277	0.000163337	0.000248487	0.000250697	0.000120673	9.57283e-05	0.00814117	0.0002838	0.000170033	0.0348599	0.0208856	0.59913	-0.739059	0.0701133	0.000334973	274754	Pre-mRNA-processing-splicing factor 8 OS=Mus musculus OX=10090 GN=Prpf8 PE=1 SV=2	Prpf8
CCAR1	1.32809e+06	1.36672e+06	919711	899061	1.23568e+06	1.09956e+06	1.03292e+06	979412	725031	777356	1.04842e+06	1.07238e+06	634468	638316	865807	870314	945640	1.05434e+06	0.028078	0.0283714	0.0191736	0.0181171	0.0182123	0.0163867	0.000939461	0.000879258	0.000957904	0.00100758	0.00068201	0.000704945	0.00065718	0.000667587	0.000779603	0.000797286	0.000731821	0.000790592	0.0213899	0.00086186	0.000737345	0.0402929	0.0344717	0.855527	-0.225114	0.0702463	0.000179964	132663	Cell division cycle and apoptosis regulator protein 1 OS=Mus musculus OX=10090 GN=Ccar1 PE=1 SV=1	Ccar1
AT1A3	479799	503235	371359	355382	255674	174221	332585	350111	248431	243590	557317	601139	142725	140460	383112	412718	311202	338602	0.0101437	0.0104466	0.00774189	0.00716135	0.00376828	0.00259641	0.000302494	0.000314309	0.000328225	0.000315733	0.000362541	0.000395166	0.000147834	0.000146901	0.000344967	0.000378087	0.000240836	0.000253899	0.00697637	0.000336411	0.000252087	0.0482215	0.0361345	0.749343	-0.416302	0.0722529	0.000376165	113045	Sodium/potassium-transporting ATPase subunit alpha-3 OS=Mus musculus OX=10090 GN=Atp1a3 PE=1 SV=1	Atp1a3
H10	21301.2	24515.4	10712.9	14995	68296.1	67094.5	46963.5	47401.3	24356.5	41195.3	76411.4	65178.2	59272.7	72388.6	43880.1	52384.2	229307	242941	0.000450342	0.000508912	0.000223338	0.000302166	0.00100659	0.00099991	4.27143e-05	4.25541e-05	3.21796e-05	5.3396e-05	4.97065e-05	4.28457e-05	6.13945e-05	7.57081e-05	3.95112e-05	4.79886e-05	0.000177458	0.000182168	0.000581877	4.38994e-05	9.73714e-05	0.0754445	0.16734	2.21806	1.1493	0.0732486	0.10687	20848	Histone H1,0 OS=Mus musculus OX=10090 GN=H1f0 PE=2 SV=4	H1f0
RPN1	6022.44	4661.94	3802.82	3934.5	1	165.546	2781.79	2549.66	3434.61	3969.94	90.0569	1256.69	634.17	830.813	2088.07	1331.34	309.638	450.944	0.000127324	9.67763e-05	7.92792e-05	7.92846e-05	1.47386e-08	2.46713e-06	2.5301e-06	2.28893e-06	4.53778e-06	5.14571e-06	5.8583e-08	8.26099e-07	6.56871e-07	8.68911e-07	1.88017e-06	1.21963e-06	2.39626e-07	3.38137e-07	6.4191e-05	2.56453e-06	8.67225e-07	0.0399516	0.0135101	0.338161	-1.56422	0.0745041	0.00120357	68657	Dolichyl-diphosphooligosaccharide--protein glycosyltransferase subunit 1 OS=Mus musculus OX=10090 GN=Rpn1 PE=1 SV=1	Rpn1
PSA7	17522.3	16192.5	13527.6	16124.4	3112.33	3266.06	3719.37	2896.46	3200.1	1915.44	8278.65	10522.9	746.872	2259.64	2857.36	3877.43	4396.32	3606.24	0.00037045	0.000336138	0.000282016	0.000324925	4.58715e-05	4.86742e-05	3.38285e-06	2.60027e-06	4.22795e-06	2.48273e-06	5.38535e-06	6.91737e-06	7.73608e-07	2.36326e-06	2.57287e-06	3.55208e-06	3.40227e-06	2.70411e-06	0.000234679	4.16609e-06	2.56137e-06	0.0177523	0.0109143	0.614814	-0.701779	0.0771267	0.000488731	28009	Proteasome subunit alpha type-7 OS=Mus musculus OX=10090 GN=Psma7 PE=1 SV=1	Psma7
HNRPQ	15690.3	20600.3	19050	19566	283.744	108.219	14071	15259.7	11827.9	9330.76	4624.41	3895.78	483.221	410.777	11201.5	11850.8	1019.25	479.673	0.000331717	0.000427637	0.000397145	0.000394276	4.182e-06	1.61279e-06	1.27979e-05	1.36993e-05	1.5627e-05	1.20942e-05	3.00823e-06	2.56094e-06	5.00519e-07	4.29614e-07	1.00863e-05	1.08564e-05	7.8879e-07	3.59679e-07	0.000259428	9.96458e-06	3.83688e-06	0.0384097	0.0147897	0.385052	-1.37688	0.0788723	0.00147029	69818	Heterogeneous nuclear ribonucleoprotein Q OS=Mus musculus OX=10090 GN=Syncrip PE=1 SV=2	Syncrip
ATPK	22295.2	23002.2	30103.2	30263.2	708.36	42.429	16996.5	25015.1	25989.1	32002.7	249.696	550.07	1595.54	187.035	12550.3	14587.2	454.466	364.221	0.000471357	0.000477499	0.000627576	0.000609838	1.04403e-05	6.3232e-07	1.54587e-05	2.2457e-05	3.43365e-05	4.14809e-05	1.6243e-07	3.61595e-07	1.65266e-06	1.95612e-07	1.13007e-05	1.33632e-05	3.51706e-07	2.73108e-07	0.000366224	1.90429e-05	4.52283e-06	0.0519979	0.0123499	0.237508	-2.07395	0.07901	0.0025411	10394	ATP synthase subunit f, mitochondrial OS=Mus musculus OX=10090 GN=Atp5mf PE=1 SV=3	Atp5mf
PFKAL	127283	135787	118476	117530	39404.5	37779.4	99761.4	87518.9	36964.6	39482.4	27736.5	26401.3	20995.4	19042.6	40194.1	40856.7	25675.8	25817.5	0.00269096	0.00281878	0.00246993	0.00236836	0.000580768	0.000563027	9.07352e-05	7.85692e-05	4.88373e-05	5.11758e-05	1.80429e-05	1.73552e-05	2.1747e-05	1.99159e-05	3.61922e-05	3.74284e-05	1.98703e-05	1.9359e-05	0.0019153	5.07859e-05	2.57521e-05	0.0265159	0.0134455	0.507072	-0.979737	0.0794384	0.000229765	86104	ATP-dependent 6-phosphofructokinase, liver type OS=Mus musculus OX=10090 GN=Pfkl PE=1 SV=4	Pfkl
IF2A	169572	169713	97088.1	98373.6	69033.2	59791.6	177682	184092	75841.1	84751.6	93664.9	100816	59031.1	57449.6	104758	106107	74838.2	81399.1	0.00358502	0.00352303	0.00202404	0.00198234	0.00101746	0.000891075	0.000161605	0.000165267	0.000100201	0.000109852	6.093e-05	6.62729e-05	6.11443e-05	6.00841e-05	9.4328e-05	9.72038e-05	5.79165e-05	6.10365e-05	0.00217049	0.000110688	7.19522e-05	0.0509967	0.0331502	0.650045	-0.621389	0.0798011	0.000170264	36371	Eukaryotic translation initiation factor 2 subunit 1 OS=Mus musculus OX=10090 GN=Eif2s1 PE=1 SV=3	Eif2s1
HUWE1	1560.72	1106.94	1403.86	1055.28	33.5733	30.2186	412.458	692.903	1	1	137.002	112.188	1078.11	663.678	1546.22	725.343	77.1808	91.9872	3.29961e-05	2.29787e-05	2.9267e-05	2.12652e-05	4.94825e-07	4.50348e-07	3.75139e-07	6.22047e-07	1.32119e-09	1.29617e-09	8.91215e-08	7.37482e-08	1.1167e-06	6.94112e-07	1.39227e-06	6.6448e-07	5.97294e-08	6.89759e-08	1.79087e-05	1.93779e-07	6.66045e-07	0.0108204	0.0371911	3.43714	1.78121	0.0805914	0.00854678	486267	E3 ubiquitin-protein ligase HUWE1 OS=Mus musculus OX=10090 GN=Huwe1 PE=1 SV=5	Huwe1
MRM2	2386.38	3216.75	363.155	203.032	161.562	77.9535	479133	417108	264496	256299	60633.7	68335.6	11604	7995.84	261921	299268	12819.1	13522.4	5.0452e-05	6.6776e-05	7.57086e-06	4.09133e-06	2.3812e-06	1.16174e-06	0.000435782	0.000374454	0.00034945	0.000332207	3.94429e-05	4.49212e-05	1.20194e-05	8.3625e-06	0.000235843	0.000274157	9.92053e-06	1.01397e-05	2.20722e-05	0.00026271	9.17403e-05	11.9023	4.15638	0.349208	-1.51784	0.0809566	0.000229765	27470	rRNA methyltransferase 2, mitochondrial OS=Mus musculus OX=10090 GN=Mrm2 PE=1 SV=1	Mrm2
LMNB1	390686	391490	245635	234993	407705	341755	333496	327660	309933	320786	317440	298301	140552	137121	311065	317692	266098	290178	0.00825973	0.00812687	0.00512086	0.00473538	0.00600902	0.00509318	0.000303322	0.000294153	0.000409481	0.000415793	0.000206498	0.000196092	0.000145583	0.000143409	0.000280094	0.000291034	0.000205931	0.000217588	0.00622417	0.000304223	0.00021394	0.0488777	0.0343724	0.703234	-0.507924	0.0809675	0.000167435	66973	Lamin-B1 OS=Mus musculus OX=10090 GN=Lmnb1 PE=1 SV=3	Lmnb1
SNR40	13794.6	16335.9	17146.7	16847.8	NA	NA	7822.95	5392.48	4903.09	4680.21	NA	NA	1	1	6791.33	5014.56	NA	NA	0.00029164	0.000339114	0.000357465	0.000339501	NA	NA	7.11514e-06	4.84105e-06	6.47791e-06	6.06634e-06	NA	NA	1.0358e-09	1.04586e-09	6.11515e-06	4.59379e-06	NA	NA	0.00033193	6.12511e-06	2.67775e-06	0.018453	0.00806722	0.437176	-1.19371	0.0813274	0.00143078	39707	U5 small nuclear ribonucleoprotein 40 kDa protein OS=Mus musculus OX=10090 GN=Snrnp40 PE=1 SV=1	Snrnp40
ANXA8	375.175	8590.3	25163.3	15561.8	1048.39	5695.89	14210	8491.34	7321.44	8402.43	1852.26	4016.59	1	1	5886.56	6690.99	8320.78	1	7.93179e-06	0.000178325	0.000524592	0.000313589	1.54518e-05	8.48859e-05	1.29243e-05	7.62302e-06	9.67302e-06	1.0891e-05	1.20492e-06	2.64035e-06	1.0358e-09	1.04586e-09	5.30047e-06	6.12955e-06	6.43937e-06	7.49843e-10	0.000187462	7.49275e-06	2.9787e-06	0.0399694	0.0158896	0.397545	-1.33081	0.0813809	0.0826502	36929	Annexin A8 OS=Mus musculus OX=10090 GN=Anxa8 PE=1 SV=2	Anxa8
SRSF3	43501.1	48815.5	48539.6	58670.1	27138.8	27614.3	76009.1	62182.1	63767.2	63325.5	40042.1	33358.4	12733.4	15145.3	54795.9	60855	33815.9	34762.4	0.000919683	0.00101335	0.00101193	0.00118227	0.000399989	0.000411537	6.91319e-05	5.58234e-05	8.42486e-05	8.20804e-05	2.60478e-05	2.19286e-05	1.31892e-05	1.58398e-05	4.93402e-05	5.57487e-05	2.61698e-05	2.60663e-05	0.000823126	5.65435e-05	3.1059e-05	0.0686936	0.037733	0.549294	-0.86435	0.0829317	0.00644183	19546	Serine/arginine-rich splicing factor 3 OS=Mus musculus OX=10090 GN=Srsf3 PE=1 SV=1	Srsf3
EIF3D	44962	54683.1	86543.9	82997.9	2126.88	120.215	67592.1	52040.7	45999.9	42366.5	6817.75	8944.12	1591.56	1756.35	31922.8	49114.2	1020.84	1522.44	0.000950569	0.00113516	0.00180422	0.0016725	3.13473e-05	1.79157e-06	6.14765e-05	4.6719e-05	6.07746e-05	5.49141e-05	4.43502e-06	5.87952e-06	1.64853e-06	1.83689e-06	2.87444e-05	4.49931e-05	7.90014e-07	1.14159e-06	0.000932597	3.90331e-05	1.31924e-05	0.0418542	0.0141459	0.33798	-1.56499	0.0829318	0.00833404	64576	Eukaryotic translation initiation factor 3 subunit D OS=Mus musculus OX=10090 GN=Eif3d PE=1 SV=2	Eif3d
KPRA	111114	117838	80797.6	78316.2	15971.7	10286.5	100005	91800.7	59908.4	66263.8	12994.1	11197.1	6451.77	4891.38	56407.6	61752.8	9487.84	10308.1	0.00234913	0.00244617	0.00168442	0.00157816	0.000235401	0.0001533	9.09568e-05	8.24132e-05	7.91504e-05	8.5889e-05	8.45279e-06	7.36055e-06	6.68273e-06	5.11568e-06	5.07914e-05	5.65712e-05	7.34254e-06	7.72945e-06	0.00140776	5.90371e-05	2.23722e-05	0.0419368	0.015892	0.378951	-1.39992	0.0830976	0.000346052	39692	Phosphoribosyl pyrophosphate synthase-associated protein 1 OS=Mus musculus OX=10090 GN=Prpsap1 PE=1 SV=1	Prpsap1
RPB3	14978.5	16292.8	8825.16	8570.21	4927.32	11155	10091	8524.37	11531.9	15313.1	11371.3	16622	8678.48	7188.75	11882.4	8782.52	5018.3	6785.42	0.000316669	0.000338219	0.000183982	0.000172699	7.26221e-05	0.000166243	9.17794e-06	7.65267e-06	1.52358e-05	1.98484e-05	7.39715e-06	1.09267e-05	8.98915e-06	7.51841e-06	1.06993e-05	8.04558e-06	3.88361e-06	5.088e-06	0.000208406	1.17064e-05	7.37068e-06	0.0561713	0.0353669	0.629626	-0.667432	0.0832127	0.00120357	31766	DNA-directed RNA polymerase II subunit RPB3 OS=Mus musculus OX=10090 GN=Polr2c PE=1 SV=2	Polr2c
COX7R	2834.38	2821.54	3627.26	4590.42	15336.6	1669.12	873.46	2340	1987.69	1940.51	3543.75	4249.8	3738.24	3325.02	2167.58	1796.06	5842.79	5924.81	5.99234e-05	5.85718e-05	7.56191e-05	9.25021e-05	0.00022604	2.4875e-05	7.94431e-07	2.10071e-06	2.62611e-06	2.51523e-06	2.30525e-06	2.79366e-06	3.87206e-06	3.4775e-06	1.95177e-06	1.64536e-06	4.52168e-06	4.44268e-06	8.95886e-05	2.18923e-06	3.31851e-06	0.0244365	0.0370416	1.51583	0.600109	0.0833171	0.0119323	12448	Cytochrome c oxidase subunit 7A-related protein, mitochondrial OS=Mus musculus OX=10090 GN=Cox7a2l PE=1 SV=1	Cox7a2l
CH60	4341.39	4339.05	936.322	1423.88	2182.51	2212.09	1345.71	384.03	395.042	48.4247	5060.49	4236.02	503.414	1	1092.21	1	124.383	1	9.1784e-05	9.00736e-05	1.95199e-05	2.86927e-05	3.21672e-05	3.29668e-05	1.22395e-06	3.4476e-07	5.21926e-07	6.27665e-08	3.2919e-06	2.7846e-06	5.21436e-07	1.04586e-09	9.83468e-07	9.1609e-10	9.62587e-08	7.49843e-10	4.92007e-05	1.37165e-06	2.67312e-07	0.0278787	0.0054331	0.194884	-2.35931	0.0850165	0.0375163	61088	60 kDa heat shock protein, mitochondrial OS=Mus musculus OX=10090 GN=Hspd1 PE=1 SV=1	Hspd1
CFA43	59.3121	1	1	1	1	240.019	27355.5	36906	35625.6	31455.4	10057.1	13147.2	250.586	584.324	40031.3	20526.6	184.993	539.259	1.25395e-06	2.07588e-08	2.08475e-08	2.01511e-08	1.47386e-08	3.57701e-06	2.48804e-05	3.3132e-05	4.70682e-05	4.07714e-05	6.54222e-06	8.64245e-06	2.59556e-07	6.11119e-07	3.60456e-05	1.88042e-05	1.43165e-07	4.04359e-07	8.1791e-07	2.68395e-05	9.37801e-06	32.8147	11.4658	0.349411	-1.517	0.0856508	0.0078493	194956	Cilia- and flagella-associated protein 43 OS=Mus musculus OX=10090 GN=Cfap43 PE=1 SV=1	Cfap43
AP2B1	354473	327076	189907	184661	508064	621412	268617	274374	212776	229032	112187	109592	100603	79531.4	171632	199980	109013	114368	0.00749413	0.00678971	0.00395907	0.00372113	0.00748817	0.00926091	0.000244313	0.000246317	0.000281117	0.000296864	7.29789e-05	7.20413e-05	0.000104205	8.31785e-05	0.000154544	0.0001832	8.4364e-05	8.57579e-05	0.00645219	0.000202272	0.000115875	0.0313493	0.017959	0.572866	-0.803729	0.0858566	0.000422743	105428	AP-2 complex subunit beta OS=Mus musculus OX=10090 GN=Ap2b1 PE=1 SV=1	Ap2b1
CO2	135938	136589	80.8227	208.57	1149.35	324.625	6686.97	13098.6	33561.5	32137.5	3566.85	1314.98	2207.37	1694.32	2161.1	6757.86	1600.99	969.727	0.00287394	0.00283542	1.68495e-06	4.20292e-06	1.69398e-05	4.83789e-06	6.08195e-06	1.17592e-05	4.43412e-05	4.16555e-05	2.32028e-06	8.64418e-07	2.28639e-06	1.77201e-06	1.94593e-06	6.19081e-06	1.23899e-06	7.27143e-07	0.00095617	1.78371e-05	2.36021e-06	0.0186547	0.0024684	0.13232	-2.91789	0.0867785	0.0018529	85942	Complement C2 OS=Mus musculus OX=10090 GN=C2 PE=1 SV=2	C2
WDR47	316.845	167.53	81.0094	1	1707.05	313.693	5851.1	9823.96	6713.59	4792.9	2336.75	895.152	3653.88	3699.95	2158.41	3529.09	63.5075	276.647	6.69862e-06	3.47772e-06	1.68884e-06	2.01511e-08	2.51595e-05	4.67498e-06	5.3217e-06	8.81937e-06	8.86993e-06	6.21241e-06	1.52008e-06	5.88439e-07	3.78468e-06	3.86962e-06	1.94351e-06	3.23297e-06	4.91478e-08	2.07442e-07	6.95331e-06	5.22199e-06	2.18123e-06	0.751008	0.313697	0.417701	-1.25946	0.0876836	0.00243173	103844	WD repeat-containing protein 47 OS=Mus musculus OX=10090 GN=Wdr47 PE=1 SV=2	Wdr47
PSMD8	4721.18	12776.5	9264.61	7032.19	5413.44	3079.22	6619.76	12529.2	8476.37	5560.66	662.183	2667.34	2867.98	3201.86	4320.27	4884.23	21.3602	266.009	9.98134e-05	0.000265226	0.000193144	0.000141706	7.97867e-05	4.58896e-05	6.02082e-06	1.1248e-05	1.11989e-05	7.20754e-06	4.30758e-07	1.75341e-06	2.97065e-06	3.34868e-06	3.89013e-06	4.47439e-06	1.65304e-08	1.99465e-07	0.000137594	6.3099e-06	2.48331e-06	0.0458587	0.018048	0.393558	-1.34535	0.0877906	0.023046	40190	26S proteasome non-ATPase regulatory subunit 8 OS=Mus musculus OX=10090 GN=Psmd8 PE=1 SV=2	Psmd8
PSMD3	97902.8	167404	92322.3	98139.1	35405.9	40774.6	149326	137924	94935.3	97316.5	18691.1	20478.4	28104.4	20712.5	85243	84547.5	12138.8	13686.7	0.00206982	0.00347511	0.00192468	0.00197761	0.000521834	0.000607665	0.000135815	0.00012382	0.000125428	0.000126139	1.21588e-05	1.34617e-05	2.91105e-05	2.16623e-05	7.67558e-05	7.74532e-05	9.39412e-06	1.02629e-05	0.00176279	8.94702e-05	3.74398e-05	0.050755	0.021239	0.418461	-1.25684	0.0879047	0.00577285	60794	26S proteasome non-ATPase regulatory subunit 3 OS=Mus musculus OX=10090 GN=Psmd3 PE=1 SV=3	Psmd3
ATPB	855506	878032	1.19838e+06	1.21131e+06	745245	649566	761376	789004	1.19269e+06	1.24377e+06	704997	747496	470308	427429	614406	671021	658009	618001	0.0180868	0.0182269	0.0249832	0.0244093	0.0109839	0.0096805	0.000692489	0.000708321	0.00157577	0.00161214	0.000458608	0.000491376	0.000487143	0.000447029	0.000553233	0.000614716	0.000509226	0.000463404	0.0177284	0.000923117	0.000512459	0.0520699	0.028906	0.555139	-0.849079	0.0885795	0.000391551	56265	ATP synthase subunit beta, mitochondrial OS=Mus musculus OX=10090 GN=Atp5f1b PE=1 SV=2	Atp5f1b
GLNA	140350	198569	305196	315894	72715.5	52006.2	132865	135588	155314	160368	65942.5	66261.8	36392.5	35528.8	123945	112545	50650.6	54643.7	0.00296723	0.00412206	0.00636256	0.00636562	0.00107173	0.000775049	0.000120844	0.000121722	0.0002052	0.000207864	4.28963e-05	4.3558e-05	3.76953e-05	3.71581e-05	0.000111604	0.000103101	3.9198e-05	4.09742e-05	0.00361071	0.000123681	6.16218e-05	0.0342539	0.0170664	0.498233	-1.00511	0.0908735	0.00235325	42834	Glutamine synthetase OS=Mus musculus OX=10090 GN=Glul PE=1 SV=6	Glul
RSMB	61282	80819	73745.9	75490	9415.8	9523.95	38871	45024.5	36411	35466	7703.76	8379.97	7310.52	7244.52	27451.9	31370.3	6047.38	5078.71	0.0012956	0.00167771	0.00153742	0.00152121	0.000138776	0.000141936	3.53541e-05	4.04203e-05	4.81058e-05	4.59699e-05	5.01138e-06	5.50867e-06	7.57222e-06	7.57673e-06	2.47187e-05	2.87381e-05	4.68e-06	3.80824e-06	0.00105211	3.00617e-05	1.2849e-05	0.0285728	0.0122126	0.427421	-1.22627	0.0910098	0.00105318	23811	Small nuclear ribonucleoprotein-associated protein B OS=Mus musculus OX=10090 GN=Snrpb PE=1 SV=1	Snrpb
TNPO1	782.655	451.357	7379.12	3723.79	1	27.1584	31651.4	26896.4	82351.5	115294	20.2632	221.414	8355.24	412.994	9167.19	8613.32	158.205	308.134	1.65466e-05	9.36963e-06	0.000153836	7.50386e-05	1.47386e-08	4.04742e-07	2.87876e-05	2.4146e-05	0.000108802	0.000149441	1.31815e-08	1.45549e-07	8.65434e-06	4.31932e-07	8.25447e-06	7.89058e-06	1.22433e-07	2.31052e-07	4.25351e-05	5.18891e-05	4.26413e-06	1.21991	0.10025	0.0821778	-3.60511	0.0914767	0.000585144	103773	Transportin-1 OS=Mus musculus OX=10090 GN=Tnpo1 PE=1 SV=2	Tnpo1
FBRL	1	529.369	10.5569	1	521.822	0.00591071	1	0.0197816	1.82656	1	2.32591	0	74.6326	2432.05	258.484	3.11213	13842	16220.1	2.11416e-08	1.09891e-05	2.20085e-07	2.01511e-08	7.69094e-06	8.80874e-11	9.09522e-10	1.77587e-11	2.41323e-09	1.29617e-09	1.51303e-09	0	7.73043e-08	2.54358e-06	2.32749e-07	2.851e-09	1.07122e-05	1.21625e-05	3.15691e-06	1.02495e-09	4.28853e-06	0.000324669	1.35846	4184.13	12.0307	0.0920301	0.0629959	34400	rRNA 2'-O-methyltransferase fibrillarin OS=Mus musculus OX=10090 GN=Fbl PE=1 SV=2	Fbl
TRAIP	3818.82	4710.38	2862.02	3563.83	2509	1499.55	15209.2	19966.6	2664.5	3122.03	3497.45	3191.45	1597.19	1739.57	3363.41	3194.24	1704.8	2557.24	8.0736e-05	9.77818e-05	5.96659e-05	7.18153e-05	3.69792e-05	2.23478e-05	1.38331e-05	1.79248e-05	3.52032e-06	4.04667e-06	2.27513e-06	2.09794e-06	1.65436e-06	1.81934e-06	3.02853e-06	2.92622e-06	1.31933e-06	1.91753e-06	6.15543e-05	7.283e-06	2.11089e-06	0.118318	0.034293	0.289837	-1.78668	0.0944875	0.000966997	53914	E3 ubiquitin-protein ligase TRAIP OS=Mus musculus OX=10090 GN=Traip PE=1 SV=2	Traip
VDAC1	136700	133889	134494	144563	91392.9	70811	100907	87608.9	171849	146583	66863.3	74402.8	32472	28373.4	97981.5	99826.7	38106.9	45854.3	0.00289006	0.00277937	0.00280385	0.0029131	0.00134701	0.0010553	9.17771e-05	7.86501e-05	0.000227045	0.000189997	4.34953e-05	4.89095e-05	3.36344e-05	2.96746e-05	8.82261e-05	9.14503e-05	2.94905e-05	3.43835e-05	0.00229812	0.000113312	5.11432e-05	0.0493066	0.0222544	0.451348	-1.14769	0.0946398	0.000311015	32502	Voltage-dependent anion-selective channel protein 1 OS=Mus musculus OX=10090 GN=Vdac1 PE=1 SV=3	Vdac1
ARBK1	9327.9	7722.84	5327.88	3117.72	7867.87	7855.52	546078	569163	286351	309964	101012	116384	25875.2	23382.2	395541	344976	23641.2	27437	0.000197207	0.000160317	0.000111073	6.28256e-05	0.000115962	0.000117071	0.00049667	0.00051096	0.000378324	0.000401765	6.57092e-05	7.65065e-05	2.68015e-05	2.44544e-05	0.000356159	0.000316029	1.82957e-05	2.05734e-05	0.000127409	0.000321656	0.000127052	2.52459	0.997198	0.394994	-1.3401	0.0947711	0.000142235	80386	Beta-adrenergic receptor kinase 1 OS=Mus musculus OX=10090 GN=Grk2 PE=1 SV=2	Grk2
PRS6B	189630	188697	135310	159919	28262.1	38266.4	193863	174103	110015	95137.3	35412.3	34533.5	32230	34881.1	105580	96853.4	34743.6	37851.8	0.00400908	0.00391712	0.00282086	0.00322255	0.000416544	0.000570285	0.000176322	0.000156299	0.000145351	0.000123314	2.30361e-05	2.2701e-05	3.33838e-05	3.64806e-05	9.50676e-05	8.87265e-05	2.68877e-05	2.83829e-05	0.00249274	0.000107837	5.14882e-05	0.0432606	0.0206553	0.477462	-1.06654	0.09543	0.000229765	47493	26S proteasome regulatory subunit 6B OS=Mus musculus OX=10090 GN=Psmc4 PE=1 SV=2	Psmc4
NXNL1	572.354	227.026	1587.38	501.607	84.5674	730.199	7322.1	8485.66	1866.75	2612.66	76.748	272.782	163.123	25.5037	2451.68	2777.05	34.5495	51.697	1.21005e-05	4.71279e-06	3.30928e-05	1.01079e-05	1.24641e-06	1.08822e-05	6.65961e-06	7.61792e-06	2.46634e-06	3.38645e-06	4.99254e-08	1.79317e-07	1.68962e-07	2.66732e-08	2.20758e-06	2.54403e-06	2.67375e-08	3.87646e-08	1.20238e-05	3.39326e-06	8.35457e-07	0.282213	0.0694838	0.246211	-2.02203	0.0958475	0.00320465	25068	Nucleoredoxin-like protein 1 OS=Mus musculus OX=10090 GN=Nxnl1 PE=1 SV=1	Nxnl1
PRP19	144807	144095	157981	155506	77158.6	151848	87281	81094.5	103753	87554.3	71602.8	66368.1	39221.5	36717.4	77342.5	75217	60296.9	69019.1	0.00306145	0.00299125	0.00329351	0.00313362	0.00113721	0.002263	7.9384e-05	7.28018e-05	0.000137077	0.000113485	4.65784e-05	4.36279e-05	4.06256e-05	3.84011e-05	6.96419e-05	6.89056e-05	4.66631e-05	5.17534e-05	0.00264667	8.2159e-05	5.26651e-05	0.0310424	0.0198986	0.641015	-0.641571	0.0969484	0.000135547	55661	Pre-mRNA-processing factor 19 OS=Mus musculus OX=10090 GN=Prpf19 PE=1 SV=1	Prpf19
CAPZB	267139	255023	197206	194558	215573	228151	136324	143059	132454	131164	45286.4	45663.2	41748.2	25504.3	110118	117494	18812.1	26776	0.00564775	0.00529397	0.00411125	0.00392055	0.00317726	0.00340014	0.00012399	0.00012843	0.000174996	0.00017001	2.94593e-05	3.00172e-05	4.32427e-05	2.66739e-05	9.91539e-05	0.000107636	1.45585e-05	2.00778e-05	0.00425849	0.000109484	5.18904e-05	0.0257096	0.0121852	0.473955	-1.07718	0.0971125	0.000179964	31611	F-actin-capping protein subunit beta OS=Mus musculus OX=10090 GN=Capzb PE=1 SV=3	Capzb
KC1A	18522.7	12958.3	5327.9	5164.99	84.8078	149.118	6034.55	13854.4	10231.3	7802.67	9930.66	9571.55	1776.08	2098.5	13604.9	8924.04	1253.19	4911.18	0.0003916	0.000268999	0.000111073	0.00010408	1.24995e-06	2.2223e-06	5.48856e-06	1.24376e-05	1.35175e-05	1.01136e-05	6.46e-06	6.29197e-06	1.83966e-06	2.19474e-06	1.22503e-05	8.17523e-06	9.69834e-07	3.68262e-06	0.000146537	9.05154e-06	4.85206e-06	0.0617695	0.0331114	0.536048	-0.899566	0.0971153	0.0134458	39118	Casein kinase I isoform alpha OS=Mus musculus OX=10090 GN=Csnk1a1 PE=1 SV=2	Csnk1a1
HNRH1	122166	123852	103977	128107	114954	27842	79779.8	81405.5	68443.9	72912.6	101877	90640.1	27043.3	32437.9	84637.6	91048.5	84991.1	68104.6	0.00258278	0.00257103	0.00216766	0.0025815	0.00169426	0.00041493	7.25615e-05	7.3081e-05	9.04274e-05	9.45069e-05	6.62721e-05	5.95834e-05	2.80114e-05	3.39254e-05	7.62107e-05	8.34087e-05	6.57737e-05	5.10677e-05	0.00200203	7.60721e-05	5.63996e-05	0.0379975	0.0281712	0.741397	-0.431681	0.0979097	0.00025171	49454	Heterogeneous nuclear ribonucleoprotein H OS=Mus musculus OX=10090 GN=Hnrnph1 PE=1 SV=3	Hnrnph1
PRPS1	528727	560286	352492	357935	318033	315951	506316	531678	279336	295339	384031	369343	130597	138738	435475	450360	253212	251475	0.0111781	0.0116309	0.00734856	0.00721279	0.00468738	0.00470862	0.000460506	0.000477309	0.000369056	0.000382809	0.000249816	0.000242792	0.000135272	0.000145101	0.000392117	0.00041257	0.000195958	0.000188567	0.00779439	0.000363715	0.000244931	0.0466636	0.031424	0.673415	-0.570433	0.0985525	0.000395465	35325	Ribose-phosphate pyrophosphokinase 1 OS=Mus musculus OX=10090 GN=Prps1 PE=1 SV=4	Prps1
MPP5	11717.6	8265.85	21549	20221.3	2005.82	1262.22	6675.27	6584.5	8695.14	11135.6	2845.35	3872.89	3288.33	2878.75	5417	6414.29	581.27	496.455	0.000247729	0.000171589	0.000449243	0.000407482	2.95631e-05	1.88109e-05	6.07131e-06	5.91117e-06	1.14879e-05	1.44336e-05	1.85093e-06	2.54589e-06	3.40604e-06	3.01076e-06	4.87766e-06	5.87607e-06	4.49839e-07	3.72263e-07	0.000220736	7.05014e-06	2.99877e-06	0.0319392	0.0135853	0.425349	-1.23328	0.0992706	0.00146516	77467	MAGUK p55 subfamily member 5 OS=Mus musculus OX=10090 GN=Mpp5 PE=1 SV=1	Mpp5
ENOA	214381	236242	472193	516277	621235	583290	199115	230909	217119	225605	588599	611732	108613	97528.9	122762	134337	413722	456740	0.00453235	0.0049041	0.00984403	0.0104036	0.00915616	0.00869278	0.0001811	0.000207296	0.000286856	0.000292422	0.00038289	0.000402129	0.000112501	0.000102001	0.000110539	0.000123065	0.000320175	0.000342483	0.00792216	0.000292115	0.000185127	0.0368732	0.0233683	0.633747	-0.65802	0.099936	0.000691228	47453	Alpha-enolase OS=Mus musculus OX=10090 GN=Eno1 PE=1 SV=3	Eno1
DCTN3	38609.9	37706.9	28435.5	26451	145.799	63.5378	11552.8	16819.9	9728.61	12234	376.301	426.315	666.346	1336.32	9849.74	8356.59	502.937	14.5069	0.000816275	0.000782751	0.000592809	0.000533018	2.14887e-06	9.46905e-07	1.05075e-05	1.50999e-05	1.28533e-05	1.58573e-05	2.44788e-07	2.80243e-07	6.902e-07	1.3976e-06	8.86906e-06	7.65539e-06	3.89218e-07	1.08779e-08	0.000454658	9.14052e-06	3.16872e-06	0.0201042	0.00696946	0.346668	-1.52837	0.103554	0.000666598	21079	Dynactin subunit 3 OS=Mus musculus OX=10090 GN=Dctn3 PE=1 SV=2	Dctn3
PSDE	21221.9	22315.3	21219.9	20682.8	4613.32	2283.82	17954.6	12936.3	12096.6	12122.6	400.167	1001.11	311.761	313.61	10610.3	10529.7	527.794	1274.19	0.000448664	0.000463239	0.00044238	0.000416782	6.7994e-05	3.40359e-05	1.63301e-05	1.16135e-05	1.59818e-05	1.57129e-05	2.60313e-07	6.58092e-07	3.22922e-07	3.27991e-07	9.55393e-06	9.6462e-06	4.08454e-07	9.55445e-07	0.000312182	1.00928e-05	3.53582e-06	0.0323298	0.0113261	0.350332	-1.51321	0.104188	0.000934941	34726	26S proteasome non-ATPase regulatory subunit 14 OS=Mus musculus OX=10090 GN=Psmd14 PE=1 SV=2	Psmd14
DDB1	107242	101318	80820.5	70548.5	60929.7	44107.2	71148.7	57650	41328.5	37350.1	23829.4	23759.1	18626.9	17420.9	41103.4	43479.3	20214.7	22789.3	0.00226727	0.00210323	0.0016849	0.00142163	0.000898021	0.000657331	6.47113e-05	5.17547e-05	5.46028e-05	4.8412e-05	1.55013e-05	1.56183e-05	1.92937e-05	1.82197e-05	3.7011e-05	3.9831e-05	1.5644e-05	1.70884e-05	0.0015054	4.17667e-05	2.45146e-05	0.0277446	0.0162845	0.586941	-0.768712	0.104456	0.000376165	128027	DNA damage-binding protein 1 OS=Mus musculus OX=10090 GN=Ddb1 PE=1 SV=2	Ddb1
AP2M1	276316	277129	124057	123443	133157	122963	245858	251624	202495	202087	218738	208953	142698	147574	208205	199030	206798	225392	0.00584177	0.00575287	0.00258626	0.00248751	0.00196256	0.00183252	0.000223614	0.000225893	0.000267534	0.000261939	0.000142291	0.000137358	0.000147806	0.000154342	0.000187475	0.000182329	0.000160039	0.000169008	0.00341058	0.000209771	0.000166833	0.0615061	0.0489163	0.795309	-0.330412	0.106168	0.000142235	49965	AP-2 complex subunit mu OS=Mus musculus OX=10090 GN=Ap2m1 PE=1 SV=1	Ap2m1
VATB2	48037.6	55222.5	49177.6	56518.1	77518	62684.3	51669	63084.1	115270	107027	58653.4	62375.4	25934.4	29377.2	47723.9	60296.5	64179.2	49502.1	0.00101559	0.00114635	0.00102523	0.0011389	0.00114251	0.000934184	4.69941e-05	5.66331e-05	0.000152294	0.000138725	3.81547e-05	4.10032e-05	2.68628e-05	3.07243e-05	4.29723e-05	5.52371e-05	4.96676e-05	3.71188e-05	0.00106713	7.89673e-05	4.04305e-05	0.0739998	0.0378872	0.51199	-0.965812	0.106667	0.00577656	56857	V-type proton ATPase subunit B, brain isoform OS=Mus musculus OX=10090 GN=Atp6v1b2 PE=1 SV=1	Atp6v1b2
PP1A	217985	220444	233773	220529	647360	1.31849e+06	198272	169655	70307.2	72905.2	78336.6	82427.7	14157.5	11501.4	128255	130855	30864.6	27482.3	0.00460855	0.00457615	0.00487357	0.0044439	0.0095412	0.0196495	0.000180333	0.000152306	9.28891e-05	9.44973e-05	5.09588e-05	5.41848e-05	1.46643e-05	1.20288e-05	0.000115485	0.000119875	2.38858e-05	2.06074e-05	0.00794882	0.000104195	5.10911e-05	0.0131082	0.00642751	0.490342	-1.02814	0.107522	0.000349346	38257	Serine/threonine-protein phosphatase PP1-alpha catalytic subunit OS=Mus musculus OX=10090 GN=Ppp1ca PE=1 SV=1	Ppp1ca
CY1	161751	151595	132044	181114	518757	467383	116734	132208	71889.2	59331.7	68507	65953.8	30740.5	31017.2	102023	79144.1	51175.8	58653.9	0.00341969	0.00314694	0.00275277	0.00364966	0.00764578	0.00696542	0.000106172	0.000118689	9.49793e-05	7.69039e-05	4.45645e-05	4.33555e-05	3.1841e-05	3.24396e-05	9.18649e-05	7.25032e-05	3.96044e-05	4.39812e-05	0.00459671	8.07773e-05	5.2039e-05	0.0175729	0.0113209	0.644228	-0.634356	0.109456	0.000813916	35533	Cytochrome c1, heme protein, mitochondrial OS=Mus musculus OX=10090 GN=Cyc1 PE=1 SV=1	Cyc1
AP3B2	1.66481e+06	1.73781e+06	1.2283e+06	1.23333e+06	1.67808e+06	1.5433e+06	1.24423e+06	1.22853e+06	727675	767232	1.13296e+06	1.17736e+06	872098	1.00006e+06	1.50639e+06	1.47391e+06	1.40538e+06	1.36353e+06	0.0351968	0.0360749	0.0256069	0.0248529	0.0247326	0.0229998	0.00113166	0.0011029	0.000961398	0.000994462	0.000737004	0.00077395	0.000903317	0.00104592	0.0013564	0.00135024	0.00108761	0.00102243	0.028244	0.000950229	0.00112765	0.0336436	0.0399255	1.18672	0.246977	0.109678	0.000211317	119745	AP-3 complex subunit beta-2 OS=Mus musculus OX=10090 GN=Ap3b2 PE=1 SV=2	Ap3b2
HS12A	67060.9	77919.2	61021.5	69814.5	186811	189426	42360.9	59048.9	16031	23851.7	36628.1	33054.4	17576.8	12060.4	31848.1	43111.5	7395.64	7560.42	0.00141778	0.00161751	0.00127214	0.00140684	0.00275334	0.00282302	3.85282e-05	5.30106e-05	2.118e-05	3.09158e-05	2.3827e-05	2.17287e-05	1.8206e-05	1.26135e-05	2.86771e-05	3.9494e-05	5.72341e-06	5.66913e-06	0.00188177	3.15317e-05	1.83972e-05	0.0167564	0.00977654	0.583451	-0.777317	0.109774	0.00254963	75167	Heat shock 70 kDa protein 12A OS=Mus musculus OX=10090 GN=Hspa12a PE=1 SV=1	Hspa12a
ZEP1	4716.24	5248.15	4551.48	5249.74	206.363	72.9666	5190.42	8647.82	9857.96	7556.14	121.401	312.13	16464.8	16857.6	46596.8	45841.4	376.358	227.974	9.97089e-05	0.000108945	9.48868e-05	0.000105788	3.0415e-06	1.08742e-06	4.7208e-06	7.7635e-06	1.30242e-05	9.79402e-06	7.89726e-08	2.05182e-07	1.70542e-05	1.76307e-05	4.19574e-05	4.19949e-05	2.9126e-07	1.70945e-07	6.89097e-05	5.93112e-06	1.98499e-05	0.0860709	0.288057	3.34674	1.74276	0.110763	0.00154366	291073	Zinc finger protein 40 OS=Mus musculus OX=10090 GN=Hivep1 PE=1 SV=1	Hivep1
SYT1	1.31177e+06	1.29725e+06	819818	870151	761945	662945	1.13185e+06	1.17737e+06	616970	642028	1.3318e+06	1.25888e+06	837824	861521	1.09736e+06	1.10163e+06	1.80212e+06	1.85246e+06	0.027733	0.0269294	0.0170911	0.0175345	0.01123	0.00987988	0.00102944	0.00105697	0.000815135	0.000832175	0.000866349	0.000827537	0.000867816	0.000901028	0.000988103	0.00100919	0.00139464	0.00138905	0.0183997	0.000904602	0.00109164	0.0491641	0.0593293	1.20676	0.27114	0.111129	0.000182896	47730	Synaptotagmin-1 OS=Mus musculus OX=10090 GN=Syt1 PE=1 SV=1	Syt1
HMGN1	710155	442602	288320	180804	1986.05	1542.56	5153.73	8796.53	2398.48	1767.15	597.877	787.695	416.582	744.634	3184.34	1458.98	357.688	574.42	0.0150138	0.00918789	0.00601075	0.0036434	2.92717e-05	2.29888e-05	4.68743e-06	7.897e-06	3.16885e-06	2.29053e-06	3.88925e-07	5.178e-07	4.31495e-07	7.78781e-07	2.86729e-06	1.33656e-06	2.76811e-07	4.30724e-07	0.00565135	3.15842e-06	1.02028e-06	0.000558879	0.000180537	0.323034	-1.63024	0.111455	0.000499082	10146	Non-histone chromosomal protein HMG-14 OS=Mus musculus OX=10090 GN=Hmgn1 PE=1 SV=2	Hmgn1
XLRS1	458547	517241	836507	868204	707210	933123	327299	333641	510633	528230	408542	357655	136110	127734	235151	264431	499554	454174	0.00969442	0.0107373	0.017439	0.0174953	0.0104233	0.0139063	0.000297686	0.000299523	0.000674644	0.000684674	0.000265761	0.000235109	0.000140982	0.000133591	0.000211739	0.000242243	0.0003866	0.000340559	0.0132826	0.000409566	0.000242619	0.0308347	0.0182659	0.592381	-0.755403	0.11192	0.00047173	26129	Retinoschisin OS=Mus musculus OX=10090 GN=Rs1 PE=1 SV=1	Rs1
CAZA1	107200	118709	77556.2	82130	134548	21009.2	62706.3	81411	25989.6	32634.8	23126.8	24808.2	13224.1	17622.7	38751	44114.6	10551.9	11870.7	0.00226639	0.00246426	0.00161685	0.00165501	0.00198305	0.000313101	5.70328e-05	7.3086e-05	3.43373e-05	4.23002e-05	1.50442e-05	1.6308e-05	1.36975e-05	1.84308e-05	3.48928e-05	4.0413e-05	8.16603e-06	8.90119e-06	0.00171644	3.96847e-05	2.07502e-05	0.0231203	0.0120891	0.522877	-0.935458	0.112205	0.000768092	33090	F-actin-capping protein subunit alpha-1 OS=Mus musculus OX=10090 GN=Capza1 PE=1 SV=4	Capza1
VDAC3	4685.72	5159.46	5990.6	4114.54	3295.46	1	7081.97	6909.7	13062.5	9909.51	1	72.4731	68.8876	0	3823.12	7854.25	5.44163	110.538	9.90637e-05	0.000107104	0.000124889	8.29125e-05	4.85706e-05	1.4903e-08	6.4412e-06	6.20312e-06	1.7258e-05	1.28444e-05	6.50511e-10	4.7641e-08	7.13537e-08	0	3.44247e-06	7.1952e-06	4.21122e-09	8.28859e-08	7.70925e-05	7.13251e-06	1.79935e-06	0.0925188	0.0233402	0.252275	-1.98693	0.112444	0.0328542	31076	Voltage-dependent anion-selective channel protein 3 OS=Mus musculus OX=10090 GN=Vdac3 PE=1 SV=1	Vdac3
CKAP4	200.8	48.5411	592.94	562.574	2649.67	2410.16	1546.67	811.572	1762.73	421.822	2234.29	1674.6	1877.48	1897.26	1375.77	952.853	8022.6	9214.85	4.24524e-06	1.00766e-06	1.23613e-05	1.13365e-05	3.90525e-05	3.59187e-05	1.40673e-06	7.28581e-07	2.32891e-06	5.46753e-07	1.45343e-06	1.10082e-06	1.94469e-06	1.98426e-06	1.2388e-06	8.729e-07	6.20861e-06	6.90969e-06	1.73203e-05	1.26087e-06	3.19316e-06	0.0727972	0.184359	2.5325	1.34056	0.113125	0.0156333	63711	Cytoskeleton-associated protein 4 OS=Mus musculus OX=10090 GN=Ckap4 PE=1 SV=2	Ckap4
DX39B	80454.6	83802.2	90654.1	85836	36919.5	32123.8	65513.7	62898.6	77085.6	82732	23440.4	30320.9	18074.4	18613.4	55404.5	61034.8	18946.3	25586.1	0.00170094	0.00173964	0.00188991	0.00172969	0.000544143	0.000478741	5.95862e-05	5.64666e-05	0.000101845	0.000107235	1.52482e-05	1.99318e-05	1.87214e-05	1.9467e-05	4.98882e-05	5.59134e-05	1.46623e-05	1.91856e-05	0.00134718	6.0052e-05	2.96397e-05	0.0445762	0.0220013	0.493566	-1.01868	0.114117	0.000376165	49460	Spliceosome RNA helicase Ddx39b OS=Mus musculus OX=10090 GN=Ddx39b PE=1 SV=1	Ddx39b
TEX15	15095.6	16082.5	43824.6	34307.2	2614.02	1874.04	5010.36	7877.34	13541.1	12906.5	624.717	712.703	1423.12	1494.41	6384.04	1866.93	1015.99	2849.4	0.000319145	0.000333854	0.000913632	0.00069133	3.85271e-05	2.79289e-05	4.55703e-06	7.07181e-06	1.78904e-05	1.6729e-05	4.06385e-07	4.68503e-07	1.47406e-06	1.56293e-06	5.74841e-06	1.71028e-06	7.86265e-07	2.13661e-06	0.000387403	7.85385e-06	2.23643e-06	0.0202731	0.00577287	0.284756	-1.8122	0.114539	0.00743956	315077	Testis-expressed protein 15 OS=Mus musculus OX=10090 GN=Tex15 PE=2 SV=1	Tex15
MYO6	1540.67	1272.03	39.9843	1	216.131	155.629	2094.19	4627.14	4732.93	3499.74	474.379	341.507	339.814	390.562	2633.9	2787.36	81.0948	150.212	3.25723e-05	2.64059e-05	8.33572e-07	2.01511e-08	3.18548e-06	2.31935e-06	1.90471e-06	4.15397e-06	6.2531e-06	4.53624e-06	3.08589e-07	2.24494e-07	3.51978e-07	4.08472e-07	2.37165e-06	2.55347e-06	6.27585e-08	1.12636e-07	1.08895e-05	2.89685e-06	9.76828e-07	0.266023	0.089704	0.337203	-1.56831	0.114885	0.097281	147686	Unconventional myosin-VI OS=Mus musculus OX=10090 GN=Myo6 PE=1 SV=1	Myo6
DCAF7	5287.69	1621.23	3125.37	1535.84	206.96	161.262	13535.9	12604	8098.47	7221.59	1800	347.946	567.594	448.46	7448.57	9711.2	29.0089	430.75	0.00011179	3.36549e-05	6.5156e-05	3.09489e-05	3.0503e-06	2.40328e-06	1.23112e-05	1.13151e-05	1.06996e-05	9.36039e-06	1.17092e-06	2.28726e-07	5.87913e-07	4.69024e-07	6.70696e-06	8.89633e-06	2.24497e-08	3.22995e-07	4.11673e-05	7.51434e-06	2.83428e-06	0.182532	0.0688479	0.377183	-1.40666	0.115317	0.0459498	39528	DDB1- and CUL4-associated factor 7 OS=Mus musculus OX=10090 GN=Dcaf7 PE=1 SV=1	Dcaf7
H12	1.10246e+06	1.12055e+06	657457	678281	1.60309e+06	1.55904e+06	462205	410619	598100	696857	1.38792e+06	1.39414e+06	1.07177e+06	1.05609e+06	614684	553819	3.66163e+06	3.74583e+06	0.0233077	0.0232613	0.0137063	0.0136681	0.0236273	0.0232344	0.000420386	0.00036863	0.000790204	0.000903244	0.000902855	0.000916452	0.00111014	0.00110452	0.000553484	0.000507349	0.0028337	0.00280878	0.0201342	0.000716962	0.00148633	0.0356092	0.0738211	2.07309	1.05178	0.11621	0.000229765	21254	Histone H1,2 OS=Mus musculus OX=10090 GN=Hist1h1c PE=1 SV=2	Hist1h1c
H2B1B	3.15643e+06	3.07903e+06	2.27948e+06	2.11045e+06	6.92251e+06	6.98658e+06	2.26035e+06	2.5037e+06	3.24062e+06	4.09816e+06	7.51764e+06	7.30777e+06	5.94082e+06	6.22235e+06	2.90689e+06	3.10207e+06	2.18431e+07	2.20053e+07	0.0667321	0.063917	0.0475213	0.0425279	0.102028	0.104121	0.00205583	0.00224767	0.00428148	0.00531191	0.00489031	0.00480385	0.00615348	0.00650769	0.00261747	0.00284177	0.0169042	0.0165005	0.0711413	0.00393184	0.00858752	0.0552681	0.120711	2.1841	1.12704	0.116866	0.000469783	13944	Histone H2B type 1-B OS=Mus musculus OX=10090 GN=Hist1h2bb PE=1 SV=3	Hist1h2bb
DC1I1	6912.94	5326.1	2774.18	3490.64	7182.71	8928.63	5313.9	6663.02	2787.71	1790.3	6166.77	6255.38	1949.58	1728.27	3443.47	3625.29	4972.29	5709.85	0.000146151	0.000110564	5.78347e-05	7.03403e-05	0.000105863	0.000133063	4.83311e-06	5.98166e-06	3.6831e-06	2.32053e-06	4.01155e-06	4.11205e-06	2.01937e-06	1.80752e-06	3.10062e-06	3.3211e-06	3.84801e-06	4.28149e-06	0.000103969	4.157e-06	3.06302e-06	0.039983	0.0294608	0.736834	-0.440589	0.117563	0.00137787	71137	Cytoplasmic dynein 1 intermediate chain 1 OS=Mus musculus OX=10090 GN=Dync1i1 PE=1 SV=2	Dync1i1
PSMD2	50204.6	57332.1	32767.5	35449.2	6890.28	8210.11	43970.5	47205.2	11447.4	12561.3	13411.4	11320.1	5673.13	5663.03	18039.3	20614.4	8388.87	9167.04	0.00106141	0.00119015	0.000683119	0.000714341	0.000101553	0.000122355	3.99922e-05	4.2378e-05	1.51242e-05	1.62816e-05	8.72426e-06	7.44139e-06	5.87621e-06	5.92272e-06	1.62432e-05	1.88847e-05	6.49206e-06	6.87384e-06	0.000645487	2.16569e-05	1.00488e-05	0.0335513	0.0155678	0.463999	-1.10781	0.117775	0.000459053	100937	26S proteasome non-ATPase regulatory subunit 2 OS=Mus musculus OX=10090 GN=Psmd2 PE=1 SV=1	Psmd2
DCA11	1	1	1	1	1	1	2490.1	5192.99	830.062	1849.74	1216.41	1499.07	1	1	2890.97	1834.44	0	288.561	2.11416e-08	2.07588e-08	2.08475e-08	2.01511e-08	1.47386e-08	1.4903e-08	2.2648e-06	4.66195e-06	1.09667e-06	2.39758e-06	7.91288e-07	9.85432e-07	1.0358e-09	1.04586e-09	2.60314e-06	1.68051e-06	0	2.16375e-07	1.87568e-08	2.03295e-06	7.50351e-07	108.385	40.0043	0.369094	-1.43794	0.118109	0.000229765	62638	DDB1- and CUL4-associated factor 11 OS=Mus musculus OX=10090 GN=Dcaf11 PE=1 SV=1	Dcaf11
WDR48	1583.86	6326.57	4498.25	4930.33	26762.5	23549.5	9673.12	7427.41	2816.09	2104.12	16432.3	17528.5	4761.69	4711.61	3510.2	4270.94	8331.18	6525.47	3.34853e-05	0.000131332	9.3777e-05	9.93516e-05	0.000394443	0.000350958	8.79792e-06	6.66788e-06	3.72059e-06	2.72729e-06	1.06894e-05	1.15226e-05	4.93214e-06	4.92767e-06	3.16071e-06	3.91256e-06	6.44741e-06	4.89307e-06	0.000183891	7.35427e-06	4.71226e-06	0.0399925	0.0256253	0.640752	-0.642163	0.118593	0.0551368	76815	WD repeat-containing protein 48 OS=Mus musculus OX=10090 GN=Wdr48 PE=1 SV=1	Wdr48
DCTN4	85275.6	99897.3	87663.2	78310.7	63281	26355.5	97723.7	91974.6	37553.6	38861	16886.3	25155.5	12707.5	10909.6	51117.6	59350.6	7592.95	8402.45	0.00180286	0.00207375	0.00182755	0.00157805	0.000932676	0.000392777	8.88819e-05	8.25693e-05	4.96154e-05	5.03703e-05	1.09847e-05	1.65363e-05	1.31624e-05	1.14099e-05	4.60281e-05	5.43705e-05	5.87611e-06	6.30051e-06	0.00143461	4.98263e-05	2.28579e-05	0.0347316	0.0159332	0.458752	-1.12421	0.119587	0.000905815	53878	Dynactin subunit 4 OS=Mus musculus OX=10090 GN=Dctn4 PE=1 SV=1	Dctn4
FLII	10043.8	8453.12	5134.26	5974.79	264.732	8913.81	11989.2	10544.7	5038.37	4749.35	5497.41	8895.04	4747.65	3747.91	6854.07	7986.91	4556.57	5518.04	0.000212343	0.000175477	0.000107036	0.000120399	3.90179e-06	0.000132843	1.09045e-05	9.46637e-06	6.65665e-06	6.15596e-06	3.57613e-06	5.84726e-06	4.9176e-06	3.91978e-06	6.17164e-06	7.31674e-06	3.52628e-06	4.13766e-06	0.000125333	7.10114e-06	4.99828e-06	0.0566581	0.03988	0.70387	-0.506618	0.120235	0.00137356	146137	Protein flightless-1 homolog OS=Mus musculus OX=10090 GN=Flii PE=1 SV=1	Flii
KPRB	260413	275494	210223	199206	237203	97026.2	266263	258439	127834	128622	77701.7	72318.8	52127.5	53775.2	152962	160831	72365.3	78890.5	0.00550554	0.00571893	0.00438261	0.00401422	0.00349604	0.00144598	0.000242173	0.000232011	0.000168893	0.000166715	5.05458e-05	4.75396e-05	5.39936e-05	5.62412e-05	0.000137733	0.000147336	5.60027e-05	5.91554e-05	0.00409389	0.000151313	8.50769e-05	0.0369607	0.0207814	0.562258	-0.830695	0.122333	0.000263155	41254	Phosphoribosyl pyrophosphate synthase-associated protein 2 OS=Mus musculus OX=10090 GN=Prpsap2 PE=1 SV=1	Prpsap2
EF1G	126423	142436	92809.4	119465	27550.9	10227.6	77662.2	88868.7	101778	130431	15225.4	13934.8	30327.3	23764.3	64439.7	65438.2	10264.2	9281.49	0.00267279	0.0029568	0.00193484	0.00240736	0.000406062	0.000152422	7.06355e-05	7.9781e-05	0.000134469	0.00016906	9.90431e-06	9.16018e-06	3.1413e-05	2.48541e-05	5.80238e-05	5.99473e-05	7.94337e-06	6.95966e-06	0.00175505	7.8835e-05	3.15235e-05	0.044919	0.0179616	0.399867	-1.32241	0.122699	0.000461921	50371	Elongation factor 1-gamma OS=Mus musculus OX=10090 GN=Eef1g PE=1 SV=3	Eef1g
PSMD5	19210.3	19790.9	17517	19561.2	13340.7	14448.3	16663.1	16142.6	7216.81	5532.26	6644.03	6330.28	1168.42	1029.68	7238.09	4385.94	15881.9	4402.9	0.000406137	0.000410835	0.000365186	0.00039418	0.000196623	0.000215324	1.51554e-05	1.44919e-05	9.53478e-06	7.17073e-06	4.32202e-06	4.16128e-06	1.21025e-06	1.07689e-06	6.51743e-06	4.01792e-06	1.22908e-05	3.30148e-06	0.000331381	9.13935e-06	4.7358e-06	0.0275796	0.0142911	0.518177	-0.948484	0.123385	0.00115561	56336	26S proteasome non-ATPase regulatory subunit 5 OS=Mus musculus OX=10090 GN=Psmd5 PE=1 SV=4	Psmd5
SRRM2	150652	176610	123534	130282	107546	78051.1	142105	134301	71244.1	79471.4	39101.5	42949.8	52508.9	45260.8	72442.3	81369.4	41854.4	30826	0.00318502	0.00366622	0.00257538	0.00262533	0.00158507	0.0011632	0.000129247	0.000120567	9.4127e-05	0.000103008	2.54359e-05	2.82336e-05	5.43886e-05	4.73363e-05	6.52296e-05	7.45417e-05	3.23907e-05	2.31147e-05	0.0024667	8.34366e-05	4.95003e-05	0.0338252	0.0200674	0.593268	-0.753244	0.124377	0.000573077	295521	Serine/arginine repetitive matrix protein 2 OS=Mus musculus OX=10090 GN=Srrm2 PE=1 SV=3	Srrm2
EIF3A	693841	673094	769377	749292	491352	461182	538349	531579	468801	455762	316556	294013	263784	238647	431417	455724	253044	252627	0.0146689	0.0139726	0.0160396	0.0150991	0.00724186	0.00687301	0.00048964	0.00047722	0.000619375	0.000590743	0.000205923	0.000193273	0.000273227	0.000249591	0.000388463	0.000417485	0.000195828	0.00018943	0.0123158	0.000429362	0.000285671	0.0348626	0.0231954	0.665337	-0.587843	0.124638	0.000179964	162237	Eukaryotic translation initiation factor 3 subunit A OS=Mus musculus OX=10090 GN=Eif3a PE=1 SV=5	Eif3a
ARPC2	32652.7	28038.4	27298	40469.6	454.182	344.091	6202.35	11247.9	7874.95	7088.2	908.179	1755.7	1373.52	1586.59	6516.22	6925.05	117.066	255.523	0.000690331	0.000582044	0.000569094	0.000815508	6.69402e-06	5.128e-06	5.64118e-06	1.00977e-05	1.04043e-05	9.1875e-06	5.9078e-07	1.15413e-06	1.42269e-06	1.65935e-06	5.86744e-06	6.34398e-06	9.0596e-08	1.91602e-07	0.0004448	6.17926e-06	2.59594e-06	0.0138922	0.0058362	0.420106	-1.25118	0.125836	0.00132683	34450	Actin-related protein 2/3 complex subunit 2 OS=Mus musculus OX=10090 GN=Arpc2 PE=1 SV=3	Arpc2
PDE6A	65516.9	74166.8	65664.2	68154.9	52544.5	49431	107485	105346	62857.9	56121.9	64101.2	56382.2	23581.4	19335.3	81077.9	83236.3	60201.2	56532.1	0.00138513	0.00153962	0.00136893	0.0013734	0.000774434	0.000736671	9.77603e-05	9.45733e-05	8.30472e-05	7.27434e-05	4.16985e-05	3.70635e-05	2.44256e-05	2.0222e-05	7.30055e-05	7.62519e-05	4.65891e-05	4.23901e-05	0.00119636	7.11477e-05	4.71474e-05	0.0594699	0.0394089	0.662669	-0.59364	0.126251	0.00177194	100321	Rod cGMP-specific 3',5'-cyclic phosphodiesterase subunit alpha OS=Mus musculus OX=10090 GN=Pde6a PE=2 SV=3	Pde6a
NFASC	191856	193595	128455	139251	118941	135791	282478	252249	179136	184041	582512	578085	1.04216e+06	1.09043e+06	213098	255083	548982	529314	0.00405615	0.0040188	0.00267796	0.00280607	0.00175303	0.0020237	0.00025692	0.000226454	0.000236673	0.000238548	0.00037893	0.000380011	0.00107947	0.00114043	0.000191881	0.000233679	0.000424851	0.000396902	0.00288929	0.000286256	0.000577868	0.099075	0.200004	2.01871	1.01343	0.126517	0.00369286	138688	Neurofascin OS=Mus musculus OX=10090 GN=Nfasc PE=1 SV=1	Nfasc
MYO5A	373281	409167	229112	240200	153008	106058	269054	264002	129000	137450	103513	111790	112810	120276	131097	153129	82428.9	87684.1	0.00789176	0.00849382	0.00477641	0.00484031	0.00225512	0.00158059	0.00024471	0.000237005	0.000170434	0.000178158	6.73364e-05	7.34863e-05	0.000116848	0.000125792	0.000118044	0.00014028	6.37909e-05	6.57492e-05	0.004973	0.000161855	0.000105084	0.0325468	0.0211309	0.649248	-0.623158	0.126611	0.000376165	217055	Unconventional myosin-Va OS=Mus musculus OX=10090 GN=Myo5a PE=1 SV=2	Myo5a
PLRG1	2285.72	61.0069	2008.6	1758.06	11474.3	11287.7	6272.02	4648.48	2909.46	2346.05	9580.51	8438.1	1775.3	2713.97	2861.85	2890.88	6974.43	7028.11	4.83238e-05	1.26643e-06	4.18743e-05	3.54268e-05	0.000169116	0.000168221	5.70454e-06	4.17313e-06	3.84395e-06	3.04087e-06	6.23223e-06	5.54689e-06	1.83885e-06	2.83842e-06	2.57691e-06	2.64831e-06	5.39744e-06	5.26997e-06	7.73714e-05	4.75693e-06	3.42832e-06	0.0614818	0.0443099	0.720699	-0.472531	0.128577	0.0573871	57244	Pleiotropic regulator 1 OS=Mus musculus OX=10090 GN=Plrg1 PE=1 SV=1	Plrg1
TIF1B	22345.8	18592.2	15496.8	14986.4	1763.06	649.286	18356.9	11246.3	8212.34	8589.17	1150.27	1906.81	924.44	616.911	10706.5	8907.87	323.449	376.359	0.000472426	0.000385951	0.00032307	0.000301992	2.5985e-05	9.67632e-06	1.6696e-05	1.00962e-05	1.08501e-05	1.1133e-05	7.48262e-07	1.25347e-06	9.57533e-07	6.45201e-07	9.64049e-06	8.16041e-06	2.50314e-07	2.8221e-07	0.000253184	8.46283e-06	3.32269e-06	0.0334257	0.0131237	0.392622	-1.34879	0.129014	0.00245959	90558	Transcription intermediary factor 1-beta OS=Mus musculus OX=10090 GN=Trim28 PE=1 SV=3	Trim28
H2AV	1.19198e+06	1.44107e+06	1.32816e+06	1.36223e+06	2.82821e+06	2.75553e+06	969605	764236	1.07894e+06	1.22227e+06	1.89786e+06	1.93676e+06	1.5194e+06	1.33352e+06	1.10245e+06	1.15758e+06	5.01728e+06	4.87085e+06	0.0252004	0.029915	0.0276888	0.0274504	0.041684	0.0410658	0.000881877	0.000686086	0.00142549	0.00158426	0.00123458	0.00127315	0.00157379	0.00139468	0.000992681	0.00106045	0.00388282	0.00365237	0.0321674	0.00118091	0.0020928	0.0367113	0.0650596	1.77219	0.825537	0.131341	0.00156203	13501	Histone H2A,V OS=Mus musculus OX=10090 GN=H2afv PE=1 SV=3	H2afv
ATPO	53360.1	57520.9	60366.1	52892.5	30836.7	1041.19	45623.9	47359.4	42935.6	44010.7	1877.09	1949.63	7247.23	3984.76	36946.6	35149.6	2313.56	2870.7	0.00112812	0.00119407	0.00125848	0.00106584	0.000454491	1.55168e-05	4.14959e-05	4.25165e-05	5.67261e-05	5.70452e-05	1.22107e-06	1.28161e-06	7.50666e-06	4.16749e-06	3.32681e-05	3.22002e-05	1.79044e-06	2.15258e-06	0.000852752	3.33811e-05	1.35142e-05	0.0391451	0.0158478	0.404847	-1.30455	0.133832	0.000292248	23406	ATP synthase subunit O, mitochondrial OS=Mus musculus OX=10090 GN=Atp5po PE=1 SV=1	Atp5po
VATA	60058.3	84841.4	89062.5	88126.4	32821.9	27585.1	51391.5	48696.5	136682	116858	18009.4	19215.3	20998.7	24433.9	45634.7	49573.6	8804.04	9952.3	0.00126973	0.00176121	0.00185673	0.00177585	0.00048375	0.000411102	4.67417e-05	4.37168e-05	0.000180582	0.000151468	1.17153e-05	1.26314e-05	2.17504e-05	2.55543e-05	4.10911e-05	4.54139e-05	6.81336e-06	7.46266e-06	0.00125973	7.44758e-05	2.4681e-05	0.0591206	0.0195923	0.331396	-1.59337	0.134107	0.0020195	68625	V-type proton ATPase catalytic subunit A OS=Mus musculus OX=10090 GN=Atp6v1a PE=1 SV=2	Atp6v1a
CAC1E	25444.5	31857.2	10566.8	10148	2725.09	3982.1	2107.65	5273.28	33197.8	40152.4	26415.3	18068.1	6976.41	1705.85	16882.8	15805.7	4280.69	3087.26	0.000537938	0.000661318	0.000220291	0.000204494	4.01642e-05	5.93453e-05	1.91695e-06	4.73404e-06	4.38606e-05	5.20442e-05	1.71834e-05	1.18773e-05	7.22615e-06	1.78408e-06	1.52018e-05	1.44795e-05	3.31278e-06	2.31496e-06	0.000287258	2.19361e-05	7.38655e-06	0.0763636	0.0257139	0.33673	-1.57033	0.134337	0.00243493	259180	Voltage-dependent R-type calcium channel subunit alpha-1E OS=Mus musculus OX=10090 GN=Cacna1e PE=1 SV=1	Cacna1e
IF2G	90567.3	59939.4	51431.6	44206.2	5381.38	3065.39	117011	139217	70746.6	62603.4	5085.03	4545.07	3364.57	3025.32	82431.2	79309.5	2843.52	2883.41	0.00191474	0.00124427	0.00107222	0.000890805	7.93143e-05	4.56836e-05	0.000106424	0.000124981	9.34697e-05	8.11445e-05	3.30786e-06	2.98776e-06	3.48501e-06	3.16405e-06	7.4224e-05	7.26547e-05	2.20057e-06	2.1621e-06	0.000874505	6.87191e-05	2.63151e-05	0.0785806	0.0300914	0.382937	-1.38482	0.136841	0.00911493	51603	Eukaryotic translation initiation factor 2 subunit 3, X-linked OS=Mus musculus OX=10090 GN=Eif2s3x PE=1 SV=2	Eif2s3x
RL13	1282.86	3137.43	7723.06	8567.64	26446.1	19265.9	2917.74	3456.66	6292.41	5856.43	15368.3	10006.3	12500.5	12065.5	2048.01	4139.08	26205.3	25434.9	2.71217e-05	6.51292e-05	0.000161006	0.000172648	0.000389779	0.00028712	2.65375e-06	3.10318e-06	8.31346e-06	7.59092e-06	9.99723e-06	6.57774e-06	1.2948e-05	1.26188e-05	1.8441e-06	3.79178e-06	2.028e-05	1.90721e-05	0.000183801	6.37271e-06	1.17591e-05	0.0346719	0.0639776	1.84523	0.883801	0.136995	0.0856542	24348	60S ribosomal protein L13 OS=Mus musculus OX=10090 GN=Rpl13 PE=1 SV=3	Rpl13
DPYL1	2912.76	2815	696.587	1699.28	5638.46	5696.67	4193.62	5127.81	2052.23	2404.83	7734.25	6471.64	1790.74	1767.23	2831.96	4041.73	5743.19	4814.89	6.15804e-05	5.84361e-05	1.45221e-05	3.42424e-05	8.31032e-05	8.48975e-05	3.81419e-06	4.60345e-06	2.71139e-06	3.11707e-06	5.03121e-06	4.25421e-06	1.85484e-06	1.84827e-06	2.55e-06	3.70259e-06	4.4446e-06	3.61041e-06	5.61303e-05	3.92192e-06	3.00178e-06	0.0698717	0.0534788	0.765386	-0.38574	0.137121	0.0139265	62471	Dihydropyrimidinase-related protein 1 OS=Mus musculus OX=10090 GN=Crmp1 PE=1 SV=1	Crmp1
DHX15	20410.9	21430.5	15618.6	16676.6	6564.3	14451	13959.5	15375.4	9779.11	12036.3	702.07	2435.35	5602.63	3469.86	7012.32	11017.3	360.082	1155.66	0.000431519	0.000444872	0.000325607	0.000336052	9.67488e-05	0.000215363	1.26965e-05	1.38031e-05	1.29201e-05	1.5601e-05	4.56704e-07	1.60091e-06	5.80319e-06	3.62898e-06	6.31414e-06	1.00929e-05	2.78664e-07	8.66565e-07	0.00030836	9.51304e-06	4.49741e-06	0.0308504	0.0145849	0.472762	-1.08081	0.137703	0.00194067	91748	Pre-mRNA-splicing factor ATP-dependent RNA helicase DHX15 OS=Mus musculus OX=10090 GN=Dhx15 PE=1 SV=2	Dhx15
AP2A1	186870	203320	70155.2	73404.5	65660.3	31957.9	122383	159568	124736	131939	107790	86941.4	94369.5	95658.8	112751	111943	60863.1	67620.2	0.00395074	0.00422067	0.00146256	0.00147918	0.000967743	0.00047627	0.00011131	0.000143251	0.0001648	0.000171015	7.01184e-05	5.7152e-05	9.77477e-05	0.000100045	0.000101525	0.00010255	4.71013e-05	5.07045e-05	0.00209286	0.000119608	8.32789e-05	0.0571503	0.0397919	0.696267	-0.522287	0.137931	0.000991032	108679	AP-2 complex subunit alpha-1 OS=Mus musculus OX=10090 GN=Ap2a1 PE=1 SV=1	Ap2a1
RPN2	3885.2	1769.62	2756.99	6611.63	NA	NA	4788.67	3251.8	1781.79	1190.15	NA	NA	151.916	1	2755.06	2587.32	NA	NA	8.21394e-05	3.67353e-05	5.74762e-05	0.000133232	NA	NA	4.3554e-06	2.91927e-06	2.35408e-06	1.54264e-06	NA	NA	1.57354e-07	1.04586e-09	2.48076e-06	2.37022e-06	NA	NA	7.73957e-05	2.79285e-06	1.25234e-06	0.0360853	0.0161811	0.448411	-1.15711	0.138077	0.0309023	69134	Dolichyl-diphosphooligosaccharide--protein glycosyltransferase subunit 2 OS=Mus musculus OX=10090 GN=Rpn2 PE=1 SV=1	Rpn2
HELZ2	17389.2	17724.2	26854.7	28500.4	568.808	39.0153	9037.9	8407.43	13688.2	16259.9	16.9939	19.6044	782.934	615.037	6402.16	10306	76.2096	46.458	0.000367636	0.000367933	0.000559852	0.000574316	8.38345e-06	5.81446e-07	8.22017e-06	7.54769e-06	1.80847e-05	2.10756e-05	1.10547e-08	1.28872e-08	8.10961e-07	6.43241e-07	5.76473e-06	9.44122e-06	5.89778e-08	3.48362e-08	0.000313117	9.15867e-06	2.79233e-06	0.02925	0.00891785	0.304884	-1.71367	0.1385	0.00189834	336028	Helicase with zinc finger domain 2 OS=Mus musculus OX=10090 GN=Helz2 PE=1 SV=1	Helz2
VDAC2	24261	26433.4	28614.6	30355.6	6720.67	5109.97	15682.9	18857.5	28632.3	27678.7	12134.3	8011.03	2810.94	2184.38	13585.6	15115.4	10844	24249	0.000512916	0.000548725	0.000596542	0.000611699	9.90535e-05	7.6154e-05	1.42639e-05	1.69292e-05	3.78288e-05	3.58762e-05	7.89348e-06	5.26614e-06	2.91157e-06	2.28455e-06	1.22329e-05	1.38471e-05	8.39209e-06	1.81829e-05	0.000407515	1.96763e-05	9.64186e-06	0.0482836	0.0236601	0.490025	-1.02907	0.139726	0.000748319	32340	Voltage-dependent anion-selective channel protein 2 OS=Mus musculus OX=10090 GN=Vdac2 PE=1 SV=2	Vdac2
FCOR	278.449	407.581	278.024	249.961	420.84	337.161	44416.7	46168.4	71755.6	56175.3	1237.02	1539.29	5751.26	6218.14	40991.4	40839.4	444.849	909.985	5.88686e-06	8.4609e-06	5.7961e-06	5.037e-06	6.20261e-06	5.02472e-06	4.03979e-05	4.14472e-05	9.48028e-05	7.28126e-05	8.04698e-07	1.01187e-06	5.95714e-06	6.50329e-06	3.69101e-05	3.74126e-05	3.44264e-07	6.82346e-07	6.06803e-06	4.18795e-05	1.4635e-05	6.90167	2.41181	0.349454	-1.51683	0.140157	0.00023466	11568	Foxo1-corepressor OS=Mus musculus OX=10090 GN=Fcor PE=1 SV=1	Fcor
DCAF8	618.1	1249.97	688.669	479.21	2882.89	2698.76	15779.3	12678.3	6342.94	7964.53	17751.4	18410.2	5026.02	6348.54	10847.8	15256.6	12352.9	11693.6	1.30676e-05	2.59478e-05	1.4357e-05	9.65663e-06	4.24898e-05	4.02197e-05	1.43516e-05	1.13818e-05	8.38023e-06	1.03234e-05	1.15475e-05	1.21022e-05	5.20594e-06	6.63966e-06	9.76777e-06	1.39764e-05	9.55978e-06	8.76833e-06	2.42898e-05	1.13478e-05	8.98631e-06	0.467183	0.369963	0.791901	-0.336609	0.140205	0.0029011	66675	DDB1- and CUL4-associated factor 8 OS=Mus musculus OX=10090 GN=Dcaf8 PE=1 SV=1	Dcaf8
IGBP1	3527.78	3096.63	3584.22	3527.64	3864.13	4402.41	403234	390611	55442.3	48475.8	90423	89552.1	25634.2	22069.3	97967.3	119092	70620.1	77165.7	7.45829e-05	6.42824e-05	7.4722e-05	7.10858e-05	5.6952e-05	6.56092e-05	0.000366751	0.000350667	7.32498e-05	6.28328e-05	5.88212e-05	5.88682e-05	2.65518e-05	2.30814e-05	8.82132e-05	0.000109099	5.46522e-05	5.78622e-05	6.78724e-05	0.000161865	5.99099e-05	2.38484	0.882685	0.370123	-1.43392	0.141291	0.000166655	39118	Immunoglobulin-binding protein 1 OS=Mus musculus OX=10090 GN=Igbp1 PE=1 SV=1	Igbp1
APC1	13822.2	18356.9	19494.2	20376.3	1786.38	2170.43	9207.56	6657.96	9029.45	9545.54	86.7272	491.508	291.958	928.17	8418.84	5617.22	239.892	506.328	0.000292224	0.000381067	0.000406404	0.000410606	2.63288e-05	3.23459e-05	8.37448e-06	5.97712e-06	1.19296e-05	1.23726e-05	5.6417e-08	3.23099e-07	3.02409e-07	9.70733e-07	7.58062e-06	5.14589e-06	1.8565e-07	3.79666e-07	0.000258163	6.50556e-06	2.42749e-06	0.0251995	0.00940297	0.373142	-1.42221	0.142812	0.00237584	218250	Anaphase-promoting complex subunit 1 OS=Mus musculus OX=10090 GN=Anapc1 PE=1 SV=2	Anapc1
EF1A2	306061	299426	243018	248093	234506	212960	170866	147553	196432	219880	196979	181037	129998	136331	139680	129641	174695	182662	0.00647062	0.00621573	0.0050663	0.00499935	0.00345629	0.00317375	0.000155406	0.000132465	0.000259524	0.000285002	0.000128137	0.000119007	0.000134651	0.000142582	0.000125773	0.000118763	0.000135195	0.000136968	0.004897	0.000179923	0.000132322	0.0367415	0.027021	0.735435	-0.44333	0.143602	0.000229765	50764	Elongation factor 1-alpha 2 OS=Mus musculus OX=10090 GN=Eef1a2 PE=1 SV=1	Eef1a2
CHSS1	511.084	675.779	183.773	0	502.271	263.19	1657.31	870.496	23529.5	24476.4	6040.02	1032.42	154.921	365.328	5788.24	3793.56	217.007	0	1.08051e-05	1.40284e-05	3.83121e-06	0	7.40278e-06	3.92233e-06	1.50736e-06	7.81479e-07	3.1087e-05	3.17255e-05	3.9291e-06	6.78675e-07	1.60467e-07	3.82081e-07	5.21194e-06	3.47524e-06	1.67939e-07	0	6.66497e-06	1.16182e-05	1.56628e-06	1.74317	0.235002	0.134813	-2.89097	0.144039	0.00665843	91952	Chondroitin sulfate synthase 1 OS=Mus musculus OX=10090 GN=Chsy1 PE=2 SV=2	Chsy1
STPAP	686.72	1060.43	18983.5	30148.2	808.162	1733.7	580.17	367.436	470.509	373.519	625.605	856.763	4562.45	4713.66	294.757	510.103	902.571	717.015	1.45184e-05	2.20134e-05	0.000395757	0.000607519	1.19112e-05	2.58373e-05	5.27678e-07	3.29862e-07	6.21632e-07	4.84144e-07	4.06963e-07	5.63203e-07	4.72578e-06	4.92981e-06	2.6541e-07	4.67301e-07	6.9849e-07	5.37649e-07	0.000179593	4.88914e-07	1.93741e-06	0.00272234	0.0107878	3.96268	1.98647	0.145354	0.00639805	95684	Speckle targeted PIP5K1A-regulated poly(A) polymerase OS=Mus musculus OX=10090 GN=Tut1 PE=1 SV=1	Tut1
HORN	108.791	1	83.4446	160.376	499.852	184.057	1	220.865	193.616	175.082	474.51	1	38135.8	39366.3	99.5068	217.113	157.608	65.9673	2.30001e-06	2.07588e-08	1.73961e-06	3.23176e-06	7.36713e-06	2.743e-06	9.09522e-10	1.98279e-07	2.55804e-07	2.26935e-07	3.08674e-07	6.57362e-10	3.95009e-05	4.11715e-05	8.95995e-08	1.98895e-07	1.21971e-07	4.94651e-08	2.90038e-06	1.6521e-07	1.35221e-05	0.0569615	4.66217	81.8478	6.35487	0.14641	0.0826502	249610	Hornerin OS=Mus musculus OX=10090 GN=Hrnr PE=1 SV=1	Hrnr
AP2S1	16316.3	18383.4	3194.77	2301	483.808	666.445	27020.1	36916	10153.7	17689.8	2090.09	1541.23	322.229	113.899	18143.3	18541.3	2544.92	2070.43	0.000344952	0.000381618	6.66029e-05	4.63678e-05	7.13067e-06	9.93203e-06	2.45754e-05	3.3141e-05	1.34149e-05	2.29289e-05	1.35963e-06	1.01315e-06	3.33764e-07	1.19122e-07	1.63369e-05	1.69855e-05	1.96949e-06	1.5525e-06	0.000142767	1.60722e-05	6.21621e-06	0.112576	0.0435409	0.386769	-1.37046	0.148816	0.00552666	17178	AP-2 complex subunit sigma OS=Mus musculus OX=10090 GN=Ap2s1 PE=1 SV=1	Ap2s1
ELP1	4946.77	5828.27	3197.73	3462.34	4401.46	4650.99	2461.44	1658.18	766.756	1087.91	32978.1	34163.2	288472	367894	1509.68	1551.46	17387.4	19847.9	0.000104583	0.000120988	6.66646e-05	6.97701e-05	6.48716e-05	6.93137e-05	2.23873e-06	1.48862e-06	1.01303e-06	1.41011e-06	2.14526e-05	2.24576e-05	0.000298798	0.000384764	1.35937e-06	1.42127e-06	1.34559e-05	1.48828e-05	8.26984e-05	8.34345e-06	0.000119114	0.10089	1.44034	14.2763	3.83555	0.152117	0.000839616	151200	Elongator complex protein 1 OS=Mus musculus OX=10090 GN=Elp1 PE=1 SV=2	Elp1
CAZA2	235274	218708	188899	190495	268249	288164	327328	362107	161297	167995	79838.7	93697.9	57546.1	54674.5	244247	225530	55765.9	47128.8	0.00497406	0.00454012	0.00393805	0.00383868	0.00395363	0.00429451	0.000297712	0.000325078	0.000213104	0.00021775	5.19359e-05	6.15934e-05	5.96062e-05	5.71817e-05	0.000219929	0.000206606	4.31566e-05	3.53392e-05	0.00425651	0.000194529	0.000103636	0.0457015	0.0243477	0.532756	-0.908453	0.15212	0.000685261	33118	F-actin-capping protein subunit alpha-2 OS=Mus musculus OX=10090 GN=Capza2 PE=1 SV=3	Capza2
MDR3	64864.4	64773.6	150850	140739	1111.82	1	21781.1	29274.8	30714.1	25804.2	1741.99	1201.98	7494.47	7076.65	20339.3	20098.5	1	1	0.00137134	0.00134462	0.00314485	0.00283605	1.63867e-05	1.4903e-08	1.98104e-05	2.62812e-05	4.05791e-05	3.34465e-05	1.13318e-06	7.90133e-07	7.76275e-06	7.40116e-06	1.83142e-05	1.8412e-05	7.7389e-10	7.49843e-10	0.00145221	2.03401e-05	8.64862e-06	0.0140063	0.00595549	0.4252	-1.23378	0.152389	0.000488731	140802	Phosphatidylcholine translocator ABCB4 OS=Mus musculus OX=10090 GN=Abcb4 PE=1 SV=2	Abcb4
GALNS	1.33133e+06	1.43072e+06	725356	701438	560678	567154	639295	364328	784020	613499	304446	244491	291705	270483	2.02009e+06	1.4658e+06	1.231e+06	1.3666e+06	0.0281464	0.0297	0.0151218	0.0141348	0.00826363	0.0084523	0.000581453	0.000327072	0.00103584	0.000795197	0.000198045	0.000160719	0.000302147	0.000282887	0.00181896	0.00134281	0.000952659	0.00102473	0.0173032	0.000516388	0.000954033	0.0298436	0.0551364	1.84751	0.885585	0.152451	0.00259815	58150	N-acetylgalactosamine-6-sulfatase OS=Mus musculus OX=10090 GN=Galns PE=1 SV=2	Galns
PSB6	1136.24	224.824	1217.39	1113.11	2325.15	2146.87	1155.54	1312.31	579.494	0.365864	1717.78	1132.61	645.151	518.18	1982.63	1058.92	2563.46	2503.13	2.4022e-05	4.66707e-06	2.53795e-05	2.24305e-05	3.42695e-05	3.19949e-05	1.05099e-06	1.17811e-06	7.65622e-07	4.74221e-10	1.11743e-06	7.44537e-07	6.68246e-07	5.41942e-07	1.78523e-06	9.70066e-07	1.98383e-06	1.87695e-06	2.37939e-05	8.09529e-07	1.30438e-06	0.0340225	0.0548199	1.61128	0.688208	0.152811	0.101562	25591	Proteasome subunit beta type-6 OS=Mus musculus OX=10090 GN=Psmb6 PE=1 SV=3	Psmb6
SO3A1	113.862	101.625	404.975	110.353	581.438	1	3668.56	3706.11	495.385	920.537	833.121	1425.92	326.928	1346.98	1389.47	1429.52	1	202.042	2.40722e-06	2.10961e-06	8.4427e-06	2.22373e-06	8.5696e-06	1.4903e-08	3.33664e-06	3.32713e-06	6.54497e-07	1.19317e-06	5.41954e-07	9.37349e-07	3.38632e-07	1.40875e-06	1.25113e-06	1.30957e-06	7.7389e-10	1.515e-07	3.96129e-06	1.66512e-06	7.43392e-07	0.420348	0.187664	0.446449	-1.16343	0.153391	0.000107163	78594	Solute carrier organic anion transporter family member 3A1 OS=Mus musculus OX=10090 GN=Slco3a1 PE=1 SV=1	Slco3a1
SCRN1	4.68045	12.5997	11.0574	1	158.639	0.00766971	3199.07	3324.05	3600.7	4686.53	60.0076	9.56011	71.1102	7.7727	3347.73	3067.24	4.48232	1	9.89523e-08	2.61554e-07	2.30518e-07	2.01511e-08	2.33813e-06	1.14302e-10	2.90963e-06	2.98413e-06	4.7572e-06	6.07453e-06	3.90356e-08	6.28445e-09	7.36558e-08	8.12913e-09	3.01441e-06	2.80987e-06	3.46882e-09	7.49843e-10	4.91569e-07	2.79514e-06	9.85048e-07	5.68615	2.00388	0.352415	-1.50465	0.153445	0.000591419	46924	Secernin-1 OS=Mus musculus OX=10090 GN=Scrn1 PE=1 SV=1	Scrn1
SCAF4	NA	NA	14.1013	1	83.0728	77.6322	NA	NA	1266.07	2120.86	762.134	656.399	1	1	NA	NA	700.376	1249.41	NA	NA	2.93977e-07	2.01511e-08	1.22438e-06	1.15695e-06	NA	NA	1.67271e-06	2.749e-06	4.95777e-07	4.31492e-07	1.0358e-09	1.04586e-09	NA	NA	5.42014e-07	9.36859e-07	6.73866e-07	1.33724e-06	3.70239e-07	1.98444	0.549425	0.276867	-1.85274	0.155605	NA	NA	NA	NA
PCSK4	1	3.5562	1.16091	1	13.5012	16.039	2010.72	1336.25	2075.76	1494.23	1	1	16.5169	1.73882	1414.19	1599.51	6.2948	1	2.11416e-08	7.38224e-08	2.42019e-08	2.01511e-08	1.98989e-07	2.3903e-07	1.8288e-06	1.19961e-06	2.74247e-06	1.93677e-06	6.50511e-10	6.57362e-10	1.71082e-08	1.81856e-09	1.27338e-06	1.4653e-06	4.87148e-09	7.49843e-10	9.62226e-08	1.28483e-06	4.60538e-07	13.3526	4.78618	0.358444	-1.48018	0.15572	0.00246574	73852	Proprotein convertase subtilisin/kexin type 4 OS=Mus musculus OX=10090 GN=Pcsk4 PE=2 SV=1	Pcsk4
RS14	16479	19375.3	18573.7	18333.2	16780	12407.4	11898.1	15206.6	8236.45	8070.2	14136.1	18165.3	5378.33	5744.32	11496.8	12228.1	13960.4	15232	0.000348393	0.000402209	0.000387214	0.000369435	0.000247314	0.000184907	1.08216e-05	1.36516e-05	1.08819e-05	1.04603e-05	9.19568e-06	1.19412e-05	5.57086e-06	6.00774e-06	1.03522e-05	1.1202e-05	1.08038e-05	1.14216e-05	0.000323245	1.11587e-05	9.22636e-06	0.0345209	0.0285429	0.82683	-0.274337	0.155859	0.00150249	16434	40S ribosomal protein S14 OS=Mus musculus OX=10090 GN=Rps14 PE=1 SV=3	Rps14
PP2AA	14371.5	21656.5	2203.88	2288.81	2829.87	299.19	129768	109753	18854.8	17844.7	3252.21	2438.88	5028.42	3599.63	28866.8	38247.2	965.282	1115.87	0.000303836	0.000449564	4.59454e-05	4.61222e-05	4.17084e-05	4.45883e-06	0.000118027	9.85295e-05	2.49108e-05	2.31297e-05	2.1156e-06	1.60323e-06	5.20843e-06	3.7647e-06	2.59927e-05	3.50379e-05	7.47022e-07	8.36725e-07	0.000148606	4.47193e-05	1.19312e-05	0.300926	0.0802879	0.266803	-1.90615	0.158592	0.00322917	36156	Serine/threonine-protein phosphatase 2A catalytic subunit alpha isoform OS=Mus musculus OX=10090 GN=Ppp2ca PE=1 SV=1	Ppp2ca
VATE1	25971.4	33131.5	23157.5	22277.6	59009.8	58889.1	44449.5	47542.9	50838.4	42126.8	27298.8	15696.4	15614.1	17516.5	39016.4	39128.6	29028.2	23961.5	0.000549077	0.00068777	0.000482775	0.000448919	0.000869725	0.000877625	4.04278e-05	4.26812e-05	6.71672e-05	5.46035e-05	1.77582e-05	1.03182e-05	1.6173e-05	1.83198e-05	3.51317e-05	3.58454e-05	2.24647e-05	1.79673e-05	0.000652648	3.8826e-05	2.4317e-05	0.0594899	0.0372589	0.626307	-0.675059	0.15869	0.00989985	26198	V-type proton ATPase subunit E 1 OS=Mus musculus OX=10090 GN=Atp6v1e1 PE=1 SV=2	Atp6v1e1
PRS7	22937.9	25428.6	13166.2	13719.4	8818.24	8683.15	23134.1	29049.9	1001.3	2070.35	14768.9	11331.1	4328.62	3326.29	6063.41	4908.9	7720.71	8876.01	0.000484944	0.000527867	0.000274481	0.000276461	0.000129969	0.000129405	2.10409e-05	2.60793e-05	1.3229e-06	2.68351e-06	9.60731e-06	7.44861e-06	4.48357e-06	3.47882e-06	5.45971e-06	4.497e-06	5.97498e-06	6.65561e-06	0.000303855	1.13638e-05	5.09162e-06	0.0373987	0.0167568	0.448057	-1.15824	0.159715	0.000469783	49016	26S proteasome regulatory subunit 7 OS=Mus musculus OX=10090 GN=Psmc2 PE=1 SV=5	Psmc2
PPM1B	8422.25	9054.27	2282.33	2257.47	608.108	547.952	7501.48	9301.79	2795.82	1794.77	5713.82	7855.17	1250.99	1259.97	7420.25	5270.97	2838.23	2785.83	0.00017806	0.000187956	4.75807e-05	4.54905e-05	8.96268e-06	8.16613e-06	6.82276e-06	8.3506e-06	3.69382e-06	2.32632e-06	3.7169e-06	5.16369e-06	1.29577e-06	1.31774e-06	6.68146e-06	4.82868e-06	2.19647e-06	2.08893e-06	7.93693e-05	5.01235e-06	3.06818e-06	0.0631522	0.038657	0.612124	-0.708105	0.159767	0.00284611	43395	Protein phosphatase 1B OS=Mus musculus OX=10090 GN=Ppm1b PE=1 SV=1	Ppm1b
ITB1	4561.44	4945.13	7531.51	8107.34	31432.9	32849.4	2843.11	4160.81	6162.48	7051.47	22281.9	22249.7	16035.9	14938.3	2260.71	3991.17	62250.1	51292.1	9.64362e-05	0.000102655	0.000157013	0.000163372	0.000463278	0.000489554	2.58587e-06	3.73533e-06	8.1418e-06	9.13988e-06	1.44946e-05	1.46261e-05	1.66099e-05	1.56233e-05	2.03562e-06	3.65627e-06	4.81747e-05	3.8461e-05	0.000245385	8.78728e-06	2.07601e-05	0.0358102	0.0846024	2.36252	1.24033	0.161646	0.0074387	91424	Integrin beta-1 OS=Mus musculus OX=10090 GN=Itgb1 PE=1 SV=1	Itgb1
H4	3.82574e+06	3.84225e+06	4.49896e+06	4.59567e+06	1.21465e+07	1.17925e+07	2.8914e+06	2.60114e+06	6.3492e+06	6.75071e+06	1.07673e+07	1.10833e+07	8.72607e+06	9.09598e+06	3.3928e+06	3.97306e+06	3.03957e+07	3.15384e+07	0.0808824	0.0797605	0.0937918	0.092608	0.179023	0.175744	0.0026298	0.00233515	0.0083885	0.00875005	0.00700427	0.00728576	0.00903844	0.00951309	0.003055	0.00363969	0.0235229	0.0236488	0.116968	0.00606559	0.0120697	0.0518567	0.103187	1.98986	0.992666	0.161853	0.000768092	11360	Histone H4 OS=Mus musculus OX=10090 GN=H4c1 PE=1 SV=2	H4c1
CHD4	26150.4	38913.9	14837.5	16591.8	58451.1	59052.3	40863.4	43638.2	23254.7	31610.1	59167.5	53009.7	39441.8	38259.3	36367	35075.9	111032	121073	0.000552861	0.000807807	0.000309323	0.000334344	0.000861489	0.000880057	3.71662e-05	3.91757e-05	3.07238e-05	4.0972e-05	3.84891e-05	3.48465e-05	4.08538e-05	4.00138e-05	3.27461e-05	3.21327e-05	8.59263e-05	9.07859e-05	0.000624313	3.68956e-05	5.37431e-05	0.0590978	0.0860835	1.45663	0.542632	0.162108	0.0116683	219096	Chromodomain-helicase-DNA-binding protein 4 OS=Mus musculus OX=10090 GN=Chd4 PE=1 SV=1	Chd4
RNPS1	87373.6	87166.5	52411.6	44826	2338.11	415.885	32914.4	34214.5	36732.8	30766.8	737.167	2301.61	876.398	99.4811	36801	26288.3	1224.35	306.795	0.00184722	0.00180947	0.00109265	0.000903294	3.44605e-05	6.19794e-06	2.99364e-05	3.07158e-05	4.85311e-05	3.98789e-05	4.79535e-07	1.51299e-06	9.07771e-07	1.04043e-07	3.31369e-05	2.40824e-05	9.47511e-07	2.30048e-07	0.000948882	2.51758e-05	9.90145e-06	0.026532	0.0104349	0.393293	-1.34632	0.162392	0.000537774	34188	RNA-binding protein with serine-rich domain 1 OS=Mus musculus OX=10090 GN=Rnps1 PE=1 SV=1	Rnps1
TBCD	91.2571	299.241	110.278	1	88.0989	478.852	192.417	459.163	36.1599	7.07e-05	1509.05	636.355	1	46.4634	5.47875	74.8816	27423.9	34293.5	1.92932e-06	6.21188e-06	2.29901e-06	2.01511e-08	1.29846e-06	7.13634e-06	1.75007e-07	4.12209e-07	4.77742e-08	9.16391e-14	9.81651e-07	4.18315e-07	1.0358e-09	4.8594e-08	4.93326e-09	6.85983e-08	2.12231e-05	2.57147e-05	3.14919e-06	3.3916e-07	7.8435e-06	0.107697	2.49064	23.1263	4.53146	0.162551	0.0222587	135003	Tubulin-specific chaperone D OS=Mus musculus OX=10090 GN=Tbcd PE=1 SV=1	Tbcd
CPSF5	16453.9	12192.5	9241.95	11532.7	523.406	289.703	4517.93	5711.26	6320.01	7642.32	608.791	1832.24	812.512	255.556	5254.66	5505.57	1987.51	844.426	0.000347861	0.000253103	0.000192671	0.000232397	7.7143e-06	4.31745e-06	4.10915e-06	5.12723e-06	8.34993e-06	9.90572e-06	3.96025e-07	1.20445e-06	8.41598e-07	2.67275e-07	4.73148e-06	5.0436e-06	1.53811e-06	6.33187e-07	0.000173011	4.84875e-06	2.17588e-06	0.0280257	0.0125765	0.44875	-1.15602	0.163042	0.000696223	26281	Cleavage and polyadenylation specificity factor subunit 5 OS=Mus musculus OX=10090 GN=Nudt21 PE=1 SV=1	Nudt21
ATPG	45360.3	38923.4	54093.7	56550.7	13749.7	9909.14	28878.8	28500	45554.6	50824.4	5228.51	9570.37	13422	7108.92	29283.4	30721.9	5599.89	1759.2	0.000958989	0.000808004	0.00112772	0.00113956	0.000202652	0.000147676	2.62659e-05	2.55856e-05	6.01863e-05	6.5877e-05	3.4012e-06	6.2912e-06	1.39025e-05	7.43492e-06	2.63678e-05	2.81441e-05	4.3337e-06	1.31913e-06	0.000730766	3.12679e-05	1.35837e-05	0.0427878	0.0185883	0.434429	-1.20281	0.163192	0.000310708	32979	ATP synthase subunit gamma, mitochondrial OS=Mus musculus OX=10090 GN=Atp5f1c PE=1 SV=1	Atp5f1c
2005-09-01	16535.7	18557.5	20877.7	15132.7	11820	14298.6	13597.4	13512.4	20835.6	26058.4	6525.57	4424.71	10500.4	9070.6	7396.66	10900.9	5815.28	5352.83	0.000349592	0.000385232	0.000435246	0.00030494	0.000174211	0.000213092	1.23671e-05	1.21307e-05	2.75278e-05	3.37761e-05	4.24496e-06	2.90864e-06	1.08763e-05	9.48654e-06	6.66021e-06	9.98623e-06	4.50039e-06	4.01378e-06	0.000310386	1.54925e-05	7.58724e-06	0.0499138	0.0244445	0.489735	-1.02993	0.163395	0.00195319	43177	Septin-5 OS=Mus musculus OX=10090 GN=Septin5 PE=1 SV=2	Septin5
LAP2B	108770	112963	34093.8	31658.7	40741.6	31524	94991.5	83459.1	30832.3	30858.8	73034.2	70816.3	41514.5	37975.2	66899.9	64321.7	16397.5	24800.7	0.00229957	0.00234497	0.000710768	0.000637959	0.000600475	0.000469803	8.63969e-05	7.49246e-05	4.07353e-05	3.99982e-05	4.75096e-05	4.65519e-05	4.30006e-05	3.97167e-05	6.02391e-05	5.89245e-05	1.26898e-05	1.85966e-05	0.00117726	5.60194e-05	3.88612e-05	0.0475847	0.03301	0.69371	-0.527596	0.16354	0.000298489	50399	Lamina-associated polypeptide 2, isoforms beta/delta/epsilon/gamma OS=Mus musculus OX=10090 GN=Tmpo PE=1 SV=4	Tmpo
T2FA	622.51	8795.07	2028.27	1908.24	2344.71	1791.54	77709.5	94396.4	16433.1	21036.8	1971.01	2540.35	3197.99	1861.07	27974.8	37622.7	1030.2	1014.94	1.31609e-05	0.000182575	4.22843e-05	3.84533e-05	3.45578e-05	2.66993e-05	7.06785e-05	8.47434e-05	2.17112e-05	2.72673e-05	1.28217e-06	1.66993e-06	3.31247e-06	1.94641e-06	2.51895e-05	3.44658e-05	7.9726e-07	7.61043e-07	5.62884e-05	3.45587e-05	1.10787e-05	0.613958	0.196821	0.320577	-1.64126	0.164026	0.0214215	57264	General transcription factor IIF subunit 1 OS=Mus musculus OX=10090 GN=Gtf2f1 PE=1 SV=2	Gtf2f1
NU2M	284.622	1	1	1	3.49037	1	689.074	283.423	39002.1	41515.4	89.9326	468.257	1	1	4214.67	3637.4	1	1	6.01736e-06	2.07588e-08	2.08475e-08	2.01511e-08	5.14434e-08	1.4903e-08	6.26728e-07	2.5444e-07	5.15292e-05	5.38109e-05	5.85021e-08	3.07815e-07	1.0358e-09	1.04586e-09	3.79504e-06	3.33219e-06	7.7389e-10	7.49843e-10	1.02424e-06	1.77646e-05	1.18847e-06	17.3441	1.16034	0.0669011	-3.90183	0.165102	0.0378898	38783	NADH-ubiquinone oxidoreductase chain 2 OS=Mus musculus OX=10090 GN=Mtnd2 PE=1 SV=2	Mtnd2
U5S1	305574	327717	362428	350284	221532	211694	170958	186850	172183	171391	90707.6	98314.1	112648	113636	128716	116156	109457	102043	0.00646033	0.00680301	0.0075557	0.00705862	0.00326508	0.00315488	0.00015549	0.000167743	0.000227486	0.000222151	5.90063e-05	6.4628e-05	0.000116681	0.000118847	0.000115901	0.000106409	8.47075e-05	7.65159e-05	0.00571627	0.000149417	0.000103177	0.026139	0.0180497	0.690527	-0.534231	0.166273	0.00025979	110261	116 kDa U5 small nuclear ribonucleoprotein component OS=Mus musculus OX=10090 GN=Eftud2 PE=1 SV=1	Eftud2
SRSF1	19646.6	11299	10146.5	5694.55	8504.9	5532.39	19413.2	23426.1	20751.7	21977.7	19991.9	23266.9	11889.5	7220.77	22893.3	19780.4	21219.5	24893.7	0.00041536	0.000234553	0.000211529	0.000114751	0.000125351	8.24493e-05	1.76567e-05	2.10305e-05	2.74169e-05	2.84867e-05	1.3005e-05	1.52948e-05	1.23152e-05	7.55189e-06	2.06139e-05	1.81206e-05	1.64216e-05	1.86664e-05	0.000197332	2.04818e-05	1.56149e-05	0.103793	0.0791301	0.762382	-0.391414	0.167271	0.0389109	27842	Serine/arginine-rich splicing factor 1 OS=Mus musculus OX=10090 GN=Srsf1 PE=1 SV=3	Srsf1
CIRBP	39.5905	0.00941217	30.8732	0	262.125	360.558	533.662	171.046	295.247	593.256	691.684	190.101	64.5741	253.598	1	613.513	12136.5	12002	8.37008e-07	1.95386e-10	6.43628e-07	0	3.86336e-06	5.3734e-06	4.85377e-07	1.53555e-07	3.90077e-07	7.68959e-07	4.49948e-07	1.24965e-07	6.68857e-08	2.65227e-07	9.00436e-10	5.62034e-07	9.39231e-06	8.99964e-06	1.78627e-06	3.9548e-07	3.2145e-06	0.221401	1.79956	8.12809	3.02292	0.167966	0.0687452	18596	Cold-inducible RNA-binding protein OS=Mus musculus OX=10090 GN=Cirbp PE=1 SV=1	Cirbp
ARC1A	12491.2	10862.3	2535.18	2852.44	113.022	172.308	10109.1	6224.37	5607.02	4961.02	166.946	145.128	26.7425	432.141	6858.42	5081.31	471.029	1	0.000264084	0.000225488	5.28522e-05	5.74799e-05	1.66579e-06	2.56791e-06	9.19441e-06	5.58787e-06	7.40794e-06	6.43031e-06	1.086e-07	9.54014e-08	2.76998e-08	4.51958e-07	6.17557e-06	4.65494e-06	3.64525e-07	7.49843e-10	0.00010069	4.80409e-06	1.94591e-06	0.0477119	0.0193258	0.405052	-1.30382	0.168063	0.00292994	42170	Actin-related protein 2/3 complex subunit 1A OS=Mus musculus OX=10090 GN=Arpc1a PE=1 SV=1	Arpc1a
MAP2	270039	473831	32321.2	20317.2	4076.46	33293.9	68988.2	80935.5	307608	299521	130182	126927	10952.4	13924.1	112193	131055	179506	102575	0.00570905	0.00983617	0.000673815	0.000409415	6.00815e-05	0.00049618	6.27463e-05	7.2659e-05	0.000406409	0.00038823	8.46847e-05	8.34367e-05	1.13445e-05	1.45626e-05	0.000101023	0.000120058	0.000138918	7.69155e-05	0.00286412	0.000183028	7.71368e-05	0.0639036	0.0269321	0.421449	-1.24657	0.168596	0.00149529	53744	Methionine aminopeptidase 2 OS=Mus musculus OX=10090 GN=Metap2 PE=1 SV=1	Metap2
G6PI	2194.05	1885.1	7111.68	3452.04	44665.2	69631.9	2443.7	2492.91	1696.88	2170.62	86619.4	78995.6	4741.24	4932.86	1666.89	2184.76	4997.65	4107.88	4.63858e-05	3.91324e-05	0.00014826	6.95626e-05	0.000658304	0.00103773	2.2226e-06	2.23799e-06	2.2419e-06	2.81349e-06	5.63469e-05	5.19287e-05	4.91097e-06	5.15906e-06	1.50093e-06	2.00144e-06	3.86763e-06	3.08026e-06	0.000333228	1.96319e-05	3.42005e-06	0.0589143	0.0102634	0.174209	-2.52111	0.169327	0.00328977	62955	Glucose-6-phosphate isomerase OS=Mus musculus OX=10090 GN=Gpi PE=1 SV=4	Gpi
MTAP2	8.1512e+06	8.4833e+06	2.30829e+06	2.34843e+06	1.8123e+06	1.4175e+06	4.9043e+06	5.20282e+06	1.39897e+06	1.30996e+06	1.32101e+06	1.35983e+06	951696	917503	2.26707e+06	2.35063e+06	1.04564e+06	1.13217e+06	0.172329	0.176103	0.0481219	0.0473236	0.0267109	0.021125	0.00446057	0.00467078	0.0018483	0.00169793	0.000859329	0.000893898	0.000985764	0.000959577	0.00204135	0.00215339	0.000809207	0.000848947	0.0819523	0.00240513	0.00129971	0.029348	0.0158593	0.540388	-0.887933	0.17016	0.000170264	199409	Microtubule-associated protein 2 OS=Mus musculus OX=10090 GN=Map2 PE=1 SV=2	Map2
ILF2	49061.2	47068.5	58526.5	56967.5	34020.3	2530.74	18941.2	24278	24800.7	28878.7	1584.39	3663.58	7595.31	5700.93	19753.5	19896	980.626	549.923	0.00103723	0.000977086	0.00122013	0.00114796	0.000501413	3.77157e-05	1.72274e-05	2.17953e-05	3.27664e-05	3.74317e-05	1.03066e-06	2.4083e-06	7.8672e-06	5.96235e-06	1.77868e-05	1.82265e-05	7.58896e-07	4.12356e-07	0.000820256	1.87766e-05	8.50235e-06	0.0228912	0.0103655	0.452815	-1.14301	0.170387	0.000469783	43263	Interleukin enhancer-binding factor 2 OS=Mus musculus OX=10090 GN=Ilf2 PE=1 SV=1	Ilf2
SHAN1	177.922	146.251	761.016	497.592	5051.7	5075.93	927.259	1051.57	2015.87	2768.45	6643.88	6845.99	1944.41	1695.19	1042.35	1704.79	1331.32	4079.63	3.76155e-06	3.03599e-06	1.58653e-05	1.0027e-05	7.44552e-05	7.56467e-05	8.43362e-07	9.44036e-07	2.66335e-06	3.58837e-06	4.32192e-06	4.50029e-06	2.01402e-06	1.77293e-06	9.38568e-07	1.56174e-06	1.03029e-06	3.05908e-06	3.04653e-05	2.81022e-06	1.72944e-06	0.0922433	0.0567675	0.61541	-0.70038	0.171061	0.00326278	226976	SH3 and multiple ankyrin repeat domains protein 1 OS=Mus musculus OX=10090 GN=Shank1 PE=1 SV=1	Shank1
ATP5I	8585.17	8811.99	5966.5	8398.08	1344.77	52.6616	12147.3	11530.5	9442.8	9466.22	66.2486	119.237	1901.28	811.755	7115.14	11479.4	1	1	0.000181504	0.000182927	0.000124386	0.000169231	1.98201e-05	7.84817e-07	1.10482e-05	1.03514e-05	1.24757e-05	1.22698e-05	4.30954e-08	7.83818e-08	1.96934e-06	8.48979e-07	6.40672e-06	1.05162e-05	7.7389e-10	7.49843e-10	0.000113109	7.71111e-06	3.29045e-06	0.0681742	0.029091	0.426716	-1.22865	0.171312	0.0128976	8230	ATP synthase subunit e, mitochondrial OS=Mus musculus OX=10090 GN=Atp5me PE=1 SV=2	Atp5me
CHERP	11911.7	2750.28	312.44	2414.37	388.114	1153.26	5734.95	5959.52	3977.34	7045.33	650.62	2120.13	144.956	196.673	4488.49	6352.38	677.581	2529.97	0.000251833	5.70926e-05	6.51359e-06	4.86522e-05	5.72027e-06	1.71871e-05	5.21607e-06	5.3501e-06	5.25483e-06	9.13193e-06	4.23235e-07	1.39369e-06	1.50145e-07	2.05692e-07	4.04159e-06	5.81935e-06	5.24373e-07	1.89708e-06	6.44998e-05	4.46164e-06	2.10637e-06	0.0691729	0.032657	0.472107	-1.08281	0.17237	0.0534586	106501	Calcium homeostasis endoplasmic reticulum protein OS=Mus musculus OX=10090 GN=Cherp PE=1 SV=1	Cherp
GCYB1	1054.49	1	1694.83	1	4613.5	3372.87	933.503	1614.75	700.815	4.77126	1029.7	1585.25	1116.82	1557.32	1719.82	2108.41	1270.75	463.276	2.22936e-05	2.07588e-08	3.53329e-05	2.01511e-08	6.79967e-05	5.0266e-05	8.49042e-07	1.44963e-06	9.2591e-07	6.18436e-09	6.6983e-07	1.04208e-06	1.1568e-06	1.62873e-06	1.54859e-06	1.93149e-06	9.83422e-07	3.47384e-07	2.93217e-05	8.2378e-07	1.26607e-06	0.0280946	0.0431786	1.5369	0.620025	0.173508	0.0602039	71351	Guanylate cyclase soluble subunit beta-1 OS=Mus musculus OX=10090 GN=Gucy1b1 PE=1 SV=1	Gucy1b1
MCCA	25554.9	28807.1	18093.4	19227.9	901.631	310.961	17336	21167.9	10034.8	7690.84	689.916	140.038	520.804	197.599	12591.1	12165.7	76.7752	370.959	0.000540272	0.000598002	0.000377202	0.000387464	1.32888e-05	4.63425e-06	1.57675e-05	1.90033e-05	1.32579e-05	9.96861e-06	4.48798e-07	9.20555e-08	5.39447e-07	2.0666e-07	1.13375e-05	1.11449e-05	5.94156e-08	2.78161e-07	0.000320144	9.75635e-06	3.92767e-06	0.0304749	0.0122685	0.402575	-1.31267	0.173514	0.000599797	79692	Methylcrotonoyl-CoA carboxylase subunit alpha, mitochondrial OS=Mus musculus OX=10090 GN=Mccc1 PE=1 SV=2	Mccc1
INPP	51278.2	46650.7	25717	23545.7	1094.45	1495.54	18700.1	17851.7	22724.1	18214.4	917.353	919.625	177.257	156.128	14506.7	20707.7	3540.62	1393.08	0.0010841	0.000968413	0.000536135	0.000474471	1.61307e-05	2.22881e-05	1.70081e-05	1.60262e-05	3.00228e-05	2.36089e-05	5.96748e-07	6.04527e-07	1.83602e-07	1.63288e-07	1.30624e-05	1.89701e-05	2.74005e-06	1.04459e-06	0.000516923	1.46445e-05	6.02733e-06	0.0283302	0.01166	0.411575	-1.28077	0.174023	0.000766034	43775	Inositol polyphosphate 1-phosphatase OS=Mus musculus OX=10090 GN=Inpp1 PE=1 SV=2	Inpp1
ANK2	2751.99	11570.1	7258.39	7640.23	43.7021	19.0483	8134.39	9230.38	7735.43	6649.59	42.2134	1	1	27.8383	7130.87	8132.03	1	1	5.81814e-05	0.000240182	0.000151319	0.000153959	6.44109e-07	2.83876e-07	7.39841e-06	8.28649e-06	1.022e-05	8.61899e-06	2.74603e-08	6.57362e-10	1.0358e-09	2.91149e-08	6.42089e-06	7.44968e-06	7.7389e-10	7.49843e-10	0.000100762	5.75866e-06	2.31704e-06	0.0571514	0.0229953	0.402357	-1.31345	0.176129	0.0874308	428451	Ankyrin-2 OS=Mus musculus OX=10090 GN=Ank2 PE=1 SV=2	Ank2
HDAC7	74595	69624.5	131495	154864	183.158	49.8805	10464.6	11598.6	24205	27981	38.9693	51.6269	2672.83	1988.85	13002.5	13267.1	1	1	0.00157706	0.00144532	0.00274133	0.00312069	2.6995e-06	7.43371e-07	9.51782e-06	1.04125e-05	3.19794e-05	3.6268e-05	2.535e-08	3.39376e-08	2.76851e-06	2.08005e-06	1.17079e-05	1.21539e-05	7.7389e-10	7.49843e-10	0.00148131	1.47062e-05	4.78532e-06	0.00992784	0.00323047	0.325395	-1.61974	0.176905	0.000135547	102079	Histone deacetylase 7 OS=Mus musculus OX=10090 GN=Hdac7 PE=1 SV=2	Hdac7
SC6A1	5735.86	4024.64	1673.19	4131.79	0.035436	70.0488	5131.6	6142.92	5633.26	3160.51	818.116	261.142	1	1	4693.65	5120.14	356.094	443.472	0.000121265	8.35468e-05	3.48817e-05	8.32602e-05	5.22278e-10	1.04394e-06	4.6673e-06	5.51475e-06	7.44261e-06	4.09655e-06	5.32193e-07	1.71665e-07	1.0358e-09	1.04586e-09	4.22633e-06	4.69051e-06	2.75578e-07	3.32534e-07	5.39997e-05	3.73751e-06	1.58784e-06	0.0692135	0.0294046	0.424839	-1.23501	0.17725	0.0061309	67755	Sodium- and chloride-dependent GABA transporter 1 OS=Mus musculus OX=10090 GN=Slc6a1 PE=1 SV=2	Slc6a1
ATPA	800605	920046	992613	981323	1.1162e+06	989627	614820	583963	806573	889069	834798	825054	596076	590304	564767	481172	720210	764280	0.0169261	0.0190991	0.0206935	0.0197748	0.0164512	0.0147484	0.000559192	0.000524247	0.00106564	0.00115238	0.000543045	0.000542359	0.000617414	0.000617373	0.000508537	0.000440797	0.000557364	0.00057309	0.0179488	0.000731144	0.000552429	0.0407349	0.030778	0.755568	-0.404366	0.177806	0.000585144	59830	ATP synthase subunit alpha, mitochondrial OS=Mus musculus OX=10090 GN=Atp5f1a PE=1 SV=1	Atp5f1a
GREB1	550.96	468.38	1	0.0406898	30.3043	88.1317	17953.3	7624.38	10138.3	14849.7	1	0.0748502	10.5337	0.331974	11813.4	11043.3	1	1	1.16482e-05	9.72302e-06	2.08475e-08	8.19945e-10	4.46644e-07	1.31343e-06	1.6329e-05	6.84471e-06	1.33947e-05	1.92477e-05	6.50511e-10	4.92037e-11	1.09108e-08	3.47197e-10	1.06372e-05	1.01167e-05	7.7389e-10	7.49843e-10	3.85882e-06	9.30279e-06	3.4611e-06	2.41078	0.896933	0.37205	-1.42643	0.178021	0.00196594	219697	Protein GREB1 OS=Mus musculus OX=10090 GN=Greb1 PE=2 SV=2	Greb1
GNAO	4923.84	5857.4	1218.04	2523.86	194.024	54.8216	2593.64	4630.78	1901.52	2243.17	514.64	785.435	241.642	71.7312	3173.24	2739.04	40.8395	14.4069	0.000104098	0.000121593	2.5393e-05	5.08586e-05	2.85966e-06	8.17007e-07	2.35897e-06	4.15723e-06	2.51227e-06	2.90752e-06	3.34779e-07	5.16315e-07	2.50292e-07	7.50205e-08	2.8573e-06	2.50921e-06	3.16052e-08	1.08029e-08	5.09365e-05	2.13118e-06	9.55705e-07	0.04184	0.0187627	0.448439	-1.15702	0.178421	0.00436159	40629	Guanine nucleotide-binding protein G(o) subunit alpha OS=Mus musculus OX=10090 GN=Gnao1 PE=1 SV=3	Gnao1
H3C	1.30851e+06	1.19559e+06	1.39287e+06	1.49062e+06	5.05926e+06	4.92722e+06	1.59297e+06	1.66225e+06	2.42727e+06	2.58124e+06	7.06364e+06	7.11337e+06	3.96706e+06	4.50781e+06	1.91881e+06	1.82923e+06	1.70676e+07	1.61753e+07	0.0276639	0.0248191	0.0290379	0.0300377	0.0745667	0.0734305	0.00144884	0.00149227	0.00320688	0.00334572	0.00459498	0.00467606	0.00410907	0.00471452	0.00172776	0.00167574	0.0132084	0.0121289	0.0432593	0.00312746	0.00626074	0.0722957	0.144726	2.00186	1.00134	0.179532	0.000611532	15363	Histone H3,3C OS=Mus musculus OX=10090 GN=H3f3c PE=3 SV=3	H3f3c
PABP1	70642.7	64589.4	78742.5	74976.2	16094.2	12744.3	50507.7	46884.1	72170.5	73383.8	8883.8	8081.39	11517	10189.2	54085.5	48627.9	10011.9	11391.5	0.0014935	0.0013408	0.00164158	0.00151085	0.000237206	0.000189929	4.59379e-05	4.20897e-05	9.53509e-05	9.51177e-05	5.77901e-06	5.3124e-06	1.19293e-05	1.06564e-05	4.87005e-05	4.45475e-05	7.74811e-06	8.54181e-06	0.00106898	4.82646e-05	2.20206e-05	0.0451502	0.0205997	0.456248	-1.13211	0.179969	0.00025979	70854	Polyadenylate-binding protein 1 OS=Mus musculus OX=10090 GN=Pabpc1 PE=1 SV=2	Pabpc1
KCC2B	82875.5	72504.6	63794.8	66003.7	80040.1	76242.2	47317.6	39018.6	46695.3	43523.1	26080.7	21295.7	27681.6	15685.5	35632.2	39770.4	25078.8	25113.5	0.00175212	0.00150511	0.00132996	0.00133005	0.00117968	0.00113624	4.30364e-05	3.50286e-05	6.16934e-05	5.64133e-05	1.69658e-05	1.3999e-05	2.86725e-05	1.64048e-05	3.20845e-05	3.64333e-05	1.94082e-05	1.88312e-05	0.00137219	3.78561e-05	2.53057e-05	0.027588	0.0184418	0.668472	-0.581061	0.181407	0.000493946	61164	Calcium/calmodulin-dependent protein kinase type II subunit beta OS=Mus musculus OX=10090 GN=Camk2b PE=1 SV=2	Camk2b
PSD12	178.024	9132.97	12500.5	14548.4	206.722	24.4621	20598.4	11141.8	30.278	3264.24	142.27	345.145	1	1	1068.62	5423.37	0	37.6561	3.76372e-06	0.00018959	0.000260605	0.000293166	3.0468e-06	3.6456e-07	1.87347e-05	1.00024e-05	4.0003e-08	4.231e-06	9.25483e-08	2.26885e-07	1.0358e-09	1.04586e-09	9.62224e-07	4.9683e-06	0	2.82361e-08	0.000125089	5.55459e-06	9.93473e-07	0.044405	0.00794212	0.178856	-2.48313	0.182135	0.0654396	53261	26S proteasome non-ATPase regulatory subunit 12 OS=Mus musculus OX=10090 GN=Psmd12 PE=1 SV=4	Psmd12
RUVB1	48741.5	39193.3	31529.9	30599	1123.99	2138.46	21683.3	17452.2	9337.89	11463.2	36759.8	40782.5	17126.6	15571	19535.4	22530.6	4071.7	8369.75	0.00103047	0.000813606	0.000657318	0.000616604	1.65661e-05	3.18696e-05	1.97214e-05	1.56675e-05	1.23371e-05	1.48582e-05	2.39127e-05	2.68089e-05	1.77397e-05	1.6285e-05	1.75903e-05	2.064e-05	3.15104e-06	6.27599e-06	0.000527739	1.88843e-05	1.36137e-05	0.0357834	0.0257962	0.720899	-0.47213	0.184832	0.000696223	50524	RuvB-like 1 OS=Mus musculus OX=10090 GN=Ruvbl1 PE=1 SV=1	Ruvbl1
MYH10	35233	27280.2	15955	16269.6	29871.6	24883	83514.1	83319.3	74752.4	72284.3	25751.9	20856.8	13844.6	13132.6	74826.5	84497.8	21324.4	24018.5	0.000744882	0.000566305	0.000332621	0.000327851	0.000440266	0.000370832	7.59579e-05	7.47991e-05	9.87621e-05	9.36925e-05	1.67519e-05	1.37105e-05	1.43402e-05	1.37348e-05	6.73764e-05	7.74077e-05	1.65027e-05	1.80101e-05	0.000463793	6.2279e-05	3.4562e-05	0.134282	0.0745203	0.554954	-0.84956	0.186356	0.020765	229824	Myosin-10 OS=Mus musculus OX=10090 GN=Myh10 PE=1 SV=2	Myh10
SPTN1	868316	915365	760367	804885	961399	798217	722692	688601	540412	543195	252376	283434	176667	114128	661994	690672	188347	173950	0.0183576	0.0190019	0.0158517	0.0162193	0.0141697	0.0118958	0.000657305	0.000618185	0.000713987	0.000704072	0.000164174	0.000186319	0.000182991	0.000119362	0.000596083	0.000632718	0.00014576	0.000130435	0.015916	0.00050734	0.000301225	0.0318761	0.0189259	0.593733	-0.752113	0.186708	0.000298489	285221	Spectrin alpha chain, non-erythrocytic 1 OS=Mus musculus OX=10090 GN=Sptan1 PE=1 SV=4	Sptan1
CTNB1	5979.39	6439.42	7044.32	8012.23	0.167131	10.7595	7627.8	5761.99	3009.12	3272.03	1	12.0515	1	1	3883.67	5019.87	1	1	0.000126414	0.000133675	0.000146856	0.000161456	2.46328e-09	1.60349e-07	6.93765e-06	5.17278e-06	3.97562e-06	4.2411e-06	6.50511e-10	7.92217e-09	1.0358e-09	1.04586e-09	3.497e-06	4.59866e-06	7.7389e-10	7.49843e-10	9.47605e-05	3.38929e-06	1.34988e-06	0.0357669	0.0142451	0.398277	-1.32815	0.187065	0.00291361	86043	Catenin beta-1 OS=Mus musculus OX=10090 GN=Ctnnb1 PE=1 SV=1	Ctnnb1
PRP31	34045.1	48445.4	27746.5	26710.1	18515.8	34964.9	170597	158724	29665	31034.7	43255.6	52444.5	25158.2	22487	62499.1	92479	13815.8	14974.8	0.000719768	0.00100567	0.000578443	0.000538239	0.000272898	0.000521082	0.000155162	0.000142493	3.91931e-05	4.02262e-05	2.81382e-05	3.4475e-05	2.60588e-05	2.35182e-05	5.62764e-05	8.47191e-05	1.06919e-05	1.12287e-05	0.000606017	7.32813e-05	3.54155e-05	0.120923	0.0584398	0.483282	-1.04906	0.188395	0.0105156	55623	U4/U6 small nuclear ribonucleoprotein Prp31 OS=Mus musculus OX=10090 GN=Prpf31 PE=1 SV=3	Prpf31
TADBP	38404.7	11065.8	22825.5	20510.5	7770.16	6425.98	15584.9	15985.2	26578.3	27698.6	6354.88	10471.5	6413.69	3972.48	15930.8	15801.2	13451.4	14340	0.000811937	0.000229714	0.000475854	0.000413309	0.000114522	9.57665e-05	1.41749e-05	1.43505e-05	3.5115e-05	3.5902e-05	4.13392e-06	6.88354e-06	6.64329e-06	4.15464e-06	1.43446e-05	1.44754e-05	1.04099e-05	1.07528e-05	0.00035685	1.84266e-05	1.01301e-05	0.0516369	0.0283875	0.549753	-0.863144	0.189346	0.0271279	44918	TAR DNA-binding protein 43 OS=Mus musculus OX=10090 GN=Tardbp PE=1 SV=1	Tardbp
MYO5B	37330.8	36803.4	16586	16831.7	6539.29	5935.31	31221.5	28677.4	15003.1	17139.9	8662.42	10779.4	5475.96	4773.3	22175.2	26649.3	5880.38	4657.95	0.000789233	0.000763995	0.000345775	0.000339178	9.63802e-05	8.84539e-05	2.83966e-05	2.57449e-05	1.98219e-05	2.22162e-05	5.635e-06	7.08597e-06	5.67199e-06	4.99219e-06	1.99674e-05	2.44132e-05	4.55076e-06	3.49273e-06	0.000403836	1.81501e-05	1.05147e-05	0.0449442	0.0260371	0.57932	-0.787569	0.189489	0.000678208	212092	Unconventional myosin-Vb OS=Mus musculus OX=10090 GN=Myo5b PE=1 SV=2	Myo5b
WRIP1	6165.99	16058.7	3584.1	7662	6361.78	2281.61	6714.59	5178.19	3042.91	3301.98	2082.84	2262.42	996.359	2568.05	4676.89	4784.61	225	220.13	0.000130359	0.00033336	7.47193e-05	0.000154398	9.37639e-05	3.40029e-05	6.10707e-06	4.64867e-06	4.02026e-06	4.27992e-06	1.35491e-06	1.48723e-06	1.03203e-06	2.68581e-06	4.21123e-06	4.38313e-06	1.74125e-07	1.65063e-07	0.000136767	3.64968e-06	2.10857e-06	0.0266853	0.0154172	0.57774	-0.791507	0.19046	0.0102082	72547	ATPase WRNIP1 OS=Mus musculus OX=10090 GN=Wrnip1 PE=1 SV=2	Wrnip1
EIF3C	109595	123829	122678	126038	18755.2	14989.5	95814.4	84070.3	69212.7	64968.1	13104.3	15255.6	10758.4	9044.93	79142.1	71936.1	25505.4	16100.6	0.00231702	0.00257054	0.00255752	0.00253981	0.000276427	0.000223389	8.71454e-05	7.54734e-05	9.14432e-05	8.42095e-05	8.52449e-06	1.00284e-05	1.11435e-05	9.4597e-06	7.12623e-05	6.59e-05	1.97383e-05	1.20729e-05	0.00174745	5.94707e-05	3.15961e-05	0.0340328	0.0180813	0.531289	-0.912432	0.191488	0.000585144	106149	Eukaryotic translation initiation factor 3 subunit C OS=Mus musculus OX=10090 GN=Eif3c PE=1 SV=1	Eif3c
MAP4	75043.1	74612.2	18907.8	18938	17434.9	15780	49780.7	52397	12332.5	13575.1	10438	6339.4	3935.43	2416.09	20239.9	34691	1342.03	3404.88	0.00158653	0.00154886	0.000394179	0.000381622	0.000256967	0.00023517	4.52767e-05	4.70389e-05	1.62936e-05	1.75956e-05	6.79003e-06	4.16728e-06	4.07631e-06	2.52688e-06	1.82247e-05	3.17801e-05	1.03858e-06	2.55312e-06	0.000733888	2.28604e-05	1.00333e-05	0.0311496	0.0136714	0.438894	-1.18805	0.193053	0.00209606	117927	Microtubule-associated protein 4 OS=Mus musculus OX=10090 GN=Map4 PE=1 SV=3	Map4
TENA	440.045	148.051	350.869	1	1	1	53.8745	528.466	5862.76	10643.4	2719.51	4155.59	611.686	1391.55	1509.17	899.364	1121.81	4032.22	9.30326e-06	3.07335e-06	7.31473e-06	2.01511e-08	1.47386e-08	1.4903e-08	4.9e-08	4.74425e-07	7.74581e-06	1.37956e-05	1.76907e-06	2.73173e-06	6.33583e-07	1.45536e-06	1.35891e-06	8.23899e-07	8.68159e-07	3.02353e-06	3.29019e-06	4.42761e-06	1.36057e-06	1.3457	0.413524	0.307293	-1.70231	0.196492	0.0406003	237304	Tenascin OS=Mus musculus OX=10090 GN=Tnc PE=1 SV=1	Tnc
ZO2	132904	140167	74022.2	70301.9	251833	247467	270800	264301	68658.5	71692.2	70412.1	81149.9	60703.1	56634.1	144372	141410	20165.3	22630.6	0.0028098	0.00290969	0.00154317	0.00141666	0.00371167	0.003688	0.000246299	0.000237274	9.07109e-05	9.29252e-05	4.58038e-05	5.33449e-05	6.28761e-05	5.92311e-05	0.000129998	0.000129544	1.56057e-05	1.69694e-05	0.00267983	0.000127726	6.90374e-05	0.047662	0.0257618	0.540511	-0.887604	0.19653	0.000332154	131428	Tight junction protein ZO-2 OS=Mus musculus OX=10090 GN=Tjp2 PE=1 SV=2	Tjp2
EIF3I	59955.7	69407	34817.9	39685.3	17982.4	13453.1	33362.8	49342.7	41621	30051.1	23572.5	20330.9	10698.8	9004.28	34795.1	38257.9	28222.4	30379.8	0.00126756	0.00144081	0.000725865	0.000799704	0.000265036	0.000200491	3.03442e-05	4.42969e-05	5.49893e-05	3.89512e-05	1.53342e-05	1.33647e-05	1.10818e-05	9.41719e-06	3.13308e-05	3.50477e-05	2.1841e-05	2.27801e-05	0.000783244	3.28801e-05	2.19164e-05	0.0419794	0.0279816	0.666556	-0.585202	0.1969	0.00214858	36837	Eukaryotic translation initiation factor 3 subunit I OS=Mus musculus OX=10090 GN=Eif3i PE=1 SV=1	Eif3i
CRBB1	3602.52	3174.91	6625.53	5393.02	7754.38	8263.99	4474.42	5557.11	9956.04	9032.08	6880.13	9051.42	5678.23	8155.16	19815.3	19162.4	10351.6	11555	7.6163e-05	6.59073e-05	0.000138125	0.000108675	0.000114289	0.000123158	4.06958e-06	4.98884e-06	1.31538e-05	1.17071e-05	4.4756e-06	5.95006e-06	5.88149e-06	8.52913e-06	1.78424e-05	1.75545e-05	8.01101e-06	8.66445e-06	0.000104386	7.39083e-06	1.10805e-05	0.0708026	0.106149	1.49922	0.584214	0.198802	0.000666598	28213	Beta-crystallin B1 OS=Mus musculus OX=10090 GN=Crybb1 PE=1 SV=3	Crybb1
GPX4	29191.3	32503.6	28180	29181.9	19879.8	20256.1	25903.9	23157.2	18627	15256.7	10195.5	11256.2	4830.71	4039.2	21346.1	27308.1	5317.94	4479.22	0.000617151	0.000674735	0.000587482	0.000588048	0.000293	0.000301877	2.35602e-05	2.07892e-05	2.46099e-05	1.97752e-05	6.63228e-06	7.3994e-06	5.00364e-06	4.22442e-06	1.92208e-05	2.50166e-05	4.1155e-06	3.35871e-06	0.000510382	1.71277e-05	1.01566e-05	0.0335585	0.0199	0.592995	-0.753909	0.198857	0.00177194	22785	Phospholipid hydroperoxide glutathione peroxidase OS=Mus musculus OX=10090 GN=Gpx4 PE=1 SV=4	Gpx4
GUC2E	30596.2	23478.7	19296	17281.7	16056	5430.84	40017.6	36790.7	24535.1	25822.5	14210	17197.3	3825.07	3676.03	34815.1	38817.4	15083.8	7896.83	0.000646853	0.000487389	0.000402272	0.000348246	0.000236643	8.09359e-05	3.63969e-05	3.30285e-05	3.24156e-05	3.34703e-05	9.24374e-06	1.13048e-05	3.962e-06	3.8446e-06	3.13487e-05	3.55602e-05	1.16732e-05	5.92138e-06	0.000367056	2.59766e-05	1.5385e-05	0.0707702	0.0419146	0.592263	-0.75569	0.199149	0.00867952	121588	Guanylyl cyclase GC-E OS=Mus musculus OX=10090 GN=Gucy2e PE=3 SV=2	Gucy2e
EF1B	59720.6	65525.3	26629	28717.2	1246.72	254.623	27240.8	40196.1	23089.9	21326.7	1128.35	779.009	3646.34	3529.12	30526	21491.4	705.62	160.309	0.00126259	0.00136023	0.000555147	0.000578683	1.83749e-05	3.79466e-06	2.47761e-05	3.60857e-05	3.05061e-05	2.7643e-05	7.34005e-07	5.12091e-07	3.77687e-06	3.69096e-06	2.74867e-05	1.9688e-05	5.46072e-07	1.20206e-07	0.000629803	2.00428e-05	9.21814e-06	0.031824	0.0146366	0.459922	-1.12054	0.199542	0.00195183	24849	Elongation factor 1-beta OS=Mus musculus OX=10090 GN=Eef1b PE=1 SV=5	Eef1b
TRA2B	14199.3	3366.36	17042.4	15549.3	5120.6	2061.58	36734.5	34550.5	14130.3	18379.3	4797.21	3662.97	2823.79	2878.02	23574.3	23962.2	5652.96	5252.75	0.000300196	6.98817e-05	0.00035529	0.000313336	7.54707e-05	3.07237e-05	3.34108e-05	3.10174e-05	1.86688e-05	2.38227e-05	3.12064e-06	2.4079e-06	2.92488e-06	3.01e-06	2.12272e-05	2.19515e-05	4.37477e-06	3.93873e-06	0.000190816	1.87414e-05	9.57117e-06	0.0982168	0.0501591	0.510697	-0.969459	0.199652	0.0464621	33760	Transformer-2 protein homolog beta OS=Mus musculus OX=10090 GN=Tra2b PE=1 SV=1	Tra2b
MRCKB	3473.09	2671.28	998.296	718.34	4265.73	5159.38	4755.94	5083.26	1150.02	1520.78	2159.98	1601.3	902.6	801.765	2208.93	3721.65	716.706	931.643	7.34267e-05	5.54526e-05	2.08119e-05	1.44754e-05	6.28711e-05	7.68903e-05	4.32564e-06	4.56345e-06	1.5194e-06	1.97118e-06	1.40509e-06	1.05263e-06	9.34911e-07	8.38531e-07	1.989e-06	3.40937e-06	5.54651e-07	6.98586e-07	5.06547e-05	2.4729e-06	1.40417e-06	0.0488188	0.0277205	0.567826	-0.81648	0.200518	0.0128783	196511	Serine/threonine-protein kinase MRCK beta OS=Mus musculus OX=10090 GN=Cdc42bpb PE=1 SV=2	Cdc42bpb
SF3B3	137137	153665	121230	125316	30017.9	31049.4	111524	98855.5	54496.8	58296.8	32521.6	27400.6	34369.4	20366.1	73101.2	74797.4	26632.7	34958.9	0.00289929	0.0031899	0.00252734	0.00252526	0.000442423	0.00046273	0.000101434	8.87466e-05	7.20007e-05	7.55625e-05	2.11556e-05	1.80121e-05	3.55998e-05	2.13e-05	6.5823e-05	6.85212e-05	2.06108e-05	2.62137e-05	0.00200782	6.28185e-05	3.96781e-05	0.0312869	0.0197617	0.63163	-0.662849	0.200882	0.00039639	136548	Splicing factor 3B subunit 3 OS=Mus musculus OX=10090 GN=Sf3b3 PE=1 SV=1	Sf3b3
U119A	774.192	234.355	275.962	1	409.142	470.838	9460.31	6109.53	1	772.432	1782.22	273.37	1	383.25	2607.57	1415.64	218.111	95.532	1.63677e-05	4.86493e-06	5.75311e-06	2.01511e-08	6.0302e-06	7.01691e-06	8.60436e-06	5.48477e-06	1.32119e-09	1.0012e-06	1.15936e-06	1.79703e-07	1.0358e-09	4.00824e-07	2.34795e-06	1.29685e-06	1.68794e-07	7.16339e-08	6.6755e-06	2.73845e-06	7.14516e-07	0.410225	0.107036	0.26092	-1.93832	0.201772	0.00927798	27164	Protein unc-119 homolog A OS=Mus musculus OX=10090 GN=Unc119 PE=1 SV=1	Unc119
KDM5D	1	176.332	66.7338	62.5544	0.141167	4.45125	406.808	1162.98	8071.72	6901	2948.41	5742.43	3688.27	2719.12	536.77	446.305	1600.1	3601.74	2.11416e-08	3.66043e-06	1.39123e-06	1.26054e-06	2.08061e-09	6.63371e-08	3.70001e-07	1.04405e-06	1.06643e-05	8.94486e-06	1.91797e-06	3.77485e-06	3.8203e-06	2.84381e-06	4.83327e-07	4.08856e-07	1.2383e-06	2.70074e-06	1.06696e-06	4.45267e-06	1.91589e-06	4.17322	1.79565	0.430279	-1.21666	0.202588	0.0478784	179812	Lysine-specific demethylase 5D OS=Mus musculus OX=10090 GN=Kdm5d PE=2 SV=2	Kdm5d
CAC1D	3793.85	2158.01	3192.38	3074.37	1886.68	4974.3	404.648	1080.18	1138.62	2211.23	23176.9	25128.7	3834.63	6242.94	216.534	1010.8	101533	126572	8.02081e-05	4.47978e-05	6.6553e-05	6.1952e-05	2.7807e-05	7.41321e-05	3.68036e-07	9.69719e-07	1.50434e-06	2.86613e-06	1.50769e-05	1.65186e-05	3.9719e-06	6.52922e-06	1.94975e-07	9.2598e-07	7.85751e-05	9.49092e-05	5.92417e-05	6.21729e-06	3.08511e-05	0.104948	0.520766	4.96214	2.31096	0.203016	0.0122871	249640	Voltage-dependent L-type calcium channel subunit alpha-1D OS=Mus musculus OX=10090 GN=Cacna1d PE=1 SV=3	Cacna1d
CAMP3	7838.04	14543.7	4958.24	4207.13	4826.43	5231.5	9436.22	10817.1	6686.24	5504.86	6458.5	4938.13	1341.4	2021.4	9367.54	9512.56	4922.41	4686.57	0.000165709	0.00030191	0.000103367	8.47784e-05	7.11349e-05	7.79651e-05	8.58245e-06	9.71096e-06	8.83379e-06	7.13522e-06	4.20133e-06	3.24614e-06	1.38942e-06	2.11409e-06	8.43486e-06	8.71436e-06	3.8094e-06	3.51419e-06	0.000134144	6.95165e-06	4.66272e-06	0.0518223	0.0347591	0.670736	-0.576183	0.203867	0.0127111	135890	Calmodulin-regulated spectrin-associated protein 3 OS=Mus musculus OX=10090 GN=Camsap3 PE=1 SV=1	Camsap3
BCLF1	313154	307619	105682	110125	74427.2	49574.6	205675	203237	94423.8	88537.7	49329.1	50184.6	38088.6	37715.5	141096	140100	40966.8	41566.3	0.00662058	0.0063858	0.0022032	0.00221914	0.00109695	0.000738811	0.000187066	0.000182454	0.000124752	0.00011476	3.20891e-05	3.29894e-05	3.94521e-05	3.9445e-05	0.000127048	0.000128344	3.17038e-05	3.11682e-05	0.00321075	0.000112352	6.61934e-05	0.0349924	0.0206162	0.589162	-0.763263	0.205212	5.16e-05	106053	Bcl-2-associated transcription factor 1 OS=Mus musculus OX=10090 GN=Bclaf1 PE=1 SV=2	Bclaf1
HOMEZ	10257.8	7254.29	7023.72	7845.31	11597.5	6971.82	2993.76	2471.47	6581.42	6426.02	9033.72	8936.95	3925.4	4307.99	3152.72	2894.07	7013.49	6122.24	0.000216867	0.00015059	0.000146427	0.000158092	0.000170931	0.000103901	2.72289e-06	2.21874e-06	8.69531e-06	8.32921e-06	5.87653e-06	5.87481e-06	4.06592e-06	4.50554e-06	2.83882e-06	2.65123e-06	5.42766e-06	4.59071e-06	0.000157801	5.61958e-06	4.01332e-06	0.0356118	0.0254327	0.714166	-0.485668	0.207924	0.000605715	61389	Homeobox and leucine zipper protein Homez OS=Mus musculus OX=10090 GN=Homez PE=1 SV=2	Homez
PSMD4	17608.1	17100.1	3970.76	3069.33	1887.5	1401.78	7449.77	4961.85	1928.53	2554.82	1307.84	506.707	549.446	250.468	3613.12	4525.19	101.555	140.503	0.000372263	0.000354978	8.27803e-05	6.18505e-05	2.78192e-05	2.08907e-05	6.77573e-06	4.45445e-06	2.54796e-06	3.31147e-06	8.50766e-07	3.3309e-07	5.69115e-07	2.61954e-07	3.25338e-06	4.14549e-06	7.8592e-08	1.05355e-07	0.00015343	3.04558e-06	1.40231e-06	0.0198499	0.00913976	0.460443	-1.11891	0.208295	0.000827397	40906	26S proteasome non-ATPase regulatory subunit 4 OS=Mus musculus OX=10090 GN=Psmd4 PE=1 SV=1	Psmd4
EIF3F	110638	119783	147525	145793	46946.8	52036.7	81435.4	83383.3	82975.2	92489.1	36632.5	30873.5	35879.2	34535.9	73718.4	64761.5	51461.8	53725.8	0.00233906	0.00248655	0.00307553	0.0029379	0.000691931	0.000775504	7.40673e-05	7.48566e-05	0.000109626	0.000119881	2.38299e-05	2.02951e-05	3.71636e-05	3.61196e-05	6.63787e-05	5.93274e-05	3.98258e-05	4.02859e-05	0.00205108	7.0426e-05	4.65168e-05	0.0343361	0.0226792	0.660506	-0.598356	0.209603	0.000349055	38074	Eukaryotic translation initiation factor 3 subunit F OS=Mus musculus OX=10090 GN=Eif3f PE=1 SV=2	Eif3f
PRS6A	33046	33830.2	16421.3	19004.1	284.25	4771.32	22468.9	25892	11128.4	12483.4	2135.04	2476.02	7467.71	5456.25	13512.2	14591.9	2334.45	2856.78	0.000698646	0.000702275	0.000342341	0.000382955	4.18946e-06	7.11071e-05	2.04359e-05	2.32443e-05	1.47028e-05	1.61805e-05	1.38887e-06	1.62764e-06	7.73504e-06	5.70645e-06	1.21668e-05	1.33675e-05	1.8066e-06	2.14214e-06	0.000366919	1.293e-05	7.15409e-06	0.0352394	0.0194977	0.553294	-0.853882	0.20985	0.000349346	49803	26S proteasome regulatory subunit 6A OS=Mus musculus OX=10090 GN=Psmc3 PE=1 SV=2	Psmc3
DGKE	25525.3	25522.8	59082.7	46723.2	39441.5	35664.1	36475.5	31620.4	25247.2	29684.1	29463.9	32060.7	125485	113703	24408.1	33463.8	28406.3	29945.2	0.000539646	0.000529824	0.00123172	0.000941526	0.000581314	0.000531503	3.31753e-05	2.83869e-05	3.33564e-05	3.84756e-05	1.91666e-05	2.10755e-05	0.000129977	0.000118917	2.19779e-05	3.06559e-05	2.19833e-05	2.24542e-05	0.000725923	2.89394e-05	5.7661e-05	0.0398656	0.0794312	1.99247	0.994561	0.209905	0.00778614	65189	Diacylglycerol kinase epsilon OS=Mus musculus OX=10090 GN=Dgke PE=1 SV=1	Dgke
TITIN	1	1	1	1	110.935	444.264	1	803.782	1	1704.27	0	98.4474	109.927	1	9971.2	12144.8	130.582	0	2.11416e-08	2.07588e-08	2.08475e-08	2.01511e-08	1.63502e-06	6.62087e-06	9.09522e-10	7.21588e-07	1.32119e-09	2.20902e-06	0	6.47155e-08	1.13862e-07	1.04586e-09	8.97842e-06	1.11258e-05	1.01056e-07	0	1.3898e-06	4.99592e-07	3.38669e-06	0.35947	2.43682	6.77891	2.76105	0.210266	0.0134458	3933362	Titin OS=Mus musculus OX=10090 GN=Ttn PE=1 SV=1	Ttn
SYN1	7744.08	6403.1	10647.2	9574.24	301.554	176.654	8519.68	5097.65	6361.1	10165.8	226.182	1	326.868	104.039	5806.99	8622.98	391.055	164.102	0.000163722	0.000132921	0.000221968	0.000192932	4.44449e-06	2.63268e-06	7.74883e-06	4.57637e-06	8.40423e-06	1.31766e-05	1.47134e-07	6.57362e-10	3.38569e-07	1.0881e-07	5.22882e-06	7.89943e-06	3.02633e-07	1.23051e-07	0.00011977	5.67563e-06	2.33355e-06	0.0473878	0.0194836	0.411153	-1.28225	0.212894	0.0147865	74223	Synapsin-1 OS=Mus musculus OX=10090 GN=Syn1 PE=1 SV=2	Syn1
CT2NL	789.296	918.262	699.454	863.186	1878.41	5767.99	19244.1	27454.6	13850.9	11732.9	31865.8	23528	15649.9	15078.5	26916.8	30766.5	28251.3	34466	1.6687e-05	1.9062e-05	1.45818e-05	1.73942e-05	2.76852e-05	8.59604e-05	1.75029e-05	2.46471e-05	1.82996e-05	1.52078e-05	2.07291e-05	1.54664e-05	1.62101e-05	1.57699e-05	2.42368e-05	2.81849e-05	2.18634e-05	2.58441e-05	3.02284e-05	1.86422e-05	2.20182e-05	0.616709	0.728394	1.1811	0.240128	0.213923	0.000469783	70255	CTTNBP2 N-terminal-like protein OS=Mus musculus OX=10090 GN=Cttnbp2nl PE=1 SV=1	Cttnbp2nl
OTUD4	17270.6	16810.5	4111.63	4130.36	1986.52	1725.07	20125.2	19669.9	1753.63	811.318	1557.41	1229.07	49.6094	290.176	5568.44	5730.96	1331.48	598.042	0.000365128	0.000348967	8.5717e-05	8.32313e-05	2.92786e-05	2.57087e-05	1.83043e-05	1.76584e-05	2.31688e-06	1.0516e-06	1.01311e-06	8.07943e-07	5.13853e-08	3.03482e-07	5.01402e-06	5.25007e-06	1.03042e-06	4.48437e-07	0.000156338	6.85871e-06	2.0163e-06	0.0438709	0.012897	0.293977	-1.76623	0.215569	0.000107163	123891	OTU domain-containing protein 4 OS=Mus musculus OX=10090 GN=Otud4 PE=1 SV=1	Otud4
COF1	131346	128904	108827	113889	207912	201773	89584.8	68033.5	116860	99780	28110.8	26657.2	19571.2	16356.4	102513	67773.2	43570.3	42228.2	0.00277686	0.00267589	0.00226878	0.00229498	0.00306434	0.00300703	8.14793e-05	6.10764e-05	0.000154394	0.000129332	1.82864e-05	1.75234e-05	2.02718e-05	1.71065e-05	9.23066e-05	6.20864e-05	3.37186e-05	3.16645e-05	0.00268131	7.70152e-05	4.28591e-05	0.0287229	0.0159844	0.556501	-0.845543	0.217276	0.00237584	18776	Cofilin-1 OS=Mus musculus OX=10090 GN=Cfl1 PE=1 SV=3	Cfl1
PRPH2	235576	228733	202000	192333	347289	407311	140744	172521	266727	284463	211382	243175	88349.3	95691.6	137939	148902	284407	296575	0.00498046	0.00474824	0.00421119	0.00387573	0.00511856	0.00607016	0.00012801	0.000154879	0.000352398	0.000368712	0.000137507	0.000159854	9.1512e-05	0.00010008	0.000124205	0.000136408	0.0002201	0.000222384	0.00483406	0.000216893	0.000149115	0.0448678	0.0308467	0.687503	-0.540561	0.217665	0.000659782	39975	Peripherin-2 OS=Mus musculus OX=10090 GN=Prph2 PE=1 SV=1	Prph2
STAG3	414.087	861.306	159.518	133.078	15.3518	547.453	7834.33	14176.4	30471.4	42706.6	235.758	107.444	417.586	1	22594.1	16119	1	250.167	8.75447e-06	1.78797e-05	3.32554e-06	2.68167e-06	2.26265e-07	8.1587e-06	7.12549e-06	1.27267e-05	4.02585e-05	5.53549e-05	1.53363e-07	7.06294e-08	4.32535e-07	1.04586e-09	2.03446e-05	1.47664e-05	7.7389e-10	1.87586e-07	6.83772e-06	1.92816e-05	5.95549e-06	2.81989	0.870976	0.308869	-1.69493	0.218243	0.00273619	142731	Cohesin subunit SA-3 OS=Mus musculus OX=10090 GN=Stag3 PE=1 SV=2	Stag3
ANXA2	4776.09	1623.09	2383.74	2298.55	1	393.624	907	1405.76	4595.43	3625.3	5277.13	4148.53	118.585	294.356	5707.78	3299.63	1	1570.7	0.000100974	3.36934e-05	4.96949e-05	4.63184e-05	1.47386e-08	5.86619e-06	8.24937e-07	1.262e-06	6.07143e-06	4.69899e-06	3.43283e-06	2.72708e-06	1.2283e-07	3.07854e-07	5.13949e-06	3.02276e-06	7.7389e-10	1.17778e-06	3.9427e-05	3.16955e-06	1.62858e-06	0.0803903	0.0413063	0.513821	-0.960661	0.218381	0.0134458	38937	Annexin A2 OS=Mus musculus OX=10090 GN=Anxa2 PE=1 SV=2	Anxa2
LRP4	1095.31	1092.59	1081.36	872.385	11063.1	13303.1	20629.9	16659.3	18855.8	22369.1	429.792	1019.08	1765.05	1629.97	22022.6	17969.5	193.154	508.986	2.31566e-05	2.26809e-05	2.25435e-05	1.75795e-05	0.000163055	0.000198257	1.87634e-05	1.49557e-05	2.49121e-05	2.89941e-05	2.79584e-07	6.69905e-07	1.82824e-06	1.70471e-06	1.983e-05	1.64617e-05	1.4948e-07	3.8166e-07	7.45453e-05	1.47625e-05	6.72596e-06	0.198033	0.0902265	0.455612	-1.13412	0.219509	0.000310708	217121	Low-density lipoprotein receptor-related protein 4 OS=Mus musculus OX=10090 GN=Lrp4 PE=1 SV=3	Lrp4
P5CR3	28651.5	26128.1	11539.7	11260.1	0.00937187	71.404	7595.85	8072.6	6620.11	5918.34	1	207.238	567.951	105.862	6839.98	7830.93	1	1	0.000605738	0.000542388	0.000240573	0.000226903	1.38129e-10	1.06414e-06	6.90859e-06	7.2471e-06	8.74642e-06	7.67116e-06	6.50511e-10	1.3623e-07	5.88282e-07	1.10717e-07	6.15896e-06	7.17384e-06	7.7389e-10	7.49843e-10	0.000269444	5.11836e-06	2.33889e-06	0.018996	0.0086804	0.45696	-1.12986	0.219976	0.000229765	29159	Pyrroline-5-carboxylate reductase 3 OS=Mus musculus OX=10090 GN=Pycr3 PE=1 SV=2	Pycr3
ROAA	63112.5	55516.9	29147	34440.1	2973.69	2043.86	39049.7	39546.4	27846.2	30562.6	513.339	784.556	1857.08	2334.11	32645.2	37855.9	192.896	882.267	0.0013343	0.00115247	0.000607642	0.000694007	4.38281e-05	3.04597e-05	3.55166e-05	3.55024e-05	3.67901e-05	3.96142e-05	3.33933e-07	5.15737e-07	1.92356e-06	2.44115e-06	2.93949e-05	3.46794e-05	1.4928e-07	6.61561e-07	0.000643784	2.47122e-05	1.15416e-05	0.0383858	0.0179278	0.467043	-1.09837	0.221318	0.000469783	30926	Heterogeneous nuclear ribonucleoprotein A/B OS=Mus musculus OX=10090 GN=Hnrnpab PE=1 SV=1	Hnrnpab
BBS10	36845.4	32867.9	54419.2	64285	713.905	851.847	25638	22596	32759.6	29535.6	64.0898	119.096	6972.75	5459.63	27473.6	21994.6	265.777	131.023	0.000778971	0.0006823	0.0011345	0.00129542	1.0522e-05	1.26951e-05	2.33183e-05	2.02853e-05	4.32817e-05	3.82831e-05	4.16911e-08	7.8289e-08	7.22236e-06	5.70999e-06	2.47382e-05	2.0149e-05	2.05682e-07	9.82466e-08	0.000652401	2.08814e-05	9.68725e-06	0.032007	0.0148486	0.463917	-1.10806	0.222115	0.00073538	80697	Bardet-Biedl syndrome 10 protein homolog OS=Mus musculus OX=10090 GN=Bbs10 PE=2 SV=2	Bbs10
EIF3E	99174.2	96474.9	141084	134054	40835	34340.5	72355.5	69618.8	98235	112135	36959.3	44544.3	46601.7	39523.4	76508.3	60171.5	47631.1	53756.2	0.0020967	0.0020027	0.00294124	0.00270134	0.000601853	0.000511778	6.5809e-05	6.24996e-05	0.000129787	0.000145346	2.40425e-05	2.92817e-05	4.82699e-05	4.13358e-05	6.88908e-05	5.51226e-05	3.68612e-05	4.03087e-05	0.00180927	7.61277e-05	4.84648e-05	0.0420765	0.026787	0.636626	-0.651483	0.222761	0.000614515	52587	Eukaryotic translation initiation factor 3 subunit E OS=Mus musculus OX=10090 GN=Eif3e PE=1 SV=1	Eif3e
ABCAD	12395.8	16825.7	22177.8	21715.8	210.379	221.706	12564.8	12058.8	26007.1	21341.8	329.279	1	1192.54	770.519	16770	16720.6	1072.35	548.318	0.000262067	0.000349281	0.00046235	0.000437597	3.1007e-06	3.30409e-06	1.14279e-05	1.08257e-05	3.43603e-05	2.76626e-05	2.14199e-07	6.57362e-10	1.23523e-06	8.05852e-07	1.51003e-05	1.53176e-05	8.29878e-07	4.11152e-07	0.00025295	1.40819e-05	5.61667e-06	0.0556707	0.0222047	0.398858	-1.32605	0.224147	0.00328977	573209	ATP-binding cassette sub-family A member 13 OS=Mus musculus OX=10090 GN=Abca13 PE=2 SV=1	Abca13
MPDZ	81016.3	82062.4	53261.8	55649.4	9846.87	9695.95	38647.1	42093.9	20089.5	25023.9	2891.2	4684.18	8280.37	4712.9	29442.9	30529.1	2524.49	4818.19	0.00171281	0.00170352	0.00111037	0.0011214	0.000145129	0.000144499	3.51504e-05	3.77894e-05	2.6542e-05	3.24351e-05	1.88076e-06	3.0792e-06	8.57679e-06	4.92902e-06	2.65114e-05	2.79674e-05	1.95367e-06	3.61288e-06	0.000989622	2.28128e-05	1.22585e-05	0.0230521	0.0123871	0.537353	-0.896058	0.226141	0.000192536	220115	Multiple PDZ domain protein OS=Mus musculus OX=10090 GN=Mpdz PE=1 SV=2	Mpdz
PSMD1	37312.3	41315.6	13399.6	12750.9	662.791	769.812	23596.6	18368.7	13295.9	8766.4	99.4563	218.828	124.424	451.73	14519.2	10472.2	2479.81	10995.2	0.000788841	0.000857663	0.000279349	0.000256944	9.76863e-06	1.14725e-05	2.14616e-05	1.64903e-05	1.75665e-05	1.13627e-05	6.46974e-08	1.43849e-07	1.28878e-07	4.72444e-07	1.30736e-05	9.5935e-06	1.9191e-06	8.24468e-06	0.00036734	1.11816e-05	5.57204e-06	0.0304394	0.0151686	0.498322	-1.00485	0.226599	0.000880998	106689	26S proteasome non-ATPase regulatory subunit 1 OS=Mus musculus OX=10090 GN=Psmd1 PE=1 SV=1	Psmd1
VPP1	1431.36	291.06	889.652	468.508	5.31357	119.185	2217.34	1129.43	674.084	4177.03	134.968	1	1	1	1373.54	1550	72.7945	1	3.02613e-05	6.04206e-06	1.8547e-05	9.44097e-06	7.83148e-08	1.77622e-06	2.01672e-06	1.01394e-06	8.90593e-07	5.41413e-06	8.7798e-08	6.57362e-10	1.0358e-09	1.04586e-09	1.23678e-06	1.41994e-06	5.63349e-08	7.49843e-10	1.10243e-05	1.57064e-06	4.52648e-07	0.142471	0.0410591	0.288194	-1.79489	0.227932	0.106862	97203	V-type proton ATPase 116 kDa subunit a isoform 1 OS=Mus musculus OX=10090 GN=Atp6v0a1 PE=1 SV=3	Atp6v0a1
ADNP	1625.71	664.26	1912.99	1642.77	14839.5	14575.4	5772.72	6160.76	3587.02	3546.01	14466.4	11933.4	6506.65	6953.81	4714.37	4577.37	24659	24512.9	3.43701e-05	1.37892e-05	3.9881e-05	3.31038e-05	0.000218714	0.000217218	5.25041e-06	5.53076e-06	4.73914e-06	4.59623e-06	9.41054e-06	7.84455e-06	6.73958e-06	7.27269e-06	4.24499e-06	4.19328e-06	1.90833e-05	1.83808e-05	9.28461e-05	6.2286e-06	9.98578e-06	0.0670853	0.107552	1.60321	0.680966	0.227961	0.016173	125769	Activity-dependent neuroprotector homeobox protein OS=Mus musculus OX=10090 GN=Adnp PE=1 SV=2	Adnp
ARP3	133252	156300	80007.3	77399.5	35122.2	29160.5	107918	117506	53479.4	43420.7	17480.7	16971.3	14993.8	12676.9	83370	71982.3	14573.7	17630.3	0.00281716	0.0032446	0.00166795	0.00155969	0.000517653	0.000434579	9.81539e-05	0.00010549	7.06565e-05	5.62805e-05	1.13714e-05	1.11563e-05	1.55306e-05	1.32583e-05	7.50693e-05	6.59423e-05	1.12784e-05	1.32199e-05	0.00170694	5.88514e-05	3.23831e-05	0.0344778	0.0189715	0.550253	-0.861833	0.229069	0.000662112	47783	Actin-related protein 3 OS=Mus musculus OX=10090 GN=Actr3 PE=1 SV=3	Actr3
SMD3	71023.2	68624.5	79855.2	82412.3	5491.26	3896.98	40845.3	52047.8	31773.6	38617	1617.98	1416.56	16498.7	14446.1	28665.9	37895.5	2460.62	2396.26	0.00150154	0.00142456	0.00166478	0.0016607	8.09337e-05	5.80767e-05	3.71497e-05	4.67254e-05	4.1979e-05	5.00541e-05	1.05251e-06	9.31195e-07	1.70893e-05	1.51086e-05	2.58118e-05	3.47157e-05	1.90425e-06	1.79682e-06	0.0010651	2.96487e-05	1.60711e-05	0.0278365	0.0150888	0.542051	-0.8835	0.231489	0.00135554	14021	Small nuclear ribonucleoprotein Sm D3 OS=Mus musculus OX=10090 GN=Snrpd3 PE=1 SV=1	Snrpd3
DCTN1	533857	529593	293550	298869	504433	344937	420289	418182	179562	186094	173718	188585	138272	138818	305463	297523	126392	129322	0.0112866	0.0109937	0.00611977	0.00602254	0.00743465	0.00514061	0.000382262	0.000375419	0.000237236	0.000241209	0.000113006	0.000123969	0.000143221	0.000145184	0.00027505	0.000272558	9.78131e-05	9.6971e-05	0.00783298	0.000245517	0.0001718	0.031344	0.0219329	0.699747	-0.515094	0.233546	8.28e-05	142272	Dynactin subunit 1 OS=Mus musculus OX=10090 GN=Dctn1 PE=1 SV=3	Dctn1
MTMR5	5.95817e+06	6.04673e+06	2.7594e+06	2.71682e+06	5.50186e+06	5.07931e+06	4.56767e+06	4.41359e+06	2.06777e+06	2.13956e+06	4.0326e+06	4.00894e+06	1.56096e+06	1.46107e+06	4.01613e+06	4.2687e+06	2.83047e+06	2.89745e+06	0.125965	0.125523	0.0575265	0.0547471	0.0810899	0.075697	0.00415439	0.00396226	0.00273192	0.00277323	0.00262325	0.00263532	0.00161684	0.00152807	0.00361626	0.00391052	0.00219047	0.00217263	0.0867581	0.00314673	0.0025058	0.0362701	0.0288826	0.796319	-0.328581	0.234255	0.000229765	210614	Myotubularin-related protein 5 OS=Mus musculus OX=10090 GN=Sbf1 PE=1 SV=2	Sbf1
EST1C	50676	56089.5	36412	41078.1	38857.2	39778.6	131496	110510	82928.2	84242.3	63118.5	66198.3	121930	110307	137777	136007	102976	108121	0.00107137	0.00116435	0.000759098	0.000827769	0.000572702	0.000592821	0.000119598	9.92091e-05	0.000109564	0.000109192	4.10593e-05	4.35163e-05	0.000126295	0.000115366	0.00012406	0.000124595	7.96919e-05	8.10738e-05	0.000831352	8.70232e-05	0.000108513	0.104677	0.130526	1.24695	0.318403	0.234644	0.0290845	61302	Carboxylesterase 1C OS=Mus musculus OX=10090 GN=Ces1c PE=1 SV=4	Ces1c
NOLC1	10296.7	11574.5	3980.04	4280.92	19477.5	19116.7	12918	12116.8	9734.01	10540.1	15374.6	13685.4	8627.9	9782.58	12629.3	12169.1	34181.9	34481.7	0.000217689	0.000240273	8.29737e-05	8.62652e-05	0.000287072	0.000284896	1.17492e-05	1.08777e-05	1.28605e-05	1.36617e-05	1.00013e-05	8.99629e-06	8.93676e-06	1.02312e-05	1.13719e-05	1.1148e-05	2.6453e-05	2.58559e-05	0.000199862	1.13578e-05	1.56661e-05	0.0568284	0.0783848	1.37933	0.463963	0.235336	0.00112013	73654	Nucleolar and coiled-body phosphoprotein 1 OS=Mus musculus OX=10090 GN=Nolc1 PE=1 SV=1	Nolc1
COPB	189229	195829	117014	133384	22470.4	24386.8	105653	95478.4	62576.8	63915.2	13241.9	19574	17636.2	16787.1	82330	86218.5	15676.7	14736.4	0.0040006	0.00406517	0.00243945	0.00268783	0.000331183	0.000363437	9.6094e-05	8.57149e-05	8.26758e-05	8.28448e-05	8.61399e-06	1.28672e-05	1.82675e-05	1.75569e-05	7.41328e-05	7.8984e-05	1.2132e-05	1.105e-05	0.00231461	6.14684e-05	3.53539e-05	0.0265567	0.0152742	0.575155	-0.797977	0.238107	0.000229765	108138	Coatomer subunit beta OS=Mus musculus OX=10090 GN=Copb1 PE=1 SV=1	Copb1
PURB	40041.5	74268.7	30519.9	39710.4	41570	40307.6	86209.2	86206.8	33702.7	36024.2	67882.1	79490.4	25038.6	23696.4	62118.8	79609.3	58826.2	57432	0.000846542	0.00154173	0.000636262	0.00080021	0.000612685	0.000600705	7.84092e-05	7.73913e-05	4.45277e-05	4.66934e-05	4.4158e-05	5.2254e-05	2.59349e-05	2.4783e-05	5.5934e-05	7.29293e-05	4.5525e-05	4.30649e-05	0.000839689	5.72389e-05	4.46952e-05	0.0681668	0.0532283	0.780853	-0.356877	0.23811	0.0437574	33995	Transcriptional activator protein Pur-beta OS=Mus musculus OX=10090 GN=Purb PE=1 SV=3	Purb
TCPG	6.23558e+06	6.44492e+06	6.1411e+06	6.36141e+06	8.28164e+06	7.82933e+06	1.23852e+08	1.28883e+08	8.74099e+07	9.33815e+07	187057393	1.84511e+08	1.23973e+08	1.20432e+08	1.24275e+08	1.27355e+08	1.59735e+08	1.64983e+08	0.13183	0.133789	0.128026	0.12819	0.12206	0.116681	0.112646	0.115703	0.115485	0.121038	0.121683	0.121291	0.128411	0.125954	0.111901	0.116668	0.123618	0.123711	0.126763	0.117974	0.121711	0.930672	0.960146	1.03167	0.0449811	0.238164	0.000113844	61162	T-complex protein 1 subunit gamma OS=Mus musculus OX=10090 GN=Cct3 PE=1 SV=1	Cct3
PSD13	26778.5	27172.3	19331.2	24457.5	30595.6	14128.9	30129.7	29319.9	21335.9	21528	51691.4	47157.5	31809	31426.3	22746.3	24583.7	28057.4	33043.3	0.000566141	0.000564065	0.000403007	0.000492845	0.000450937	0.000210563	2.74036e-05	2.63217e-05	2.81888e-05	2.79039e-05	3.36258e-05	3.09995e-05	3.29477e-05	3.28674e-05	2.04816e-05	2.25209e-05	2.17134e-05	2.47773e-05	0.000447926	2.90739e-05	2.58847e-05	0.0649078	0.0577879	0.890308	-0.167623	0.239138	0.00039639	43124	26S proteasome non-ATPase regulatory subunit 13 OS=Mus musculus OX=10090 GN=Psmd13 PE=1 SV=1	Psmd13
LRP1	18394.7	21405.6	12268.4	14031.1	20939.5	13551.3	14581.4	14653.3	16267.5	14695	16199.8	16971	9420.42	9607.85	21984.7	13842.4	9650.31	13093.4	0.000388893	0.000444355	0.000255764	0.000282743	0.000308619	0.000201956	1.32621e-05	1.31548e-05	2.14924e-05	1.90472e-05	1.05382e-05	1.11561e-05	9.75765e-06	1.00484e-05	1.97958e-05	1.26809e-05	7.46828e-06	9.81796e-06	0.000313721	1.47751e-05	1.15948e-05	0.0470963	0.0369591	0.784754	-0.349687	0.239233	0.00416395	523342	Prolow-density lipoprotein receptor-related protein 1 OS=Mus musculus OX=10090 GN=Lrp1 PE=1 SV=1	Lrp1
RGL2	1779.17	1521.04	1068.41	1185.96	249.34	200.711	27007.8	27260.8	26304.5	22753	36484.3	35296.6	2080.7	11526.6	40201.2	37226.2	17923.6	25123	3.76144e-05	3.1575e-05	2.22737e-05	2.38984e-05	3.67493e-06	2.9912e-06	2.45642e-05	2.44731e-05	3.47533e-05	2.94917e-05	2.37334e-05	2.32026e-05	2.15519e-06	1.20552e-05	3.61986e-05	3.41026e-05	1.38709e-05	1.88383e-05	2.03379e-05	2.67031e-05	1.95368e-05	1.31297	0.960608	0.731631	-0.450812	0.239236	0.000142235	84288	Ral guanine nucleotide dissociation stimulator-like 2 OS=Mus musculus OX=10090 GN=Rgl2 PE=1 SV=2	Rgl2
AN32A	2.57723e+06	2.6337e+06	1.69787e+06	1.74732e+06	1.26266e+06	1.20554e+06	1.90235e+06	1.95245e+06	3.87891e+06	3.48401e+06	2.15705e+06	2.13784e+06	1.99328e+06	2.16196e+06	8.32901e+06	7.12078e+06	4.16571e+06	4.16913e+06	0.0544867	0.0546724	0.0353962	0.0352104	0.0186098	0.0179662	0.00173023	0.0017528	0.00512478	0.00451586	0.00140319	0.00140534	0.00206463	0.0022611	0.00749974	0.00652328	0.0032238	0.00312619	0.036057	0.00265537	0.00411646	0.0736437	0.114165	1.55024	0.632493	0.239983	0.000300804	28691	Acidic leucine-rich nuclear phosphoprotein 32 family member A OS=Mus musculus OX=10090 GN=Anp32a PE=1 SV=1	Anp32a
IF2B	51998.8	55461.9	25946.9	26611.6	22076.2	24440	41486.4	51308.6	14440.7	13929.1	21129.5	21459.5	12860.3	14875.9	28464.9	22314.4	20873.2	17886.5	0.00109934	0.00115132	0.000540926	0.000536253	0.000325374	0.00036423	3.77328e-05	4.60618e-05	1.90789e-05	1.80545e-05	1.3745e-05	1.41067e-05	1.33206e-05	1.5558e-05	2.56308e-05	2.0442e-05	1.61535e-05	1.34121e-05	0.000669574	2.47966e-05	1.74195e-05	0.0370334	0.0260158	0.702496	-0.509438	0.240538	0.000960532	38410	Eukaryotic translation initiation factor 2 subunit 2 OS=Mus musculus OX=10090 GN=Eif2s2 PE=1 SV=1	Eif2s2
LIMA1	164.442	211.904	1.94571	61.8621	13567.3	22937	1432.1	1909.91	193.818	227.596	266.074	84.455	27.5117	1	690.866	663.975	91.0163	219.423	3.47656e-06	4.39888e-06	4.05631e-08	1.24659e-06	0.000199963	0.000341831	1.30253e-06	1.71461e-06	2.5607e-07	2.95003e-07	1.73084e-07	5.55175e-08	2.84966e-08	1.04586e-09	6.22081e-07	6.08261e-07	7.04366e-08	1.64533e-07	9.18262e-05	6.32801e-07	2.49142e-07	0.0068913	0.00271319	0.393713	-1.34478	0.240589	0.0016284	84635	LIM domain and actin-binding protein 1 OS=Mus musculus OX=10090 GN=Lima1 PE=1 SV=3	Lima1
RS25	22403.3	19808.4	26383.6	24653.2	715.369	412.982	11390.3	7255.44	10647.1	10975.2	413.695	245.157	5957.73	345.89	8365.1	9156.64	129.208	54.1289	0.000473642	0.000411198	0.000550032	0.000496789	1.05436e-05	6.15467e-06	1.03597e-05	6.51351e-06	1.40668e-05	1.42257e-05	2.69113e-07	1.61157e-07	6.171e-06	3.61752e-07	7.53224e-06	8.38832e-06	9.99926e-08	4.05881e-08	0.000324727	7.59933e-06	3.76565e-06	0.0234022	0.0115964	0.495524	-1.01297	0.241038	0.00128554	13791	40S ribosomal protein S25 OS=Mus musculus OX=10090 GN=Rps25 PE=1 SV=1	Rps25
ZCH18	16103	14600.9	2548.25	2531.01	2856.33	3462.19	7362.74	7748.84	2786.27	1578.27	1502.01	1728.24	1346.75	1189.55	3191.44	3901.6	1625.67	3209.55	0.000340443	0.000303098	5.31244e-05	5.10027e-05	4.20984e-05	5.1597e-05	6.69658e-06	6.95645e-06	3.68119e-06	2.0457e-06	9.77074e-07	1.13608e-06	1.39496e-06	1.2441e-06	2.87369e-06	3.57422e-06	1.25809e-06	2.40666e-06	0.000140227	3.58218e-06	2.12529e-06	0.0255455	0.015156	0.593295	-0.753179	0.241227	0.000310708	105859	Zinc finger CCCH domain-containing protein 18 OS=Mus musculus OX=10090 GN=Zc3h18 PE=1 SV=1	Zc3h18
MCCB	6788.6	6526.47	3006.5	2425.51	NA	NA	4486.63	7047.72	1942.78	2170.03	NA	NA	1	1	4994.05	3992.29	NA	NA	0.000143522	0.000135482	6.26778e-05	4.88767e-05	NA	NA	4.08069e-06	6.32702e-06	2.56678e-06	2.81273e-06	NA	NA	1.0358e-09	1.04586e-09	4.49682e-06	3.6573e-06	NA	NA	9.76396e-05	3.94681e-06	2.03905e-06	0.0404222	0.0208834	0.516633	-0.952788	0.241285	0.00391564	61910	Methylcrotonoyl-CoA carboxylase beta chain, mitochondrial OS=Mus musculus OX=10090 GN=Mccc2 PE=1 SV=1	Mccc2
GOGA2	93.4172	62.6801	51.8157	47.5912	1.08706	1.61095	216.062	308.924	4777.5	2619.44	522.719	197.648	203.724	103.224	662.041	268.554	980.016	1161.36	1.97499e-06	1.30116e-06	1.08023e-06	9.59016e-07	1.60218e-08	2.40081e-08	1.96513e-07	2.77334e-07	6.31199e-06	3.39523e-06	3.40034e-07	1.29926e-07	2.11016e-07	1.07957e-07	5.96125e-07	2.4602e-07	7.58424e-07	8.70836e-07	8.92571e-07	1.77517e-06	4.65063e-07	1.98883	0.521038	0.261982	-1.93246	0.241501	0.0274739	113608	Golgin subfamily A member 2 OS=Mus musculus OX=10090 GN=Golga2 PE=1 SV=3	Golga2
H2AY	3462.9	4083.93	1332.83	1098.61	7071.2	21261.5	1821.09	3388.32	4152.19	2530.65	17122.8	13778.3	2806.12	4217.35	336.774	2161.48	67297.7	63596	7.32112e-05	8.47775e-05	2.7786e-05	2.21383e-05	0.00010422	0.00031686	1.65632e-06	3.04183e-06	5.48583e-06	3.28015e-06	1.11386e-05	9.0573e-06	2.90657e-06	4.41074e-06	3.03243e-07	1.98012e-06	5.2081e-05	4.7687e-05	0.000104832	5.61e-06	1.82281e-05	0.0535142	0.173879	3.24922	1.70009	0.242467	0.0203222	39882	Core histone macro-H2A,1 OS=Mus musculus OX=10090 GN=H2afy PE=1 SV=3	H2afy
TMTC2	240.198	115.501	19.0912	160.818	5029.4	6267.32	33396.2	63806.7	36479.4	28510	1019.79	953.794	1366.59	2485.44	54977.1	27063.4	526.264	536.4	5.07816e-06	2.39766e-06	3.98003e-07	3.24067e-06	7.41265e-05	9.34019e-05	3.03746e-05	5.72818e-05	4.81962e-05	3.69537e-05	6.63383e-07	6.26988e-07	1.41551e-06	2.59941e-06	4.95034e-05	2.47926e-05	4.07271e-07	4.02216e-07	2.97738e-05	2.90161e-05	1.31867e-05	0.974552	0.442897	0.454462	-1.13777	0.242548	0.000906915	95085	Protein O-mannosyl-transferase TMTC2 OS=Mus musculus OX=10090 GN=Tmtc2 PE=2 SV=1	Tmtc2
AP2A2	367104	349037	135736	137800	194309	212786	306990	298803	322228	291557	335923	322239	181027	179548	341882	349568	302109	304711	0.00776117	0.0072456	0.00282975	0.00277682	0.00286384	0.00317115	0.000279214	0.000268248	0.000425725	0.000377906	0.000218521	0.000211828	0.000187508	0.000187781	0.000307842	0.000320236	0.000233799	0.000228485	0.00444139	0.000296907	0.000244275	0.06685	0.0549998	0.822734	-0.281502	0.244133	0.000154599	104863	AP-2 complex subunit alpha-2 OS=Mus musculus OX=10090 GN=Ap2a2 PE=1 SV=2	Ap2a2
PK2L2	5402.73	1367.53	1712.41	565.477	232.759	451.501	40794.3	55176.8	13808.2	7871.44	104004	36992	17146.5	25284.8	40396.9	26725.1	33383.6	4607.67	0.000114222	2.83883e-05	3.56994e-05	1.1395e-05	3.43055e-06	6.72873e-06	3.71033e-05	4.95345e-05	1.82432e-05	1.02027e-05	6.76556e-05	2.43171e-05	1.77603e-05	2.64443e-05	3.63748e-05	2.44826e-05	2.58352e-05	3.45503e-06	3.33107e-05	3.45094e-05	2.23921e-05	1.03598	0.672218	0.648869	-0.624002	0.24587	0.0095221	74206	Polycystic kidney disease 2-like 2 protein OS=Mus musculus OX=10090 GN=Pkd2l2 PE=2 SV=2	Pkd2l2
RUVB2	25039.1	22465.8	19089.8	16348	14473.2	12641	12195.6	18439.5	5940.13	4889.89	14001.6	15140.2	11963.6	11696.1	13076.6	12940.1	13505.3	17600.3	0.000529367	0.000466363	0.000397973	0.000329431	0.000213316	0.000188389	1.10922e-05	1.65539e-05	7.84805e-06	6.33811e-06	9.10822e-06	9.95256e-06	1.23919e-05	1.22324e-05	1.17747e-05	1.18543e-05	1.04516e-05	1.31974e-05	0.00035414	1.01488e-05	1.19837e-05	0.0286577	0.033839	1.1808	0.23976	0.247508	0.00183931	51252	RuvB-like 2 OS=Mus musculus OX=10090 GN=Ruvbl2 PE=1 SV=3	Ruvbl2
NDUS1	1560.43	2036.4	1767.17	1172.39	11491.2	7985.7	1337.51	2093.22	9936.71	8429.52	4832.15	5678.97	1783.26	1470.21	745.323	1325.41	7922.13	7752.82	3.29901e-05	4.22732e-05	3.6841e-05	2.36249e-05	0.000169364	0.000119011	1.21649e-06	1.87917e-06	1.31283e-05	1.09261e-05	3.14337e-06	3.73314e-06	1.8471e-06	1.53763e-06	6.71115e-07	1.2142e-06	6.13085e-06	5.8134e-06	7.06841e-05	5.67109e-06	2.86905e-06	0.0802315	0.0405898	0.505908	-0.983053	0.249102	0.00911493	80752	NADH-ubiquinone oxidoreductase 75 kDa subunit, mitochondrial OS=Mus musculus OX=10090 GN=Ndufs1 PE=1 SV=2	Ndufs1
COR2B	62165.1	69487.3	61804.5	63700.4	145029	46241.5	55160	52995.5	33070.4	32940.3	19310.9	3269.64	12102.3	6324.16	43496.4	47676.4	10033.4	13098.6	0.00131427	0.00144247	0.00128847	0.00128363	0.00213752	0.000689138	5.01692e-05	4.75762e-05	4.36923e-05	4.26962e-05	1.25619e-05	2.14934e-06	1.25355e-05	6.61416e-06	3.91657e-05	4.36759e-05	7.76477e-06	9.82185e-06	0.00135925	3.31409e-05	1.99297e-05	0.0243817	0.0146622	0.601362	-0.733695	0.249387	0.000568782	55471	Coronin-2B OS=Mus musculus OX=10090 GN=Coro2b PE=1 SV=2	Coro2b
K1C10	6.64743e+06	6.91616e+06	3.90515e+06	3.99112e+06	3.75874e+06	3.37348e+06	2.64433e+06	2.68339e+06	9.34067e+06	9.5702e+06	1.04685e+07	1.05242e+07	8.89463e+06	9.13583e+06	1.04789e+07	9.31011e+06	13000800	1.32463e+07	0.140537	0.143571	0.0814124	0.0804255	0.0553987	0.050275	0.00240508	0.00240899	0.0123408	0.0124046	0.00680987	0.00691824	0.00921304	0.00955476	0.0094356	0.0085289	0.0100612	0.00993265	0.0919367	0.00721459	0.00945436	0.0784735	0.102835	1.31045	0.390061	0.250675	0.000205225	57906	Keratin, type I cytoskeletal 10 OS=Mus musculus OX=10090 GN=Krt10 PE=1 SV=3	Krt10
ILRL2	26483.6	17554.9	6083.75	5359.41	8705.5	9368.28	90751.8	92978.5	47168.3	51552.3	6230.71	5916.1	10127.2	5163.17	55664.6	88746.5	7244.6	4593.74	0.000559905	0.000364419	0.000126831	0.000107998	0.000128307	0.000139616	8.25408e-05	8.34706e-05	6.23183e-05	6.68204e-05	4.05315e-06	3.88902e-06	1.04898e-05	5.39993e-06	5.01224e-05	8.12998e-05	5.60652e-06	3.44458e-06	0.000237846	5.05154e-05	2.60605e-05	0.212387	0.109569	0.515892	-0.954858	0.250915	0.0173278	66149	Interleukin-1 receptor-like 2 OS=Mus musculus OX=10090 GN=Il1rl2 PE=1 SV=1	Il1rl2
DNM3A	1169.08	1010.63	138.122	4.92717	231.616	573.474	523.549	1311.49	929.408	710.377	25937.5	23062.2	5324.53	5462.16	463.23	1116.22	56900.7	73952.5	2.47162e-05	2.09794e-05	2.87949e-06	9.9288e-08	3.4137e-06	8.5465e-06	4.76179e-07	1.17738e-06	1.22792e-06	9.20768e-07	1.68727e-05	1.51602e-05	5.51513e-06	5.71263e-06	4.17108e-07	1.02256e-06	4.40349e-05	5.54528e-05	1.01058e-05	5.97252e-06	1.86925e-05	0.591001	1.84969	3.12975	1.64605	0.252158	0.0267743	103204	DNA (cytosine-5)-methyltransferase 3A OS=Mus musculus OX=10090 GN=Dnmt3a PE=1 SV=2	Dnmt3a
CAP2	51814.1	42735.4	32689.9	32306.9	5048.09	6169	38652.1	33061.7	9960.86	8979.36	29955.1	23682	7257.34	6031.61	57743.8	64739.2	47297.6	45964.7	0.00109543	0.000887137	0.000681502	0.000651021	7.44019e-05	9.19368e-05	3.5155e-05	2.96809e-05	1.31602e-05	1.16388e-05	1.94861e-05	1.55677e-05	7.51714e-06	6.30819e-06	5.19945e-05	5.9307e-05	3.66032e-05	3.44663e-05	0.000580239	2.07814e-05	3.26994e-05	0.0358153	0.0563551	1.57349	0.653969	0.252205	0.00137356	53114	Adenylyl cyclase-associated protein 2 OS=Mus musculus OX=10090 GN=Cap2 PE=1 SV=1	Cap2
MECP2	1398.88	2908.53	757.625	586.54	13050.2	13237.1	2849.06	2378.16	2408.65	3379.95	7781.11	6198.9	3030.3	3602.82	1574.7	4027.84	14524	16421.3	2.95747e-05	6.03775e-05	1.57946e-05	1.18194e-05	0.000192342	0.000197272	2.59128e-06	2.13497e-06	3.18228e-06	4.38099e-06	5.06169e-06	4.07492e-06	3.13877e-06	3.76804e-06	1.41792e-06	3.68986e-06	1.12399e-05	1.23134e-05	8.453e-05	3.57102e-06	5.92799e-06	0.0422456	0.0701288	1.66002	0.731205	0.252658	0.0688808	52447	Methyl-CpG-binding protein 2 OS=Mus musculus OX=10090 GN=Mecp2 PE=1 SV=1	Mecp2
EIF3B	273757	323493	184264	186844	42008.8	113230	252847	253881	116920	105003	94085.6	54100.9	40499.9	41280.8	183053	182405	89622.4	85424.7	0.00578765	0.00671533	0.00384145	0.00376512	0.000619152	0.00168747	0.00022997	0.00022792	0.000154473	0.000136102	6.12037e-05	3.55639e-05	4.19497e-05	4.31738e-05	0.000164827	0.0001671	6.93578e-05	6.40551e-05	0.00373603	0.000140872	9.17439e-05	0.0377063	0.0245565	0.651257	-0.618701	0.257811	0.000568782	91712	Eukaryotic translation initiation factor 3 subunit B OS=Mus musculus OX=10090 GN=Eif3b PE=1 SV=1	Eif3b
CLAP2	77808.5	71708.1	42655.4	43052.3	30228.6	41305	58875.7	53123.7	14538.2	12509.2	47554.2	43497.1	17565.5	18964.3	26334.7	29745.3	37989.3	41407.1	0.001645	0.00148857	0.000889258	0.000867552	0.000445528	0.000615569	5.35487e-05	4.76913e-05	1.92078e-05	1.62141e-05	3.09345e-05	2.85934e-05	1.81943e-05	1.98339e-05	2.37127e-05	2.72494e-05	2.93995e-05	3.10488e-05	0.000991913	3.26983e-05	2.49065e-05	0.0329649	0.0251095	0.761705	-0.392696	0.258497	0.000292248	141564	CLIP-associating protein 2 OS=Mus musculus OX=10090 GN=Clasp2 PE=1 SV=1	Clasp2
EF1A1	535979	573994	415159	452478	201747	151731	350910	351883	277778	300247	139386	137799	185871	173953	315535	282368	137043	121992	0.0113314	0.0119154	0.00865501	0.00911794	0.00297348	0.00226125	0.00031916	0.000315899	0.000366997	0.000389171	9.06718e-05	9.0584e-05	0.000192525	0.00018193	0.000284119	0.000258675	0.000106056	9.1475e-05	0.00770909	0.000262081	0.000185797	0.0339963	0.024101	0.70893	-0.496285	0.259931	0.00025171	50424	Elongation factor 1-alpha 1 OS=Mus musculus OX=10090 GN=Eef1a1 PE=1 SV=3	Eef1a1
FHAD1	70.5314	71.1324	746.716	601.59	1813.92	1221.87	16142.2	11933.8	5879.1	5515.65	6856.41	8982.13	4562.26	3800.03	12844.8	12162.2	740.873	1259.29	1.49115e-06	1.47663e-06	1.55671e-05	1.21227e-05	2.67348e-05	1.82095e-05	1.46817e-05	1.07135e-05	7.76741e-06	7.14921e-06	4.46017e-06	5.90451e-06	4.72558e-06	3.97429e-06	1.15659e-05	1.11416e-05	5.73354e-07	9.44269e-07	1.26003e-05	8.44607e-06	5.4875e-06	0.670306	0.435505	0.649711	-0.62213	0.261115	0.000162694	164538	Forkhead-associated domain-containing protein 1 OS=Mus musculus OX=10090 GN=Fhad1 PE=2 SV=1	Fhad1
PRS4	7532.91	6143.87	5272.61	6724.6	0	365.609	3416.85	1044.69	1192.64	243.589	3841.3	9993.28	1	853.202	705.065	1377.37	3237.49	3380.35	0.000159258	0.000127539	0.00010992	0.000135508	0	5.44867e-06	3.1077e-06	9.37863e-07	1.5757e-06	3.15732e-07	2.49881e-06	6.5692e-06	1.0358e-09	8.92327e-07	6.34866e-07	1.2618e-06	2.50546e-06	2.53473e-06	8.96124e-05	2.50084e-06	1.30504e-06	0.0279072	0.0145631	0.52184	-0.93832	0.261348	0.00564396	49325	26S proteasome regulatory subunit 4 OS=Mus musculus OX=10090 GN=Psmc1 PE=1 SV=1	Psmc1
DNJA1	5396.42	17776.4	18137	13875.6	24.0638	137.719	24138.5	11000.6	22766.7	19314.9	4255.34	5545.03	94.9456	79.343	28991.3	17916.9	2474.86	3598.22	0.000114089	0.000369018	0.000378111	0.000279608	3.54668e-07	2.05242e-06	2.19545e-05	9.87572e-06	3.00791e-05	2.50353e-05	2.76815e-06	3.64509e-06	9.83444e-08	8.29814e-08	2.61048e-05	1.64135e-05	1.91527e-06	2.6981e-06	0.000190539	1.55596e-05	7.88549e-06	0.0816612	0.0413852	0.506791	-0.980536	0.265177	0.100209	45581	DnaJ homolog subfamily A member 1 OS=Mus musculus OX=10090 GN=Dnaja1 PE=1 SV=1	Dnaja1
PTPRK	8480.1	9711.31	5475.95	4970.39	735.485	984.286	4862.1	3079.78	2394.72	2357.96	121.699	172.522	1064.42	1739.91	2249.09	2727.26	193.184	164.955	0.000179283	0.000201595	0.00011416	0.000100159	1.084e-05	1.46688e-05	4.42219e-06	2.76484e-06	3.16388e-06	3.05631e-06	7.91662e-08	1.13409e-07	1.10252e-06	1.8197e-06	2.02516e-06	2.49841e-06	1.49503e-07	1.2369e-07	0.000103451	2.26663e-06	1.2865e-06	0.0219102	0.0124358	0.567581	-0.817102	0.265569	0.0012065	166076	Receptor-type tyrosine-protein phosphatase kappa OS=Mus musculus OX=10090 GN=Ptprk PE=1 SV=1	Ptprk
SHRM1	1075.38	4661.54	4487.66	2903.25	1314.73	4333.22	7062.52	4607.8	6331.7	3929.6	23365.7	25314.1	5422.95	148263	7712.06	10656.7	27083.2	34634.2	2.27352e-05	9.67681e-05	9.35563e-05	5.85038e-05	1.93774e-05	6.45781e-05	6.42351e-06	4.13661e-06	8.36538e-06	5.09342e-06	1.51996e-05	1.66405e-05	5.61707e-06	0.000155061	6.94422e-06	9.76246e-06	2.09594e-05	2.59702e-05	5.92532e-05	9.30984e-06	3.73858e-05	0.15712	0.63095	4.01573	2.00566	0.266697	0.0745913	90410	Protein Shroom1 OS=Mus musculus OX=10090 GN=Shroom1 PE=1 SV=2	Shroom1
ADT1	1.33139e+06	1.33242e+06	1.20814e+06	1.16887e+06	2.72596e+06	2.57997e+06	1.69179e+06	1.3884e+06	967144	941253	1.82462e+06	1.90897e+06	1.15426e+06	1.16757e+06	1.51132e+06	1.70764e+06	1.91129e+06	1.9535e+06	0.0281477	0.0276594	0.0251867	0.0235541	0.040177	0.0384493	0.00153872	0.00124642	0.00127778	0.00122002	0.00118693	0.00125488	0.00119558	0.00122111	0.00136084	0.00156435	0.00147913	0.00146482	0.030529	0.00128746	0.00138097	0.0421716	0.0452347	1.07263	0.101156	0.268671	0.0029011	33111	ADP/ATP translocase 1 OS=Mus musculus OX=10090 GN=Slc25a4 PE=1 SV=4	Slc25a4
OST48	4225.7	4380.37	138.707	1762.89	253.295	269.949	4733.58	2854.01	567.28	3547.25	167.758	200.368	141.34	298.04	2398.2	3167.69	46.7681	1	8.9338e-05	9.09312e-05	2.8917e-06	3.55242e-05	3.73322e-06	4.02306e-06	4.3053e-06	2.56216e-06	7.49485e-07	4.59784e-06	1.09128e-07	1.31714e-07	1.464e-07	3.11708e-07	2.15942e-06	2.90189e-06	3.61933e-08	7.49843e-10	3.77402e-05	2.07594e-06	9.26061e-07	0.055006	0.0245378	0.446093	-1.16458	0.269563	0.00513671	49225	Dolichyl-diphosphooligosaccharide--protein glycosyltransferase 48 kDa subunit OS=Mus musculus OX=10090 GN=Ddost PE=1 SV=2	Ddost
ATPMD	16934.8	16220.1	9984.13	8991.73	50458.7	17441.6	25164	17541	17038.2	20072.1	38741.3	33615.8	23137.4	21329.9	24222.8	27401.1	13497.1	7427.02	0.000358028	0.000336709	0.000208144	0.000181193	0.000743693	0.000259932	2.28872e-05	1.57473e-05	2.25108e-05	2.60168e-05	2.52016e-05	2.20978e-05	2.39656e-05	2.2308e-05	2.1811e-05	2.51019e-05	1.04453e-05	5.5691e-06	0.00034795	2.24102e-05	1.82002e-05	0.0644065	0.0523068	0.812136	-0.300207	0.273465	0.0159545	6434	ATP synthase membrane subunit DAPIT, mitochondrial OS=Mus musculus OX=10090 GN=Atp5md PE=1 SV=1	Atp5md
TRA2A	17319.8	16708.3	12527.8	14801.7	9181.14	7296.36	32471.1	33699.8	32418.9	35583.9	23770.9	23685.3	161469	134909	26451.8	34749.5	12339.5	13848.2	0.000366168	0.000346845	0.000261174	0.000298271	0.000135318	0.000108738	2.95332e-05	3.02537e-05	4.28316e-05	4.61227e-05	1.54632e-05	1.55698e-05	0.000167249	0.000141096	2.38181e-05	3.18337e-05	9.54944e-06	1.0384e-05	0.000252752	2.99624e-05	6.39884e-05	0.118544	0.253167	2.13563	1.09466	0.274084	0.0534794	32354	Transformer-2 protein homolog alpha OS=Mus musculus OX=10090 GN=Tra2a PE=1 SV=1	Tra2a
KCC2D	469113	479752	402018	435897	644406	579713	339235	372518	420336	452176	493726	488456	404476	381674	327421	350247	370881	409843	0.0099178	0.00995908	0.00838105	0.00878381	0.00949766	0.00863948	0.000308541	0.000334425	0.000555344	0.000586096	0.000321174	0.000321092	0.000418955	0.000399176	0.000294822	0.000320858	0.000287021	0.000307318	0.00919648	0.000404445	0.000338025	0.0439783	0.0367559	0.835774	-0.258816	0.276152	0.000395465	56961	Calcium/calmodulin-dependent protein kinase type II subunit delta OS=Mus musculus OX=10090 GN=Camk2d PE=1 SV=1	Camk2d
RHG25	3166.55	1650.77	5005.92	3376.52	6322.47	2648.51	169995	206131	65662.6	44237.9	184737	233524	82789	71943.6	116759	150814	129289	140963	6.6946e-05	3.42681e-05	0.000104361	6.80407e-05	9.31845e-05	3.94707e-05	0.000154615	0.000185052	8.67527e-05	5.73397e-05	0.000120173	0.00015351	8.57527e-05	7.52427e-05	0.000105134	0.000138159	0.000100055	0.0001057	6.77118e-05	0.00012624	0.000101674	1.86438	1.50157	0.805399	-0.312224	0.276486	0.000618002	73679	Rho GTPase-activating protein 25 OS=Mus musculus OX=10090 GN=Arhgap25 PE=1 SV=2	Arhgap25
TCPQ	8.17422e+06	8.30469e+06	8.15349e+06	8.49374e+06	1.39243e+07	1.41878e+07	1.57375e+08	1.62481e+08	1.30082e+08	1.31792e+08	2.77234e+08	2.76843e+08	1.92995e+08	1.95422e+08	1.60671e+08	1.59791e+08	2.52266e+08	259797475	0.172816	0.172396	0.169979	0.171158	0.205225	0.211442	0.143136	0.145866	0.171863	0.170824	0.180344	0.181986	0.199904	0.204383	0.144674	0.146383	0.195226	0.194807	0.183836	0.16567	0.180896	0.901183	0.984008	1.09191	0.126851	0.277004	0.000106717	60088	T-complex protein 1 subunit theta OS=Mus musculus OX=10090 GN=Cct8 PE=1 SV=3	Cct8
PSB5	9978.17	14716.7	9463.88	10127.3	198.031	1	7173.24	7168.5	1665.7	2793.92	1490.7	1919.04	2382.31	1549.29	5652.24	3158.81	24.3582	128.397	0.000210955	0.000305502	0.000197298	0.000204076	2.9187e-06	1.4903e-08	6.52422e-06	6.43545e-06	2.2007e-06	3.62139e-06	9.69718e-07	1.26151e-06	2.46759e-06	1.62034e-06	5.08948e-06	2.89376e-06	1.88506e-08	9.62773e-08	0.000153461	3.50216e-06	2.03105e-06	0.0228212	0.013235	0.579941	-0.786022	0.277067	0.00311426	28685	Proteasome subunit beta type-5 OS=Mus musculus OX=10090 GN=Psmb5 PE=1 SV=3	Psmb5
TR150	691818	586983	226013	198115	111507	91582	687316	673251	245702	238308	74414.7	81684.7	120113	111301	429733	398402	107262	102053	0.0146261	0.0121851	0.0047118	0.00399224	0.00164346	0.00136485	0.000625129	0.000604404	0.000324619	0.000308887	4.84076e-05	5.36964e-05	0.000124413	0.000116405	0.000386947	0.000364972	8.30092e-05	7.65237e-05	0.0064206	0.000327524	0.000192045	0.0510115	0.0299108	0.586354	-0.770155	0.27989	0.000329175	108171	Thyroid hormone receptor-associated protein 3 OS=Mus musculus OX=10090 GN=Thrap3 PE=1 SV=1	Thrap3
FOXP2	43754.6	6170.27	234.657	376.932	6229.83	17311.9	413.879	360.528	508.447	942.438	160.441	291.365	214.862	338.184	952.32	1074.43	1056.98	1620.81	0.000925042	0.000128087	4.892e-06	7.59561e-06	9.18192e-05	0.000258	3.76432e-07	3.23661e-07	6.71755e-07	1.22156e-06	1.04369e-07	1.91532e-07	2.22554e-07	3.53692e-07	8.57502e-07	9.84273e-07	8.1799e-07	1.21535e-06	0.000235906	4.81551e-07	7.41893e-07	0.00204128	0.00314487	1.54063	0.623523	0.281438	0.00369479	80169	Forkhead box protein P2 OS=Mus musculus OX=10090 GN=Foxp2 PE=1 SV=2	Foxp2
MPCP	168270	226757	230007	234146	89481.3	70509.3	244116	197309	207982	180148	134414	157708	181986	176888	168968	178106	106536	103274	0.0035575	0.00470721	0.00479507	0.0047183	0.00131883	0.0010508	0.000222029	0.000177132	0.000274784	0.000233502	8.7438e-05	0.000103672	0.0001885	0.000185	0.000152145	0.000163161	8.2447e-05	7.74395e-05	0.00335795	0.000183093	0.000141449	0.0545251	0.0421235	0.772553	-0.372294	0.281982	0.00454192	40063	Phosphate carrier protein, mitochondrial OS=Mus musculus OX=10090 GN=Slc25a3 PE=1 SV=1	Slc25a3
SF3A1	37997.2	43198.7	17768.9	15668.2	632.179	129.284	12934.2	15404	3422.45	5813.57	171.477	6.65543	1	1	8441.02	10517.1	1	296.428	0.000803322	0.000896754	0.000370437	0.000315731	9.31746e-06	1.92673e-06	1.17639e-05	1.38288e-05	4.5217e-06	7.53536e-06	1.11548e-07	4.37503e-09	1.0358e-09	1.04586e-09	7.60059e-06	9.63464e-06	7.7389e-10	2.22274e-07	0.000399581	6.29428e-06	2.91006e-06	0.0157522	0.00728277	0.462334	-1.11299	0.284776	0.000489035	88546	Splicing factor 3A subunit 1 OS=Mus musculus OX=10090 GN=Sf3a1 PE=1 SV=1	Sf3a1
GAR1	1930.73	1609.39	3169.51	3608.27	11556.2	10394.4	3634.25	3719.24	5114.33	5358.77	14629.2	13851.2	5000.93	5275.39	3918.32	5265.58	30494.9	34521.6	4.08187e-05	3.3409e-05	6.60762e-05	7.27108e-05	0.000170323	0.000154908	3.30543e-06	3.33891e-06	6.75701e-06	6.94586e-06	9.51642e-06	9.10525e-06	5.17995e-06	5.5173e-06	3.5282e-06	4.82375e-06	2.35997e-05	2.58858e-05	8.97077e-05	6.49482e-06	1.14224e-05	0.0723998	0.12733	1.7587	0.814511	0.28606	0.0534586	23631	H/ACA ribonucleoprotein complex subunit 1 OS=Mus musculus OX=10090 GN=Gar1 PE=1 SV=1	Gar1
RDH12	40654.1	44132.4	24177.5	24193.8	2362.08	314.555	38073.2	36893.8	31536.5	25451.1	1419.65	2132.01	7391.64	1596.78	35401.7	37253.6	117.984	4815.4	0.000859493	0.000916136	0.00050404	0.000487533	3.48138e-05	4.68781e-06	3.46285e-05	3.3121e-05	4.16657e-05	3.2989e-05	9.23499e-07	1.4015e-06	7.65624e-06	1.67e-06	3.18769e-05	3.41277e-05	9.13069e-08	3.61079e-06	0.000467784	2.41215e-05	1.31722e-05	0.0515655	0.0281587	0.546075	-0.872829	0.287235	0.000469783	35726	Retinol dehydrogenase 12 OS=Mus musculus OX=10090 GN=Rdh12 PE=2 SV=1	Rdh12
ACLY	12107.1	12680.9	11653.5	10988.2	19073.2	19390.7	11853.7	11997.8	9419.98	10208.6	6524.69	12236.6	2802.8	4347.94	11642.2	14224.4	8468.47	11011.7	0.000255964	0.00026324	0.000242946	0.000221425	0.000281113	0.00028898	1.07812e-05	1.07709e-05	1.24456e-05	1.32321e-05	4.24438e-06	8.04387e-06	2.90314e-06	4.54733e-06	1.0483e-05	1.30309e-05	6.55367e-06	8.25703e-06	0.000258944	9.91967e-06	7.62918e-06	0.0383081	0.0294626	0.769096	-0.378765	0.288498	0.00177072	120564	ATP-citrate synthase OS=Mus musculus OX=10090 GN=Acly PE=1 SV=1	Acly
ROA1	104652	100969	95696.3	92927	60459.9	43224.4	76030.6	78481.1	68141.8	69663.8	56069.6	55322.6	13608.9	12699.4	95402.3	87684.2	63939.5	55720.1	0.00221252	0.00209599	0.00199503	0.00187258	0.000891097	0.000644174	6.91515e-05	7.04557e-05	9.00283e-05	9.0296e-05	3.64739e-05	3.63669e-05	1.4096e-05	1.32817e-05	8.59036e-05	8.03266e-05	4.94822e-05	4.17813e-05	0.00161856	6.5462e-05	4.74786e-05	0.0404445	0.0293338	0.725284	-0.463382	0.291435	0.000190386	34289	Heterogeneous nuclear ribonucleoprotein A1 OS=Mus musculus OX=10090 GN=Hnrnpa1 PE=1 SV=2	Hnrnpa1
SART3	4509.43	2377.14	3396.6	3470.92	7651.82	9078.48	4088.91	4087.56	670.298	157.582	6095.33	4038.57	3911.13	3615.21	3582.25	3736.61	2811.65	4195.05	9.53365e-05	4.93466e-05	7.08105e-05	6.9943e-05	0.000112777	0.000135297	3.71895e-06	3.66957e-06	8.85591e-07	2.04252e-07	3.96508e-06	2.6548e-06	4.05114e-06	3.78099e-06	3.22559e-06	3.42308e-06	2.17591e-06	3.14563e-06	8.89184e-05	2.51637e-06	3.30039e-06	0.0282998	0.037117	1.31156	0.391289	0.293531	0.0208711	110405	Squamous cell carcinoma antigen recognized by T-cells 3 OS=Mus musculus OX=10090 GN=Sart3 PE=1 SV=1	Sart3
VIME	654440	363222	256164	261471	138738	143818	359842	364774	117356	116803	138990	141414	54818.7	47733.8	289215	257879	84654.2	106895	0.0138359	0.00754006	0.00534037	0.00526894	0.00204481	0.00214333	0.000327285	0.000327472	0.00015505	0.000151396	9.04145e-05	9.29602e-05	5.6781e-05	4.99227e-05	0.00026042	0.00023624	6.5513e-05	8.01547e-05	0.0060289	0.000190763	0.000124839	0.0316414	0.0207067	0.654417	-0.611717	0.294097	0.00355215	53712	Vimentin OS=Mus musculus OX=10090 GN=Vim PE=1 SV=3	Vim
SRSF7	120060	111564	146328	140428	50170.4	9864.32	153401	183412	142908	143330	29499.4	33641.2	32159.5	26075	151025	186017	47503	58893.1	0.00253827	0.00231594	0.00305056	0.00282978	0.000739443	0.000147008	0.000139521	0.000164657	0.000188809	0.000185779	1.91897e-05	2.21145e-05	3.33108e-05	2.72707e-05	0.000135988	0.000170408	3.67621e-05	4.41606e-05	0.00193683	0.000120012	7.46501e-05	0.0619629	0.0385424	0.622023	-0.68496	0.294475	0.0137367	31027	Serine/arginine-rich splicing factor 7 OS=Mus musculus OX=10090 GN=Srsf7 PE=1 SV=1	Srsf7
TCPA	5.76743e+06	5.83114e+06	6.35343e+06	6.45682e+06	1.01997e+07	1.03047e+07	1.68899e+08	1.49046e+08	1.09263e+08	1.157e+08	2.38803e+08	2.41046e+08	1.35567e+08	1.30068e+08	1.70411e+08	1.47186e+08	1.91438e+08	2.00518e+08	0.121933	0.121048	0.132453	0.130112	0.150329	0.15357	0.153617	0.133804	0.144357	0.149966	0.155344	0.158454	0.14042	0.136033	0.153444	0.134835	0.148152	0.150357	0.134907	0.149257	0.143874	1.10637	1.06646	0.963931	-0.0529982	0.294682	0.000163272	60867	T-complex protein 1 subunit alpha OS=Mus musculus OX=10090 GN=Tcp1 PE=1 SV=3	Tcp1
DLG4	173720	178895	51242.3	63321.4	32976.8	34841.9	75634	63345.2	33549.3	37192.7	52199.6	44301.4	16685.3	18210.6	68060.6	60980.2	38478.1	45942	0.00367272	0.00371364	0.00106827	0.001276	0.000486033	0.000519249	6.87908e-05	5.68676e-05	4.4325e-05	4.82079e-05	3.39564e-05	2.9122e-05	1.72826e-05	1.90456e-05	6.12842e-05	5.58633e-05	2.97778e-05	3.44493e-05	0.00178932	4.68783e-05	3.62838e-05	0.026199	0.020278	0.774	-0.369595	0.297096	0.000275698	80765	Disks large homolog 4 OS=Mus musculus OX=10090 GN=Dlg4 PE=1 SV=1	Dlg4
RS18	3779.24	4032.86	4652.98	7372.64	11822	8015.66	735.447	3579.22	3369.92	3214.31	9882.1	8328.04	4945.79	5014.73	5014.27	683.792	11658.2	14977.1	7.98992e-05	8.37173e-05	9.70028e-05	0.000148567	0.00017424	0.000119458	6.68905e-07	3.21321e-06	4.45231e-06	4.16628e-06	6.42842e-06	5.47454e-06	5.12283e-06	5.24469e-06	4.51503e-06	6.26416e-07	9.02217e-06	1.12305e-05	0.000117147	4.06728e-06	5.96027e-06	0.0347194	0.0508785	1.46542	0.551315	0.297233	0.0433741	17708	40S ribosomal protein S18 OS=Mus musculus OX=10090 GN=Rps18 PE=1 SV=3	Rps18
ADDA	1.36097e+06	1.37706e+06	860919	837467	2.48052e+06	2.56501e+06	1.13064e+06	1.18015e+06	340530	325769	424156	398093	262081	239746	728856	777767	292637	305284	0.0287731	0.028586	0.017948	0.0168759	0.0365595	0.0382263	0.00102834	0.00105947	0.000449904	0.000422251	0.000275918	0.000261691	0.000271463	0.00025074	0.000656287	0.000712505	0.000226469	0.000228915	0.0278281	0.000582928	0.000391063	0.0209474	0.0140528	0.67086	-0.575916	0.30078	0.000229765	80995	Alpha-adducin OS=Mus musculus OX=10090 GN=Add1 PE=1 SV=2	Add1
CBX3	4133.8	4869.2	3032.93	4714.11	2086.37	1236.46	1875.17	864.158	590.488	1494.79	1197.48	1509.12	1471.54	2977.27	3335.07	3474.82	364.641	1	8.73951e-05	0.000101079	6.3229e-05	9.49945e-05	3.07502e-05	1.84269e-05	1.70551e-06	7.7579e-07	7.80147e-07	1.9375e-06	7.78975e-07	9.9204e-07	1.52422e-06	3.1138e-06	3.00302e-06	3.18325e-06	2.82192e-07	7.49843e-10	6.59791e-05	1.16166e-06	1.8512e-06	0.0176065	0.0280574	1.59359	0.672276	0.302224	0.00353515	21013	Chromobox protein homolog 3 OS=Mus musculus OX=10090 GN=Cbx3 PE=1 SV=2	Cbx3
COPG2	32087.4	23614.2	15317.9	16963.4	16465.4	21557.5	54101.1	46329.6	15303.8	16122.6	21681.5	28886.9	19902.3	3671.61	34866.7	34818.4	21494.9	17058.5	0.000678379	0.000490203	0.000319339	0.000341832	0.000242677	0.000321272	4.92062e-05	4.1592e-05	2.02193e-05	2.08976e-05	1.41041e-05	1.89892e-05	2.06148e-05	3.83997e-06	3.13952e-05	3.18968e-05	1.66347e-05	1.27912e-05	0.00039895	2.75014e-05	1.95288e-05	0.0689343	0.0489504	0.710102	-0.493902	0.302436	0.0075595	98815	Coatomer subunit gamma-2 OS=Mus musculus OX=10090 GN=Copg2 PE=1 SV=1	Copg2
QPCT	15171	20974.7	7250.89	7236.31	4818.9	2850.53	52172.5	51075.7	23229.7	25483.2	21629.1	25590.5	8756.19	7851.61	52268.1	48291.6	11718.3	8958.44	0.000320738	0.00043541	0.000151163	0.00014582	7.10241e-05	4.24814e-05	4.7452e-05	4.58527e-05	3.06909e-05	3.30305e-05	1.407e-05	1.68222e-05	9.06964e-06	8.21166e-06	4.70641e-05	4.42395e-05	9.06865e-06	6.71742e-06	0.000194439	3.13197e-05	2.07285e-05	0.161077	0.106606	0.661835	-0.595457	0.302992	0.0231639	41207	Glutaminyl-peptide cyclotransferase OS=Mus musculus OX=10090 GN=Qpct PE=1 SV=2	Qpct
F126B	157180	150768	101287	108330	36368.8	33171.6	119353	141698	35143.3	39568.7	25632.6	25982.4	30239.7	24563.3	79311	77705.7	14063.1	17244.8	0.00332304	0.00312977	0.00211158	0.00218298	0.000536026	0.000494357	0.000108554	0.000127208	4.6431e-05	5.12877e-05	1.66743e-05	1.70798e-05	3.13222e-05	2.56897e-05	7.14144e-05	7.11854e-05	1.08833e-05	1.29309e-05	0.00196296	6.12057e-05	3.72377e-05	0.0311803	0.0189702	0.608401	-0.716905	0.303066	0.00039639	58949	Protein FAM126B OS=Mus musculus OX=10090 GN=Fam126b PE=1 SV=1	Fam126b
CING	67871.1	67376.9	25671.6	30993	63480.4	54445.4	70419.9	70316.4	15822.9	16633.5	32269	34296.1	17705.4	13444.3	47693	41176	21035.8	23060.2	0.0014349	0.00139867	0.000535187	0.000624544	0.000935615	0.000811401	6.40485e-05	6.31259e-05	2.09051e-05	2.15599e-05	2.09914e-05	2.2545e-05	1.83392e-05	1.40608e-05	4.29444e-05	3.7721e-05	1.62794e-05	1.72915e-05	0.000956719	3.55293e-05	2.44394e-05	0.0371366	0.025545	0.687866	-0.5398	0.304201	0.000298489	136593	Cingulin OS=Mus musculus OX=10090 GN=Cgn PE=1 SV=1	Cgn
MTMRD	723692	732644	371704	378169	715433	631545	566296	576036	226746	232415	257592	233675	172236	154385	432682	460614	159923	163238	0.0153	0.0152088	0.00774908	0.00762053	0.0105445	0.00941193	0.000515059	0.000517131	0.000299575	0.000301249	0.000167566	0.000153609	0.000178402	0.000161464	0.000389603	0.000421964	0.000123763	0.000122403	0.0109725	0.000325698	0.000232933	0.0296832	0.0212288	0.715181	-0.48362	0.305054	0.000229765	212322	Myotubularin-related protein 13 OS=Mus musculus OX=10090 GN=Sbf2 PE=1 SV=1	Sbf2
ADT2	483107	456008	387936	390767	840592	769897	371654	376218	347270	404125	861645	875798	544762	522470	416785	403892	925572	954777	0.0102137	0.00946619	0.00808749	0.00787439	0.0123892	0.0114738	0.000338027	0.000337746	0.00045881	0.000523813	0.000560509	0.000575716	0.000564264	0.000546429	0.000375288	0.000370001	0.00071629	0.000715933	0.00991745	0.00046577	0.000548034	0.0469647	0.0552596	1.17662	0.234647	0.307383	0.000107163	33138	ADP/ATP translocase 2 OS=Mus musculus OX=10090 GN=Slc25a5 PE=1 SV=3	Slc25a5
XRCC6	1	193.219	161.506	93.6814	1	1027.66	153.393	146.334	920.86	835.044	1320.86	365.528	483.647	424.975	31.1908	188.832	4293.16	5421.95	2.11416e-08	4.011e-06	3.36699e-06	1.88778e-06	1.47386e-08	1.53152e-05	1.39515e-07	1.3137e-07	1.21663e-06	1.08236e-06	8.59235e-07	2.40284e-07	5.0096e-07	4.44462e-07	2.80853e-08	1.72987e-07	3.32243e-06	4.06561e-06	4.10281e-06	6.11565e-07	1.42242e-06	0.14906	0.346695	2.32587	1.21777	0.308689	0.0826502	69726	X-ray repair cross-complementing protein 6 OS=Mus musculus OX=10090 GN=Xrcc6 PE=1 SV=5	Xrcc6
AT1B2	36979.1	35730	19307	23721	175.519	441.85	26079.1	21765.3	11184.8	12905.5	2821.81	3903.44	2193.71	2292.06	19830.5	22866.1	1268.17	951.327	0.000781798	0.000741712	0.000402503	0.000478005	2.58692e-06	6.58489e-06	2.37195e-05	1.95396e-05	1.47773e-05	1.67277e-05	1.83562e-06	2.56597e-06	2.27223e-06	2.39716e-06	1.78561e-05	2.09475e-05	9.81425e-07	7.13346e-07	0.000402198	1.31943e-05	7.52795e-06	0.0328054	0.018717	0.570546	-0.809584	0.308864	0.000599797	33722	Sodium/potassium-transporting ATPase subunit beta-2 OS=Mus musculus OX=10090 GN=Atp1b2 PE=1 SV=2	Atp1b2
ACTZ	1.16665e+06	1.29286e+06	1.11816e+06	1.05866e+06	972617	884910	1.19161e+06	1.10262e+06	567628	541078	573918	537911	488663	507376	783559	942871	440684	468393	0.0246648	0.0268383	0.0233109	0.0213332	0.0143351	0.0131878	0.00108379	0.000989864	0.000749944	0.000701328	0.00037334	0.000353602	0.000506156	0.000530643	0.000705544	0.000863755	0.000341041	0.000351221	0.0206117	0.000708645	0.000549727	0.0343808	0.0266706	0.775743	-0.366349	0.311978	0.00107253	42701	Alpha-centractin OS=Mus musculus OX=10090 GN=Actr1a PE=1 SV=1	Actr1a
RBMX	17933.4	24502.6	20846.9	30934.7	41171.9	32267.7	14046.1	13614.1	28780.3	33722.4	32906.8	33965.7	6984.41	7079.12	15677.3	18469.6	41075.8	38951.1	0.000379141	0.000508646	0.000434605	0.00062337	0.000606817	0.000480886	1.27752e-05	1.22219e-05	3.80242e-05	4.37099e-05	2.14062e-05	2.23278e-05	7.23444e-06	7.40374e-06	1.41164e-05	1.69199e-05	3.17881e-05	2.92072e-05	0.000505577	2.50775e-05	1.77783e-05	0.0496018	0.0351643	0.708932	-0.49628	0.312412	0.00229901	42275	RNA-binding motif protein, X chromosome OS=Mus musculus OX=10090 GN=Rbmx PE=1 SV=1	Rbmx
ADDG	379643	418972	172830	200744	387743	280880	326365	339515	97206.6	123549	118810	101829	78364.3	83478.6	231349	223186	76211.8	88531.7	0.00802626	0.00869737	0.00360306	0.00404522	0.0057148	0.00418595	0.000296837	0.000304797	0.000128428	0.000160141	7.72873e-05	6.69385e-05	8.11695e-05	8.73066e-05	0.000208315	0.000204458	5.89795e-05	6.63848e-05	0.00571211	0.000172405	0.000117769	0.0301823	0.0206174	0.683096	-0.54984	0.313043	0.000310708	79070	Gamma-adducin OS=Mus musculus OX=10090 GN=Add3 PE=1 SV=2	Add3
SRSF4	32061.6	32430.3	12391	15180.9	26958.5	29904.6	46418.9	45886	14737.6	18092.5	27631.2	27456.2	16768.8	17698.3	19189.6	24472.8	32354.4	38996.1	0.000677834	0.000673215	0.000258321	0.000305912	0.000397332	0.000445668	4.2219e-05	4.11937e-05	1.94711e-05	2.34509e-05	1.79744e-05	1.80487e-05	1.7369e-05	1.85099e-05	1.7279e-05	2.24193e-05	2.50387e-05	2.9241e-05	0.000459714	2.70596e-05	2.16428e-05	0.0588619	0.0470789	0.799819	-0.322255	0.313338	0.00109862	56061	Serine/arginine-rich splicing factor 4 OS=Mus musculus OX=10090 GN=Srsf4 PE=2 SV=1	Srsf4
CSK21	46382.8	43379.7	39393.6	38441.5	693.8	1030.48	37202.3	46792.3	22074.3	21563.8	5970.89	6197.93	5439.18	5534.42	34728.7	37377.6	7141.13	3421.73	0.000980606	0.000900511	0.000821256	0.00077464	1.02257e-05	1.53573e-05	3.38363e-05	4.20073e-05	2.91644e-05	2.79502e-05	3.88413e-06	4.07428e-06	5.63389e-06	5.78821e-06	3.1271e-05	3.42413e-05	5.52645e-06	2.56576e-06	0.000583766	2.34861e-05	1.41711e-05	0.0402321	0.0242753	0.603382	-0.728857	0.313524	0.001373	45219	Casein kinase II subunit alpha OS=Mus musculus OX=10090 GN=Csnk2a1 PE=1 SV=2	Csnk2a1
1433T	22666.2	16859.7	12908.5	16359	658.233	7239.31	14280.3	6572.13	6555.16	8973.62	887.072	920.157	2649.26	1761.36	12254.9	5935.8	1306.91	1570.46	0.000479201	0.000349988	0.000269109	0.000329653	9.70146e-06	0.000107888	1.29883e-05	5.90006e-06	8.66061e-06	1.16313e-05	5.7705e-07	6.04876e-07	2.7441e-06	1.84213e-06	1.10347e-05	5.43773e-06	1.0114e-06	1.17759e-06	0.00025759	6.72703e-06	3.87462e-06	0.0261153	0.0150418	0.575977	-0.795917	0.314429	0.00923839	28046	14-3-3 protein theta OS=Mus musculus OX=10090 GN=Ywhaq PE=1 SV=1	Ywhaq
COPG1	1990.02	1471	1253.83	1289.42	107.918	60.7719	1823.73	1698.77	648.909	758.338	306.404	277.911	155.115	114.07	1252.42	1560.49	289.497	140.691	4.20722e-05	3.05362e-05	2.61391e-05	2.59832e-05	1.59057e-06	9.05685e-07	1.65873e-06	1.52506e-06	8.57332e-07	9.82933e-07	1.99319e-07	1.82688e-07	1.60668e-07	1.19301e-07	1.12773e-06	1.42955e-06	2.24039e-07	1.05496e-07	2.12045e-05	9.01009e-07	5.27797e-07	0.0424914	0.0248908	0.585784	-0.771559	0.314503	0.00299645	98705	Coatomer subunit gamma-1 OS=Mus musculus OX=10090 GN=Copg1 PE=1 SV=1	Copg1
LYRIC	12973.2	11223.6	3962.19	4947.93	271.959	1080	7184.95	8833.71	1328.79	4364.65	984.322	2131.92	1737.81	1772.76	5693.66	3391.7	3280.87	755.034	0.000274275	0.000232989	8.26017e-05	9.97063e-05	4.0083e-06	1.60952e-05	6.53488e-06	7.93038e-06	1.75558e-06	5.65732e-06	6.40312e-07	1.40145e-06	1.80002e-06	1.85405e-06	5.12677e-06	3.10711e-06	2.53903e-06	5.66156e-07	0.000118279	3.98665e-06	2.49886e-06	0.0337055	0.0211268	0.626805	-0.67391	0.316058	0.00196594	63922	Protein LYRIC OS=Mus musculus OX=10090 GN=Mtdh PE=1 SV=1	Mtdh
NEB2	829626	810142	518463	508343	2.69551e+06	2.54334e+06	772970	719162	116591	107682	245344	234761	71573.7	77734.6	478359	416343	108085	112918	0.0175396	0.0168176	0.0108086	0.0102437	0.0397281	0.0379034	0.000703034	0.000645621	0.000154039	0.000139573	0.000159599	0.000154323	7.41359e-05	8.12992e-05	0.000430732	0.000381408	8.36458e-05	8.46704e-05	0.0221735	0.000326032	0.000189315	0.0147037	0.0085379	0.580665	-0.784221	0.31817	0.00025171	89580	Neurabin-2 OS=Mus musculus OX=10090 GN=Ppp1r9b PE=1 SV=1	Ppp1r9b
HSDL1	2591.09	4383.26	3368.29	3674.77	2681.1	4977.2	2334.92	3268.8	37619.7	23982.2	1159.07	1586.26	11099.3	11541.6	3643.8	4284.82	773.891	1549.48	5.47797e-05	9.09913e-05	7.02204e-05	7.40507e-05	3.95158e-05	7.41753e-05	2.12366e-06	2.93453e-06	4.97027e-05	3.1085e-05	7.53991e-07	1.04275e-06	1.14967e-05	1.20708e-05	3.281e-06	3.92528e-06	5.98907e-07	1.16187e-06	6.72888e-05	1.46071e-05	5.42243e-06	0.217081	0.0805843	0.371218	-1.42966	0.31894	0.0141834	37243	Inactive hydroxysteroid dehydrogenase-like protein 1 OS=Mus musculus OX=10090 GN=Hsdl1 PE=1 SV=1	Hsdl1
FXR1	5052.38	5254.57	14236.1	16501.5	16174.5	16429.3	77133.3	82923.2	126932	166474	12228.1	12953.6	125830	30523.6	51547.1	78168.4	11441.9	10085.9	0.000106815	0.000109079	0.000296786	0.000332523	0.00023839	0.000244846	7.01544e-05	7.44435e-05	0.000167701	0.000215778	7.95452e-06	8.51523e-06	0.000130334	3.19233e-05	4.64148e-05	7.16093e-05	8.85477e-06	7.56286e-06	0.000221407	9.07578e-05	4.94498e-05	0.409915	0.223344	0.544855	-0.876057	0.319331	0.000880998	76517	Fragile X mental retardation syndrome-related protein 1 OS=Mus musculus OX=10090 GN=Fxr1 PE=1 SV=2	Fxr1
PPCEL	580.042	516.56	3.55104	23.1164	1.91235	1	990.359	520.928	17543	12103.8	353.282	358.59	29.1071	35.1229	7421.66	6929.85	387.603	129.701	1.2263e-05	1.07232e-05	7.40302e-08	4.65821e-07	2.81854e-08	1.4903e-08	9.00754e-07	4.67658e-07	2.31777e-05	1.56886e-05	2.29814e-07	2.35723e-07	3.0149e-08	3.67335e-08	6.68273e-06	6.34837e-06	2.99962e-07	9.72552e-08	3.92819e-06	6.78336e-06	2.2492e-06	1.72684	0.572579	0.331576	-1.59259	0.319938	0.00143078	84054	Prolyl endopeptidase-like OS=Mus musculus OX=10090 GN=Prepl PE=1 SV=1	Prepl
RL40	741831	807161	549096	508084	1.68609e+06	1.66791e+06	784710	946748	586250	643647	1.4586e+06	1.33808e+06	793161	758617	769492	741051	2.08264e+06	2.00254e+06	0.0156835	0.0167557	0.0114473	0.0102385	0.0248506	0.0248569	0.000713711	0.000849934	0.000774548	0.000834274	0.000948832	0.000879602	0.000821554	0.000793405	0.000692878	0.00067887	0.00161173	0.00150159	0.0173054	0.000833484	0.00101667	0.0481632	0.0587488	1.21979	0.286627	0.322549	0.00177194	15004	Ubiquitin-60S ribosomal protein L40 OS=Mus musculus OX=10090 GN=Uba52 PE=1 SV=2	Uba52
AT2B1	77145	44363.6	57120.4	39365.7	524.862	378.747	1574.08	2633.41	650.205	822.346	359.284	96.8043	1106.56	798.693	923.006	213.075	299.317	573.248	0.00163097	0.000920935	0.00119082	0.000793263	7.73574e-06	5.64447e-06	1.43166e-06	2.36412e-06	8.59044e-07	1.0659e-06	2.33718e-07	6.36355e-08	1.14617e-06	8.35318e-07	8.31107e-07	1.95196e-07	2.31639e-07	4.29846e-07	0.000758227	1.00301e-06	6.11546e-07	0.00132284	0.000806547	0.609708	-0.713809	0.323885	0.00159349	135631	Plasma membrane calcium-transporting ATPase 1 OS=Mus musculus OX=10090 GN=Atp2b1 PE=1 SV=1	Atp2b1
NPM	25844.4	19348	7131.02	6249.57	9891.88	20050.5	15572	13270.3	10472.7	9158.95	27427.7	20846.3	23233.2	15399.5	20673.5	20861.6	16916.7	10224.6	0.000546393	0.000401641	0.000148664	0.000125936	0.000145793	0.000298813	1.4163e-05	1.19133e-05	1.38364e-05	1.18715e-05	1.7842e-05	1.37036e-05	2.40649e-05	1.61057e-05	1.86152e-05	1.91111e-05	1.30916e-05	7.66685e-06	0.000277873	1.38883e-05	1.64426e-05	0.0499807	0.0591729	1.18391	0.243564	0.324161	0.00124815	32711	Nucleophosmin OS=Mus musculus OX=10090 GN=Npm1 PE=1 SV=1	Npm1
ADDB	242549	276581	205672	219308	606097	552789	199503	216119	48595.8	49619.5	49603.5	49730.4	38297.9	35963.6	129113	119266	31162.1	37212.7	0.00512787	0.0057415	0.00428773	0.00441931	0.00893305	0.00823823	0.000181452	0.000194019	6.42043e-05	6.43152e-05	3.22676e-05	3.26909e-05	3.96688e-05	3.76127e-05	0.000116258	0.000109259	2.4116e-05	2.79036e-05	0.00612461	9.48249e-05	5.91363e-05	0.0154826	0.00965551	0.623637	-0.681222	0.325924	0.000412231	81047	Beta-adducin OS=Mus musculus OX=10090 GN=Add2 PE=1 SV=4	Add2
LRC59	10315.5	4328.37	1553.38	1572.24	1505.09	88.6288	14663.9	15104.6	8794.34	9874.75	3673.24	3571.55	1537.78	1764.2	11269.9	15162.8	6889.23	6670.01	0.000218086	8.98519e-05	3.2384e-05	3.16824e-05	2.2183e-05	1.32084e-06	1.33372e-05	1.356e-05	1.1619e-05	1.27993e-05	2.38948e-06	2.3478e-06	1.59282e-06	1.8451e-06	1.01478e-05	1.38905e-05	5.3315e-06	5.00145e-06	6.5918e-05	9.34214e-06	6.30152e-06	0.141724	0.0955964	0.674527	-0.568052	0.330564	0.100038	35312	Leucine-rich repeat-containing protein 59 OS=Mus musculus OX=10090 GN=Lrrc59 PE=1 SV=1	Lrrc59
ZFHX3	2810.2	49042.9	465.498	80.3687	223.415	12.6603	494.607	356.635	90.6321	1	48.8539	5.04394	27.8724	1	49668.2	383.398	173.336	1201.34	5.94122e-05	0.00101807	9.70446e-06	1.61952e-06	3.29283e-06	1.88677e-07	4.49856e-07	3.20166e-07	1.19742e-07	1.29617e-09	3.178e-08	3.31569e-09	2.88701e-08	1.04586e-09	4.4723e-05	3.51227e-07	1.34143e-07	9.00814e-07	0.000182048	1.54359e-07	7.68985e-06	0.000847904	0.0422407	49.8179	5.63859	0.333049	0.0422511	410990	Zinc finger homeobox protein 3 OS=Mus musculus OX=10090 GN=Zfhx3 PE=1 SV=1	Zfhx3
EF1D	117732	167859	45653.3	43614	2703.04	2437.84	243434	190404	88672.4	127116	5155.31	4090.61	3427.93	1211.51	192445	194883	1525.22	5553.62	0.00248905	0.00348456	0.000951755	0.000878871	3.98391e-05	3.63312e-05	0.000221409	0.000170933	0.000117153	0.000164763	3.35359e-06	2.68901e-06	3.55064e-06	1.26707e-06	0.000173285	0.000178531	1.18035e-06	4.16434e-06	0.0013134	0.000113384	6.03296e-05	0.0863282	0.0459339	0.532084	-0.910274	0.33439	0.0269491	31388	Elongation factor 1-delta OS=Mus musculus OX=10090 GN=Eef1d PE=1 SV=3	Eef1d
HTRA1	81545.1	1538.73	858.552	1	195.659	231.428	1	1	1	1	1	1	150.857	1	2.74242	1	1	1	0.001724	3.19422e-05	1.78986e-05	2.01511e-08	2.88375e-06	3.44897e-06	9.09522e-10	8.9774e-10	1.32119e-09	1.29617e-09	6.50511e-10	6.57362e-10	1.56258e-07	1.04586e-09	2.46937e-09	9.1609e-10	7.7389e-10	7.49843e-10	0.000296698	9.55416e-10	2.70354e-08	3.22016e-06	9.1121e-05	28.297	4.82258	0.336742	0.00273619	52094	Serine protease HTRA1 OS=Mus musculus OX=10090 GN=Htra1 PE=1 SV=2	Htra1
IPO8	2727.05	1618.59	1876.58	4907.13	5003.35	2368.95	10852.5	10836.6	8277.17	10092.3	4305.27	4690.75	439.645	575.828	13738.4	15372	2538.46	1507.36	5.76542e-05	3.36001e-05	3.9122e-05	9.88843e-05	7.37425e-05	3.53045e-05	9.87054e-06	9.72844e-06	1.09357e-05	1.30814e-05	2.80062e-06	3.08352e-06	4.55383e-07	6.02234e-07	1.23705e-05	1.40821e-05	1.96449e-06	1.13028e-06	5.63846e-05	8.25003e-06	5.10084e-06	0.146317	0.0904652	0.618281	-0.693664	0.337119	0.00355215	118029	Importin-8 OS=Mus musculus OX=10090 GN=Ipo8 PE=1 SV=3	Ipo8
C170B	1	1	114.958	13.3206	136.402	1	78489.9	91894.7	50639.3	40240.4	1	414.639	1	179.179	83964	74838	1	185.414	2.11416e-08	2.07588e-08	2.39659e-06	2.68426e-07	2.01038e-06	1.4903e-08	7.13883e-05	8.24976e-05	6.69042e-05	5.21583e-05	6.50511e-10	2.72568e-07	1.0358e-09	1.87396e-07	7.56042e-05	6.85584e-05	7.7389e-10	1.39031e-07	7.88699e-07	4.55369e-05	2.40818e-05	57.7368	30.5336	0.528841	-0.919094	0.337265	3.81e-05	171174	Centrosomal protein of 170 kDa protein B OS=Mus musculus OX=10090 GN=Cep170b PE=1 SV=2	Cep170b
COPA	375053	385135	299722	292709	252067	127318	303136	306641	160236	169743	147501	138970	109555	96321	251158	263390	154377	147425	0.00792923	0.00799495	0.00624844	0.00589842	0.00371513	0.00189742	0.000275708	0.000275284	0.000211702	0.000220015	9.59511e-05	9.13536e-05	0.000113477	0.000100738	0.000226152	0.000241289	0.000119471	0.000110546	0.00561393	0.000195002	0.000151945	0.0347354	0.0270658	0.779198	-0.359939	0.337386	0.000229765	139997	Coatomer subunit alpha OS=Mus musculus OX=10090 GN=Copa PE=1 SV=2	Copa
SI1L3	843.394	2837.28	2051.92	2461.71	22321.3	19747.2	2394.25	4574.25	36.7633	8.58683	2.67987	289.819	1	1	875.008	1436.71	9.66494	1	1.78307e-05	5.88986e-05	4.27773e-05	4.96062e-05	0.000328986	0.000294293	2.17762e-06	4.10649e-06	4.85713e-08	1.113e-08	1.74329e-09	1.90516e-07	1.0358e-09	1.04586e-09	7.87888e-07	1.31616e-06	7.4796e-09	7.49843e-10	0.000132065	1.08935e-06	3.52393e-07	0.00824853	0.00266832	0.32349	-1.62821	0.338607	0.0330655	196254	Signal-induced proliferation-associated 1-like protein 3 OS=Mus musculus OX=10090 GN=Sipa1l3 PE=1 SV=1	Sipa1l3
ACINU	154966	154481	116175	118932	46720.2	48219.8	78024.7	79209.1	41626.2	47706.8	54797.9	54919.4	20357.5	18635.2	67249.1	65030.9	72917.5	69274.1	0.00327623	0.00320684	0.00242196	0.00239662	0.000688592	0.00071862	7.09652e-05	7.11092e-05	5.49961e-05	6.1836e-05	3.56467e-05	3.61019e-05	2.10862e-05	1.94897e-05	6.05535e-05	5.95742e-05	5.64301e-05	5.19447e-05	0.00211814	5.51092e-05	4.48464e-05	0.0260177	0.0211725	0.813774	-0.297301	0.340067	0.000100656	151028	Apoptotic chromatin condensation inducer in the nucleus OS=Mus musculus OX=10090 GN=Acin1 PE=1 SV=3	Acin1
ROA2	349498	353325	242399	254572	36635.4	20364	196851	226385	176012	176065	49875.9	42548.7	33685.6	29743.3	249051	243881	29247.4	38113.8	0.00738894	0.0073346	0.00505339	0.00512992	0.000539956	0.000303485	0.00017904	0.000203235	0.000232545	0.00022821	3.24448e-05	2.79699e-05	3.48914e-05	3.11072e-05	0.000224255	0.000223417	2.26343e-05	2.85793e-05	0.00429172	0.000150574	9.41473e-05	0.0350848	0.021937	0.625256	-0.677481	0.341698	0.000349346	37437	Heterogeneous nuclear ribonucleoproteins A2/B1 OS=Mus musculus OX=10090 GN=Hnrnpa2b1 PE=1 SV=2	Hnrnpa2b1
OPSD	201306	231822	249511	240548	945360	909997	540657	527743	261410	274563	1.29198e+06	1.15062e+06	269959	291834	684091	697954	2.00324e+06	1.63168e+06	0.00425594	0.00481235	0.00520167	0.00484731	0.0139333	0.0135617	0.00049174	0.000473776	0.000345372	0.00035588	0.000840444	0.000756375	0.000279623	0.000305217	0.00061598	0.000639389	0.00155029	0.0012235	0.00776871	0.000543931	0.000768999	0.0700156	0.0989867	1.41378	0.499558	0.342042	0.00454192	39614	Rhodopsin OS=Mus musculus OX=10090 GN=Rho PE=1 SV=2	Rho
G3BP2	2283.86	1929.86	6075.01	6115.5	7866.26	5715	2851.62	2540.2	6570.9	6049.91	7504.14	6788.77	3249.58	2192.36	3404.01	3624.79	6668.13	8255.12	4.82845e-05	4.00615e-05	0.000126649	0.000123234	0.000115938	8.51707e-05	2.59361e-06	2.28044e-06	8.68141e-06	7.84169e-06	4.88153e-06	4.46268e-06	3.36591e-06	2.29289e-06	3.06509e-06	3.32064e-06	5.1604e-06	6.19004e-06	8.98896e-05	5.12356e-06	3.89916e-06	0.0569984	0.0433772	0.761026	-0.393983	0.344879	0.00372706	54112	Ras GTPase-activating protein-binding protein 2 OS=Mus musculus OX=10090 GN=G3bp2 PE=1 SV=2	G3bp2
MFA1A	942.358	792.598	71.3457	163.429	219.292	500.888	11888.9	11357.6	1527.72	1460.57	2416.55	1318.66	1270.61	1488.07	5916.47	5457.34	1595.17	824.542	1.9923e-05	1.64534e-05	1.48738e-06	3.29328e-06	3.23206e-06	7.46475e-06	1.08132e-05	1.01962e-05	2.01841e-06	1.89314e-06	1.57199e-06	8.66834e-07	1.31609e-06	1.55631e-06	5.3274e-06	4.99942e-06	1.23448e-06	6.18277e-07	8.6423e-06	4.55996e-06	2.50866e-06	0.527633	0.290277	0.55015	-0.862103	0.34532	0.000229765	51923	Microfibrillar-associated protein 1A OS=Mus musculus OX=10090 GN=Mfap1a PE=1 SV=1	Mfap1a
PI4KA	622587	632941	512451	469252	306410	269189	533646	524127	159353	186394	224869	238232	240575	208750	343193	322312	130988	140943	0.0131625	0.0131391	0.0106833	0.00945596	0.00451607	0.00401173	0.000485363	0.00047053	0.000210536	0.000241598	0.00014628	0.000156605	0.000249188	0.000218322	0.000309023	0.000295267	0.000101371	0.000105685	0.00916144	0.000285152	0.000213143	0.0311252	0.0232652	0.747471	-0.419911	0.345972	0.000142235	239569	Phosphatidylinositol 4-kinase alpha OS=Mus musculus OX=10090 GN=Pi4ka PE=1 SV=2	Pi4ka
GEPH	21498.2	18051.7	10772.7	9848.77	9082.76	3348.97	8443.45	7466.77	5834.51	3729.25	15960.7	17745.4	13591.4	9720.57	12350.9	13762.3	6415.22	8626.55	0.000454507	0.000374732	0.000224584	0.000198464	0.000133868	4.99098e-05	7.6795e-06	6.70322e-06	7.70849e-06	4.83373e-06	1.03826e-05	1.16652e-05	1.40779e-05	1.01663e-05	1.11212e-05	1.26075e-05	4.96468e-06	6.46855e-06	0.000239344	8.16212e-06	9.90103e-06	0.034102	0.0413674	1.21305	0.278636	0.347433	0.000408069	83971	Gephyrin OS=Mus musculus OX=10090 GN=Gphn PE=1 SV=2	Gphn
MTA2	6530.72	7648.04	5932.67	5456.64	12951.2	12130.4	26803.4	20645.7	8817.61	10150.2	21565.8	26511.5	12422.5	14413.1	25884.5	23236.5	30342.8	24798.3	0.00013807	0.000158764	0.000123681	0.000109957	0.000190882	0.000180779	2.43783e-05	1.85345e-05	1.16497e-05	1.31563e-05	1.40288e-05	1.74276e-05	1.28672e-05	1.5074e-05	2.33073e-05	2.12867e-05	2.3482e-05	1.85948e-05	0.000150356	1.65292e-05	1.9102e-05	0.109934	0.127045	1.15565	0.208707	0.348077	0.00777317	75724	Metastasis-associated protein MTA2 OS=Mus musculus OX=10090 GN=Mta2 PE=1 SV=1	Mta2
MAP1B	4.40697e+06	4.38378e+06	1.77341e+06	1.77768e+06	1.61664e+06	1.27864e+06	2.8287e+06	2.82245e+06	1.5897e+06	1.7697e+06	1.88374e+06	1.88239e+06	1.39285e+06	1.34904e+06	2.44851e+06	2.58775e+06	1.70269e+06	1.8051e+06	0.0931705	0.0910021	0.036971	0.0358222	0.023827	0.0190557	0.00257277	0.00253383	0.0021003	0.00229383	0.00122539	0.00123741	0.00144272	0.0014109	0.00220473	0.00237062	0.0013177	0.00135354	0.0499748	0.00199392	0.00168337	0.0398986	0.0336843	0.844249	-0.24426	0.349962	0.000173292	271343	Microtubule-associated protein 1B OS=Mus musculus OX=10090 GN=Map1b PE=1 SV=2	Map1b
ROCK1	73291.5	61330.6	32605.1	30420.8	45071.6	44897.4	76707	76411.9	21309.4	23239.2	33068.7	35951.6	14389.5	14941.8	55031.9	61088.7	26064.7	19642.7	0.0015495	0.00127315	0.000679734	0.000613013	0.000664295	0.000669106	6.97667e-05	6.85981e-05	2.81537e-05	3.01219e-05	2.15116e-05	2.36332e-05	1.49047e-05	1.5627e-05	4.95527e-05	5.59628e-05	2.01712e-05	1.47289e-05	0.000908133	4.02975e-05	2.84912e-05	0.044374	0.0313734	0.707021	-0.500175	0.350404	0.0009127	159041	Rho-associated protein kinase 1 OS=Mus musculus OX=10090 GN=Rock1 PE=1 SV=1	Rock1
P66A	116.997	4070.59	623.368	548.343	4326.82	5512.38	3836.64	5953.11	1071.85	942.312	5592.42	2734.42	1909.74	1520.79	1786.37	3984.3	11649.2	10554.8	2.47351e-06	8.45007e-05	1.29956e-05	1.10497e-05	6.37714e-05	8.2151e-05	3.48951e-06	5.34435e-06	1.41612e-06	1.22139e-06	3.63793e-06	1.7975e-06	1.9781e-06	1.59053e-06	1.60851e-06	3.64998e-06	9.0152e-06	7.91441e-06	4.28237e-05	2.8178e-06	4.29279e-06	0.0658001	0.100243	1.52345	0.607345	0.35289	0.0843243	67634	Transcriptional repressor p66 alpha OS=Mus musculus OX=10090 GN=Gatad2a PE=1 SV=2	Gatad2a
IF4B	23357.1	9725.57	953.442	1863.12	6279.46	4552.72	88224.1	66302.3	2408.14	1727.77	6311.28	4101.46	2304.11	1925.85	22632.9	38480.4	1632.42	872.749	0.000493806	0.000201891	1.98768e-05	3.75439e-05	9.25507e-05	6.78493e-05	8.02418e-05	5.95222e-05	3.18161e-06	2.23948e-06	4.10556e-06	2.69614e-06	2.38659e-06	2.01417e-06	2.03795e-05	3.52515e-05	1.26331e-06	6.54425e-07	0.000152253	2.53311e-05	1.03249e-05	0.166375	0.0678142	0.407598	-1.29478	0.355599	0.0221303	68970	Eukaryotic translation initiation factor 4B OS=Mus musculus OX=10090 GN=Eif4b PE=1 SV=1	Eif4b
COR1C	283563	271424	240312	206441	345328	304904	244216	252093	162005	137233	94223.5	91880.2	60345.7	56666.1	204275	230577	129708	140051	0.00599497	0.00563445	0.0050099	0.00416002	0.00508967	0.00454399	0.00022212	0.000226314	0.000214039	0.000177876	6.12934e-05	6.03985e-05	6.25059e-05	5.92646e-05	0.000183936	0.000211229	0.000100379	0.000105016	0.00507217	0.00016034	0.000120389	0.0316118	0.0237352	0.750832	-0.413437	0.35619	0.00047173	53771	Coronin-1C OS=Mus musculus OX=10090 GN=Coro1c PE=1 SV=2	Coro1c
TF	27804.9	32692.1	24370.5	27473.2	28457.6	26479.4	30712.4	31838.5	130821	155198	61939.5	59148.9	35056.2	30841	86546.2	82972.9	60519.3	63108.2	0.00058784	0.000678649	0.000508062	0.000553615	0.000419427	0.000394623	2.79336e-05	2.85827e-05	0.000172839	0.000201163	4.02923e-05	3.88822e-05	3.63111e-05	3.22553e-05	7.79292e-05	7.60107e-05	4.68353e-05	4.73212e-05	0.000523703	8.49488e-05	5.27771e-05	0.162208	0.100777	0.621282	-0.68668	0.359777	0.000905815	33256	Tissue factor OS=Mus musculus OX=10090 GN=F3 PE=1 SV=2	F3
PHLD	161216	35748.8	56606.4	60708.6	167028	181922	5800.64	6050.29	44172.6	42081.3	76077.4	69283.9	36739.7	73979.6	10465.4	7883.86	119353	146596	0.00340837	0.000742103	0.0011801	0.00122335	0.00246177	0.00271119	5.27581e-06	5.43159e-06	5.83604e-05	5.45445e-05	4.94892e-05	4.55446e-05	3.80549e-05	7.7372e-05	9.42338e-06	7.22233e-06	9.23661e-05	0.000109924	0.00195448	3.6441e-05	5.57271e-05	0.0186449	0.0285125	1.52924	0.612816	0.367962	0.00387492	93767	Phosphatidylinositol-glycan-specific phospholipase D OS=Mus musculus OX=10090 GN=Gpld1 PE=1 SV=1	Gpld1
NUCL	39656.2	42630.6	22229.7	24102	8243.23	11780.1	64753.9	55002	91927.1	95826.5	10216.6	12575.4	22656.5	21793.7	78192.2	84411.6	24213.4	27657.6	0.000838395	0.000884962	0.000463433	0.000485681	0.000121494	0.00017556	5.88951e-05	4.93775e-05	0.000121453	0.000124207	6.64604e-06	8.26661e-06	2.34676e-05	2.27931e-05	7.04071e-05	7.73286e-05	1.87385e-05	2.07389e-05	0.000494921	6.14743e-05	3.89123e-05	0.12421	0.0786233	0.632985	-0.659757	0.368615	0.00899234	76734	Nucleolin OS=Mus musculus OX=10090 GN=Ncl PE=1 SV=2	Ncl
MBD2	8296.59	12996.9	1628.71	1481.19	1683.53	1245.44	3443.33	2254.52	4559.68	6310.05	2350.8	6088.06	9655.06	4017.6	2916.57	2828.93	9921.54	9122.22	0.000175403	0.0002698	3.39545e-05	2.98476e-05	2.48129e-05	1.85609e-05	3.13178e-06	2.02397e-06	6.0242e-06	8.17888e-06	1.52922e-06	4.00206e-06	1.00007e-05	4.20184e-06	2.62618e-06	2.59156e-06	7.67818e-06	6.84023e-06	9.20633e-05	4.14835e-06	5.65645e-06	0.0450598	0.0614409	1.36354	0.447357	0.369446	0.00150819	43816	Methyl-CpG-binding domain protein 2 OS=Mus musculus OX=10090 GN=Mbd2 PE=2 SV=2	Mbd2
EIF3G	84891.3	88590.9	37512.8	40757.1	9164.73	12280.6	48944.4	38663.9	29913.5	27242.7	5735.64	6044.74	5795.27	4284.92	44334.4	46049.6	6518.85	5848.44	0.00179474	0.00183904	0.000782046	0.000821302	0.000135076	0.000183018	4.4516e-05	3.47102e-05	3.95214e-05	3.53112e-05	3.7311e-06	3.97358e-06	6.00273e-06	4.48141e-06	3.99203e-05	4.21856e-05	5.04487e-06	4.38541e-06	0.00092587	2.69606e-05	1.70034e-05	0.0291192	0.0183648	0.630676	-0.665029	0.371873	0.000489035	35901	Eukaryotic translation initiation factor 3 subunit G OS=Mus musculus OX=10090 GN=Eif3g PE=1 SV=2	Eif3g
PP1G	26074.5	33941.3	67651.6	64103.6	105214	51464	90368.6	87436.6	10293.2	7085.11	21884.9	34763.1	6346.87	6269.46	66568.2	46472.9	3153.17	9457.85	0.000551256	0.000704581	0.00141036	0.00129176	0.00155071	0.000766969	8.21923e-05	7.84954e-05	1.35993e-05	9.18349e-06	1.42364e-05	2.28519e-05	6.57407e-06	6.55696e-06	5.99403e-05	4.25734e-05	2.44021e-06	7.0919e-06	0.00104594	3.67598e-05	2.08628e-05	0.0351452	0.0199465	0.567545	-0.817194	0.3736	0.0176222	37701	Serine/threonine-protein phosphatase PP1-gamma catalytic subunit OS=Mus musculus OX=10090 GN=Ppp1cc PE=1 SV=1	Ppp1cc
DYL2	30679.3	27742.1	26103.9	23831.1	8849.11	8746.25	27415.6	18444.3	24440.1	24174.2	1018.98	1205.11	7981.82	6778.44	26669.3	21304.6	8414.36	4731.57	0.00064861	0.000575892	0.000544199	0.000480224	0.000130424	0.000130345	2.49351e-05	1.65582e-05	3.229e-05	3.13339e-05	6.62855e-07	7.92193e-07	8.26755e-06	7.08928e-06	2.40139e-05	1.95169e-05	6.51179e-06	3.54794e-06	0.000418282	1.7762e-05	1.14912e-05	0.0424642	0.0274724	0.646955	-0.628263	0.374855	0.00332984	10457	Dynein light chain 2, cytoplasmic OS=Mus musculus OX=10090 GN=Dynll2 PE=1 SV=1	Dynll2
TERA	245938	231019	91667.2	83224.6	122668	125731	141421	155267	78125.6	74733.9	84555.6	70660.8	39541.9	33505.8	139304	149272	61955.5	65986.7	0.00519953	0.00479569	0.00191103	0.00167707	0.00180796	0.00187377	0.000128625	0.000139389	0.000103219	9.68676e-05	5.50044e-05	4.64497e-05	4.09574e-05	3.50422e-05	0.000125434	0.000136747	4.79467e-05	4.94796e-05	0.00287751	9.49258e-05	7.26012e-05	0.0329889	0.0252306	0.76482	-0.386808	0.378247	0.000298489	89950	Transitional endoplasmic reticulum ATPase OS=Mus musculus OX=10090 GN=Vcp PE=1 SV=4	Vcp
SYRC	6318.87	8126.56	4869.46	6179.26	2965.23	3485.34	2850.22	3468.2	595.193	1564.74	274.307	359.557	205.041	66.3688	2076.52	1852.31	1726.93	543.19	0.000133591	0.000168698	0.000101516	0.000124519	4.37035e-05	5.19421e-05	2.59234e-06	3.11354e-06	7.86363e-07	2.02816e-06	1.7844e-07	2.36359e-07	2.12381e-07	6.94123e-08	1.86977e-06	1.69689e-06	1.33645e-06	4.07307e-07	0.000103995	1.4892e-06	9.32035e-07	0.0143199	0.00896231	0.625862	-0.676082	0.38109	0.000614515	76423	Arginine--tRNA ligase, cytoplasmic OS=Mus musculus OX=10090 GN=Rars PE=1 SV=2	Rars
SNP25	15612.1	14443.5	8639.55	8970.61	289.428	422.079	8130.42	7186.48	3776	3873.28	702.486	306.71	10805.9	5754.23	6418.42	6760.13	4605.25	2222.94	0.000330065	0.00029983	0.000180113	0.000180768	4.26577e-06	6.29025e-06	7.39479e-06	6.45159e-06	4.98882e-06	5.02042e-06	4.56975e-07	2.01619e-07	1.11927e-05	6.0181e-06	5.77937e-06	6.19289e-06	3.56396e-06	1.66686e-06	0.000166888	4.0857e-06	5.73565e-06	0.0244816	0.0343682	1.40383	0.489373	0.382391	0.000229765	23528	Synaptosomal-associated protein 25 OS=Mus musculus OX=10090 GN=Snap25 PE=1 SV=1	Snap25
OSBL8	152.675	9320.75	432.252	8545.32	17069.9	18995.8	10076.1	7520.82	4691.77	5554.24	99.772	343.053	509.511	2312.68	6565.92	8351.53	1838.27	1170.76	3.2278e-06	0.000193488	9.01135e-06	0.000172198	0.000251587	0.000283095	9.16447e-06	6.75174e-06	6.19873e-06	7.19923e-06	6.49028e-08	2.2551e-07	5.27751e-07	2.41873e-06	5.91219e-06	7.65076e-06	1.42262e-06	8.77885e-07	0.000152101	4.9341e-06	3.13499e-06	0.0324396	0.0206112	0.635372	-0.654326	0.384215	0.0843243	101776	Oxysterol-binding protein-related protein 8 OS=Mus musculus OX=10090 GN=Osbpl8 PE=1 SV=1	Osbpl8
RAB3A	180.242	6795.18	8253.45	7160.4	440.747	227.743	1446.92	1229.44	1792.54	1565.16	537.744	1782.6	2262.26	979.475	1602.2	716.201	143.984	443.531	3.81061e-06	0.00014106	0.000172064	0.00014429	6.49602e-06	3.39406e-06	1.31601e-06	1.10372e-06	2.36829e-06	2.02871e-06	3.49808e-07	1.17181e-06	2.34325e-06	1.02439e-06	1.44268e-06	6.56105e-07	1.11428e-07	3.32579e-07	7.8519e-05	1.38972e-06	9.85072e-07	0.0176992	0.0125456	0.708825	-0.496498	0.384341	0.098478	25182	Ras-related protein Rab-3A OS=Mus musculus OX=10090 GN=Rab3a PE=1 SV=1	Rab3a
KCRU	32257.2	43666.4	120494	120577	136208	154541	15076.3	14178.2	54087.5	49072.6	99349.6	104225	99500.6	113433	6898.8	10523.6	117219	122059	0.000681969	0.000906463	0.002512	0.00242977	0.00200752	0.00230312	1.37122e-05	1.27284e-05	7.14599e-05	6.36063e-05	6.4628e-05	6.85134e-05	0.000103062	0.000118635	6.21193e-06	9.64053e-06	9.07147e-05	9.15249e-05	0.00180681	4.9108e-05	6.99649e-05	0.0271795	0.0387229	1.42471	0.510671	0.387219	0.00120501	47373	Creatine kinase U-type, mitochondrial OS=Mus musculus OX=10090 GN=Ckmt1 PE=1 SV=1	Ckmt1
BIP	205391	235224	83012.1	81327.4	36241.3	30798.2	162834	159199	60395.5	67831.7	32449.4	36035.5	27620.5	27812.3	124658	131333	39048.6	33672.2	0.00434229	0.00488298	0.00173059	0.00163884	0.000534147	0.000458986	0.000148101	0.000142919	7.9794e-05	8.79213e-05	2.11087e-05	2.36884e-05	2.86092e-05	2.90876e-05	0.000112246	0.000120313	3.02193e-05	2.52488e-05	0.00226464	8.39221e-05	5.76207e-05	0.0370576	0.0254436	0.686597	-0.542464	0.38887	0.000459053	72492	Endoplasmic reticulum chaperone BiP OS=Mus musculus OX=10090 GN=Hspa5 PE=1 SV=3	Hspa5
ABLM1	5502.46	6364.54	859.467	891.037	10794.3	193.718	1516.55	1673.32	417.048	1	1093.73	1180.44	389.302	110.494	4197.53	2239.1	2018.27	445.241	0.000116331	0.00013212	1.79177e-05	1.79554e-05	0.000159093	2.88699e-06	1.37933e-06	1.50221e-06	5.51e-07	1.29617e-09	7.11481e-07	7.75979e-07	4.03238e-07	1.15561e-07	3.77961e-06	2.05122e-06	1.56192e-06	3.3386e-07	7.4384e-05	8.20216e-07	1.37423e-06	0.0110268	0.0184749	1.67545	0.744551	0.390389	0.00196849	98625	Actin-binding LIM protein 1 OS=Mus musculus OX=10090 GN=Ablim1 PE=1 SV=1	Ablim1
UBP10	165.034	267.351	2138.28	2346.9	9888.65	9975.66	1	186.514	614.964	892.691	1452.69	2216.48	780.429	622.381	216.288	173.842	4905.99	3134.18	3.48908e-06	5.5499e-06	4.45777e-05	4.72928e-05	0.000145745	0.000148667	9.09522e-10	1.67441e-07	8.12484e-07	1.15708e-06	9.44988e-07	1.45703e-06	8.08367e-07	6.50922e-07	1.94753e-07	1.59255e-07	3.79669e-06	2.35014e-06	6.5887e-05	7.56655e-07	1.32669e-06	0.0114841	0.0201358	1.75336	0.810123	0.390995	0.0463071	87652	Ubiquitin carboxyl-terminal hydrolase 10 OS=Mus musculus OX=10090 GN=Usp10 PE=1 SV=3	Usp10
BABA2	231.293	1.84453	243.73	142.633	1232.88	1357.48	2566.1	2073	2232.69	1374.89	11724.8	15070.4	4734.61	3233.64	5947.81	3000.96	1272.9	285.486	4.8899e-06	3.82903e-08	5.08115e-06	2.87422e-06	1.81709e-05	2.02305e-05	2.33392e-06	1.86102e-06	2.94981e-06	1.78209e-06	7.62713e-06	9.9067e-06	4.9041e-06	3.38193e-06	5.35562e-06	2.74915e-06	9.85087e-07	2.14069e-07	8.54749e-06	4.41011e-06	2.93166e-06	0.515954	0.342985	0.664758	-0.589098	0.391045	0.0232559	43973	BRISC and BRCA1-A complex member 2 OS=Mus musculus OX=10090 GN=Babam2 PE=1 SV=2	Babam2
CDCA3	93.9203	84.7999	0	34.1567	1	1	159.352	17.6532	6145.3	4725.93	624.724	1100.26	1	149.826	3287.42	3206.69	1251.26	94.3832	1.98563e-06	1.76034e-06	0	6.88295e-07	1.47386e-08	1.4903e-08	1.44934e-07	1.5848e-08	8.11911e-06	6.1256e-06	4.0639e-07	7.23267e-07	1.0358e-09	1.56696e-07	2.96011e-06	2.93762e-06	9.68334e-07	7.07726e-08	7.43984e-07	2.58919e-06	1.18243e-06	3.48017	1.58932	0.456679	-1.13075	0.39115	0.00647691	28748	Cell division cycle-associated protein 3 OS=Mus musculus OX=10090 GN=Cdca3 PE=1 SV=2	Cdca3
TOP2B	4463.71	4952.87	1433.46	2131.08	1336.22	503.865	6452.37	7821.17	14952.1	13406.6	478.755	118.057	6246.82	2864.99	11327.8	10522.8	267.267	173.132	9.437e-05	0.000102816	2.98841e-05	4.29436e-05	1.9694e-05	7.50911e-06	5.86858e-06	7.02138e-06	1.97546e-05	1.73773e-05	3.11436e-07	7.76061e-08	6.47044e-06	2.99637e-06	1.02e-05	9.63983e-06	2.06835e-07	1.29822e-07	4.95361e-05	8.40182e-06	4.94054e-06	0.16961	0.0997363	0.588033	-0.766031	0.394466	0.00993627	182707	DNA topoisomerase 2-beta OS=Mus musculus OX=10090 GN=Top2b PE=1 SV=2	Top2b
PONL1	3086.68	2720.93	1	75.9979	65.1432	70.6012	365.31	344.825	1156.23	2235.96	1017.02	0.229139	673.499	948.762	4501.69	5301.5	338.987	1	6.52574e-05	5.64834e-05	2.08475e-08	1.53144e-06	9.60122e-07	1.05217e-06	3.32257e-07	3.09563e-07	1.52759e-06	2.89818e-06	6.61584e-07	1.50627e-10	6.97609e-07	9.9227e-07	4.05348e-06	4.85665e-06	2.62339e-07	7.49843e-10	2.08842e-05	9.54887e-07	1.81052e-06	0.0457229	0.086693	1.89605	0.922999	0.394934	0.000192536	62766	Podocan-like protein 1 OS=Mus musculus OX=10090 GN=Podnl1 PE=1 SV=3	Podnl1
HACD3	35257.1	27758.9	23799.5	19549.4	18756.2	6104.97	62454.6	49823.8	40406.7	40191.9	1597.58	2002.92	592.635	921.236	76870.2	53905.3	487.665	577.682	0.000745392	0.000576242	0.000496159	0.000393943	0.000276441	9.09825e-05	5.68039e-05	4.47288e-05	5.3385e-05	5.20954e-05	1.03925e-06	1.31665e-06	6.1385e-07	9.6348e-07	6.92166e-05	4.93821e-05	3.77399e-07	4.3317e-07	0.00042986	3.48948e-05	2.01644e-05	0.0811772	0.0469093	0.577863	-0.7912	0.396074	0.0878568	43274	Very-long-chain (3R)-3-hydroxyacyl-CoA dehydratase 3 OS=Mus musculus OX=10090 GN=Hacd3 PE=1 SV=2	Hacd3
CYTSB	6159.25	5904.22	1782.32	1954.46	58421.9	75930.1	7431.8	8610.73	1176.04	1398.94	7985.36	7824.18	2465.75	2778.36	6518.89	7198.38	2148.31	1773.75	0.000130216	0.000122565	3.71568e-05	3.93846e-05	0.000861059	0.00113159	6.75939e-06	7.7302e-06	1.55377e-06	1.81326e-06	5.19456e-06	5.14332e-06	2.55402e-06	2.90577e-06	5.86984e-06	6.59437e-06	1.66256e-06	1.33003e-06	0.000386995	4.69908e-06	3.4861e-06	0.0121425	0.00900812	0.741867	-0.430767	0.397994	0.00218755	118713	Cytospin-B OS=Mus musculus OX=10090 GN=Specc1 PE=1 SV=2	Specc1
NDUA4	17154.9	20062.2	17555.7	17539.2	1128.02	1251.4	20687.9	17244.8	19368.3	21703	1895.57	1803.27	2452.74	2899.6	24289.2	29176.9	296.821	260.594	0.000362681	0.000416467	0.000365993	0.000353434	1.66255e-05	1.86496e-05	1.88161e-05	1.54813e-05	2.55892e-05	2.81307e-05	1.23309e-06	1.1854e-06	2.54055e-06	3.03257e-06	2.18708e-05	2.67287e-05	2.29707e-07	1.95405e-07	0.000255642	1.50726e-05	9.09963e-06	0.05896	0.0355952	0.603719	-0.728051	0.401029	0.00534334	9321	Cytochrome c oxidase subunit NDUFA4 OS=Mus musculus OX=10090 GN=Ndufa4 PE=1 SV=2	Ndufa4
CDC16	6625.23	7116.75	7394.55	8246.6	3206.14	1604.76	6004.88	8048.85	7902.9	6469.42	29598.6	28974.2	3225.22	4963.58	6292.05	9731.23	18200	20948.7	0.000140068	0.000147735	0.000154158	0.000166178	4.72541e-05	2.39158e-05	5.46157e-06	7.22578e-06	1.04412e-05	8.38545e-06	1.92542e-05	1.90465e-05	3.34067e-06	5.19119e-06	5.66558e-06	8.91469e-06	1.40848e-05	1.57082e-05	0.000113218	1.16358e-05	8.81752e-06	0.102773	0.0778808	0.757793	-0.400125	0.401818	0.0139053	72213	Cell division cycle protein 16 homolog OS=Mus musculus OX=10090 GN=Cdc16 PE=1 SV=1	Cdc16
ECHA	184.475	4461.7	2583.78	2777.85	1204.79	254.265	4884.32	5711.07	3675.22	3044.09	428.536	766.295	231.324	462.092	4260.64	6744	694.301	1198.66	3.9001e-06	9.26196e-05	5.38652e-05	5.59767e-05	1.7757e-05	3.78932e-06	4.4424e-06	5.12706e-06	4.85566e-06	3.94565e-06	2.78767e-07	5.03733e-07	2.39605e-07	4.83282e-07	3.83643e-06	6.17811e-06	5.37312e-07	8.98809e-07	3.79847e-05	3.19221e-06	2.02892e-06	0.0840395	0.0534143	0.635586	-0.653841	0.405951	0.0800028	83302	Trifunctional enzyme subunit alpha, mitochondrial OS=Mus musculus OX=10090 GN=Hadha PE=1 SV=1	Hadha
MCPT4	21661.9	29265.9	72683.8	63187.9	9188.37	9809.53	27864.2	30941.3	46193.8	58215.2	1493.3	1137.55	1781.76	1023.55	56730.3	47584.8	3605.6	12949.9	0.000457967	0.000607525	0.00151527	0.00127331	0.000135424	0.000146192	2.53431e-05	2.77773e-05	6.10308e-05	7.54567e-05	9.7141e-07	7.47784e-07	1.84554e-06	1.07049e-06	5.1082e-05	4.3592e-05	2.79034e-06	9.71039e-06	0.000689281	3.18878e-05	1.83484e-05	0.0462624	0.0266197	0.575406	-0.797348	0.406666	0.00957453	27528	Mast cell protease 4 OS=Mus musculus OX=10090 GN=Mcpt4 PE=1 SV=1	Mcpt4
EIF3M	12006.7	2893.07	5975.55	2026.6	575.608	480.393	4179.48	1718.02	3797.32	3170.35	168.659	585.989	149.674	219.872	6041.6	2688.56	346.161	75.0509	0.000253841	6.00567e-05	0.000124575	4.08382e-05	8.48367e-06	7.1593e-06	3.80133e-06	1.54233e-06	5.01698e-06	4.10931e-06	1.09715e-07	3.85207e-07	1.55032e-07	2.29954e-07	5.44007e-06	2.46296e-06	2.67891e-07	5.62764e-08	8.24923e-05	2.49414e-06	1.43536e-06	0.0302349	0.0174	0.575494	-0.797128	0.408441	0.032172	42946	Eukaryotic translation initiation factor 3 subunit M OS=Mus musculus OX=10090 GN=Eif3m PE=1 SV=1	Eif3m
EAA1	519803	493201	353359	364288	37648.3	36272	554079	463857	345606	287634	79550.3	77182.8	109484	75232.7	557439	497815	58565.3	42197.2	0.0109895	0.0102383	0.00736664	0.00734082	0.000554884	0.000540562	0.000503947	0.000416423	0.000456612	0.000372822	5.17483e-05	5.0737e-05	0.000113403	7.86826e-05	0.000501938	0.000456044	4.53231e-05	3.16413e-05	0.00617177	0.000308715	0.000204505	0.0500205	0.0331356	0.66244	-0.594138	0.409357	0.00104061	59755	Excitatory amino acid transporter 1 OS=Mus musculus OX=10090 GN=Slc1a3 PE=1 SV=2	Slc1a3
K1210	16336.2	15602.2	3682.61	3488.89	4948.73	712.282	6277.17	8355.44	1580.14	1718.02	4333.2	3906.74	4208.87	4269.08	5230.38	8804	4541.13	4880.83	0.000345373	0.000323883	7.67731e-05	7.0305e-05	7.29375e-05	1.06151e-05	5.70922e-06	7.50102e-06	2.08766e-06	2.22684e-06	2.81879e-06	2.56814e-06	4.35954e-06	4.46484e-06	4.70962e-06	8.06526e-06	3.51433e-06	3.65985e-06	0.000149981	3.81861e-06	4.79557e-06	0.0254606	0.0319745	1.25584	0.328654	0.412497	0.00256246	181947	Acrosomal protein KIAA1210 OS=Mus musculus OX=10090 GN=Kiaa1210 PE=1 SV=1	Kiaa1210
PCLO	1.25044e+06	1.26557e+06	129271	130728	247498	224593	1.01713e+06	989898	79517.9	77051.9	116331	112890	51935.8	45944	492286	552391	88468.8	72297.6	0.0264362	0.0262717	0.00269496	0.00263432	0.00364778	0.00334711	0.000925099	0.000888672	0.000105058	9.98722e-05	7.56744e-05	7.42098e-05	5.3795e-05	4.80508e-05	0.000443271	0.00050604	6.84651e-05	5.42118e-05	0.0108387	0.000361431	0.000195639	0.0333464	0.0180501	0.54129	-0.885526	0.412912	0.00025171	552378	Protein piccolo OS=Mus musculus OX=10090 GN=Pclo PE=1 SV=4	Pclo
KIF5C	129787	135489	83962.3	91875.1	45024.4	33594.3	88611.1	107077	48177.7	50038.1	23121.3	18954.6	23799.3	17829.9	79524.7	95396.4	21101.3	21689.2	0.00274391	0.00281259	0.0017504	0.00185139	0.000663599	0.000500656	8.05938e-05	9.61273e-05	6.36519e-05	6.48577e-05	1.50406e-05	1.24601e-05	2.46513e-05	1.86475e-05	7.16068e-05	8.73917e-05	1.63301e-05	1.62635e-05	0.00172043	5.54552e-05	3.91485e-05	0.0322335	0.0227551	0.705947	-0.502368	0.413947	0.0011417	109777	Kinesin heavy chain isoform 5C OS=Mus musculus OX=10090 GN=Kif5c PE=1 SV=3	Kif5c
STX3	4780.89	676.099	607.213	148.037	535.128	443.872	10295.6	9728.39	3102.37	2550.49	3022.42	3458.94	780.652	538.882	7366.33	9988.2	2729.35	117.372	0.000101076	1.4035e-05	1.26588e-05	2.98311e-06	7.88706e-06	6.61504e-06	9.36408e-06	8.73356e-06	4.09883e-06	3.30586e-06	1.96612e-06	2.27378e-06	8.08598e-07	5.63593e-07	6.63291e-06	9.15009e-06	2.11222e-06	8.80102e-08	2.42091e-05	4.95704e-06	3.2259e-06	0.204759	0.133252	0.650773	-0.619775	0.414448	0.0578839	33222	Syntaxin-3 OS=Mus musculus OX=10090 GN=Stx3 PE=1 SV=1	Stx3
MPP4	53265.3	63409.6	42616.8	42310.3	35929.3	23528.8	71735.6	62056.3	24294.9	26094.8	16936.2	16933.7	13762.9	14854.3	58896.8	51066.3	13952.4	8065.17	0.00112611	0.00131631	0.000888453	0.000852601	0.000529548	0.00035065	6.52451e-05	5.57105e-05	3.20981e-05	3.38232e-05	1.10172e-05	1.11316e-05	1.42556e-05	1.55355e-05	5.30328e-05	4.67813e-05	1.07976e-05	6.04761e-06	0.000843946	3.48376e-05	2.44084e-05	0.0412795	0.0289218	0.700633	-0.513269	0.415509	0.00231834	73038	MAGUK p55 subfamily member 4 OS=Mus musculus OX=10090 GN=Mpp4 PE=1 SV=1	Mpp4
ARPC3	17809.8	19038.9	9578.96	11419.3	NA	NA	6401.89	11666.3	3772.43	3494.25	NA	NA	1	1	7679.8	10128.8	NA	NA	0.000376528	0.000395225	0.000199697	0.000230113	NA	NA	5.82266e-06	1.04733e-05	4.9841e-06	4.52913e-06	NA	NA	1.0358e-09	1.04586e-09	6.91516e-06	9.27893e-06	NA	NA	0.000300391	6.45229e-06	4.04904e-06	0.0214797	0.0134793	0.627536	-0.672231	0.415791	0.00363867	20739	Actin-related protein 2/3 complex subunit 3 OS=Mus musculus OX=10090 GN=Arpc3 PE=1 SV=3	Arpc3
SPTB2	248619	279400	316460	317445	440763	377563	231540	237769	115818	109366	82586.2	78732.9	57585.8	49735.6	212786	214606	81103.7	70662.2	0.0052562	0.00580002	0.0065974	0.00639687	0.00649624	0.00562683	0.000210591	0.000213455	0.000153017	0.000141757	5.37232e-05	5.1756e-05	5.96473e-05	5.20163e-05	0.0001916	0.000196598	6.27653e-05	5.29855e-05	0.00602893	0.000137383	0.000102602	0.0227873	0.0170183	0.746832	-0.421144	0.418413	0.000533179	274908	Spectrin beta chain, non-erythrocytic 1 OS=Mus musculus OX=10090 GN=Sptbn1 PE=1 SV=2	Sptbn1
TCPH	4.79029e+06	5.09721e+06	5.27757e+06	5.33929e+06	6.84074e+06	6.771e+06	132283081	1.35773e+08	9.07613e+07	8.49366e+07	1.96352e+08	1.9014e+08	1.13543e+08	1.12594e+08	129119832	1.31644e+08	1.52792e+08	1.61917e+08	0.101274	0.105812	0.110024	0.107593	0.100823	0.100908	0.120314	0.121889	0.119913	0.110092	0.127729	0.124991	0.117608	0.117758	0.116264	0.120598	0.118244	0.121412	0.104406	0.120821	0.118647	1.15723	1.13641	0.982006	-0.0261968	0.421248	0.000113844	60127	T-complex protein 1 subunit eta OS=Mus musculus OX=10090 GN=Cct7 PE=1 SV=1	Cct7
RBM25	5948.85	5612.41	957.29	642.334	13.2026	37.7609	1	2242.84	478.809	805.351	527.83	1	220.772	138.302	3971.04	4699.6	1	189.227	0.000125768	0.000116507	1.99571e-05	1.29438e-05	1.94588e-07	5.62752e-07	9.09522e-10	2.01349e-06	6.32598e-07	1.04387e-06	3.43359e-07	6.57362e-10	2.28675e-07	1.44644e-07	3.57566e-06	4.30526e-06	7.7389e-10	1.41891e-07	4.59889e-05	6.72481e-07	1.39948e-06	0.0146227	0.0304309	2.08108	1.05733	0.421927	0.0400895	99833	RNA-binding protein 25 OS=Mus musculus OX=10090 GN=Rbm25 PE=1 SV=2	Rbm25
GHC1	51615.9	50132.9	59426.4	61834.5	87424.4	84012.2	48410	45178.3	28851.2	34993.3	79243.5	72668.9	38233.4	38919.4	44566.9	52120.1	52593.7	61633.9	0.00109124	0.0010407	0.00123889	0.00124603	0.00128852	0.00125204	4.40299e-05	4.05583e-05	3.81179e-05	4.53572e-05	5.15488e-05	4.77697e-05	3.96021e-05	4.07041e-05	4.01296e-05	4.77467e-05	4.07018e-05	4.62157e-05	0.0011929	4.45637e-05	4.25167e-05	0.0373573	0.0356413	0.954066	-0.0678392	0.422083	0.00088876	35104	Mitochondrial glutamate carrier 1 OS=Mus musculus OX=10090 GN=Slc25a22 PE=1 SV=1	Slc25a22
ARPC4	41511.7	56483.4	39089.8	33411.4	2992.76	5445.97	26703	34555.6	18303.7	16310	466.943	156.348	1605.1	1526.27	21002.7	20835.3	12401.8	24057.6	0.000877624	0.00117253	0.000814923	0.000673278	4.41092e-05	8.11613e-05	2.4287e-05	3.10219e-05	2.41826e-05	2.11405e-05	3.03752e-07	1.02777e-07	1.66256e-06	1.59626e-06	1.89116e-05	1.90871e-05	9.59761e-06	1.80394e-05	0.000610604	1.68398e-05	1.14824e-05	0.0275789	0.018805	0.681863	-0.552446	0.423465	0.00146083	19768	Actin-related protein 2/3 complex subunit 4 OS=Mus musculus OX=10090 GN=Arpc4 PE=1 SV=3	Arpc4
TCPB	6.50555e+06	6.55436e+06	7.15862e+06	7.69039e+06	7.64244e+06	7.08844e+06	1.4843e+08	1.57876e+08	103111473	1.00293e+08	1.75225e+08	1.78699e+08	1.106e+08	108188457	1.51188e+08	1.53577e+08	154667243	1.56373e+08	0.137538	0.136061	0.149239	0.15497	0.112639	0.105639	0.135001	0.141732	0.13623	0.129996	0.113986	0.11747	0.11456	0.11315	0.136135	0.14069	0.119695	0.117255	0.132681	0.129069	0.123581	0.972777	0.931414	0.95748	-0.0626864	0.42484	0.000107163	57783	T-complex protein 1 subunit beta OS=Mus musculus OX=10090 GN=Cct2 PE=1 SV=4	Cct2
ARP5L	9849.31	10306.6	7094.4	4594.15	17473	830.355	8032.56	8004.61	3007.23	3763.36	574.437	394.199	1666.25	1495.33	6217.15	6372.28	710.206	848.882	0.00020823	0.000213954	0.0001479	9.25773e-05	0.000257528	1.23748e-05	7.30579e-06	7.18606e-06	3.97313e-06	4.87795e-06	3.73677e-07	2.59132e-07	1.7259e-06	1.5639e-06	5.59814e-06	5.83759e-06	5.49621e-07	6.36528e-07	0.000155427	3.99596e-06	2.65195e-06	0.0257095	0.0170623	0.663658	-0.591489	0.425007	0.000229765	17027	Actin-related protein 2/3 complex subunit 5-like protein OS=Mus musculus OX=10090 GN=Arpc5l PE=1 SV=1	Arpc5l
VAPA	54026.2	49302.4	29000.9	32823.6	895.524	478.229	32573.2	42227.8	16675.6	19983.8	1059.82	670.818	867.627	600.926	35602.8	38277	556.707	780.159	0.0011422	0.00102346	0.000604595	0.000661432	1.31988e-05	7.12705e-06	2.9626e-05	3.79096e-05	2.20317e-05	2.59023e-05	6.89425e-07	4.4097e-07	8.98686e-07	6.28483e-07	3.2058e-05	3.50652e-05	4.3083e-07	5.84996e-07	0.000575335	1.94333e-05	1.1611e-05	0.0337774	0.0201813	0.597481	-0.743036	0.425187	0.00117979	28065	Vesicle-associated membrane protein-associated protein A OS=Mus musculus OX=10090 GN=Vapa PE=1 SV=2	Vapa
ASSY	188.027	449.311	369.435	343.695	333.857	589.269	5662.33	11581.4	5763.15	4929.37	11113.6	14413.7	6897.53	8061.22	7844.95	8245.3	6695.42	8452.21	3.9752e-06	9.32717e-06	7.70178e-06	6.92584e-06	4.9206e-06	8.78189e-06	5.15002e-06	1.03971e-05	7.61422e-06	6.38929e-06	7.22952e-06	9.47505e-06	7.14444e-06	8.43088e-06	7.06387e-06	7.55344e-06	5.18151e-06	6.33783e-06	6.93874e-06	7.7092e-06	6.95199e-06	1.11104	1.00191	0.901779	-0.149154	0.426049	0.00328977	46840	Argininosuccinate synthase OS=Mus musculus OX=10090 GN=Ass1 PE=1 SV=1	Ass1
ELAV1	8636.92	7231.99	13197	14936.6	95.3636	106.094	4915.76	4574.78	7112.4	5622.67	1139.01	802.484	4871.77	1498.85	5937.32	5767.02	145.607	486.996	0.000182598	0.000150128	0.000275124	0.000300989	1.40553e-06	1.58111e-06	4.47099e-06	4.10696e-06	9.39683e-06	7.28792e-06	7.40938e-07	5.27523e-07	5.04617e-06	1.56758e-06	5.34617e-06	5.28311e-06	1.12684e-07	3.65171e-07	0.000151971	4.42186e-06	2.95348e-06	0.0290968	0.0194345	0.667927	-0.582237	0.426167	0.000329175	36317	ELAV-like protein 1 OS=Mus musculus OX=10090 GN=Elavl1 PE=1 SV=2	Elavl1
SR140	40961.8	38473.5	26566.9	26661.6	21804.2	21178	21102.8	34198	24462.9	20245.8	14539.2	12236	14385.8	14719.1	24151.1	23919.9	17292.3	21302.9	0.000865998	0.000798664	0.000553852	0.000537262	0.000321364	0.000315616	1.91934e-05	3.0701e-05	3.23201e-05	2.6242e-05	9.4579e-06	8.04348e-06	1.49008e-05	1.53941e-05	2.17465e-05	2.19128e-05	1.33824e-05	1.59738e-05	0.000565459	2.0993e-05	1.72184e-05	0.0371256	0.0304503	0.820197	-0.285958	0.42632	0.0028478	118644	U2 snRNP-associated SURP motif-containing protein OS=Mus musculus OX=10090 GN=U2surp PE=1 SV=3	U2surp
RS12	3627.97	4839.64	3308.33	2143.85	122.7	191.44	3370.57	3944.77	872.534	1871.79	1.97123	95.5434	21.5299	100.562	3158.64	2388.06	1183.08	338.432	7.67012e-05	0.000100465	6.89703e-05	4.32009e-05	1.80844e-06	2.85303e-06	3.06561e-06	3.54138e-06	1.15278e-06	2.42616e-06	1.28231e-09	6.28066e-08	2.23007e-08	1.05174e-07	2.84415e-06	2.18768e-06	9.15573e-07	2.53771e-07	4.89999e-05	1.70834e-06	1.05477e-06	0.0348641	0.0215261	0.617427	-0.695659	0.427836	0.00291205	14858	40S ribosomal protein S12 OS=Mus musculus OX=10090 GN=Rps12 PE=1 SV=2	Rps12
TMOD2	33441.5	30140.4	11378.2	12877.2	15575	10645.8	20315.9	15995	1856.27	1713.2	3700.17	4043.14	1673.88	1483.19	11183.7	9434.47	1382.55	3547.1	0.000707006	0.000625679	0.000237207	0.000259489	0.000229555	0.000158655	1.84777e-05	1.43593e-05	2.45249e-06	2.2206e-06	2.407e-06	2.65781e-06	1.7338e-06	1.5512e-06	1.00702e-05	8.64283e-06	1.06994e-06	2.65976e-06	0.000369599	7.09582e-06	4.28796e-06	0.0191987	0.0116017	0.604293	-0.726679	0.4294	0.000469783	39487	Tropomodulin-2 OS=Mus musculus OX=10090 GN=Tmod2 PE=1 SV=2	Tmod2
COX6C	23820.1	25011.9	15487.1	16253.1	48688	38807.7	12694.8	12042.5	15970.8	18203.8	22144.4	23075.7	21225.5	16627.9	9254.26	10042.9	16963.5	15766.7	0.000503595	0.000519218	0.000322866	0.000327518	0.000717594	0.000578352	1.15462e-05	1.0811e-05	2.11004e-05	2.35952e-05	1.44051e-05	1.51691e-05	2.19853e-05	1.73904e-05	8.33286e-06	9.2002e-06	1.31279e-05	1.18225e-05	0.000494857	1.61045e-05	1.36432e-05	0.0325438	0.0275699	0.847164	-0.239287	0.430074	0.000229765	8464	Cytochrome c oxidase subunit 6C OS=Mus musculus OX=10090 GN=Cox6c PE=1 SV=3	Cox6c
RBBP9	132.072	128.152	152.847	161.16	854.914	932.027	12815.3	10388.6	6094.98	10307.3	1334.82	1822.96	87.77	427.908	13205.7	14519.1	1576.15	1662.1	2.79221e-06	2.66029e-06	3.18647e-06	3.24755e-06	1.26003e-05	1.389e-05	1.16558e-05	9.32626e-06	8.05263e-06	1.33601e-05	8.68315e-07	1.19834e-06	9.09119e-08	4.4753e-07	1.18909e-05	1.33008e-05	1.21977e-06	1.24632e-06	6.39613e-06	7.41024e-06	4.69937e-06	1.15855	0.73472	0.634172	-0.657054	0.431371	0.000142235	21069	Putative hydrolase RBBP9 OS=Mus musculus OX=10090 GN=Rbbp9 PE=1 SV=2	Rbbp9
ITPI2	53583.4	57788.8	83274.7	77041.5	23974.1	30276.2	63631.4	63861.7	85574.9	101804	29111.6	30401.9	52322.2	44188.2	110112	55317.3	20389.3	28843.9	0.00113284	0.00119963	0.00173607	0.00155247	0.000353346	0.000451206	5.78742e-05	5.73312e-05	0.000113061	0.000131955	1.89374e-05	1.99851e-05	5.41952e-05	4.62146e-05	9.91487e-05	5.06757e-05	1.5779e-05	2.16284e-05	0.00107093	6.65239e-05	4.79403e-05	0.0621181	0.0447652	0.720648	-0.472634	0.431715	0.0311779	138231	Protein ITPRID2 OS=Mus musculus OX=10090 GN=Itprid2 PE=1 SV=3	Itprid2
SRSF2	6197.65	5503.47	3410.97	3971.95	7807.65	6045.99	8941.57	9305.18	5827.41	5429.96	13751.6	16890.1	7353.14	7170.42	5670.27	9530.16	17793.9	26171.1	0.000131028	0.000114245	7.111e-05	8.00392e-05	0.000115074	9.01035e-05	8.13255e-06	8.35363e-06	7.69911e-06	7.03814e-06	8.94556e-06	1.11029e-05	7.61637e-06	7.49924e-06	5.10571e-06	8.73049e-06	1.37705e-05	1.96242e-05	0.000100267	8.54532e-06	1.03911e-05	0.0852258	0.103634	1.216	0.282141	0.433255	0.0276606	25461	Serine/arginine-rich splicing factor 2 OS=Mus musculus OX=10090 GN=Srsf2 PE=1 SV=4	Srsf2
SV2A	88701.8	112396	41028.8	64618.7	82928.1	96289.6	120373	124816	45343.9	50882.4	132021	113273	53080.6	79546.2	128947	143063	118709	132203	0.0018753	0.0023332	0.000855346	0.00130214	0.00122225	0.00143501	0.000109482	0.000112053	5.99079e-05	6.59521e-05	8.58812e-05	7.44613e-05	5.49807e-05	8.3194e-05	0.000116109	0.000131059	9.18673e-05	9.91314e-05	0.00150387	8.46229e-05	9.60568e-05	0.05627	0.0638729	1.13512	0.182839	0.43544	0.00766851	83392	Synaptic vesicle glycoprotein 2A OS=Mus musculus OX=10090 GN=Sv2a PE=1 SV=1	Sv2a
DDX1	10644.5	20299.4	20419.7	17920.9	11751.5	3925.47	20858.5	22589.2	28613.6	25316	6778	9406.01	19594	16378.4	26406	20464.8	6125.91	5946.03	0.000225041	0.000421392	0.000425698	0.000361127	0.000173201	5.85013e-05	1.89713e-05	2.02792e-05	3.78041e-05	3.28138e-05	4.40916e-06	6.18315e-06	2.02954e-05	1.71294e-05	2.37769e-05	1.87476e-05	4.74078e-06	4.45859e-06	0.000277493	2.00768e-05	1.48581e-05	0.0723505	0.053544	0.740065	-0.434277	0.438721	0.0657874	83474	ATP-dependent RNA helicase DDX1 OS=Mus musculus OX=10090 GN=Ddx1 PE=1 SV=1	Ddx1
DLG1	5158.23	5382.16	3303.05	3448.94	14818.8	13388.6	4106.51	4480.24	2184.52	1193.16	3558.6	2575.34	1712.49	1275.48	3078.84	3191.93	3201.31	3392.27	0.000109053	0.000111727	6.88602e-05	6.95e-05	0.000218408	0.000199531	3.73496e-06	4.02209e-06	2.88617e-06	1.54654e-06	2.31491e-06	1.69293e-06	1.7738e-06	1.33397e-06	2.7723e-06	2.9241e-06	2.47746e-06	2.54367e-06	0.000129513	2.6996e-06	2.30422e-06	0.0208442	0.0177914	0.85354	-0.22847	0.440242	0.000310783	100457	Disks large homolog 1 OS=Mus musculus OX=10090 GN=Dlg1 PE=1 SV=1	Dlg1
CISY	6800.22	13023.6	1932.76	2255.57	1467.6	1607.32	74501.8	37955.7	26715.6	16814.8	1674.96	1895.87	458.796	471.067	27218.3	70230.1	304.641	366.169	0.000143768	0.000270354	4.02931e-05	4.54522e-05	2.16305e-05	2.39539e-05	6.77611e-05	3.40744e-05	3.52963e-05	2.17947e-05	1.08958e-06	1.24628e-06	4.75219e-07	4.92669e-07	2.45083e-05	6.43371e-05	2.35758e-07	2.74569e-07	9.09085e-05	2.68771e-05	1.50539e-05	0.29565	0.165594	0.560103	-0.836235	0.441293	0.0368639	51988	Citrate synthase, mitochondrial OS=Mus musculus OX=10090 GN=Cs PE=1 SV=1	Cs
ARP10	107631	127564	94983.2	85006.3	20574.3	18550.3	106802	107661	49482.2	44271	31374.1	30388.4	11188.2	6435.38	55884.4	58069.5	68506.5	121586	0.00227549	0.00264807	0.00198016	0.00171297	0.000303238	0.000276455	9.71391e-05	9.66518e-05	6.53754e-05	5.73827e-05	2.04092e-05	1.99762e-05	1.15887e-05	6.73048e-06	5.03203e-05	5.31969e-05	5.30164e-05	9.11706e-05	0.00153273	5.94891e-05	4.43373e-05	0.0388124	0.028927	0.745301	-0.424105	0.443008	0.000477467	46748	Actin-related protein 10 OS=Mus musculus OX=10090 GN=Actr10 PE=1 SV=2	Actr10
BASI	15577.6	19540.7	6044.26	9519.8	8316.76	6435.45	8972.09	10728.7	3780.58	5466.56	10165	9571.14	4220.9	3896.78	11391.5	11763.1	13970	12484.5	0.000329335	0.000405641	0.000126007	0.000191835	0.000122578	9.59077e-05	8.16031e-06	9.63155e-06	4.99487e-06	7.08558e-06	6.61242e-06	6.2917e-06	4.372e-06	4.07548e-06	1.02573e-05	1.0776e-05	1.08112e-05	9.36141e-06	0.000211884	7.12941e-06	8.27557e-06	0.0336477	0.0390571	1.16077	0.215077	0.44914	0.00111396	42874	Basigin OS=Mus musculus OX=10090 GN=Bsg PE=1 SV=2	Bsg
BEND5	119846	120269	72117.2	73271.5	1246.64	507.509	33384.2	28895.8	88693.2	95273.2	4400.36	2866.98	5171.58	4325.58	75660.8	97700.7	2572.88	1985.75	0.00253373	0.00249663	0.00150346	0.0014765	1.83738e-05	7.56342e-06	3.03637e-05	2.59409e-05	0.000117181	0.00012349	2.86248e-06	1.88465e-06	5.35671e-06	4.52394e-06	6.81277e-05	8.95027e-05	1.99112e-06	1.489e-06	0.00133938	5.0287e-05	2.84985e-05	0.0375451	0.0212774	0.566717	-0.819299	0.451953	0.000495318	48596	BEN domain-containing protein 5 OS=Mus musculus OX=10090 GN=Bend5 PE=2 SV=1	Bend5
CTNA1	223.746	6229.92	3349.45	3589.42	6656.91	6135.18	9483.52	6079.63	3330.54	3087.63	7562.79	7357.31	13590.7	11861.8	5025.04	5875.44	3259.81	4348.79	4.73035e-06	0.000129326	6.98275e-05	7.23309e-05	9.81138e-05	9.14326e-05	8.62547e-06	5.45793e-06	4.40028e-06	4.00208e-06	4.91968e-06	4.83642e-06	1.40772e-05	1.24057e-05	4.52472e-06	5.38244e-06	2.52273e-06	3.26091e-06	7.76268e-05	5.37364e-06	7.02895e-06	0.069224	0.090548	1.30804	0.38741	0.454859	0.0826502	100728	Catenin alpha-1 OS=Mus musculus OX=10090 GN=Ctnna1 PE=1 SV=1	Ctnna1
MY18A	139.775	720.925	321.88	299.621	79.3053	39.9211	32736.3	27937.3	1049.29	705.914	188.39	279.469	1673.26	2469.03	9858.63	15965.4	813.213	507.244	2.95507e-06	1.49656e-05	6.71037e-06	6.03769e-06	1.16885e-06	5.94944e-07	2.97744e-05	2.50805e-05	1.38631e-06	9.14983e-07	1.2255e-07	1.83712e-07	1.73316e-06	2.58226e-06	8.87706e-06	1.46257e-05	6.29338e-07	3.80353e-07	5.40541e-06	9.57707e-06	4.80465e-06	1.77175	0.888859	0.501683	-0.995152	0.455278	0.00426677	233637	Unconventional myosin-XVIIIa OS=Mus musculus OX=10090 GN=Myo18a PE=1 SV=2	Myo18a
PI51C	50124.5	51165.9	25534.4	26324.1	19463.2	20070.5	51911.4	45049.5	10424.1	11432.7	21864.1	24103.1	7310.07	9968.07	41155.8	37486.8	12188.9	11500.4	0.00105971	0.00106214	0.000532327	0.00053046	0.00028686	0.000299111	4.72146e-05	4.04428e-05	1.37722e-05	1.48187e-05	1.42228e-05	1.58445e-05	7.57176e-06	1.04252e-05	3.70581e-05	3.43413e-05	9.43283e-06	8.62348e-06	0.000628436	2.43859e-05	1.79088e-05	0.0388042	0.0284974	0.73439	-0.445381	0.458512	0.000477467	72705	Phosphatidylinositol 4-phosphate 5-kinase type-1 gamma OS=Mus musculus OX=10090 GN=Pip5k1c PE=1 SV=2	Pip5k1c
CRYAB	538878	135100	56090.7	54303.8	39196.6	40965.8	62393.6	46591.4	52415.6	49621.2	24470.6	27837.2	19185.4	18053.3	173504	189619	28926.9	29286.6	0.0113928	0.00280451	0.00116935	0.00109428	0.000577704	0.000610513	5.67484e-05	4.18269e-05	6.9251e-05	6.43175e-05	1.59184e-05	1.82991e-05	1.98722e-05	1.88811e-05	0.000156229	0.000173708	2.23862e-05	2.19604e-05	0.00294152	4.43936e-05	6.88395e-05	0.0150921	0.0234027	1.55066	0.632886	0.461337	0.00866854	20056	Alpha-crystallin B chain OS=Mus musculus OX=10090 GN=Cryab PE=1 SV=2	Cryab
AT5F1	105053	114666	114214	112516	113745	99922.2	60920.9	55875.8	86573.8	98489.8	85788.3	81840.6	75135.4	82410.8	49597.3	61114.2	73397.5	85592.2	0.00222098	0.00238032	0.00238107	0.00226733	0.00167644	0.00148914	5.54089e-05	5.01619e-05	0.00011438	0.000127659	5.58062e-05	5.37989e-05	7.7825e-05	8.61899e-05	4.46592e-05	5.59861e-05	5.68015e-05	6.41807e-05	0.00206921	7.62026e-05	6.42737e-05	0.0368268	0.0310619	0.843458	-0.245611	0.462314	0.000611532	29044	ATP synthase F(0) complex subunit B1, mitochondrial OS=Mus musculus OX=10090 GN=Atp5pb PE=1 SV=1	Atp5pb
NONO	253647	265325	1.52678e+06	1.58079e+06	3.30496e+06	3.26028e+06	146559	162329	1.01639e+06	979706	2.0412e+06	1.86045e+06	1.14225e+06	1.10919e+06	218202	237833	3.18165e+06	3.15295e+06	0.00536251	0.00550783	0.0318295	0.0318547	0.0487106	0.0485879	0.000133299	0.000145729	0.00134284	0.00126986	0.00132782	0.00122299	0.00118314	0.00116006	0.000196477	0.000217877	0.00246225	0.00236422	0.0286422	0.000907091	0.001264	0.0316698	0.0441308	1.39347	0.478679	0.46669	0.000469783	54620	Non-POU domain-containing octamer-binding protein OS=Mus musculus OX=10090 GN=Nono PE=1 SV=3	Nono
RS7	1748.5	1	3270.28	1	4305.8	1	3897.13	4414.91	2960.48	3649	1564.14	1078.53	2208.4	1	6260.66	3374.4	2402.12	1	3.69662e-05	2.07588e-08	6.8177e-05	2.01511e-08	6.34617e-05	1.4903e-08	3.54453e-06	3.96345e-06	3.91136e-06	4.72971e-06	1.01749e-06	7.08985e-07	2.28746e-06	1.04586e-09	5.63732e-06	3.09126e-06	1.85898e-06	7.49843e-10	2.81101e-05	2.97925e-06	2.14613e-06	0.105985	0.0763474	0.72036	-0.47321	0.468147	0.0527082	22113	40S ribosomal protein S7 OS=Mus musculus OX=10090 GN=Rps7 PE=2 SV=1	Rps7
GTF2I	24918	18214.3	22145.8	19950.3	2699.34	1245.07	13896.2	13601.7	26726.2	25158.1	1867.12	1984.17	5785.78	6334.82	24022.1	26427.5	2358.09	2784.99	0.000526806	0.000378106	0.000461684	0.000402021	3.97846e-05	1.85552e-05	1.26389e-05	1.22108e-05	3.53103e-05	3.26091e-05	1.21458e-06	1.30432e-06	5.9929e-06	6.62532e-06	2.16304e-05	2.421e-05	1.8249e-06	2.0883e-06	0.000304493	1.58813e-05	1.03953e-05	0.0521567	0.0341397	0.654561	-0.611401	0.47011	0.0014285	112708	General transcription factor II-I OS=Mus musculus OX=10090 GN=Gtf2i PE=1 SV=3	Gtf2i
TRI35	8244.34	8812.87	3316.8	3548.27	9376.6	9226.3	14994.4	14410.6	3787.28	4065.79	18012.2	17480.4	5289.13	6003.55	12784.5	11238.3	10649.6	13232.8	0.000174299	0.000182945	6.91468e-05	7.15015e-05	0.000138198	0.0001375	1.36378e-05	1.2937e-05	5.00371e-06	5.26995e-06	1.17171e-05	1.14909e-05	5.47847e-06	6.27885e-06	1.15116e-05	1.02953e-05	8.24164e-06	9.92251e-06	0.000128932	1.00094e-05	8.6214e-06	0.0776335	0.066868	0.861329	-0.215363	0.470476	0.00273851	58620	Tripartite motif-containing protein 35 OS=Mus musculus OX=10090 GN=Trim35 PE=1 SV=2	Trim35
PERM	6.42647e+07	6.76981e+07	9.82082e+07	1.01618e+08	6.39186e+07	5.86982e+07	3.11678e+07	3.44721e+07	5.38091e+07	5.96618e+07	6.20307e+07	5.85341e+07	9.99334e+07	1.07725e+08	3.13085e+07	3.5042e+07	5.62245e+07	6.01125e+07	1.35866	1.40533	2.04739	2.04771	0.942073	0.874781	0.0283478	0.030947	0.071092	0.0773317	0.0403516	0.0384781	0.103511	0.112665	0.0281913	0.0321017	0.0435115	0.0450749	1.44599	0.047758	0.0608425	0.0330279	0.0420767	1.27397	0.349335	0.471378	0.000365668	82042	Myeloperoxidase OS=Mus musculus OX=10090 GN=Mpo PE=1 SV=2	Mpo
TEP1	40677.1	39627.6	45376	49167.8	3069.21	1435.69	16583.8	37726.9	35901.4	40501.7	4590.53	1128.81	15247	10564.6	51755.3	24823.3	2308.8	4956.37	0.000859979	0.000822622	0.000945974	0.000990787	4.5236e-05	2.13961e-05	1.50834e-05	3.3869e-05	4.74325e-05	5.2497e-05	2.98619e-06	7.42035e-07	1.57929e-05	1.10491e-05	4.66023e-05	2.27404e-05	1.78676e-06	3.7165e-06	0.000614332	2.5435e-05	1.6948e-05	0.0414027	0.0275876	0.666324	-0.585703	0.471688	0.0203805	294811	Telomerase protein component 1 OS=Mus musculus OX=10090 GN=Tep1 PE=1 SV=1	Tep1
COX2	19957.6	21625.4	28840.9	28434.1	69419	30771.1	9997.07	14548.1	15293.1	18527.1	8235.85	7123.92	18058.1	17016	6549.95	6435.89	4693.42	7103.42	0.000421935	0.000448918	0.000601259	0.000572979	0.00102314	0.000458582	9.09256e-06	1.30604e-05	2.02051e-05	2.40142e-05	5.35751e-06	4.68299e-06	1.87045e-05	1.77963e-05	5.89781e-06	5.89585e-06	3.63219e-06	5.32645e-06	0.000587803	1.27355e-05	9.5422e-06	0.0216662	0.0162337	0.749261	-0.416459	0.471789	0.000891623	26130	Cytochrome c oxidase subunit 2 OS=Mus musculus OX=10090 GN=Mtco2 PE=1 SV=1	Mtco2
CAPR1	12422.7	14745	34845.9	31491.3	225981	223332	23235.7	24296.6	48429.1	51701.9	116896	116853	48417.7	61579.5	28642.8	30598.8	170904	163451	0.000262636	0.000306089	0.000726448	0.000634585	0.00333065	0.00332833	2.11334e-05	2.1812e-05	6.39841e-05	6.70143e-05	7.6042e-05	7.68146e-05	5.01509e-05	6.44033e-05	2.5791e-05	2.80313e-05	0.000132261	0.000122563	0.00143146	5.44667e-05	7.05333e-05	0.0380499	0.0492739	1.29498	0.37293	0.476726	0.0371791	78292	Caprin-1 OS=Mus musculus OX=10090 GN=Caprin1 PE=1 SV=2	Caprin1
M2OM	73988.1	87808.1	63184.6	66571.2	54883.7	6333.43	71082.3	63037.3	77070.4	71626.4	6714.53	8928.98	13534.4	6464.02	104569	104565	1252.97	2446.18	0.00156423	0.00182279	0.00131724	0.00134148	0.000808911	9.43872e-05	6.46509e-05	5.65911e-05	0.000101825	9.28398e-05	4.36788e-06	5.86957e-06	1.40189e-05	6.76044e-06	9.41574e-05	9.57906e-05	9.69664e-07	1.83425e-06	0.00115817	5.43573e-05	3.55885e-05	0.0469337	0.0307282	0.654715	-0.611061	0.477257	0.00143078	34304	Mitochondrial 2-oxoglutarate/malate carrier protein OS=Mus musculus OX=10090 GN=Slc25a11 PE=1 SV=3	Slc25a11
SEM5A	572.87	476.54	1151	1214.16	4542.65	2761.78	12953.2	7045.91	12528.4	10937.3	2435.19	1302.34	4167.17	2983.17	12891.2	12284.7	5194.45	3896.53	1.21114e-05	9.89241e-06	2.39954e-05	2.44667e-05	6.69524e-05	4.11589e-05	1.17812e-05	6.3254e-06	1.65524e-05	1.41766e-05	1.58412e-06	8.56108e-07	4.31634e-06	3.11997e-06	1.16077e-05	1.12539e-05	4.01994e-06	2.92178e-06	2.97629e-05	8.54596e-06	6.20659e-06	0.287135	0.208535	0.72626	-0.461442	0.477959	0.00104646	124226	Semaphorin-5A OS=Mus musculus OX=10090 GN=Sema5a PE=2 SV=1	Sema5a
RAD21	8977.05	9245.73	4461.97	3934.87	752.501	341.661	1493.21	1004.86	1142.31	1060.93	1	744.88	586.463	411.409	3618.46	4875.69	0	513.634	0.000189789	0.00019193	9.30207e-05	7.92921e-05	1.10908e-05	5.09178e-06	1.35811e-06	9.02107e-07	1.5092e-06	1.37515e-06	6.50511e-10	4.89656e-07	6.07457e-07	4.30275e-07	3.25819e-06	4.46657e-06	0	3.85145e-07	9.50359e-05	9.39146e-07	1.52461e-06	0.00988202	0.0160424	1.6234	0.699015	0.479921	0.000705496	72323	Double-strand-break repair protein rad21 homolog OS=Mus musculus OX=10090 GN=Rad21 PE=1 SV=3	Rad21
HELLS	237.854	820.288	4235.31	3736.76	1445.29	1107.61	1158.29	2196.1	17236.9	20286.2	985.616	1343.75	9137.5	12786.7	2900.62	3924.33	338.804	789.33	5.02862e-06	1.70282e-05	8.82954e-05	7.52999e-05	2.13017e-05	1.65067e-05	1.05349e-06	1.97153e-06	2.27733e-05	2.62943e-05	6.41154e-07	8.83331e-07	9.4646e-06	1.3373e-05	2.61182e-06	3.59504e-06	2.62197e-07	5.91874e-07	3.72434e-05	8.93618e-06	4.98309e-06	0.23994	0.133798	0.557632	-0.842616	0.481396	0.0312172	95806	Lymphocyte-specific helicase OS=Mus musculus OX=10090 GN=Hells PE=1 SV=2	Hells
RL5	77463.3	90088.5	95730.6	98382.4	87602.1	78191.7	64401.1	54534.3	122795	130337	49135.4	45166.3	40297.8	40366.8	93085.8	90286	80959.9	89745.7	0.0016377	0.00187013	0.00199574	0.00198252	0.00129114	0.00116529	5.85742e-05	4.89577e-05	0.000162235	0.000168939	3.19631e-05	2.96906e-05	4.17403e-05	4.22179e-05	8.38178e-05	8.27101e-05	6.2654e-05	6.72952e-05	0.00165709	8.33932e-05	6.34059e-05	0.0503253	0.0382635	0.760324	-0.395314	0.483072	0.00105236	34607	60S ribosomal protein L5 OS=Mus musculus OX=10090 GN=Rpl5 PE=1 SV=3	Rpl5
HNRPC	40038.6	36496.3	48392.5	43737.2	62352	68992.6	19699.5	25982.7	27582.2	34034.1	29711.9	26639.8	16006.3	13038.1	27074.1	36056.1	32152.8	30478	0.00084648	0.000757621	0.00100886	0.000881353	0.000918983	0.0010282	1.79171e-05	2.33257e-05	3.64413e-05	4.41139e-05	1.93279e-05	1.7512e-05	1.65793e-05	1.3636e-05	2.43785e-05	3.30307e-05	2.48827e-05	2.28537e-05	0.000906916	2.64397e-05	2.25602e-05	0.0291534	0.0248757	0.853269	-0.228927	0.485032	0.00237293	34421	Heterogeneous nuclear ribonucleoproteins C1/C2 OS=Mus musculus OX=10090 GN=Hnrnpc PE=1 SV=1	Hnrnpc
RLA0	68599.3	73245.5	46348.6	50349.7	44537.2	51861.9	36666.1	38305.5	19923.8	16697	19392.9	23861.2	17010.3	14278.3	23837.3	37664.7	23939.7	22108.8	0.0014503	0.00152049	0.000966251	0.0010146	0.000656418	0.000772899	3.33486e-05	3.43884e-05	2.63232e-05	2.16422e-05	1.26153e-05	1.56855e-05	1.76192e-05	1.4933e-05	2.1464e-05	3.45043e-05	1.85267e-05	1.65781e-05	0.00106349	2.40005e-05	2.06042e-05	0.0225676	0.0193741	0.858491	-0.220125	0.485785	0.0017594	34366	60S acidic ribosomal protein P0 OS=Mus musculus OX=10090 GN=Rplp0 PE=1 SV=3	Rplp0
SMD2	106049	106606	59193.6	64878.2	49051.1	60608.8	56069	64277.7	24693.3	27031.4	30638	29672.2	50845.7	64562.6	36949.3	44087.8	43991	34819.7	0.00224205	0.00221302	0.00123404	0.00130737	0.000722947	0.000903253	5.0996e-05	5.77047e-05	3.26245e-05	3.50373e-05	1.99304e-05	1.95054e-05	5.26658e-05	6.75232e-05	3.32704e-05	4.03884e-05	3.40442e-05	2.61093e-05	0.00143711	3.59664e-05	4.23336e-05	0.0250268	0.0294574	1.17703	0.235154	0.492615	0.000469783	13632	Small nuclear ribonucleoprotein Sm D2 OS=Mus musculus OX=10090 GN=Snrpd2 PE=1 SV=1	Snrpd2
RASEF	118.779	2718.63	61966.7	67775.6	22553	25589.3	9441.28	9090.94	33812	30706.4	13139.7	10657.1	52279	54811.6	3488.83	2516.7	35233.6	32493.4	2.51118e-06	5.64355e-05	0.00129185	0.00136575	0.0003324	0.000381358	8.58705e-06	8.1613e-06	4.46721e-05	3.98006e-05	8.54749e-06	7.00554e-06	5.41505e-05	5.73251e-05	3.14147e-06	2.30552e-06	2.72669e-05	2.43649e-05	0.000571718	1.94623e-05	2.80924e-05	0.0340419	0.0491368	1.44342	0.529494	0.492629	0.0472783	71279	Ras and EF-hand domain-containing protein homolog OS=Mus musculus OX=10090 GN=Rasef PE=1 SV=1	Rasef
HMGB1	14041.2	14535.7	2940.58	2391.1	3498.34	2556.77	52994.1	36345.9	25564.3	27485.5	14964.6	10776.7	9008.34	9429.78	49719	45471.7	12502.4	14191.2	0.000296855	0.000301744	6.13037e-05	4.81834e-05	5.15608e-05	3.81035e-05	4.81993e-05	3.26291e-05	3.37753e-05	3.56258e-05	9.73465e-06	7.08418e-06	9.33082e-06	9.8622e-06	4.47687e-05	4.16562e-05	9.67546e-06	1.06412e-05	0.000132958	2.78414e-05	2.09891e-05	0.2094	0.157862	0.753881	-0.407592	0.49279	0.0139053	25049	High mobility group protein B1 OS=Mus musculus OX=10090 GN=Hmgb1 PE=1 SV=2	Hmgb1
MPP2	21742.4	18215.5	14840.4	14133.7	7455.73	6472.84	15917.8	16193.9	8668.19	10485.5	4450.43	4055.96	3707.82	5800.9	14819.2	19012.1	3404.46	1789.43	0.000459669	0.000378131	0.000309385	0.00028481	0.000109887	9.64649e-05	1.44776e-05	1.4538e-05	1.14523e-05	1.35909e-05	2.89506e-06	2.66624e-06	3.84055e-06	6.06691e-06	1.33438e-05	1.74168e-05	2.63468e-06	1.34179e-06	0.000273058	9.93668e-06	7.44075e-06	0.0363904	0.0272497	0.748817	-0.417315	0.493164	0.001791	61802	MAGUK p55 subfamily member 2 OS=Mus musculus OX=10090 GN=Mpp2 PE=1 SV=1	Mpp2
DYHC2	75955.9	78293.2	48646.4	41439.9	60883.9	16045	56215.1	54562.7	49190.7	63856.6	11747.5	21841.6	8066.98	26006.4	72560.4	74988	20080.3	21715.9	0.00160583	0.00162527	0.00101415	0.00083506	0.000897346	0.00023912	5.11288e-05	4.89831e-05	6.49902e-05	8.27689e-05	7.6419e-06	1.43579e-05	8.35576e-06	2.7199e-05	6.5336e-05	6.86958e-05	1.55399e-05	1.62835e-05	0.00103613	4.49785e-05	3.35683e-05	0.04341	0.0323978	0.74632	-0.422135	0.49418	0.000229765	495451	Cytoplasmic dynein 2 heavy chain 1 OS=Mus musculus OX=10090 GN=Dync2h1 PE=1 SV=1	Dync2h1
NF1	1040.6	2391.09	346.29	254.238	599.233	573.073	30568.6	32696.1	24498	23344.9	2518.11	2291.75	7811.77	10078.5	36807	34122.6	3061.63	3297.18	2.19999e-05	4.96362e-05	7.21927e-06	5.12318e-06	8.83188e-06	8.54051e-06	2.78028e-05	2.93526e-05	3.23666e-05	3.0259e-05	1.63806e-06	1.50651e-06	8.09141e-06	1.05406e-05	3.31423e-05	3.12594e-05	2.36936e-06	2.47236e-06	1.68918e-05	2.04876e-05	1.46459e-05	1.21287	0.867042	0.714868	-0.484252	0.497041	0.00222995	323097	Neurofibromin OS=Mus musculus OX=10090 GN=Nf1 PE=1 SV=1	Nf1
AT1B1	31828.3	27661.6	25910.8	23778.4	5635.77	223.923	26611.5	34695.4	14828.2	15714.2	365.193	1084.18	5042.94	272.083	28821.7	34499.7	34.5669	93.6388	0.000672902	0.000574222	0.000540175	0.000479162	8.30636e-05	3.33713e-06	2.42038e-05	3.11474e-05	1.95909e-05	2.03683e-05	2.37562e-07	7.12699e-07	5.22347e-06	2.8456e-07	2.59521e-05	3.16049e-05	2.6751e-08	7.02144e-08	0.000392143	1.60434e-05	1.0527e-05	0.0409122	0.0268448	0.656156	-0.60789	0.497919	0.00477438	35571	Sodium/potassium-transporting ATPase subunit beta-1 OS=Mus musculus OX=10090 GN=Atp1b1 PE=1 SV=1	Atp1b1
COPD	201462	178107	129360	135797	67171.6	71415.9	184677	178737	75446.2	87193.1	63941.5	61170.3	74729.9	88812.1	130162	140263	60323.7	64551.7	0.00425924	0.00369729	0.00269683	0.00273645	0.000990017	0.00106431	0.000167968	0.000160459	9.96788e-05	0.000113017	4.15946e-05	4.0211e-05	7.74051e-05	9.28848e-05	0.000117202	0.000128494	4.66839e-05	4.84036e-05	0.00257402	0.000103821	8.51789e-05	0.0403343	0.0330917	0.820436	-0.285537	0.499101	0.000349346	57649	Coatomer subunit delta OS=Mus musculus OX=10090 GN=Arcn1 PE=1 SV=2	Arcn1
RS26	7114.8	6167.85	10450.2	12045.1	1917.93	735.43	4066.08	4510.22	5924.42	2963.58	6261.85	2519.29	5970.52	5257.92	3715.42	2885.38	2397.36	772.875	0.000150418	0.000128037	0.00021786	0.000242723	2.82677e-05	1.09601e-05	3.69819e-06	4.049e-06	7.82729e-06	3.84129e-06	4.0734e-06	1.65609e-06	6.18425e-06	5.49903e-06	3.3455e-06	2.64327e-06	1.85529e-06	5.79535e-07	0.000129711	4.19088e-06	3.35115e-06	0.0323093	0.0258355	0.799629	-0.322597	0.499575	0.000666598	13292	40S ribosomal protein S26 OS=Mus musculus OX=10090 GN=Rps26 PE=1 SV=3	Rps26
UCRI	42163.9	22103.7	21371.4	22879.1	41448.6	101870	26803.5	23133.3	7351.9	7029.72	14716.1	14903.9	3992.3	4045.91	20777	22568	12216.4	12474.3	0.000891412	0.000458847	0.000445539	0.00046104	0.000610896	0.00151817	2.43784e-05	2.07677e-05	9.71325e-06	9.11169e-06	9.57297e-06	9.79727e-06	4.13521e-06	4.23144e-06	1.87083e-05	2.06743e-05	9.45415e-06	9.35377e-06	0.000730984	1.38902e-05	1.10929e-05	0.0190021	0.0151753	0.798611	-0.324435	0.502008	0.00692309	29634	Cytochrome b-c1 complex subunit Rieske, mitochondrial OS=Mus musculus OX=10090 GN=Uqcrfs1 PE=1 SV=1	Uqcrfs1
ZO1	448022	421321	236409	236668	660727	664109	497061	469847	96928	94734.1	206179	221861	123073	117959	348333	335438	137759	143734	0.00947191	0.00874612	0.00492853	0.00476912	0.00973821	0.00989723	0.000452088	0.0004218	0.00012806	0.000122791	0.000134122	0.000145843	0.000127479	0.000123369	0.000313651	0.000307292	0.00010661	0.000107778	0.00792519	0.000234117	0.00018103	0.0295409	0.0228423	0.773244	-0.371005	0.502593	0.000142235	195022	Tight junction protein ZO-1 OS=Mus musculus OX=10090 GN=Tjp1 PE=1 SV=2	Tjp1
SHSA6	271.69	1	112.344	1	NA	NA	16640.3	20241.2	7377.72	4253.61	NA	NA	1	1	19648.8	16555.4	NA	NA	5.74397e-06	2.07588e-08	2.34208e-06	2.01511e-08	NA	NA	1.51347e-05	1.81714e-05	9.74737e-06	5.5134e-06	NA	NA	1.0358e-09	1.04586e-09	1.76925e-05	1.51663e-05	NA	NA	2.03174e-06	1.21417e-05	8.2152e-06	5.97602	4.04343	0.676609	-0.563605	0.504935	0.018714	59017	Protein shisa-6 OS=Mus musculus OX=10090 GN=Shisa6 PE=1 SV=1	Shisa6
HNRL2	16278	17924.1	6902.31	8616.21	9681.68	10539.9	21573.3	26792	4139.26	5432.67	14524.7	15955.4	4720.8	5533.12	14053.9	12849	18166.7	16956.1	0.000344143	0.000372082	0.000143896	0.000173626	0.000142695	0.000157076	1.96214e-05	2.40522e-05	5.46874e-06	7.04165e-06	9.44848e-06	1.04885e-05	4.8898e-06	5.78685e-06	1.26547e-05	1.17709e-05	1.40591e-05	1.27144e-05	0.000222253	1.26868e-05	1.03126e-05	0.0570828	0.0464003	0.812859	-0.298922	0.505106	0.00153797	85515	Heterogeneous nuclear ribonucleoprotein U-like protein 2 OS=Mus musculus OX=10090 GN=Hnrnpul2 PE=1 SV=2	Hnrnpul2
TMA7	57729.8	53423.2	2173.78	3575.85	772.102	268.718	25392.4	22350.6	2903.42	2638.05	1	150.129	433.685	285.142	17970.3	13312.4	154.385	26.156	0.0012205	0.001109	4.53178e-05	7.20575e-05	1.13797e-05	4.00471e-06	2.30949e-05	2.0065e-05	3.83597e-06	3.41936e-06	6.50511e-10	9.86888e-08	4.4921e-07	2.98218e-07	1.61811e-05	1.21954e-05	1.19477e-07	1.96129e-08	0.000410377	8.4191e-06	4.87717e-06	0.0205155	0.0118846	0.579297	-0.787624	0.509724	0.000459053	7062	Translation machinery-associated protein 7 OS=Mus musculus OX=10090 GN=Tma7 PE=3 SV=1	Tma7
RGPA2	1600.04	1349.95	2247.44	2239.01	551.624	4256.63	7261.83	10411.2	10029.7	8935.9	839.657	1815.11	463.175	920.822	9701.29	16491	2098.14	3331.29	3.38273e-05	2.80233e-05	4.68534e-05	4.51185e-05	8.13019e-06	6.34366e-05	6.60479e-06	9.34655e-06	1.32511e-05	1.15824e-05	5.46206e-07	1.19319e-06	4.79755e-07	9.63048e-07	8.73539e-06	1.51072e-05	1.62373e-06	2.49794e-06	3.75649e-05	7.08738e-06	4.90118e-06	0.18867	0.130472	0.691536	-0.532124	0.512877	0.00499243	212436	Ral GTPase-activating protein subunit alpha-2 OS=Mus musculus OX=10090 GN=Ralgapa2 PE=1 SV=2	Ralgapa2
KCNU1	1067.12	633.476	579.37	1156.53	1	789.43	26838	11564.5	41290	24305.6	1120.81	1985.26	1	1	40393	39266.5	2581.86	4017.48	2.25606e-05	1.31502e-05	1.20784e-05	2.33054e-05	1.47386e-08	1.17649e-05	2.44098e-05	1.03819e-05	5.4552e-05	3.15041e-05	7.29102e-07	1.30503e-06	1.0358e-09	1.04586e-09	3.63713e-05	3.59717e-05	1.99807e-06	3.01248e-06	1.38124e-05	2.04803e-05	1.28926e-05	1.48275	0.93341	0.629512	-0.667695	0.514944	0.00180403	128613	Potassium channel subfamily U member 1 OS=Mus musculus OX=10090 GN=Kcnu1 PE=1 SV=2	Kcnu1
K22E	3.0774e+06	3.18524e+06	1.72797e+06	1.76446e+06	1.46908e+06	1.2933e+06	1.57164e+06	1.51767e+06	6.08392e+06	6.93468e+06	2.61855e+06	2.61139e+06	4.15071e+06	4.27475e+06	8.16918e+06	6.8715e+06	4.50286e+06	4.99074e+06	0.0650612	0.0661219	0.0360238	0.0355559	0.0216522	0.0192741	0.00142944	0.00136247	0.00803802	0.00898851	0.00170339	0.00171663	0.00429929	0.00447078	0.00735582	0.00629492	0.00348471	0.00374227	0.0406149	0.00387308	0.0049413	0.0953611	0.121662	1.27581	0.35141	0.52001	0.000263155	71336	Keratin, type II cytoskeletal 2 epidermal OS=Mus musculus OX=10090 GN=Krt2 PE=1 SV=1	Krt2
BIN1	9753.44	10737.4	3559.29	3645.03	296.526	711.315	2889.87	7499.67	1399.16	1252.38	1	1	1	1	4811.67	3461.58	128.18	157.498	0.000206203	0.000222895	7.42022e-05	7.34515e-05	4.37039e-06	1.06007e-05	2.6284e-06	6.73275e-06	1.84855e-06	1.6233e-06	6.50511e-10	6.57362e-10	1.0358e-09	1.04586e-09	4.3326e-06	3.17112e-06	9.91974e-08	1.18099e-07	9.86206e-05	2.13905e-06	1.28718e-06	0.0216897	0.0130519	0.601754	-0.732754	0.523224	0.00747241	64658	Myc box-dependent-interacting protein 1 OS=Mus musculus OX=10090 GN=Bin1 PE=1 SV=1	Bin1
SF3B1	481160	515805	286200	289280	211493	186702	420428	383791	156898	161791	127362	134463	139713	114202	300139	362696	115698	136344	0.0101725	0.0107075	0.00596654	0.00582931	0.00311711	0.00278242	0.000382389	0.000344545	0.000207292	0.000209708	8.28505e-05	8.83907e-05	0.000144714	0.000119439	0.000270256	0.000332262	8.95379e-05	0.000102237	0.00642923	0.000219196	0.000176408	0.0340936	0.0274384	0.804795	-0.313306	0.52827	0.000880998	146465	Splicing factor 3B subunit 1 OS=Mus musculus OX=10090 GN=Sf3b1 PE=1 SV=1	Sf3b1
DCTN2	661702	732302	455919	482510	460304	358950	370516	367533	125023	122548	138674	115196	100183	93134.8	260765	271321	162305	185206	0.0139894	0.0152017	0.00950474	0.00972312	0.00678425	0.00534944	0.000336992	0.00032995	0.000165179	0.000158843	9.02086e-05	7.57254e-05	0.00010377	9.74057e-05	0.000234802	0.000248555	0.000125606	0.000138875	0.0100921	0.000192816	0.000158169	0.0191056	0.0156725	0.820309	-0.285761	0.536451	0.000229765	44204	Dynactin subunit 2 OS=Mus musculus OX=10090 GN=Dctn2 PE=1 SV=3	Dctn2
TCPE	4.03674e+06	4.20745e+06	4.0228e+06	4.17337e+06	5.08283e+06	5.07783e+06	100370409	1.10258e+08	6.22224e+07	6.83088e+07	1.10032e+08	1.0323e+08	7.22454e+07	7.21357e+07	1.01606e+08	1.06203e+08	8.70432e+07	8.9431e+07	0.0853431	0.0873417	0.0838652	0.0840982	0.0749139	0.075675	0.0912891	0.0989826	0.0822076	0.0885397	0.0715771	0.0678595	0.0748317	0.0754436	0.0914898	0.0972916	0.0673619	0.0670592	0.0818729	0.0834093	0.078913	1.01877	0.963848	0.946093	-0.0799454	0.540822	0.000142235	60042	T-complex protein 1 subunit epsilon OS=Mus musculus OX=10090 GN=Cct5 PE=1 SV=1	Cct5
DDX5	1251	1612.62	5460.03	4968.11	12356.9	11558.4	6116.52	5646.93	7438.6	7129.4	19073.3	20270.2	5911.64	6684.89	4427.84	4979.43	15591.4	18107.4	2.64482e-05	3.34762e-05	0.000113828	0.000100113	0.000182124	0.000172255	5.56311e-06	5.06948e-06	9.8278e-06	9.2409e-06	1.24074e-05	1.33248e-05	6.12326e-06	6.99144e-06	3.98698e-06	4.56161e-06	1.2066e-05	1.35777e-05	0.000104707	9.23891e-06	7.8845e-06	0.0882356	0.0753004	0.853401	-0.228705	0.541886	0.00479055	69760	Probable ATP-dependent RNA helicase DDX5 OS=Mus musculus OX=10090 GN=Ddx5 PE=1 SV=2	Ddx5
GRK1	21681.2	23742.1	14156.5	14091.5	16954.6	16698.7	17539.3	15643.8	7576.54	6351.36	47430.5	62669.6	61966.4	62614.7	13380.9	8340.73	9907.12	15318.4	0.000458375	0.000492857	0.000295127	0.000283959	0.000249888	0.000248861	1.59524e-05	1.4044e-05	1.001e-05	8.23243e-06	3.08541e-05	4.11966e-05	6.41846e-05	6.5486e-05	1.20486e-05	7.64086e-06	7.66702e-06	1.14864e-05	0.000338178	2.00483e-05	2.80856e-05	0.0592832	0.0830497	1.4009	0.486352	0.544596	0.0019615	64366	Rhodopsin kinase GRK1 OS=Mus musculus OX=10090 GN=Grk1 PE=1 SV=1	Grk1
PRP4	17494.9	2809.46	11991.8	2766.81	1256.21	6.14441	15417.2	18394.3	3030.6	5304.13	726.029	270.024	108.107	1	17318	12272.7	1	1	0.000369871	5.83211e-05	0.000249999	5.57544e-05	1.85148e-05	9.15703e-08	1.40223e-05	1.65133e-05	4.004e-06	6.87504e-06	4.7229e-07	1.77503e-07	1.11977e-07	1.04586e-09	1.55937e-05	1.12429e-05	7.7389e-10	7.49843e-10	0.000125425	7.01074e-06	4.49186e-06	0.0558958	0.0358131	0.640711	-0.642254	0.545646	0.106862	59018	U4/U6 small nuclear ribonucleoprotein Prp4 OS=Mus musculus OX=10090 GN=Prpf4 PE=1 SV=1	Prpf4
THIO	10868.4	10621.6	3989.48	4036.81	3393.85	3097.8	4647.6	6071.92	18569.3	19600.3	18149.4	16331.7	12960.2	13752.1	18711.4	22997.9	19332.3	21586	0.000229775	0.000220492	8.31704e-05	8.13462e-05	5.00207e-05	4.61666e-05	4.22709e-06	5.45101e-06	2.45336e-05	2.54053e-05	1.18064e-05	1.07358e-05	1.34241e-05	1.43827e-05	1.68484e-05	2.10682e-05	1.49611e-05	1.61861e-05	0.000118495	1.36932e-05	1.61451e-05	0.115559	0.136251	1.17906	0.237637	0.545742	0.00108643	12010	Thioredoxin OS=Mus musculus OX=10090 GN=Txn PE=1 SV=3	Txn
RBP2	16229.3	19759.5	4950.25	5773.65	7121.55	5969.98	15522.6	14924.9	4054.63	6405.33	8675.48	5424.74	9755.62	12914	12244	15871.3	7982.85	5597.31	0.000343114	0.000410184	0.0001032	0.000116346	0.000104962	8.89708e-05	1.41181e-05	1.33987e-05	5.35694e-06	8.30239e-06	5.6435e-06	3.56601e-06	1.01049e-05	1.35062e-05	1.10249e-05	1.45395e-05	6.17785e-06	4.1971e-06	0.000194463	8.39761e-06	9.92508e-06	0.0431836	0.0510385	1.18189	0.241099	0.547002	0.00246215	344727	E3 SUMO-protein ligase RanBP2 OS=Mus musculus OX=10090 GN=Ranbp2 PE=1 SV=2	Ranbp2
NAR4	2227.25	1407.82	1946.83	1713.27	2154.31	4614.65	2513.1	2277.28	3696.54	3457.1	4861.01	4824.94	705.368	340.638	9172.47	6448.61	8407.13	4634.36	4.70877e-05	2.92247e-05	4.05864e-05	3.45243e-05	3.17516e-05	6.87722e-05	2.28572e-06	2.04441e-06	4.88384e-06	4.48098e-06	3.16214e-06	3.17173e-06	7.30619e-07	3.56258e-07	8.25921e-06	5.90751e-06	6.50619e-06	3.47504e-06	4.19911e-05	3.33814e-06	4.20581e-06	0.0794962	0.100159	1.25993	0.333339	0.548548	0.00513672	33458	Ecto-ADP-ribosyltransferase 4 OS=Mus musculus OX=10090 GN=Art4 PE=1 SV=1	Art4
SYQ	4398.64	4773.88	2526.23	3180.33	49.8658	0	120.93	1508.24	215.335	135.977	138.898	396.386	350.236	681.228	1180.51	1187.96	68.5485	31.5221	9.29943e-05	9.91002e-05	5.26655e-05	6.40872e-05	7.34954e-07	0	1.09988e-07	1.35401e-06	2.84499e-07	1.76249e-07	9.03545e-08	2.60569e-07	3.62773e-07	7.12467e-07	1.06297e-06	1.08828e-06	5.3049e-08	2.36366e-08	5.1597e-05	3.79278e-07	5.50529e-07	0.00735077	0.0106698	1.45152	0.537564	0.550823	0.0164063	88533	Glutamine--tRNA ligase OS=Mus musculus OX=10090 GN=Qars PE=1 SV=1	Qars
ZRAB2	122881	135168	9334.52	9523.25	10507.3	5499.12	457170	477184	57954.9	62893.6	29626.4	31105.6	23021.6	20856.2	297720	358020	20500	24417.2	0.00259791	0.00280594	0.000194601	0.000191904	0.000154863	8.19535e-05	0.000415806	0.000428388	7.65695e-05	8.15207e-05	1.92723e-05	2.04476e-05	2.38457e-05	2.18126e-05	0.000268078	0.000327979	1.58648e-05	1.83091e-05	0.00100453	0.000173667	0.000112648	0.172884	0.11214	0.648643	-0.624503	0.551197	0.00408816	37784	Zinc finger Ran-binding domain-containing protein 2 OS=Mus musculus OX=10090 GN=Zranb2 PE=1 SV=2	Zranb2
CSPP1	9942.63	18028.3	2827.24	2355.79	1	1	2187.9	1861.52	35555	34407.2	827.56	1248.03	655.262	524.764	32186.7	27326.6	472.841	825.095	0.000210203	0.000374247	5.89407e-05	4.74718e-05	1.47386e-08	1.4903e-08	1.98994e-06	1.67116e-06	4.69749e-05	4.45975e-05	5.38337e-07	8.20405e-07	6.78719e-07	5.48828e-07	2.8982e-05	2.50337e-05	3.65927e-07	6.18691e-07	0.000115149	1.60987e-05	9.37131e-06	0.139808	0.0813844	0.582115	-0.780623	0.552265	0.000965943	138399	Centrosome and spindle pole associated protein 1 OS=Mus musculus OX=10090 GN=Cspp1 PE=1 SV=2	Cspp1
HNRPF	6792.93	5879.17	5077.21	5542.02	12073.1	10887	4669.65	5269.45	4708.84	5424.07	19586.8	19889.6	7053.36	7876.85	5009.92	5276.51	21803.4	21746	0.000143613	0.000122045	0.000105847	0.000111678	0.000177941	0.000162249	4.24715e-06	4.7306e-06	6.22128e-06	7.03051e-06	1.27415e-05	1.30747e-05	7.30586e-06	8.23805e-06	4.51111e-06	4.83376e-06	1.68734e-05	1.63061e-05	0.000137229	8.00761e-06	9.67805e-06	0.0583523	0.0705249	1.20861	0.273344	0.560318	0.000611532	46043	Heterogeneous nuclear ribonucleoprotein F OS=Mus musculus OX=10090 GN=Hnrnpf PE=1 SV=3	Hnrnpf
AP3M2	54442.8	49197	39284.5	42364.3	19313.9	12032.3	45381.2	39146.7	22919.6	21837.4	6301.93	11321.6	10294.6	9642.86	39791.7	41459.3	19261.7	9344.25	0.00115101	0.00102127	0.000818982	0.000853689	0.000284661	0.000179317	4.12752e-05	3.51436e-05	3.02812e-05	2.83049e-05	4.09947e-06	7.44237e-06	1.06632e-05	1.00851e-05	3.58298e-05	3.79805e-05	1.49064e-05	7.00672e-06	0.000718155	2.44244e-05	1.9412e-05	0.03401	0.0270303	0.794776	-0.33138	0.562588	0.000477467	47115	AP-3 complex subunit mu-2 OS=Mus musculus OX=10090 GN=Ap3m2 PE=1 SV=1	Ap3m2
TTC7B	128538	144351	84952.5	94792.7	117027	135580	132974	135574	40285.4	41363.7	86758.9	81604.4	76918.9	74727.9	81812.6	83894.1	57992.2	68035.9	0.0027175	0.00299655	0.00177104	0.00191018	0.00172482	0.00202055	0.000120943	0.00012171	5.32246e-05	5.36143e-05	5.64376e-05	5.36436e-05	7.96724e-05	7.81547e-05	7.3667e-05	7.68546e-05	4.48796e-05	5.10162e-05	0.00219011	7.65955e-05	6.73741e-05	0.0349734	0.0307629	0.879609	-0.185065	0.564378	0.000407505	94942	Tetratricopeptide repeat protein 7B OS=Mus musculus OX=10090 GN=Ttc7b PE=1 SV=1	Ttc7b
AP3D1	38223.8	39667.5	36246.8	35146.3	8686.18	7244.11	33109.4	35005.4	18965.5	19107.4	42.5575	656.414	7825.76	1918.58	32403	42785.1	1981.44	353.215	0.000808112	0.00082345	0.000755653	0.000708238	0.000128022	0.000107959	3.01138e-05	3.14258e-05	2.5057e-05	2.47664e-05	2.76841e-08	4.31501e-07	8.10591e-06	2.00656e-06	2.91768e-05	3.9195e-05	1.53342e-06	2.64856e-07	0.000555239	1.8637e-05	1.33804e-05	0.0335658	0.0240985	0.717948	-0.478048	0.572679	0.00245735	136193	AP-3 complex subunit delta-1 OS=Mus musculus OX=10090 GN=Ap3d1 PE=1 SV=1	Ap3d1
MOT1	62531.7	62559.3	27181.4	29041.8	46304.6	30479	55900	62411.6	40748.3	37023.3	110429	104847	22122.6	35589.8	78213.3	84472.2	117601	125837	0.00132202	0.00129866	0.000566664	0.000585225	0.000682467	0.000454229	5.08423e-05	5.60294e-05	5.38362e-05	4.79884e-05	7.18355e-05	6.89224e-05	2.29146e-05	3.72218e-05	7.04261e-05	7.73842e-05	9.10099e-05	9.43583e-05	0.00081821	5.82424e-05	6.55525e-05	0.0711826	0.0801169	1.12551	0.170581	0.573946	0.000940876	53860	Monocarboxylate transporter 1 OS=Mus musculus OX=10090 GN=Slc16a1 PE=1 SV=1	Slc16a1
ZNT9	1	107.227	59.3843	7.69779	89.0505	193.574	990.049	1653.75	22.8138	361.931	296.659	683.247	1	217.31	4032.16	1849.43	157.925	67.2222	2.11416e-08	2.2259e-06	1.23801e-06	1.55119e-07	1.31248e-06	2.88484e-06	9.00472e-07	1.48463e-06	3.01414e-08	4.69123e-07	1.9298e-07	4.4914e-07	1.0358e-09	2.27276e-07	3.6307e-06	1.69424e-06	1.22217e-07	5.04061e-08	1.30625e-06	5.87748e-07	9.54313e-07	0.449951	0.730575	1.62368	0.699264	0.575946	0.0256285	63292	Zinc transporter 9 OS=Mus musculus OX=10090 GN=Slc30a9 PE=1 SV=2	Slc30a9
STX1B	13096.3	10293.5	6107.49	7210.15	647.044	1	4425.5	3761.92	3107.57	2189.93	1187.9	555.057	550.206	2449.45	3669.36	5585.5	316.571	1	0.000276877	0.000213681	0.000127326	0.000145293	9.53654e-06	1.4903e-08	4.02509e-06	3.37723e-06	4.10569e-06	2.83852e-06	7.72739e-07	3.64873e-07	5.69903e-07	2.56177e-06	3.30402e-06	5.11682e-06	2.44991e-07	7.49843e-10	0.000128788	2.58069e-06	1.96638e-06	0.0200383	0.0152683	0.761958	-0.392216	0.577424	0.00137284	33452	Syntaxin-1B OS=Mus musculus OX=10090 GN=Stx1b PE=1 SV=1	Stx1b
EI2BD	67484.4	80878.1	32369.5	37533.1	25921.8	5848.68	110145	105866	18966.6	16755.3	32285.4	32546	15577.6	4181.18	90378.5	88288.6	16024.7	22062.8	0.00142673	0.00167893	0.000674823	0.000756334	0.000382051	8.71629e-05	0.000100179	9.50398e-05	2.50585e-05	2.17176e-05	2.1002e-05	2.13945e-05	1.61353e-05	4.37291e-06	8.138e-05	8.08804e-05	1.24014e-05	1.65436e-05	0.000834339	4.73986e-05	3.52856e-05	0.0568098	0.0422917	0.744443	-0.425766	0.587169	0.0033109	58158	Translation initiation factor eIF-2B subunit delta OS=Mus musculus OX=10090 GN=Eif2b4 PE=1 SV=2	Eif2b4
SUMO2	14009.7	14914.8	6184.69	4498.72	479.385	225.616	15073.1	15750.5	4024.71	6103.51	1862.7	809.349	973.531	575.915	13842.7	17108	100.718	424.57	0.000296188	0.000309613	0.000128935	9.06542e-05	7.06548e-06	3.36235e-06	1.37093e-05	1.41398e-05	5.31741e-06	7.91117e-06	1.21171e-06	5.32035e-07	1.00838e-06	6.02324e-07	1.24644e-05	1.56725e-05	7.79446e-08	3.18361e-07	0.000139303	7.13692e-06	5.02399e-06	0.0512331	0.0360652	0.703944	-0.506468	0.587298	0.0025344	10921	Small ubiquitin-related modifier 2 OS=Mus musculus OX=10090 GN=Sumo2 PE=1 SV=1	Sumo2
PP2BC	7980	7545.68	3653.78	5160.79	278.81	1028.72	6776.65	5421.16	9829.2	12705.1	463.9	2822.02	509.853	1	16624.3	14582.8	236.293	608.232	0.00016871	0.000156639	7.6172e-05	0.000103996	4.10928e-06	1.5331e-05	6.16351e-06	4.8668e-06	1.29862e-05	1.6468e-05	3.01772e-07	1.85509e-06	5.28105e-07	1.04586e-09	1.49691e-05	1.33592e-05	1.82865e-07	4.56078e-07	8.74929e-05	7.1069e-06	4.91607e-06	0.0812283	0.0561883	0.691733	-0.531713	0.588163	0.000964056	59403	Serine/threonine-protein phosphatase 2B catalytic subunit gamma isoform OS=Mus musculus OX=10090 GN=Ppp3cc PE=1 SV=1	Ppp3cc
RBM14	12123.5	11851.9	81687.9	86333.4	31152.2	26093.8	5880.53	5450.44	30361.7	32967.6	30585.6	29802.9	19881.5	14418	7092.68	7480.19	35582	39809.5	0.00025631	0.000246031	0.00170298	0.00173972	0.000459141	0.000388877	5.34847e-06	4.89308e-06	4.01136e-05	4.27316e-05	1.98963e-05	1.95913e-05	2.05932e-05	1.50792e-05	6.3865e-06	6.85253e-06	2.75365e-05	2.98509e-05	0.000798843	2.20957e-05	1.77165e-05	0.0276596	0.0221777	0.801806	-0.318675	0.588672	0.000179964	69577	RNA-binding protein 14 OS=Mus musculus OX=10090 GN=Rbm14 PE=1 SV=1	Rbm14
HS90B	135785	108634	52468	54920.7	40972.8	32619.9	114294	103234	40333.7	40183.1	47880.7	48670.2	24093	18517.8	106099	100508	40155.9	52435	0.00287072	0.00225512	0.00109383	0.00110671	0.000603883	0.000486134	0.000103953	9.26776e-05	5.32884e-05	5.2084e-05	3.11469e-05	3.1994e-05	2.49555e-05	1.9367e-05	9.5535e-05	9.20746e-05	3.10762e-05	3.9318e-05	0.00140273	6.08573e-05	5.03877e-05	0.0433848	0.0359211	0.827965	-0.272359	0.589798	0.00087961	83571	Heat shock protein HSP 90-beta OS=Mus musculus OX=10090 GN=Hsp90ab1 PE=1 SV=3	Hsp90ab1
DCTN5	16404.6	16096.9	12044.1	11380.6	16956.3	18716.8	11832.3	12967.6	7643.44	6829.69	12774.2	6310.96	8212.31	8965.95	10361	9745.86	9400.47	8582.5	0.00034682	0.000334152	0.000251088	0.000229331	0.000249913	0.000278937	1.07618e-05	1.16415e-05	1.00984e-05	8.85242e-06	8.30979e-06	4.14858e-06	8.5063e-06	9.3771e-06	9.32938e-06	8.92809e-06	7.27493e-06	6.43553e-06	0.000281707	8.96875e-06	8.30855e-06	0.0318372	0.0294936	0.926389	-0.11031	0.591304	0.000229765	20698	Dynactin subunit 5 OS=Mus musculus OX=10090 GN=Dctn5 PE=1 SV=1	Dctn5
PININ	21012.2	34947.2	17455.1	17174.4	24155.5	23096.2	33020.9	33641.1	16019.7	13373	15068	15619.4	10566.6	9786.37	26792.3	30806.4	19580.1	19205.1	0.000444232	0.000725463	0.000363894	0.000346082	0.000356019	0.000344203	3.00333e-05	3.02009e-05	2.11651e-05	1.73336e-05	9.80187e-06	1.02676e-05	1.09448e-05	1.02351e-05	2.41247e-05	2.82215e-05	1.51528e-05	1.44008e-05	0.000429982	1.98004e-05	1.718e-05	0.0460494	0.0399551	0.867658	-0.204802	0.594328	0.0162108	82557	Pinin OS=Mus musculus OX=10090 GN=Pnn PE=1 SV=4	Pnn
EI2BE	24989.8	27293.4	9237.86	11240.7	27519.1	25756.3	40199.7	26089.7	3454.76	4333.46	21317.5	19049.7	11809.4	12689.8	20151.2	31001	26855.4	29234.8	0.000528324	0.000566578	0.000192586	0.000226513	0.000405594	0.000383847	3.65625e-05	2.34217e-05	4.5644e-06	5.61689e-06	1.38673e-05	1.25225e-05	1.22321e-05	1.32718e-05	1.81449e-05	2.83997e-05	2.07831e-05	2.19215e-05	0.000383907	1.60926e-05	1.91255e-05	0.0419179	0.0498181	1.18847	0.249106	0.594411	0.015727	80835	Translation initiation factor eIF-2B subunit epsilon OS=Mus musculus OX=10090 GN=Eif2b5 PE=1 SV=1	Eif2b5
DOCK9	9584.8	4493.84	155.715	8.23414	NA	NA	7019.74	7009.26	109.647	156.803	NA	NA	1	1	4144.27	4887.3	NA	NA	0.000202638	9.32869e-05	3.24626e-06	1.65927e-07	NA	NA	6.38461e-06	6.29249e-06	1.44865e-07	2.03243e-07	NA	NA	1.0358e-09	1.04586e-09	3.73165e-06	4.47721e-06	NA	NA	7.48343e-05	3.2563e-06	2.05273e-06	0.0435135	0.0274304	0.630388	-0.665688	0.594754	0.0107273	237613	Dedicator of cytokinesis protein 9 OS=Mus musculus OX=10090 GN=Dock9 PE=1 SV=2	Dock9
AGAP1	2289.57	2451.39	1514.95	1264.69	3196.5	4025.42	1608.35	628.969	176.084	945.547	1626.71	1551.38	487.388	372.262	602.571	914.604	1163.7	2075.18	4.84051e-05	5.08881e-05	3.15829e-05	2.54848e-05	4.7112e-05	5.9991e-05	1.46283e-06	5.64651e-07	2.3264e-07	1.22559e-06	1.05819e-06	1.01982e-06	5.04835e-07	3.89333e-07	5.42577e-07	8.3786e-07	9.00573e-07	1.55606e-06	4.39107e-05	9.27287e-07	7.8854e-07	0.0211176	0.0179578	0.850374	-0.233831	0.595414	0.00601471	95322	Arf-GAP with GTPase, ANK repeat and PH domain-containing protein 1 OS=Mus musculus OX=10090 GN=Agap1 PE=1 SV=1	Agap1
MTM1	4270.53	4159.21	1455.74	1929.18	5898.27	6618.34	2875.77	2518.7	541.491	559.653	3299.38	3107.2	952.325	1291.89	1307.76	1791.48	2090.84	3259.3	9.02859e-05	8.63402e-05	3.03484e-05	3.88752e-05	8.69324e-05	9.86333e-05	2.61558e-06	2.26114e-06	7.15413e-07	7.25404e-07	2.14628e-06	2.04256e-06	9.86416e-07	1.35113e-06	1.17755e-06	1.64116e-06	1.61808e-06	2.44396e-06	7.19026e-05	1.75106e-06	1.53638e-06	0.0243533	0.0213676	0.8774	-0.188693	0.598673	0.000839616	70028	Myotubularin OS=Mus musculus OX=10090 GN=Mtm1 PE=1 SV=2	Mtm1
MPZL1	3757.48	7734.19	3049.64	3243.94	3976.37	4009.81	23555.5	28132.7	28501.7	24573.1	16383.4	12724.5	33046.3	29192.6	17807.3	23653.4	6986.2	6718.87	7.94391e-05	0.000160553	6.35773e-05	6.53689e-05	5.86063e-05	5.97583e-05	2.14243e-05	2.52559e-05	3.76562e-05	3.18508e-05	1.06576e-05	8.36459e-06	3.42292e-05	3.05313e-05	1.60343e-05	2.16687e-05	5.40655e-06	5.0381e-06	8.12171e-05	2.25349e-05	1.8818e-05	0.277465	0.2317	0.835062	-0.260045	0.601642	0.0229894	29704	Myelin protein zero-like protein 1 OS=Mus musculus OX=10090 GN=Mpzl1 PE=1 SV=1	Mpzl1
RN148	1843.28	1698.27	507.508	569.062	4581.22	4706.38	4510.22	4427.22	5073.59	3559.91	805.061	333.473	137.831	268.772	10485	14077.6	2602.96	4112.67	3.89698e-05	3.52541e-05	1.05803e-05	1.14672e-05	6.7521e-05	7.01393e-05	4.10214e-06	3.97449e-06	6.70317e-06	4.61425e-06	5.23701e-07	2.19213e-07	1.42765e-07	2.81097e-07	9.44111e-06	1.28964e-05	2.01441e-06	3.08386e-06	3.89886e-05	3.35616e-06	4.64327e-06	0.0860806	0.119093	1.38351	0.468328	0.601969	0.00137356	36124	RING finger protein 148 OS=Mus musculus OX=10090 GN=Rnf148 PE=2 SV=1	Rnf148
VAMP3	32461	37002	28822.1	29282.5	29430.1	31703.7	30969	30905.5	19577.7	19127.8	36696.1	32896	12724.2	11823.5	36929.4	33024.2	34159	32902.6	0.000686278	0.000768118	0.000600867	0.000590076	0.000433759	0.000472481	2.8167e-05	2.77451e-05	2.58658e-05	2.47929e-05	2.38712e-05	2.16246e-05	1.31797e-05	1.23657e-05	3.32526e-05	3.02532e-05	2.64353e-05	2.46717e-05	0.00059193	2.53444e-05	2.33597e-05	0.0428166	0.0394636	0.921689	-0.117648	0.603694	0.000891181	11587	Vesicle-associated membrane protein 3 OS=Mus musculus OX=10090 GN=Vamp3 PE=1 SV=1	Vamp3
ACTN4	8509.03	27910.9	25955.9	28034.8	16918.1	41215.1	23258.5	14482.5	8130.84	9964.96	5711.96	5723.73	592.095	983.126	23194.8	22575.5	3593.38	5193.17	0.000179895	0.000579398	0.000541114	0.000564933	0.00024935	0.000614229	2.11541e-05	1.30015e-05	1.07424e-05	1.29163e-05	3.71569e-06	3.76257e-06	6.13291e-07	1.02821e-06	2.08854e-05	2.06812e-05	2.78088e-06	3.89406e-06	0.00045482	1.08821e-05	8.31384e-06	0.0239262	0.0182794	0.763993	-0.388368	0.603928	0.0745289	105368	Alpha-actinin-4 OS=Mus musculus OX=10090 GN=Actn4 PE=1 SV=1	Actn4
DNJA2	23239.3	20257.5	8825.07	8386.69	13468	5704.79	30096.5	34097.6	11229.3	11131.8	12661.6	11702.5	11761.5	9783.02	37958.7	36642.4	18643.8	23412.6	0.000491315	0.000420522	0.00018398	0.000169001	0.000198501	8.50185e-05	2.73734e-05	3.06108e-05	1.48361e-05	1.44287e-05	8.23649e-06	7.69278e-06	1.21825e-05	1.02316e-05	3.41794e-05	3.35678e-05	1.44283e-05	1.75558e-05	0.000258056	1.71964e-05	2.03575e-05	0.0666381	0.078888	1.18383	0.243458	0.603981	0.00678831	46344	DnaJ homolog subfamily A member 2 OS=Mus musculus OX=10090 GN=Dnaja2 PE=1 SV=1	Dnaja2
RHG33	134090	144260	239772	249784	45823.4	28683.8	65009	54212.5	58960.1	54563	487995	537504	91717.6	169893	180299	184431	46176.6	118093	0.00283489	0.00299467	0.00499863	0.00503344	0.000675375	0.000427475	5.91272e-05	4.86687e-05	7.78975e-05	7.07228e-05	0.000317446	0.000353335	9.50009e-05	0.000177684	0.000162348	0.000168956	3.57356e-05	8.85509e-05	0.00282741	0.000154533	0.000121379	0.0546552	0.0429294	0.785459	-0.348392	0.60478	0.00039639	140854	Rho GTPase-activating protein 33 OS=Mus musculus OX=10090 GN=Arhgap33 PE=1 SV=1	Arhgap33
SNRPA	2013.33	2950.54	1	602.494	252.27	153.225	1901.97	684.616	417.811	1396.47	10.598	25.6205	121.087	253.474	1924.88	2948.89	1471.35	595.512	4.25651e-05	6.12496e-05	2.08475e-08	1.21409e-05	3.71812e-06	2.28351e-06	1.72988e-06	6.14607e-07	5.52008e-07	1.81006e-06	6.89415e-09	1.68419e-08	1.25422e-07	2.65097e-07	1.73323e-06	2.70145e-06	1.13866e-06	4.4654e-07	2.03297e-05	7.88382e-07	1.0684e-06	0.0387798	0.0525536	1.35518	0.438484	0.605185	0.0164063	31814	U1 small nuclear ribonucleoprotein A OS=Mus musculus OX=10090 GN=Snrpa PE=1 SV=3	Snrpa
K1C20	16924.4	13725.7	5349.79	4467.38	144.478	66.5497	3116.61	3488.92	7778.66	9061.14	4157.42	5997.54	1	7.507	23271.5	29155.9	2069.44	2588.71	0.000357809	0.000284928	0.00011153	9.00226e-05	2.1294e-06	9.91791e-07	2.83463e-06	3.13215e-06	1.02771e-05	1.17448e-05	2.70445e-06	3.94256e-06	1.0358e-09	7.85124e-09	2.09545e-05	2.67094e-05	1.60152e-06	1.94112e-06	0.000141235	5.77261e-06	8.53591e-06	0.0408723	0.0604376	1.47869	0.564322	0.605591	0.000414557	49061	Keratin, type I cytoskeletal 20 OS=Mus musculus OX=10090 GN=Krt20 PE=1 SV=1	Krt20
SNG3	6470.25	6863.88	5385.16	4237.23	19317.9	18734.7	14343.8	10615.7	4393.11	2750.89	29011.1	23424.1	9199.21	8667.14	10057.9	10248.7	27216.5	24724.6	0.000136792	0.000142486	0.000112267	8.53849e-05	0.00028472	0.000279204	1.3046e-05	9.53011e-06	5.80413e-06	3.56561e-06	1.8872e-05	1.53981e-05	9.52852e-06	9.06459e-06	9.05646e-06	9.38869e-06	2.10626e-05	1.85396e-05	0.000173476	1.1036e-05	1.27734e-05	0.063617	0.0736323	1.15743	0.210927	0.607155	0.0203805	24774	Synaptogyrin-3 OS=Mus musculus OX=10090 GN=Syngr3 PE=1 SV=1	Syngr3
HUMMR	113661	110706	39425.7	40508	127039	117812	250538	249767	89201	91129.6	253515	248724	81061.8	84499.9	242151	286302	318747	320383	0.00240298	0.00229814	0.000821926	0.000816282	0.00187239	0.00175575	0.00022787	0.000224226	0.000117851	0.000118119	0.000164914	0.000163502	8.39637e-05	8.83748e-05	0.000218041	0.000262278	0.000246675	0.000240237	0.00166124	0.000169414	0.000189928	0.10198	0.114329	1.12109	0.164904	0.60822	0.0534586	30021	Protein MGARP OS=Mus musculus OX=10090 GN=Mgarp PE=1 SV=1	Mgarp
SH3L2	3222.17	3383.34	1188.37	707.742	21.8255	84.9892	6463.32	4452.8	2424.23	2374.85	58.451	126.974	20.6286	1.27095	7480.25	4988.65	0	107.095	6.81217e-05	7.02341e-05	2.47744e-05	1.42618e-05	3.21678e-07	1.2666e-06	5.87853e-06	3.99746e-06	3.20288e-06	3.07821e-06	3.8023e-08	8.3468e-08	2.13671e-08	1.32923e-09	6.73548e-06	4.57006e-06	0	8.03047e-08	2.98301e-05	2.71309e-06	1.90142e-06	0.0909517	0.0637418	0.700832	-0.512859	0.60848	0.0738715	12361	SH3 domain-binding glutamic acid-rich-like protein 2 OS=Mus musculus OX=10090 GN=Sh3bgrl2 PE=1 SV=1	Sh3bgrl2
RU2A	15519.4	16523.3	5391.27	5548.66	784.555	369.844	8235.2	9326.87	828.201	1129.69	2472.97	2562.71	3264.03	3642.49	3840.67	5145.44	968.214	1043.81	0.000328105	0.000343003	0.000112394	0.000111812	1.15633e-05	5.51179e-06	7.49009e-06	8.37311e-06	1.09421e-06	1.46427e-06	1.6087e-06	1.68463e-06	3.38087e-06	3.80953e-06	3.45827e-06	4.71369e-06	7.49291e-07	7.82692e-07	0.000152065	3.61917e-06	2.81572e-06	0.0238002	0.0185166	0.778003	-0.362152	0.610653	0.000639895	28454	U2 small nuclear ribonucleoprotein A' OS=Mus musculus OX=10090 GN=Snrpa1 PE=1 SV=2	Snrpa1
ROA3	200676	191290	149982	165157	11600.5	2972.65	97287.9	106138	104555	112669	52163.6	53692.5	34372.8	20857.1	144661	158834	73961.8	76244.5	0.0042426	0.00397096	0.00312675	0.00332809	0.000170975	4.43015e-05	8.84855e-05	9.52842e-05	0.000138137	0.000146038	3.3933e-05	3.52954e-05	3.56033e-05	2.18135e-05	0.000130258	0.000145506	5.72383e-05	5.71714e-05	0.00248061	8.95287e-05	7.45984e-05	0.0360914	0.0300726	0.833235	-0.263205	0.613874	0.000312751	39856	Heterogeneous nuclear ribonucleoprotein A3 OS=Mus musculus OX=10090 GN=Hnrnpa3 PE=1 SV=1	Hnrnpa3
PCBP3	19325.6	25704.2	15761	18793.5	13581	23001.1	13318.2	15174	7952.14	7472.83	2159.41	2444.76	247.63	1816.22	7198.41	11281	21144.2	38217.5	0.000408574	0.000533588	0.000328577	0.00037871	0.000200165	0.000342786	1.21132e-05	1.36223e-05	1.05063e-05	9.68604e-06	1.40472e-06	1.60709e-06	2.56495e-07	1.89951e-06	6.4817e-06	1.03344e-05	1.63633e-05	2.86571e-05	0.0003654	8.1566e-06	1.06654e-05	0.0223224	0.0291884	1.30758	0.386902	0.615008	0.00258046	39554	Poly(rC)-binding protein 3 OS=Mus musculus OX=10090 GN=Pcbp3 PE=1 SV=3	Pcbp3
S22A6	2814.27	2989.28	42.3059	71.1272	26.6063	33.283	4758.59	4979.51	607.277	944.886	60.6765	72.8182	0	7.27972	4978.62	3054.5	78.2168	75.6513	5.94983e-05	6.20539e-05	8.81972e-07	1.43329e-06	3.92141e-07	4.96017e-07	4.32804e-06	4.47031e-06	8.02328e-07	1.22473e-06	3.94707e-08	4.78679e-08	0	7.61355e-09	4.48293e-06	2.7982e-06	6.05312e-08	5.67265e-08	2.07926e-05	1.81879e-06	1.23433e-06	0.087473	0.059364	0.678656	-0.559249	0.622889	0.026646	60715	Solute carrier family 22 member 6 OS=Mus musculus OX=10090 GN=Slc22a6 PE=1 SV=1	Slc22a6
SP1	12327.1	8416.07	33609	30346.7	5142.71	4688.24	13449.6	13834	25234.1	24697.5	13322.3	12526.2	16281.4	24530.6	19420.4	25873.7	3227.83	1788.99	0.000260614	0.000174708	0.000700663	0.000611519	7.57965e-05	6.9869e-05	1.22327e-05	1.24193e-05	3.3339e-05	3.20121e-05	8.66628e-06	8.23422e-06	1.68642e-05	2.56555e-05	1.74868e-05	2.37026e-05	2.49799e-06	1.34146e-06	0.000315528	1.78173e-05	1.45914e-05	0.0564681	0.0462445	0.818948	-0.288156	0.623797	0.0219852	81310	Transcription factor Sp1 OS=Mus musculus OX=10090 GN=Sp1 PE=1 SV=2	Sp1
4F2	2162.77	947.913	1991.22	1843.1	2206.42	5338.02	3592.97	3929.96	1284.35	923.948	5773.21	5947.22	2136.45	1754.85	1788.55	3814.94	5261.03	3015.48	4.57245e-05	1.96776e-05	4.15119e-05	3.71404e-05	3.25197e-05	7.95526e-05	3.26789e-06	3.52808e-06	1.69686e-06	1.19759e-06	3.75553e-06	3.90947e-06	2.21293e-06	1.83533e-06	1.61047e-06	3.49483e-06	4.07146e-06	2.26113e-06	4.26878e-05	2.89257e-06	2.58102e-06	0.0677611	0.0604628	0.892294	-0.164409	0.62451	0.0797326	58414	4F2 cell-surface antigen heavy chain OS=Mus musculus OX=10090 GN=Slc3a2 PE=1 SV=1	Slc3a2
MTMR1	837150	926564	412972	394776	675153	740958	516125	547403	283774	279937	433322	440848	221965	224870	552927	575122	372870	394791	0.0176987	0.0192344	0.00860941	0.00795518	0.00995083	0.0110425	0.000469427	0.000491426	0.000374919	0.000362845	0.00028188	0.000289797	0.000229911	0.000235182	0.000497875	0.000526863	0.00028856	0.000296031	0.0124152	0.000378382	0.000345737	0.0304774	0.027848	0.913724	-0.130169	0.62511	0.000365668	76007	Myotubularin-related protein 1 OS=Mus musculus OX=10090 GN=Mtmr1 PE=1 SV=1	Mtmr1
HTSF1	1.18176e+06	1.22514e+06	274951	288422	210049	193813	746717	708725	231720	223863	243152	236003	198203	207785	594976	641487	204630	208141	0.0249843	0.0254325	0.00573204	0.00581203	0.00309583	0.0028884	0.000679155	0.000636252	0.000306146	0.000290164	0.000158173	0.00015514	0.000205298	0.000217313	0.000535737	0.00058766	0.000158361	0.000156073	0.0113242	0.000370838	0.000310074	0.0327475	0.0273816	0.836143	-0.258178	0.63503	0.000229765	86644	HIV Tat-specific factor 1 homolog OS=Mus musculus OX=10090 GN=Htatsf1 PE=1 SV=1	Htatsf1
BRSK1	23763.8	29579	39310.2	31190.6	46302.2	43335.1	22944.9	19137.5	27341.3	27205.6	39970	32003.4	37258.6	36018.9	19289	21539.2	37142.5	37755	0.000502404	0.000614024	0.000819519	0.000628526	0.000682431	0.000645824	2.08689e-05	1.71805e-05	3.61231e-05	3.5263e-05	2.60009e-05	2.10378e-05	3.85923e-05	3.76706e-05	1.73685e-05	1.97319e-05	2.87442e-05	2.83103e-05	0.000648788	2.6079e-05	2.8403e-05	0.0401966	0.0437785	1.08911	0.123152	0.641682	0.00184899	85672	Serine/threonine-protein kinase BRSK1 OS=Mus musculus OX=10090 GN=Brsk1 PE=1 SV=1	Brsk1
FHOD3	716.011	221.743	757.237	590.652	11359.2	12663	1844.77	1389.22	807.587	399.975	604.54	813.01	416.967	1725.53	710.65	456.446	793.026	903.158	1.51376e-05	4.60313e-06	1.57865e-05	1.19023e-05	0.000167419	0.000188716	1.67786e-06	1.24716e-06	1.06698e-06	5.18434e-07	3.9326e-07	5.34442e-07	4.31894e-07	1.80465e-06	6.39895e-07	4.18146e-07	6.13715e-07	6.77226e-07	6.72608e-05	9.06356e-07	7.64255e-07	0.0134752	0.0113626	0.843217	-0.246023	0.6427	0.0307782	176630	FH1/FH2 domain-containing protein 3 OS=Mus musculus OX=10090 GN=Fhod3 PE=1 SV=1	Fhod3
CRYAA	406203	372811	499106	481375	161993	135629	475625	437235	360607	342499	240165	226219	118586	121033	1.05279e+06	1.04661e+06	292164	238294	0.00858778	0.00773912	0.0104051	0.00970024	0.00238756	0.00202129	0.000432592	0.000392524	0.000476431	0.000443936	0.00015623	0.000148708	0.000122831	0.000126583	0.000947966	0.000958794	0.000226102	0.000178683	0.00680685	0.000341737	0.000426826	0.0502049	0.0627055	1.24899	0.320764	0.642832	0.000310708	22532	Alpha-crystallin A chain OS=Mus musculus OX=10090 GN=Cryaa PE=2 SV=1	Cryaa
RSSA	26800.4	26937.6	49302.1	50176.2	264811	210588	17494.3	27242.7	23849.7	24947.4	133872	126820	36832.3	31444.7	9155.35	11556.2	79513.3	100341	0.000566603	0.000559193	0.00102782	0.00101111	0.00390296	0.00313839	1.59114e-05	2.44569e-05	3.15101e-05	3.2336e-05	8.70853e-05	8.33667e-05	3.81508e-05	3.28867e-05	8.24381e-06	1.05865e-05	6.15345e-05	7.52401e-05	0.00170101	4.57777e-05	3.77737e-05	0.026912	0.0222066	0.825155	-0.277263	0.643744	0.00196654	32931	40S ribosomal protein SA OS=Mus musculus OX=10090 GN=Rpsa PE=1 SV=4	Rpsa
OPSB	2169.36	1313.81	2077.43	2186.95	11779.8	12052.2	12715.5	10733.1	3274.95	3535.21	22422.5	22220.4	3774.89	3435.2	8196.81	7638.68	18567.2	20162.3	4.58638e-05	2.72731e-05	4.33091e-05	4.40696e-05	0.000173618	0.000179615	1.1565e-05	9.63556e-06	4.32683e-06	4.58223e-06	1.4586e-05	1.46069e-05	3.91002e-06	3.59273e-06	7.3807e-06	6.99773e-06	1.4369e-05	1.51185e-05	8.56247e-05	9.88376e-06	8.56145e-06	0.115431	0.099988	0.866214	-0.207205	0.645476	0.00334072	39694	Short-wave-sensitive opsin 1 OS=Mus musculus OX=10090 GN=Opn1sw PE=1 SV=1	Opn1sw
SBK3	1.35379e+06	1.68783e+06	98394.9	88904.3	1.76841e+06	1.9066e+06	564810	840734	568673	523100	664598	632338	546505	609472	409081	403076	1.25394e+06	1.32479e+06	0.0286214	0.0350373	0.00205128	0.00179152	0.026064	0.0284141	0.000513708	0.000754761	0.000751325	0.000678025	0.000432329	0.000415675	0.000566069	0.00063742	0.000368351	0.000369254	0.000970415	0.000993381	0.0203299	0.00059097	0.000650815	0.029069	0.0320126	1.10126	0.139161	0.655402	0.00104646	39548	Uncharacterized serine/threonine-protein kinase SBK3 OS=Mus musculus OX=10090 GN=Sbk3 PE=3 SV=2	Sbk3
WIF1	36789.8	42344.1	31200.7	34955.4	113240	128361	24242.9	18286.2	36238.5	32457	190669	192261	63631.5	68708	9218.23	11251.3	105112	99649	0.000777795	0.000879014	0.000650455	0.00070439	0.001669	0.00191297	2.20495e-05	1.64163e-05	4.7878e-05	4.20698e-05	0.000124032	0.000126385	6.59093e-05	7.18587e-05	8.30042e-06	1.03072e-05	8.13449e-05	7.47211e-05	0.00109894	6.31385e-05	5.20736e-05	0.0574541	0.0473854	0.824752	-0.277967	0.659961	0.000696223	43444	Wnt inhibitory factor 1 OS=Mus musculus OX=10090 GN=Wif1 PE=2 SV=1	Wif1
ACTB	2.80678e+07	2.88282e+07	2.77647e+07	2.84562e+07	1.18924e+08	1.16414e+08	1.81845e+07	1.99698e+07	1.06218e+07	9.85995e+06	2.07446e+07	1.99284e+07	1.31865e+07	1.30566e+07	1.51861e+07	1.60905e+07	1.9583e+07	1.94125e+07	0.593398	0.59844	0.578823	0.573425	1.75278	1.73492	0.0165392	0.0179277	0.0140334	0.0127801	0.0134946	0.0131002	0.0136585	0.0136554	0.0136741	0.0147404	0.0151551	0.0145563	0.971964	0.0146459	0.01424	0.0150683	0.0146507	0.972285	-0.0405491	0.660392	0.000298489	42052	Actin, cytoplasmic 1 OS=Mus musculus OX=10090 GN=Actb PE=1 SV=1	Actb
ZN646	5241.62	3517.85	1424.63	1012.27	4039.33	3818.32	2872.09	2253.5	11463.3	11304.9	11012.2	10361.3	4818.7	5072.5	10087.7	12021.3	8613.28	5937.39	0.000110816	7.30265e-05	2.96998e-05	2.03985e-05	5.95343e-05	5.69045e-05	2.61223e-06	2.02305e-06	1.51452e-05	1.4653e-05	7.16359e-06	6.81112e-06	4.9912e-06	5.3051e-06	9.08334e-06	1.10126e-05	6.66573e-06	4.45211e-06	5.83966e-05	8.06804e-06	6.91834e-06	0.138159	0.118472	0.8575	-0.221791	0.662504	0.0019615	201869	Zinc finger protein 646 OS=Mus musculus OX=10090 GN=Zfp646 PE=1 SV=1	Zfp646
IF1AX	2340.9	5336.02	1351.63	164.296	78.2522	9.85764	21281.7	20317.8	6798.99	7080.91	2552.9	2889.83	1815.77	1491.62	21916.7	21923.1	1544.32	2042.36	4.94904e-05	0.000110769	2.8178e-05	3.31075e-06	1.15333e-06	1.46909e-07	1.93561e-05	1.82401e-05	8.98276e-06	9.17805e-06	1.66069e-06	1.89966e-06	1.88077e-06	1.56002e-06	1.97346e-05	2.00836e-05	1.19514e-06	1.53145e-06	3.21748e-05	9.88624e-06	7.66425e-06	0.307267	0.238207	0.775244	-0.367278	0.664619	0.0122106	16564	Eukaryotic translation initiation factor 1A, X-chromosomal OS=Mus musculus OX=10090 GN=Eif1ax PE=2 SV=3	Eif1ax
S22A2	896.876	687.075	372.75	383.05	527.423	641.728	22806.2	21173.4	1972.69	2897.51	1326.37	1734.46	428.754	288.795	16472.1	15234.6	25231.6	16402.4	1.89614e-05	1.42629e-05	7.77089e-06	7.71889e-06	7.7735e-06	9.56368e-06	2.07427e-05	1.90082e-05	2.6063e-06	3.75565e-06	8.62816e-07	1.14017e-06	4.44103e-07	3.02038e-07	1.48321e-05	1.39563e-05	1.95265e-05	1.22992e-05	1.10085e-05	8.01931e-06	1.02267e-05	0.728463	0.928978	1.27526	0.35079	0.668004	0.000229765	62646	Solute carrier family 22 member 2 OS=Mus musculus OX=10090 GN=Slc22a2 PE=1 SV=1	Slc22a2
PSA6	10763.2	6462.2	10276.1	10415.2	600.628	249.825	3632.68	2459.55	1387.04	1481.7	365.882	173.635	277.251	720.772	2523.7	2617.17	4369.47	3129.7	0.000227551	0.000134148	0.00021423	0.000209879	8.85244e-06	3.72315e-06	3.304e-06	2.20803e-06	1.83255e-06	1.92053e-06	2.3801e-07	1.14141e-07	2.87176e-07	7.53824e-07	2.27243e-06	2.39756e-06	3.38149e-06	2.34679e-06	0.000133064	1.60288e-06	1.90654e-06	0.0120459	0.014328	1.18945	0.250296	0.668199	0.00171393	27811	Proteasome subunit alpha type-6 OS=Mus musculus OX=10090 GN=Psma6 PE=1 SV=1	Psma6
HS90A	272985	270452	136712	152554	21757.1	10510.3	210725	223353	64165	67391.7	39801.4	34679	78669.7	70530.3	164543	182276	21081	23749.4	0.00577133	0.00561425	0.00285009	0.00307414	0.00032067	0.000156636	0.000191659	0.000200513	8.47742e-05	8.7351e-05	2.58913e-05	2.27967e-05	8.14859e-05	7.37646e-05	0.000148161	0.000166982	1.63143e-05	1.78083e-05	0.00296452	0.000102164	8.40859e-05	0.0344623	0.0283641	0.823047	-0.280953	0.668539	0.000349346	85134	Heat shock protein HSP 90-alpha OS=Mus musculus OX=10090 GN=Hsp90aa1 PE=1 SV=4	Hsp90aa1
STT3B	32743.4	32867.9	54870.7	59536.7	208681	215772	38395.7	49241.5	17008.1	21490.1	78582.8	62011.4	25266.9	28045.7	35235.3	37317.4	55327.3	57769.2	0.000692248	0.000682298	0.00114391	0.00119973	0.00307568	0.00321566	3.49218e-05	4.42061e-05	2.2471e-05	2.78548e-05	5.1119e-05	4.07639e-05	2.61714e-05	2.93318e-05	3.17271e-05	3.41861e-05	4.28173e-05	4.33178e-05	0.00166825	3.68894e-05	3.45919e-05	0.0221126	0.0207354	0.937719	-0.0927726	0.668765	0.00396125	93756	Dolichyl-diphosphooligosaccharide--protein glycosyltransferase subunit STT3B OS=Mus musculus OX=10090 GN=Stt3b PE=1 SV=2	Stt3b
PKP4	4046.75	4797.41	6213.93	6388.62	9653.03	9386.45	7154.06	5146.61	7377.23	7455.57	5265.8	5397.94	6771.27	6600.77	5205.96	5233.77	6491.2	7730.57	8.55548e-05	9.95886e-05	0.000129545	0.000128738	0.000142273	0.000139886	6.50677e-06	4.62032e-06	9.74673e-06	9.66367e-06	3.42546e-06	3.5484e-06	7.01366e-06	6.90346e-06	4.68763e-06	4.79461e-06	5.02347e-06	5.79671e-06	0.000120931	6.25189e-06	5.70326e-06	0.0516981	0.0471613	0.912245	-0.132507	0.671653	0.0101328	132268	Plakophilin-4 OS=Mus musculus OX=10090 GN=Pkp4 PE=1 SV=1	Pkp4
CNRG	29158.5	19202.9	6848.74	7319.47	3394.48	3936.3	6610.54	11825.4	4510.33	3743.12	3640.88	3358.16	1792.81	1954.32	11486.5	8814.18	2160.12	3890.88	0.000616458	0.000398629	0.000142779	0.000147496	5.00301e-05	5.86628e-05	6.01243e-06	1.06161e-05	5.959e-06	4.85171e-06	2.36843e-06	2.20753e-06	1.85699e-06	2.04394e-06	1.03429e-05	8.07459e-06	1.67169e-06	2.91755e-06	0.000235676	5.33587e-06	4.4846e-06	0.0226407	0.0190287	0.840463	-0.250745	0.676846	0.0033109	9688	Retinal rod rhodopsin-sensitive cGMP 3',5'-cyclic phosphodiesterase subunit gamma OS=Mus musculus OX=10090 GN=Pde6g PE=3 SV=1	Pde6g
DYHC1	79433.9	79306.4	74216.6	85081	51162.1	36698.5	289409	252758	100221	116653	120726	114675	110436	100434	178417	283224	123331	115780	0.00167936	0.00164631	0.00154723	0.00171448	0.00075406	0.000546918	0.000263224	0.000226911	0.000132411	0.000151202	7.85336e-05	7.53831e-05	0.00011439	0.000105039	0.000160653	0.000259459	9.54449e-05	8.68167e-05	0.00131472	0.000154611	0.000136967	0.117599	0.104179	0.885882	-0.174814	0.677556	0.0231827	534447	Cytoplasmic dynein 1 heavy chain 1 OS=Mus musculus OX=10090 GN=Dync1h1 PE=1 SV=2	Dync1h1
CCAR2	831662	704191	618263	718794	634603	498706	627221	733617	364841	456642	659450	646794	466925	388625	538463	605712	768257	1.07598e+06	0.0175827	0.0146182	0.0128892	0.0144845	0.00935318	0.00743222	0.000570471	0.000658597	0.000482024	0.000591885	0.00042898	0.000425177	0.00048364	0.000406446	0.000484851	0.000554887	0.000594546	0.000806819	0.0127267	0.000526189	0.000555198	0.0413454	0.0436248	1.05513	0.0774207	0.682697	0.00111058	103566	Cell cycle and apoptosis regulator protein 2 OS=Mus musculus OX=10090 GN=Ccar2 PE=1 SV=2	Ccar2
HNRPL	65961.6	40018.2	80403.7	75830.7	50102	47916.8	63895.1	64133.8	61093.3	53692.9	62295.5	41342.5	34499	29924.9	92826.9	87949.9	82698	91438.9	0.00139453	0.000830731	0.00167621	0.00152807	0.000738436	0.000714105	5.8114e-05	5.75755e-05	8.07158e-05	6.9595e-05	4.05239e-05	2.7177e-05	3.5734e-05	3.12972e-05	8.35846e-05	8.057e-05	6.39992e-05	6.85648e-05	0.00114702	5.56169e-05	6.0625e-05	0.0484883	0.0528545	1.09005	0.12439	0.686305	0.0224114	64550	Heterogeneous nuclear ribonucleoprotein L OS=Mus musculus OX=10090 GN=Hnrnpl PE=1 SV=2	Hnrnpl
SYEP	6687.39	9505.59	3699.56	2689.5	1	3839.13	17036.4	17736.4	2072.29	1568.63	335.716	564.28	835.79	1676.25	11574.4	14305	493.932	976.141	0.000141382	0.000197325	7.71264e-05	5.41965e-05	1.47386e-08	5.72147e-05	1.5495e-05	1.59227e-05	2.73789e-06	2.03321e-06	2.18387e-07	3.70936e-07	8.65709e-07	1.75312e-06	1.0422e-05	1.31046e-05	3.82249e-07	7.31952e-07	8.78766e-05	6.12969e-06	4.54327e-06	0.0697534	0.0517006	0.741191	-0.432083	0.68778	0.0366008	171739	Bifunctional glutamate/proline--tRNA ligase OS=Mus musculus OX=10090 GN=Eprs PE=1 SV=4	Eprs
RL23	9500.44	10592.9	15282.5	15894	40749	40467.6	8953.51	8252.15	18853	21107.2	26344.7	31412.8	14857.7	13485.6	19216.3	14767.7	40057.8	33584.9	0.000200855	0.000219897	0.000318601	0.000320282	0.000600584	0.00060309	8.14341e-06	7.40829e-06	2.49084e-05	2.73584e-05	1.71375e-05	2.06495e-05	1.53896e-05	1.4104e-05	1.73031e-05	1.35285e-05	3.10003e-05	2.51834e-05	0.000377218	1.76009e-05	1.94181e-05	0.0466599	0.0514772	1.10324	0.141753	0.693645	0.00217876	14970	60S ribosomal protein L23 OS=Mus musculus OX=10090 GN=Rpl23 PE=1 SV=1	Rpl23
SFPQ	975574	1.00042e+06	5.23516e+06	5.37322e+06	1.36985e+07	1.34109e+07	793295	861565	4.64271e+06	4.49173e+06	9.80674e+06	9.77081e+06	4.31006e+06	4.23572e+06	1.08543e+06	1.12907e+06	1.31241e+07	1.35321e+07	0.0206252	0.0207676	0.10914	0.108276	0.201897	0.199863	0.00072152	0.000773461	0.00613391	0.00582204	0.00637939	0.00642296	0.00446435	0.00442995	0.000977356	0.00103433	0.0101566	0.010147	0.110095	0.00437555	0.0052016	0.0397435	0.0472466	1.18879	0.249492	0.694321	0.00047173	75508	Splicing factor, proline- and glutamine-rich OS=Mus musculus OX=10090 GN=Sfpq PE=1 SV=1	Sfpq
CL049	47.9734	0	67.3591	89.7216	1	84.2373	241.709	63.2337	1227.49	1385.1	2807.04	1950.01	1229.48	1	2473.65	283.373	1327.91	1207.78	1.01423e-06	0	1.40427e-06	1.80799e-06	1.47386e-08	1.25539e-06	2.1984e-07	5.67675e-08	1.62175e-06	1.79533e-06	1.82601e-06	1.28186e-06	1.27349e-06	1.04586e-09	2.22736e-06	2.59595e-07	1.02765e-06	9.05645e-07	9.16103e-07	1.13359e-06	9.49132e-07	1.23741	1.03605	0.837278	-0.256221	0.695621	0.0341636	24317	UPF0454 protein C12orf49 homolog OS=Mus musculus OX=10090 PE=2 SV=1	NA
KNTC1	4275.45	8601.38	26835.3	31624.9	6383.84	4473.81	107052	102930	124839	128424	1897.9	1951.21	21374.8	13062.1	218448	189815	975.106	1147.01	9.03899e-05	0.000178554	0.000559448	0.000637277	9.4089e-05	6.66733e-05	9.73662e-05	9.24044e-05	0.000164936	0.00016646	1.2346e-06	1.28265e-06	2.214e-05	1.3661e-05	0.000196699	0.000173888	7.54625e-07	8.60074e-07	0.000271072	8.72806e-05	6.80004e-05	0.321983	0.250858	0.779101	-0.360118	0.696311	0.00136127	253106	Kinetochore-associated protein 1 OS=Mus musculus OX=10090 GN=Kntc1 PE=1 SV=2	Kntc1
EI2BA	8119.03	5463.17	5733.79	7353.8	160.36	203.439	7393.47	7199.42	1552.4	1287.47	110.134	74.8635	10.2323	572.108	4949.01	8267.3	146.319	93.0867	0.000171649	0.000113409	0.000119535	0.000148187	2.36349e-06	3.03185e-06	6.72453e-06	6.46321e-06	2.05101e-06	1.66878e-06	7.16432e-08	4.92124e-08	1.05985e-08	5.98343e-07	4.45626e-06	7.57359e-06	1.13235e-07	6.98004e-08	9.30293e-05	2.83806e-06	2.13697e-06	0.0305072	0.0229709	0.752968	-0.409339	0.703129	0.0154135	34023	Translation initiation factor eIF-2B subunit alpha OS=Mus musculus OX=10090 GN=Eif2b1 PE=1 SV=1	Eif2b1
RABL6	3619.2	3282.98	1334.16	1913.96	2758.88	144.811	5576.81	5678.49	988.448	409.17	3000.14	3151.56	1642.15	1753.98	3063.7	4573.97	2542.18	1962.22	7.65157e-05	6.81507e-05	2.78139e-05	3.85684e-05	4.06622e-05	2.15811e-06	5.07223e-06	5.09781e-06	1.30593e-06	5.30353e-07	1.95162e-06	2.07172e-06	1.70093e-06	1.83442e-06	2.75867e-06	4.19017e-06	1.96737e-06	1.47136e-06	4.23115e-05	2.67161e-06	2.32049e-06	0.0631415	0.0548429	0.868572	-0.203283	0.70364	0.00993477	80067	Rab-like protein 6 OS=Mus musculus OX=10090 GN=Rabl6 PE=1 SV=2	Rabl6
CISD1	8291.19	7719.65	2147.25	3070.62	2665.03	5589.62	4417.48	2183.53	1137.2	1542.25	246.819	715.791	150.147	137.886	4506.02	2213.35	1174.86	1170.57	0.000175289	0.000160251	4.47647e-05	6.18765e-05	3.92788e-05	8.33022e-05	4.0178e-06	1.96024e-06	1.50245e-06	1.99901e-06	1.60558e-07	4.70534e-07	1.55522e-07	1.44209e-07	4.05738e-06	2.02763e-06	9.09214e-07	8.7774e-07	9.4127e-05	1.6851e-06	1.36195e-06	0.0179024	0.0144693	0.80823	-0.307162	0.704291	0.00598518	12260	CDGSH iron-sulfur domain-containing protein 1 OS=Mus musculus OX=10090 GN=Cisd1 PE=1 SV=1	Cisd1
LARP7	83678.5	74754.3	38076.8	38342.5	9040.4	4677.21	43285.4	41811	21168.5	19472.3	11377.5	10767.2	7665.07	11065.9	44527	48547.1	11836.2	14121.8	0.0017691	0.00155181	0.000793804	0.000772644	0.000133243	6.97046e-05	3.9369e-05	3.75354e-05	2.79676e-05	2.52394e-05	7.40118e-06	7.07796e-06	7.93946e-06	1.15733e-05	4.00937e-05	4.44735e-05	9.15991e-06	1.05891e-05	0.000848384	2.40984e-05	2.06382e-05	0.0284051	0.0243264	0.856411	-0.223624	0.708182	0.00025171	65218	La-related protein 7 OS=Mus musculus OX=10090 GN=Larp7 PE=1 SV=2	Larp7
F169A	12552	13326.5	5522.35	5681.7	13396.8	12346.7	15341.8	13512.2	9490.2	10486.9	12090.6	15158.1	4666.08	3660	23386.2	30283.5	12153.7	16459.3	0.00026537	0.000276643	0.000115127	0.000114493	0.00019745	0.000184003	1.39537e-05	1.21305e-05	1.25384e-05	1.35928e-05	7.8651e-06	9.96437e-06	4.83311e-06	3.82784e-06	2.10577e-05	2.77424e-05	9.40562e-06	1.23419e-05	0.000192181	1.16741e-05	1.32014e-05	0.0607456	0.0686928	1.13083	0.177378	0.708695	0.00524995	73480	Soluble lamin-associated protein of 75 kDa OS=Mus musculus OX=10090 GN=Fam169a PE=1 SV=3	Fam169a
DHX9	105176	97947.6	252582	246319	403839	362142	72894	74171.3	182273	175633	248966	214678	104787	104752	114324	90222.9	261306	281095	0.00222359	0.00203328	0.0052657	0.00496361	0.00595204	0.00539701	6.62987e-05	6.65866e-05	0.000240817	0.00022765	0.000161955	0.000141121	0.000108539	0.000109555	0.000102942	8.26523e-05	0.000202222	0.000210777	0.00430587	0.000150738	0.000136114	0.0350076	0.0316114	0.902987	-0.147223	0.710029	0.000839616	150692	ATP-dependent RNA helicase A OS=Mus musculus OX=10090 GN=Dhx9 PE=1 SV=2	Dhx9
LC7L2	9071.7	9334.62	3347.57	2695	7510.74	7989.94	20275.1	16930.2	7014.57	6636.12	16079.1	16449.7	7057.34	8023.19	13632.2	12955.5	18793.9	18498.9	0.00019179	0.000193776	6.97884e-05	5.43073e-05	0.000110698	0.000119074	1.84407e-05	1.51989e-05	9.26758e-06	8.60152e-06	1.04596e-05	1.08134e-05	7.30998e-06	8.39111e-06	1.2275e-05	1.18684e-05	1.45444e-05	1.38713e-05	0.000123239	1.21303e-05	1.13767e-05	0.098429	0.092314	0.937874	-0.0925344	0.710934	0.00369479	46954	Putative RNA-binding protein Luc7-like 2 OS=Mus musculus OX=10090 GN=Luc7l2 PE=1 SV=1	Luc7l2
COPB2	221690	222731	160932	178240	190258	175709	165790	182558	111116	105497	136396	140023	118750	124328	148592	147836	151379	144696	0.00468687	0.00462363	0.00335502	0.00359173	0.00280414	0.00261859	0.00015079	0.00016389	0.000146805	0.000136742	8.87273e-05	9.20458e-05	0.000123001	0.000130029	0.000133798	0.000135431	0.00011715	0.000108499	0.00361333	0.000129833	0.000124651	0.0359317	0.0344977	0.960089	-0.05876	0.712443	0.000271429	103240	Coatomer subunit beta' OS=Mus musculus OX=10090 GN=Copb2 PE=1 SV=2	Copb2
C2C2L	12049.1	11757.9	14690.8	14413.4	32328.6	30870.6	17227.7	11785.5	13572.7	14157.7	30558.2	29004	14507.7	13539.7	18186.1	16479.9	28871.2	31196	0.000254738	0.00024408	0.000306265	0.000290447	0.000476479	0.000460065	1.5669e-05	1.05803e-05	1.79321e-05	1.83508e-05	1.98784e-05	1.90661e-05	1.50271e-05	1.41606e-05	1.63754e-05	1.50971e-05	2.23432e-05	2.33921e-05	0.000338679	1.69128e-05	1.77326e-05	0.0499375	0.052358	1.04847	0.0682879	0.71259	0.0119165	76738	Phospholipid transfer protein C2CD2L OS=Mus musculus OX=10090 GN=C2cd2l PE=1 SV=3	C2cd2l
DREB	35784.4	35964.7	23325.4	21368.4	7354.19	2400.63	28675.3	37110.3	10431	6573.11	3638.59	3756.32	1626.72	1908.49	26614.1	35037.3	6034.56	7039.27	0.000756541	0.000746585	0.000486276	0.000430597	0.000108391	3.57766e-05	2.60808e-05	3.33154e-05	1.37814e-05	8.51985e-06	2.36694e-06	2.46926e-06	1.68495e-06	1.99601e-06	2.39642e-05	3.20974e-05	4.67009e-06	5.27835e-06	0.000427361	1.44223e-05	1.16152e-05	0.0337473	0.0271788	0.805363	-0.312288	0.714428	0.00370293	77981	Drebrin OS=Mus musculus OX=10090 GN=Dbn1 PE=1 SV=4	Dbn1
DSG1C	42664.7	33340.2	54651.2	55099.6	8684.81	9260.42	14351.2	14001	44112.6	46769.9	14815.3	16625.8	22812.8	17762	30018.9	34329.5	25314.4	28876.7	0.000902001	0.000692103	0.00113934	0.00111032	0.000128002	0.000138008	1.30527e-05	1.25693e-05	5.82811e-05	6.06217e-05	9.63748e-06	1.09291e-05	2.36294e-05	1.85765e-05	2.70301e-05	3.14489e-05	1.95905e-05	2.1653e-05	0.000684962	2.75152e-05	2.36547e-05	0.0401705	0.0345344	0.859696	-0.218101	0.715868	0.000524895	101649	Desmoglein-1-gamma OS=Mus musculus OX=10090 GN=Dsg1c PE=1 SV=1	Dsg1c
MIC60	3914.9	2943.75	2483.73	2499.36	10628.2	10640.2	11642.1	9879.85	3971.59	2223.62	8969.44	8740.92	3362.85	4231.58	8087.78	10214.2	11952.8	11719.3	8.27672e-05	6.11088e-05	5.17794e-05	5.0365e-05	0.000156645	0.000158571	1.05888e-05	8.86954e-06	5.24723e-06	2.88218e-06	5.83472e-06	5.74595e-06	3.48323e-06	4.42562e-06	7.28252e-06	9.35711e-06	9.25019e-06	8.78763e-06	9.35394e-05	6.52806e-06	7.09772e-06	0.0697894	0.0758794	1.08726	0.1207	0.718567	0.0192919	84247	MICOS complex subunit Mic60 OS=Mus musculus OX=10090 GN=Immt PE=1 SV=1	Immt
IF4G3	6243.91	7889.38	6797.5	8113.51	16658.9	14808.5	5170.43	9314.73	8399.18	7245.96	13578.7	11706.4	6896.89	7311.61	7434.74	4830.92	14946.8	12891.6	0.000132006	0.000163774	0.000141711	0.000163496	0.00024553	0.000220691	4.70262e-06	8.36221e-06	1.10969e-05	9.39198e-06	8.83309e-06	7.69535e-06	7.14378e-06	7.6469e-06	6.6945e-06	4.42556e-06	1.15672e-05	9.66667e-06	0.000177868	8.34703e-06	7.85743e-06	0.0469282	0.0441756	0.941345	-0.0872044	0.721082	0.0164692	176092	Eukaryotic translation initiation factor 4 gamma 3 OS=Mus musculus OX=10090 GN=Eif4g3 PE=1 SV=2	Eif4g3
CDS2	3521.94	902.73	1717.58	2148.17	6481.5	7262.01	8307.72	7215.83	2838.5	2616.07	14409.4	13402	3194.15	3060.63	9365.42	8635.75	13446.9	12886.5	7.44594e-05	1.87396e-05	3.58071e-05	4.3288e-05	9.55285e-05	0.000108226	7.55606e-06	6.47794e-06	3.75019e-06	3.39087e-06	9.37346e-06	8.80999e-06	3.3085e-06	3.20098e-06	8.43296e-06	7.91112e-06	1.04064e-05	9.66287e-06	6.26748e-05	6.55975e-06	7.1538e-06	0.104663	0.114142	1.09056	0.125069	0.725888	0.0425756	51850	Phosphatidate cytidylyltransferase 2 OS=Mus musculus OX=10090 GN=Cds2 PE=1 SV=1	Cds2
RS27	2388.17	2224.58	894.438	1096.61	280.046	442.547	1797.71	2022.12	368.494	626.443	148.99	48.9662	1087.01	1220.98	1356.45	2211.45	103.749	117.191	5.04898e-05	4.61796e-05	1.86468e-05	2.2098e-05	4.12749e-06	6.59529e-06	1.63505e-06	1.81534e-06	4.8685e-07	8.11975e-07	9.69194e-08	3.21885e-08	1.12592e-06	1.27698e-06	1.22139e-06	2.02589e-06	8.02905e-08	8.78747e-08	2.46895e-05	8.13055e-07	9.69723e-07	0.0329312	0.0392768	1.19269	0.25422	0.728467	0.00515811	9797	40S ribosomal protein S27 OS=Mus musculus OX=10090 GN=Rps27 PE=1 SV=3	Rps27
TMOD3	7055.72	8879.94	264.123	315.539	158.75	106.512	2555.69	2586.69	452.829	449.5	1	1	388.851	180.021	2172.32	5637.27	74.0838	52.3482	0.000149169	0.000184337	5.50629e-06	6.35846e-06	2.33977e-06	1.58735e-06	2.32445e-06	2.32218e-06	5.98273e-07	5.82627e-07	6.50511e-10	6.57362e-10	4.02771e-07	1.88276e-07	1.95603e-06	5.16425e-06	5.73327e-08	3.92529e-08	5.82163e-05	9.71473e-07	1.30132e-06	0.0166873	0.0223532	1.33953	0.421729	0.732266	0.00622272	39592	Tropomodulin-3 OS=Mus musculus OX=10090 GN=Tmod3 PE=1 SV=1	Tmod3
G3BP1	1714.32	1424.71	4516.86	4301.73	22290.7	22110.6	384.521	636.098	3745	4881.88	12054.7	8652.06	2840.44	3110.55	542.675	726.519	14387.5	16626.4	3.62435e-05	2.95754e-05	9.4165e-05	8.66848e-05	0.000328534	0.000329514	3.49731e-07	5.71051e-07	4.94785e-06	6.32773e-06	7.84173e-06	5.68754e-06	2.94212e-06	3.25319e-06	4.88644e-07	6.65558e-07	1.11343e-05	1.24672e-05	0.000150786	4.2876e-06	5.1585e-06	0.028435	0.0342107	1.20312	0.266781	0.735247	0.0019615	51854	Ras GTPase-activating protein-binding protein 1 OS=Mus musculus OX=10090 GN=G3bp1 PE=1 SV=1	G3bp1
CALX	306611	286276	100203	95788	41800.7	43497.5	227725	226937	21665.9	30698.3	71687.2	67333.2	35235.3	38127.5	148242	213565	47145.1	46808.2	0.00648225	0.00594275	0.00208897	0.00193024	0.000616086	0.000648244	0.000207121	0.000203731	2.86248e-05	3.97902e-05	4.66333e-05	4.42622e-05	3.64967e-05	3.98759e-05	0.000133483	0.000195644	3.64851e-05	3.50988e-05	0.00295142	9.5027e-05	7.95139e-05	0.032197	0.0269409	0.836751	-0.25713	0.736718	0.0018529	67635	Calnexin OS=Mus musculus OX=10090 GN=Canx PE=1 SV=1	Canx
CD2B2	44101.9	24124.1	16209.7	14137.6	16877.8	14769.8	19430.3	24616.7	10341.1	9778.22	4845.9	5620.57	3308.75	589.785	13132.9	14853.6	36703.8	35477.4	0.000932385	0.000500787	0.000337931	0.000284888	0.000248756	0.000220115	1.76722e-05	2.20994e-05	1.36625e-05	1.26742e-05	3.15231e-06	3.69475e-06	3.4272e-06	6.16831e-07	1.18254e-05	1.36072e-05	2.84047e-05	2.66025e-05	0.00042081	1.21592e-05	1.40806e-05	0.0288948	0.0334607	1.15802	0.211659	0.739385	0.00328977	37785	CD2 antigen cytoplasmic tail-binding protein 2 OS=Mus musculus OX=10090 GN=Cd2bp2 PE=1 SV=1	Cd2bp2
FRY	4824.45	3462.45	5381.3	6062.57	5545.11	5213.68	115957	113242	36133.2	38553.2	57806.2	59647.1	66514.7	66866.1	106022	109626	50129.3	55944.6	0.000101997	7.18763e-05	0.000112186	0.000122168	8.17273e-05	7.76995e-05	0.000105465	0.000101662	4.77388e-05	4.99714e-05	3.76035e-05	3.92097e-05	6.88958e-05	6.99323e-05	9.54657e-05	0.000100428	3.87945e-05	4.19496e-05	9.4609e-05	6.36084e-05	6.92443e-05	0.672329	0.731899	1.0886	0.122478	0.740877	0.000284305	342298	Protein furry homolog OS=Mus musculus OX=10090 GN=Fry PE=1 SV=1	Fry
PURA	61351.1	64277.6	80899.4	82212.2	83339.2	72297.1	67885.2	63951.7	31909.5	30687	39947.8	34107	18537.7	20464.1	57911.9	61700.8	66003.6	93457	0.00129706	0.00133433	0.00168655	0.00165667	0.00122831	0.00107745	6.1743e-05	5.7412e-05	4.21585e-05	3.97755e-05	2.59865e-05	2.24206e-05	1.92013e-05	2.14026e-05	5.21459e-05	5.65235e-05	5.10795e-05	7.0078e-05	0.00138006	4.15827e-05	4.50718e-05	0.0301311	0.0326593	1.08391	0.116242	0.747827	0.000509687	34976	Transcriptional activator protein Pur-alpha OS=Mus musculus OX=10090 GN=Pura PE=1 SV=1	Pura
DEST	13563.5	17576.4	5426.8	1456.7	360.831	0	264.171	439.592	5496.83	5030.58	268.606	224.938	7373.51	2913.26	6239.33	2217.75	3.04829	58.9169	0.000286755	0.000364866	0.000113135	2.93541e-05	5.31816e-06	0	2.40269e-07	3.9464e-07	7.26236e-06	6.52047e-06	1.74731e-07	1.47866e-07	7.63747e-06	3.04685e-06	5.61812e-06	2.03166e-06	2.35904e-09	4.41784e-08	0.000133238	2.45672e-06	3.06344e-06	0.0184386	0.0229923	1.24696	0.318417	0.753863	0.00137356	18852	Destrin OS=Mus musculus OX=10090 GN=Dstn PE=1 SV=3	Dstn
SV2B	59407.6	63491.4	38755.8	34679.6	1093.16	380.83	24106.9	28873.2	9279.37	7516.99	2623.85	2161.52	16034.2	10544	28690.8	33973.8	627.619	673.801	0.00125597	0.00131801	0.000807961	0.000698834	1.61117e-05	5.67551e-06	2.19258e-05	2.59206e-05	1.22598e-05	9.74329e-06	1.70684e-06	1.4209e-06	1.66082e-05	1.10275e-05	2.58343e-05	3.1123e-05	4.85708e-07	5.05245e-07	0.00068376	1.21629e-05	1.4264e-05	0.0177882	0.0208611	1.17275	0.229893	0.758681	0.000610341	78204	Synaptic vesicle glycoprotein 2B OS=Mus musculus OX=10090 GN=Sv2b PE=1 SV=1	Sv2b
FKBP8	8791.12	12123.6	4376.39	4833.22	868.539	204.923	19358	20282.9	8304.69	6792.43	3311.09	2944.96	3341.05	4186.07	20828.4	21006.9	3768.68	3509	0.000185858	0.000251672	9.12367e-05	9.73948e-05	1.28011e-05	3.05397e-06	1.76066e-05	1.82088e-05	1.09721e-05	8.80413e-06	2.1539e-06	1.9359e-06	3.46066e-06	4.37803e-06	1.87546e-05	1.92442e-05	2.91654e-06	2.6312e-06	0.000107003	9.94689e-06	8.56421e-06	0.0929592	0.0800373	0.860994	-0.215925	0.760184	0.103993	43957	Peptidyl-prolyl cis-trans isomerase FKBP8 OS=Mus musculus OX=10090 GN=Fkbp8 PE=1 SV=2	Fkbp8
RPB1	44044.9	40733.8	11240.9	10830.5	2773.04	1765.67	22821.6	28093.2	4145.54	4736.8	2691.91	5206.39	4290.94	2841.92	18829.2	24316.1	3789.16	4187.14	0.00093118	0.000845585	0.000234344	0.000218246	4.08709e-05	2.63138e-05	2.07568e-05	2.52204e-05	5.47705e-06	6.13969e-06	1.75112e-06	3.42248e-06	4.44454e-06	2.97224e-06	1.69544e-05	2.22758e-05	2.93239e-06	3.1397e-06	0.000382757	1.04613e-05	8.78651e-06	0.0273313	0.0229559	0.83991	-0.251693	0.760896	0.00110435	218408	DNA-directed RNA polymerase II subunit RPB1 OS=Mus musculus OX=10090 GN=Polr2a PE=1 SV=3	Polr2a
HNRPU	281944	285642	241562	247714	248610	253548	218979	230507	160841	153550	176966	190776	99450	94013.1	188231	222422	290148	274238	0.00596076	0.00592958	0.00503596	0.00499172	0.00366418	0.00377863	0.000199167	0.000206936	0.000212501	0.000199027	0.000115118	0.000125409	0.00010301	9.83242e-05	0.00016949	0.000203759	0.000224542	0.000205635	0.00489347	0.000176359	0.00016746	0.0360397	0.0342211	0.949538	-0.074702	0.762314	0.000666598	88661	Heterogeneous nuclear ribonucleoprotein U OS=Mus musculus OX=10090 GN=Hnrnpu PE=1 SV=1	Hnrnpu
QCR9	46168.2	46706.6	61722.8	47396.6	21698.3	7603.11	41031.3	44443.8	22359.7	24697.4	2391.4	2998.59	31627.4	21671.4	34318.2	33052.5	7577.32	4346.12	0.000976071	0.000969573	0.00128676	0.000955095	0.000319803	0.000113309	3.73189e-05	3.9899e-05	2.95414e-05	3.2012e-05	1.55563e-06	1.97116e-06	3.27595e-05	2.26652e-05	3.09013e-05	3.02791e-05	5.86401e-06	3.2589e-06	0.000770102	2.37164e-05	2.09547e-05	0.0307964	0.0272102	0.883554	-0.17861	0.763007	0.000263155	7441	Cytochrome b-c1 complex subunit 9 OS=Mus musculus OX=10090 GN=Uqcr10 PE=1 SV=1	Uqcr10
NOS2	1	1	1	57.8009	108.801	0.239064	10989.2	13318.2	2915.99	3874.51	1	62.5358	18.9233	1	7576.72	19048.5	1	1	2.11416e-08	2.07588e-08	2.08475e-08	1.16475e-06	1.60359e-06	3.56278e-09	9.99494e-06	1.19563e-05	3.85258e-06	5.02202e-06	6.50511e-10	4.11086e-08	1.96007e-08	1.04586e-09	6.82235e-06	1.74502e-05	7.7389e-10	7.49843e-10	4.72441e-07	5.1446e-06	4.04911e-06	10.8894	8.57062	0.787062	-0.345452	0.763582	0.000229765	131861	Nitric oxide synthase, inducible OS=Mus musculus OX=10090 GN=Nos2 PE=1 SV=1	Nos2
SAP18	30623.6	32198.8	18380.1	19264.8	53840.5	53079.5	18155.3	15770.5	21537.2	16683.7	43631.8	44730	16515	16698.5	16228	16120.8	43417.6	43551.6	0.000647432	0.000668408	0.000383178	0.000388206	0.000793536	0.000791044	1.65126e-05	1.41578e-05	2.84547e-05	2.16248e-05	2.8383e-05	2.94038e-05	1.71062e-05	1.74642e-05	1.46123e-05	1.47681e-05	3.36004e-05	3.26569e-05	0.000611967	2.30895e-05	2.17014e-05	0.0377299	0.0354616	0.939881	-0.0894494	0.766522	0.000271429	17641	Histone deacetylase complex subunit SAP18 OS=Mus musculus OX=10090 GN=Sap18 PE=1 SV=1	Sap18
MEF2C	1586.54	1092.52	750.124	656.647	92.2268	522.247	2873.51	1687.27	355.04	979.296	2075.14	896.675	644.354	709.341	851.107	3934.31	2455.27	1538.42	3.3542e-05	2.26794e-05	1.56382e-05	1.32322e-05	1.3593e-06	7.78305e-06	2.61352e-06	1.51473e-06	4.69076e-07	1.26933e-06	1.3499e-06	5.8944e-07	6.6742e-07	7.41869e-07	7.66367e-07	3.60418e-06	1.90011e-06	1.15357e-06	1.57057e-05	1.301e-06	1.47225e-06	0.0828362	0.0937401	1.13163	0.178405	0.766875	0.0941409	51588	Myocyte-specific enhancer factor 2C OS=Mus musculus OX=10090 GN=Mef2c PE=1 SV=2	Mef2c
DKC1	109.306	2608.64	168.066	1961.48	299.805	354.316	4721.1	1867.73	19981.5	14217.2	5.6107	2702.1	86.8695	53.8639	9008.02	6719.46	29956.5	35541.2	2.3109e-06	5.41522e-05	3.50375e-06	3.9526e-05	4.41872e-06	5.28037e-06	4.29395e-06	1.67674e-06	2.63993e-05	1.84278e-05	3.64982e-09	1.77626e-06	8.99792e-08	5.63339e-08	8.11115e-06	6.15563e-06	2.3183e-05	2.66503e-05	1.81987e-05	8.76295e-06	1.07077e-05	0.481516	0.58838	1.22193	0.289164	0.770576	0.0551597	57821	H/ACA ribonucleoprotein complex subunit DKC1 OS=Mus musculus OX=10090 GN=Dkc1 PE=1 SV=4	Dkc1
RPB2	40406.3	40869.8	12969.3	15959.2	11782.7	11953.9	29104.8	31737.9	10525.7	13979.4	7558.81	5993.33	15675.8	15982.1	25801.5	25511.4	4978.88	3413.18	0.000854254	0.000848408	0.000270377	0.000321596	0.000173661	0.00017815	2.64715e-05	2.84924e-05	1.39064e-05	1.81197e-05	4.91709e-06	3.93979e-06	1.6237e-05	1.67149e-05	2.32326e-05	2.33708e-05	3.85311e-06	2.55935e-06	0.000441074	1.59745e-05	1.4328e-05	0.0362172	0.0324842	0.896927	-0.156937	0.777114	0.000229765	135250	DNA-directed RNA polymerase II subunit RPB2 OS=Mus musculus OX=10090 GN=Polr2b PE=1 SV=2	Polr2b
RBM10	3284.31	3414.41	687.993	513.973	3001.25	494.253	10174.3	3799.1	1039	663.353	4041.6	4883.31	841.728	824.353	5556.39	8050.04	3675.86	1201.11	6.94355e-05	7.08791e-05	1.43429e-05	1.03571e-05	4.42343e-05	7.36586e-06	9.25375e-06	3.4106e-06	1.37271e-06	8.59817e-07	2.6291e-06	3.2101e-06	8.7186e-07	8.62155e-07	5.00317e-06	7.37456e-06	2.84471e-06	9.00646e-07	3.61025e-05	3.45602e-06	2.97618e-06	0.0957279	0.0824371	0.861161	-0.215646	0.777724	0.108382	103773	RNA-binding protein 10 OS=Mus musculus OX=10090 GN=Rbm10 PE=1 SV=1	Rbm10
3MG	17279.2	49.6859	59.2292	56.7085	33.1936	110.72	1	18.6236	338.914	44.1536	197.551	20.3276	77.7832	121.836	200.716	27.3261	118.41	44.3463	0.00036531	1.03142e-06	1.23478e-06	1.14274e-06	4.89229e-07	1.65007e-06	9.09522e-10	1.67192e-08	4.4777e-07	5.72305e-08	1.28509e-07	1.33626e-08	8.05677e-08	1.27423e-07	1.80732e-07	2.50332e-08	9.16361e-08	3.32527e-08	6.18098e-05	1.1075e-07	8.97741e-08	0.00179179	0.00145243	0.8106	-0.302938	0.78263	0.0297755	36734	DNA-3-methyladenine glycosylase OS=Mus musculus OX=10090 GN=Mpg PE=2 SV=3	Mpg
DC1I2	1947.65	131.622	1409.63	1516.7	4867.83	5057.05	6622.69	7833.8	3923.32	3536.4	7505.15	7463.16	2290.11	1574.64	7717.25	8986	7776.07	7337.47	4.11766e-05	2.73232e-06	2.93872e-05	3.05631e-05	7.17452e-05	7.53653e-05	6.02349e-06	7.03272e-06	5.18345e-06	4.58376e-06	4.88218e-06	4.906e-06	2.37209e-06	1.64685e-06	6.94889e-06	8.23199e-06	6.01782e-06	5.50195e-06	4.18283e-05	5.43527e-06	5.11993e-06	0.129942	0.122404	0.941983	-0.0862266	0.784682	0.031641	68751	Cytoplasmic dynein 1 intermediate chain 2 OS=Mus musculus OX=10090 GN=Dync1i2 PE=1 SV=1	Dync1i2
IMDH1	25642	30442	17667.9	18801.5	8764.75	10732.8	20236.3	13874.7	6254.89	6250.33	7391.32	8839.32	5091.19	3681.73	20156.4	15350.6	7602.01	7196.81	0.000542113	0.00063194	0.000368331	0.000378871	0.000129181	0.000159951	1.84053e-05	1.24559e-05	8.2639e-06	8.10148e-06	4.80813e-06	5.81063e-06	5.27344e-06	3.85056e-06	1.81495e-05	1.40626e-05	5.88312e-06	5.39648e-06	0.000368398	9.6409e-06	8.76928e-06	0.0261698	0.0238038	0.909591	-0.13671	0.788155	0.00253981	55586	Inosine-5'-monophosphate dehydrogenase 1 OS=Mus musculus OX=10090 GN=Impdh1 PE=1 SV=2	Impdh1
ASAP3	1179.72	871.572	1219.87	1094.84	415.361	115.239	3265.07	4607.19	5699.27	3972.96	428.17	330.777	251.09	20.2663	20616.4	7118.1	71.1745	303.35	2.49412e-05	1.80928e-05	2.54311e-05	2.20622e-05	6.12186e-06	1.7174e-06	2.96965e-06	4.13606e-06	7.52982e-06	5.14962e-06	2.78529e-07	2.1744e-07	2.60078e-07	2.11957e-08	1.85637e-05	6.52082e-06	5.50812e-08	2.27465e-07	1.63944e-05	3.38019e-06	4.27473e-06	0.206179	0.260743	1.26464	0.33873	0.789203	0.0102156	100355	Arf-GAP with SH3 domain, ANK repeat and PH domain-containing protein 3 OS=Mus musculus OX=10090 GN=Asap3 PE=2 SV=1	Asap3
DESP	6675.66	2481.69	4600.65	2793.44	6033.64	1291.88	1777.11	1470.88	4340.65	3906.89	431.236	1244.74	1601.38	2764.18	4165.9	4610.49	307.903	242.701	0.000141134	5.15169e-05	9.59119e-05	5.62909e-05	8.89276e-05	1.92529e-05	1.61632e-06	1.32047e-06	5.73482e-06	5.06399e-06	2.80524e-07	8.18245e-07	1.65871e-06	2.89094e-06	3.75112e-06	4.22363e-06	2.38283e-07	1.81987e-07	7.55057e-05	2.4724e-06	2.15744e-06	0.0327445	0.0285732	0.872613	-0.196587	0.795841	0.00867952	335158	Desmoplakin OS=Mus musculus OX=10090 GN=Dsp PE=1 SV=1	Dsp
HSP7C	1.3639e+06	1.36076e+06	1.09327e+06	1.18468e+06	910531	877078	1.30119e+06	1.34725e+06	689723	774649	377640	375586	442656	384194	1.31372e+06	1.52626e+06	591262	664510	0.028835	0.0282478	0.0227919	0.0238726	0.01342	0.0130711	0.00118346	0.00120949	0.000911255	0.00100407	0.000245659	0.000246896	0.000458502	0.000401811	0.00118292	0.0013982	0.000457572	0.000498278	0.0217064	0.000800138	0.000732879	0.0368619	0.0337633	0.915941	-0.126673	0.79692	0.00101265	71055	Heat shock cognate 71 kDa protein OS=Mus musculus OX=10090 GN=Hspa8 PE=1 SV=1	Hspa8
IDH3A	497.77	864.439	4557.68	4552.55	1211.57	17.0502	6288.58	8580.72	92.5426	434.088	1276.26	1498.6	229.92	315.369	6139.7	5893.07	5360.37	3809.64	1.05237e-05	1.79447e-05	9.50161e-05	9.17389e-05	1.78568e-05	2.54099e-07	5.7196e-06	7.70326e-06	1.22266e-07	5.62651e-07	8.3022e-07	9.8512e-07	2.38151e-07	3.2983e-07	5.52841e-06	5.39858e-06	4.14833e-06	2.85663e-06	3.88891e-05	2.65385e-06	3.08332e-06	0.0682416	0.0792851	1.16183	0.216397	0.79788	0.00283598	40069	Isocitrate dehydrogenase [NAD] subunit alpha, mitochondrial OS=Mus musculus OX=10090 GN=Idh3a PE=1 SV=1	Idh3a
SEM4D	8259.38	8768.46	1808.52	1684.79	17134.5	15951.5	1604.14	2052.91	98.0626	90.9693	284.377	267.968	19.0193	88.8767	2346.19	939.465	0	142.902	0.000174617	0.000182023	3.7703e-05	3.39503e-05	0.00025254	0.000237726	1.459e-06	1.84298e-06	1.29559e-07	1.17911e-07	1.84991e-07	1.76152e-07	1.97001e-08	9.29522e-08	2.11259e-06	8.60635e-07	0	1.07154e-07	0.000153093	6.51765e-07	5.32172e-07	0.00425731	0.00347613	0.816509	-0.29246	0.803873	0.00242262	96891	Semaphorin-4D OS=Mus musculus OX=10090 GN=Sema4d PE=1 SV=2	Sema4d
CADH2	15742.8	9258.86	7949.18	9822.64	1655.93	1081.31	21152.8	21736.5	6464.99	5265.33	1827.57	2761.11	1968.57	1450.48	19192.5	23928.5	3998.3	5318.92	0.000332829	0.000192203	0.00016572	0.000197937	2.44061e-05	1.61148e-05	1.9239e-05	1.95138e-05	8.54148e-06	6.82475e-06	1.18885e-06	1.81505e-06	2.03904e-06	1.51699e-06	1.72816e-05	2.19207e-05	3.09425e-06	3.98836e-06	0.000154868	9.52047e-06	8.30682e-06	0.0614746	0.0536379	0.872522	-0.196737	0.810432	0.0843243	100191	Cadherin-2 OS=Mus musculus OX=10090 GN=Cdh2 PE=1 SV=2	Cdh2
EI2BB	138580	127831	67554	66557.4	128886	196354	119446	141422	32866.8	33013	40547.3	34857.9	54970.3	47842.3	94395.2	99609.2	36539.1	37811.9	0.00292981	0.00265362	0.00140833	0.00134121	0.0018996	0.00292627	0.000108639	0.00012696	4.34233e-05	4.27904e-05	2.63764e-05	2.29143e-05	5.69381e-05	5.00362e-05	8.49968e-05	9.1251e-05	2.82773e-05	2.83529e-05	0.00219314	6.18506e-05	5.66421e-05	0.0282019	0.0258269	0.915788	-0.126914	0.811391	0.000717128	39101	Translation initiation factor eIF-2B subunit beta OS=Mus musculus OX=10090 GN=Eif2b2 PE=1 SV=1	Eif2b2
HNRPD	363636	361466	249745	241435	223322	260815	180165	157347	131177	144801	106282	94344.2	82435.3	71520.9	201575	223185	149733	120341	0.00768784	0.00750362	0.00520654	0.00486519	0.00329146	0.00388693	0.000163864	0.000141257	0.00017331	0.000187686	6.91378e-05	6.20183e-05	8.53863e-05	7.48007e-05	0.000181505	0.000204457	0.000115877	9.02369e-05	0.00540693	0.000132879	0.000125377	0.0245756	0.0231882	0.943546	-0.0838351	0.81619	0.000313681	38501	Heterogeneous nuclear ribonucleoprotein D0 OS=Mus musculus OX=10090 GN=Hnrnpd PE=1 SV=2	Hnrnpd
PA2G4	29382.9	36215.6	29533.2	29359.8	19503.6	15969.6	13384.7	13363.4	19147.8	15782.8	18879.6	19476.4	11399.1	10327	13709.8	17355.4	32732.7	19298.7	0.000621202	0.000751794	0.000615692	0.000591633	0.000287457	0.000237996	1.21737e-05	1.19969e-05	2.52978e-05	2.04572e-05	1.22814e-05	1.28031e-05	1.18072e-05	1.08006e-05	1.23448e-05	1.58991e-05	2.53315e-05	1.4471e-05	0.000517629	1.5835e-05	1.5109e-05	0.0305914	0.0291889	0.954154	-0.0677052	0.824058	0.000839616	44013	Proliferation-associated protein 2G4 OS=Mus musculus OX=10090 GN=Pa2g4 PE=1 SV=3	Pa2g4
DOCK4	2814.54	300.686	151.121	261.748	NA	NA	1612.8	1361.19	9600.99	8663.98	NA	NA	1	1	11807.9	13089	NA	NA	5.9504e-05	6.24188e-06	3.15049e-06	5.27451e-06	NA	NA	1.46687e-06	1.222e-06	1.26847e-05	1.123e-05	NA	NA	1.0358e-09	1.04586e-09	1.06322e-05	1.19907e-05	NA	NA	1.85427e-05	6.65089e-06	5.65626e-06	0.358679	0.305039	0.850451	-0.233701	0.832253	0.0231827	228173	Dedicator of cytokinesis protein 4 OS=Mus musculus OX=10090 GN=Dock4 PE=1 SV=1	Dock4
H15	137117	141662	34901.4	34698.1	11579.2	6871.36	64274.9	67888.7	66114.5	61146.2	28947	33138.3	34981.5	25368.1	106146	110174	56793.1	61478.1	0.00289888	0.00294073	0.000727606	0.000699207	0.000170661	0.000102404	5.84595e-05	6.09464e-05	8.73498e-05	7.92558e-05	1.88303e-05	2.17839e-05	3.62338e-05	2.65314e-05	9.55781e-05	0.00010093	4.39516e-05	4.60989e-05	0.00125658	5.44376e-05	5.82206e-05	0.043322	0.0463325	1.06949	0.0969258	0.832862	0.000229765	22562	Histone H1,5 OS=Mus musculus OX=10090 GN=Hist1h1b PE=1 SV=2	Hist1h1b
AT1A1	38245.6	50100.3	30438	31618.7	24657	14254.5	30675.7	22803.9	24360.6	25479.5	5172.49	7017.46	20172.6	20151.2	34183.1	35316.3	2981.75	5787.56	0.000808574	0.00104002	0.000634554	0.000637151	0.000363411	0.000212434	2.79002e-05	2.04719e-05	3.21849e-05	3.30258e-05	3.36476e-06	4.61301e-06	2.08948e-05	2.10752e-05	3.07797e-05	3.2353e-05	2.30755e-06	4.33976e-06	0.000616025	2.02601e-05	1.8625e-05	0.0328885	0.0302342	0.919294	-0.121402	0.832967	0.00228617	114221	Sodium/potassium-transporting ATPase subunit alpha-1 OS=Mus musculus OX=10090 GN=Atp1a1 PE=1 SV=1	Atp1a1
MATR3	75468.3	84377.4	53298.7	59877.7	47532.3	36486.8	90524.5	87314.4	51929.2	52264.6	71380.8	64265.6	72129.4	56998.5	75896.7	90890.8	69282.4	75656.5	0.00159552	0.00175157	0.00111114	0.0012066	0.000700561	0.000543763	8.23341e-05	7.83857e-05	6.86084e-05	6.77436e-05	4.6434e-05	4.22458e-05	7.47114e-05	5.96123e-05	6.834e-05	8.32642e-05	5.3617e-05	5.67305e-05	0.00115153	6.42919e-05	6.60459e-05	0.0558318	0.057355	1.02728	0.0388316	0.835	0.0023896	95085	Matrin-3 OS=Mus musculus OX=10090 GN=Matr3 PE=1 SV=1	Matr3
KLC1	39522.6	48044.5	14585.1	12549.8	10583	20981.8	43219.1	42697.3	30597.2	36332.9	32733.4	32473.1	30500.7	36662.2	37480.5	43788.4	40531.4	35400.2	0.00083557	0.000997347	0.000304062	0.000252893	0.000155979	0.000312693	3.93087e-05	3.83311e-05	4.04247e-05	4.70935e-05	2.12934e-05	2.13466e-05	3.15926e-05	3.83434e-05	3.37488e-05	4.01141e-05	3.13668e-05	2.65446e-05	0.000476424	3.4633e-05	3.36184e-05	0.0726937	0.070564	0.970703	-0.0428977	0.838139	0.00231247	61868	Kinesin light chain 1 OS=Mus musculus OX=10090 GN=Klc1 PE=1 SV=3	Klc1
TCPZ	5.29761e+06	5.46675e+06	4.73081e+06	4.67849e+06	5.58898e+06	5.65554e+06	1.29626e+08	1.37324e+08	7.37944e+07	7.67578e+07	1.40868e+08	1.34205e+08	8.73131e+07	9.10494e+07	1.35049e+08	1.30599e+08	1.18847e+08	1.18201e+08	0.112	0.113483	0.0986254	0.0942767	0.082374	0.0842846	0.117898	0.123282	0.0974964	0.099491	0.0916359	0.0882212	0.0904387	0.0952246	0.121603	0.119641	0.0919746	0.0886323	0.0975073	0.103004	0.101252	1.05637	1.03841	0.982993	-0.0247465	0.841103	0.000107163	58424	T-complex protein 1 subunit zeta OS=Mus musculus OX=10090 GN=Cct6a PE=1 SV=3	Cct6a
HOIL1	269904	247865	138508	156340	64892.5	51887.6	65200.9	107232	451782	391119	242026	260467	219955	210760	459440	344067	330923	364316	0.00570621	0.00514539	0.00288754	0.00315043	0.000956427	0.000773282	5.93017e-05	9.62666e-05	0.00059689	0.000506956	0.00015744	0.000171221	0.000227829	0.000220424	0.000413697	0.000315197	0.000256098	0.00027318	0.00310321	0.000264679	0.000284404	0.0852921	0.0916483	1.07452	0.103697	0.84388	0.00181061	59322	RanBP-type and C3HC4-type zinc finger-containing protein 1 OS=Mus musculus OX=10090 GN=Rbck1 PE=1 SV=2	Rbck1
SC61B	11157.1	11592	4592.51	4749.9	15192.3	15098.7	11297.4	11900.5	7958.58	6441.92	11200.4	14466.4	6062.86	6733.83	9816.28	11150.7	15287.4	18665.1	0.000235879	0.000240636	9.57421e-05	9.57157e-05	0.000223914	0.000225016	1.02752e-05	1.06836e-05	1.05148e-05	8.34981e-06	7.28598e-06	9.50967e-06	6.27989e-06	7.04262e-06	8.83893e-06	1.02151e-05	1.18308e-05	1.39959e-05	0.000186151	9.4365e-06	9.70053e-06	0.0506929	0.0521112	1.02798	0.0398119	0.845063	0.000880998	10009	Protein transport protein Sec61 subunit beta OS=Mus musculus OX=10090 GN=Sec61b PE=1 SV=3	Sec61b
RTN1	103232	112704	22052.7	30133.5	21937	18799.9	71412.7	66876.4	8080.74	8098.87	20578.5	17548.4	15644.1	16776.6	54998.9	68069.5	25165.6	28772.6	0.00218249	0.00233961	0.000459743	0.000607223	0.000323322	0.000280175	6.49514e-05	6.00376e-05	1.06762e-05	1.04975e-05	1.33866e-05	1.15356e-05	1.62041e-05	1.75459e-05	4.95229e-05	6.23579e-05	1.94754e-05	2.1575e-05	0.00103209	2.85141e-05	3.11135e-05	0.0276275	0.030146	1.09116	0.125864	0.850652	0.000759138	83863	Reticulon-1 OS=Mus musculus OX=10090 GN=Rtn1 PE=1 SV=1	Rtn1
AMPH	6966.03	6633.14	515.476	875.192	4223.85	7253.17	3587.39	3857.75	126.07	324.482	855.996	248.25	287.748	570.687	639.637	362.385	4938.65	4656.28	0.000147273	0.000137696	1.07464e-05	1.76361e-05	6.22537e-05	0.000108094	3.26281e-06	3.46325e-06	1.66563e-07	4.20583e-07	5.56835e-07	1.6319e-07	2.98048e-07	5.96857e-07	5.75952e-07	3.31978e-07	3.82197e-06	3.49147e-06	8.06166e-05	1.33887e-06	1.51938e-06	0.0166079	0.018847	1.13482	0.182464	0.850872	0.000548284	75081	Amphiphysin OS=Mus musculus OX=10090 GN=Amph PE=1 SV=1	Amph
CDC5L	9860.54	13538.2	4141.86	3466.15	8623.98	3601.85	13348.8	11651.2	5561.06	4499.23	3556.14	2832.04	1339.14	1683.3	6373.54	8117.42	14469.9	20913.1	0.000208468	0.000281037	8.63472e-05	6.98468e-05	0.000127106	5.36784e-05	1.2141e-05	1.04597e-05	7.34722e-06	5.83175e-06	2.31331e-06	1.86167e-06	1.38708e-06	1.7605e-06	5.73896e-06	7.4363e-06	1.11981e-05	1.56815e-05	0.000137747	6.65911e-06	7.20041e-06	0.048343	0.0522727	1.08129	0.11275	0.852375	0.0030606	92361	Cell division cycle 5-like protein OS=Mus musculus OX=10090 GN=Cdc5l PE=1 SV=2	Cdc5l
LIPC	1136.72	2880.74	3146.23	6269.82	594.836	994.931	56005.5	79402.7	19787.5	18554.7	22053.6	7984.99	6183.62	4702.75	91609	70057.8	9411.44	9084.31	2.40321e-05	5.98009e-05	6.5591e-05	0.000126344	8.76707e-06	1.48275e-05	5.09382e-05	7.1283e-05	2.6143e-05	2.405e-05	1.43461e-05	5.24903e-06	6.40498e-06	4.9184e-06	8.2488e-05	6.41793e-05	7.28342e-06	6.8118e-06	4.98937e-05	3.20016e-05	2.8681e-05	0.641395	0.574841	0.896236	-0.158049	0.853235	0.00197076	58037	Hepatic triacylglycerol lipase OS=Mus musculus OX=10090 GN=Lipc PE=2 SV=2	Lipc
CLH1	41556.2	44441.6	67358.4	72647.9	32222.8	28350.5	45023.5	54843.8	44556.2	55760.9	34229.8	42861.2	19451.1	41479.6	71020.5	80538.8	37136.5	38117.5	0.000878565	0.000922555	0.00140425	0.00146394	0.00047492	0.000422508	4.09498e-05	4.92355e-05	5.88673e-05	7.22755e-05	2.22669e-05	2.81753e-05	2.01474e-05	4.33818e-05	6.39494e-05	7.37808e-05	2.87395e-05	2.85821e-05	0.000927789	4.5295e-05	4.30968e-05	0.0488204	0.0464511	0.951469	-0.0717712	0.854433	0.00565724	193202	Clathrin heavy chain 1 OS=Mus musculus OX=10090 GN=Cltc PE=1 SV=3	Cltc
HNRPK	518791	548925	453157	490559	829885	706006	386285	390681	295927	318069	581258	623863	304766	278660	388622	418616	578759	626599	0.0109681	0.011395	0.00944718	0.00988532	0.0122314	0.0105216	0.000351335	0.00035073	0.000390976	0.00041227	0.000378115	0.000410103	0.000315676	0.000291439	0.000349929	0.00038349	0.000447896	0.000469851	0.0107414	0.000382255	0.00037638	0.035587	0.03504	0.984631	-0.0223446	0.854456	0.000349055	51230	Heterogeneous nuclear ribonucleoprotein K OS=Mus musculus OX=10090 GN=Hnrnpk PE=1 SV=1	Hnrnpk
GEM	3914.68	4858.58	3181.56	2486.82	20808.8	12801.4	7050.69	4872.31	1371.53	2206.54	2132.77	3476.79	1474.24	1333.27	3833.34	5101.15	4876.3	7256.94	8.27627e-05	0.000100858	6.63275e-05	5.01123e-05	0.000306693	0.00019078	6.41276e-06	4.37407e-06	1.81205e-06	2.86004e-06	1.38739e-06	2.28551e-06	1.52701e-06	1.39441e-06	3.45167e-06	4.67312e-06	3.77372e-06	5.44156e-06	0.000132922	3.18864e-06	3.37692e-06	0.0239887	0.0254052	1.05905	0.0827663	0.85749	0.0133415	34160	GTP-binding protein GEM OS=Mus musculus OX=10090 GN=Gem PE=1 SV=2	Gem
MTCH1	3356.86	1551.5	1275.1	1170.4	8391.87	8304.93	3662.43	2763.95	6294.86	5644.57	8282.23	6149.35	3271.36	4149.28	4142.6	6518.25	7931.95	8172.74	7.09695e-05	3.22074e-05	2.65827e-05	2.35848e-05	0.000123685	0.000123769	3.33106e-06	2.48131e-06	8.31671e-06	7.31631e-06	5.38768e-06	4.04235e-06	3.38847e-06	4.33955e-06	3.73015e-06	5.97131e-06	6.13846e-06	6.12827e-06	6.67996e-05	5.14591e-06	4.94937e-06	0.077035	0.0740928	0.961807	-0.0561811	0.858403	0.061424	41880	Mitochondrial carrier homolog 1 OS=Mus musculus OX=10090 GN=Mtch1 PE=1 SV=1	Mtch1
NKPD1	17918.5	17042.6	7314.57	7399.42	48504.8	52144.3	8490.63	12230.1	1770.43	1187.89	11309.1	12613.8	4687	5027.95	6701.56	9935.35	7761.47	6979.76	0.000378827	0.000353784	0.00015249	0.000149107	0.000714895	0.000777108	7.72241e-06	1.09794e-05	2.33908e-06	1.5397e-06	7.35669e-06	8.2918e-06	4.85479e-06	5.25851e-06	6.03432e-06	9.10168e-06	6.00652e-06	5.23372e-06	0.000421035	6.37152e-06	6.08159e-06	0.015133	0.0144444	0.954496	-0.0671892	0.862072	0.00260388	67758	NTPase KAP family P-loop domain-containing protein 1 OS=Mus musculus OX=10090 GN=Nkpd1 PE=2 SV=2	Nkpd1
RS6	5403.11	5688.01	13108.7	13541.9	1711.87	605.983	4689.63	3885.58	5439.69	8357.67	8434.72	7713.02	8654.2	4202.46	3818.46	6760.67	7462.85	12092.9	0.00011423	0.000118076	0.000273283	0.000272885	2.52306e-05	9.03098e-06	4.26533e-06	3.48825e-06	7.18686e-06	1.08329e-05	5.48688e-06	5.07025e-06	8.964e-06	4.39517e-06	3.43828e-06	6.19339e-06	5.77543e-06	9.06777e-06	0.000135456	6.05508e-06	6.30567e-06	0.0447015	0.0465514	1.04139	0.0585036	0.865158	0.00878514	28834	40S ribosomal protein S6 OS=Mus musculus OX=10090 GN=Rps6 PE=1 SV=1	Rps6
PDZD8	9237.46	10412.9	5001.94	5798.12	9440.12	9193.65	12478.5	10296.7	2613.72	2548.79	4814.72	5226.91	4456.48	4081.84	8724.83	9425.85	6029.04	2695.23	0.000195295	0.000216159	0.000104278	0.000116839	0.000139135	0.000137013	1.13495e-05	9.2438e-06	3.45322e-06	3.30367e-06	3.13203e-06	3.43597e-06	4.61601e-06	4.26901e-06	7.85615e-06	8.63493e-06	4.66581e-06	2.021e-06	0.000151453	5.65303e-06	5.34382e-06	0.0373253	0.0352837	0.945301	-0.0811537	0.867102	0.0019615	128857	PDZ domain-containing protein 8 OS=Mus musculus OX=10090 GN=Pdzd8 PE=1 SV=1	Pdzd8
CMC1	66359.9	87255.9	71557.6	61766.9	88356.6	74289.5	73638.8	80185.6	60190.1	60640.8	80080.3	84933.6	34039.5	35382.2	124958	118151	67591.3	58644.7	0.00140296	0.00181133	0.00149179	0.00124467	0.00130226	0.00110714	6.69761e-05	7.19859e-05	7.95226e-05	7.86007e-05	5.20931e-05	5.58321e-05	3.5258e-05	3.70047e-05	0.000112516	0.000108237	5.23082e-05	4.39743e-05	0.00139336	6.75018e-05	6.48832e-05	0.0484454	0.0465661	0.961207	-0.0570806	0.86787	0.00507437	74922	Calcium-binding mitochondrial carrier protein Aralar1 OS=Mus musculus OX=10090 GN=Slc25a12 PE=1 SV=1	Slc25a12
REXO1	87885.1	79908.4	3758.79	26513.8	35777.3	12160.8	12059.1	11572.3	66823.4	57998.9	33314	35548.2	66657.7	80138.3	39339.4	31922.5	18414.9	21948.7	0.00185803	0.0016588	7.83612e-05	0.000534283	0.000527308	0.000181232	1.0968e-05	1.03889e-05	8.82864e-05	7.51764e-05	2.16711e-05	2.3368e-05	6.90439e-05	8.38131e-05	3.54226e-05	2.92439e-05	1.42511e-05	1.64581e-05	0.000806337	3.83098e-05	4.13721e-05	0.0475109	0.0513087	1.07994	0.110946	0.870073	0.000205225	132135	RNA exonuclease 1 homolog OS=Mus musculus OX=10090 GN=Rexo1 PE=1 SV=1	Rexo1
ACL6A	1011.16	1285.26	1248.81	1320.87	2432.61	240.556	6665.99	4087.44	4383.93	5056.99	13342.4	13683.9	3369	2302.75	2525.16	1358.18	17871.5	18629	2.13776e-05	2.66804e-05	2.60344e-05	2.66171e-05	3.58534e-05	3.58501e-06	6.06287e-06	3.66946e-06	5.792e-06	6.55471e-06	8.6794e-06	8.99524e-06	3.4896e-06	2.40834e-06	2.27374e-06	1.24422e-06	1.38306e-05	1.39689e-05	2.3358e-05	6.62561e-06	6.20255e-06	0.283655	0.265543	0.936148	-0.0951922	0.873071	0.0129062	47931	Actin-like protein 6A OS=Mus musculus OX=10090 GN=Actl6a PE=1 SV=2	Actl6a
MSI2H	13241.1	12549.1	11027.7	8900.93	3500.16	92.2088	16071.8	14039.4	4425.09	5678.23	373.031	358.522	803.243	1026.38	15172.4	13699.4	6849.01	5594.42	0.000279938	0.000260505	0.0002299	0.000179364	5.15876e-05	1.37419e-06	1.46176e-05	1.26037e-05	5.84638e-06	7.35993e-06	2.4266e-07	2.35678e-07	8.31998e-07	1.07345e-06	1.36618e-05	1.25499e-05	5.30038e-06	4.19493e-06	0.000167111	6.81766e-06	6.26874e-06	0.0407971	0.0375124	0.919486	-0.121101	0.873356	0.000880998	37086	RNA-binding protein Musashi homolog 2 OS=Mus musculus OX=10090 GN=Msi2 PE=1 SV=1	Msi2
ODPAT	95418.3	120232	100612	134666	1702.76	1724.29	42050.1	42356.6	145999	173071	178.131	491.214	3052.1	661.013	250833	223182	1359.31	478.855	0.0020173	0.00249588	0.0020975	0.00271367	2.50963e-05	2.56971e-05	3.82455e-05	3.80252e-05	0.000192893	0.000224329	1.15876e-07	3.22905e-07	3.16136e-06	6.91324e-07	0.000225859	0.000204455	1.05196e-06	3.59066e-07	0.00156252	8.23219e-05	7.25962e-05	0.0526852	0.0464609	0.881858	-0.181381	0.876143	0.000477467	44183	Pyruvate dehydrogenase E1 component subunit alpha, testis-specific form, mitochondrial OS=Mus musculus OX=10090 GN=Pdha2 PE=1 SV=1	Pdha2
BTK	2996.51	3636.43	3769.7	4009.5	5543.4	6998.24	35971.1	43269.1	31547.9	25669.7	14524.8	8777.13	39121.8	40004.6	26309.7	31647.6	12653	11554.1	6.33511e-05	7.5488e-05	7.85886e-05	8.07959e-05	8.17022e-05	0.000104295	3.27165e-05	3.88444e-05	4.16807e-05	3.32723e-05	9.44851e-06	5.76975e-06	4.05223e-05	4.18391e-05	2.36901e-05	2.89921e-05	9.79206e-06	8.66377e-06	8.07034e-05	2.69554e-05	2.55832e-05	0.334005	0.317003	0.949096	-0.0753738	0.876579	0.000808204	77073	Tyrosine-protein kinase BTK OS=Mus musculus OX=10090 GN=Btk PE=1 SV=4	Btk
PLAK	10446.2	7357.46	6553.68	8258.22	1547.79	1384.62	3289.6	3719.94	8157.84	7996.49	1092.9	1504.5	1454.17	769.755	10027.8	10780.6	3786.69	3586.61	0.00022085	0.000152732	0.000136628	0.000166412	2.28123e-05	2.0635e-05	2.99196e-06	3.33954e-06	1.07781e-05	1.03648e-05	7.10945e-07	9.89e-07	1.50623e-06	8.05053e-07	9.02941e-06	9.87604e-06	2.93048e-06	2.6894e-06	0.000120012	4.86238e-06	4.47277e-06	0.040516	0.0372695	0.919871	-0.120496	0.877158	0.000940876	82490	Junction plakoglobin OS=Mus musculus OX=10090 GN=Jup PE=1 SV=3	Jup
TRY2	1.55379e+07	1.55444e+07	8.03812e+06	7.95337e+06	5.04783e+06	4.44956e+06	1.79152e+06	1.67902e+06	5.09559e+06	4.87157e+06	2.85863e+06	3.10266e+06	5.24523e+06	5.24792e+06	2.18433e+06	2.39728e+06	2.5749e+06	2.44709e+06	0.328496	0.322684	0.167574	0.160269	0.0743982	0.0663118	0.00162943	0.00150732	0.00673224	0.00631438	0.00185957	0.00203957	0.005433	0.00548857	0.00196685	0.00219613	0.00199269	0.00183493	0.186622	0.00334708	0.00315203	0.0179351	0.0168899	0.941724	-0.0866241	0.878726	0.000128332	26871	Anionic trypsin-2 OS=Mus musculus OX=10090 GN=Prss2 PE=1 SV=1	Prss2
CHRC1	872.905	611.821	393.979	683.399	340.304	464.026	17574.8	25195	8739.5	11544.5	272.759	78.8813	22516.8	9625.41	15430.4	21522.4	3761.13	201.748	1.84546e-05	1.27007e-05	8.21345e-06	1.37713e-05	5.01562e-06	6.91539e-06	1.59847e-05	2.26186e-05	1.15465e-05	1.49636e-05	1.77432e-07	5.18535e-08	2.33228e-05	1.00668e-05	1.38941e-05	1.97165e-05	2.9107e-06	1.51279e-07	1.08452e-05	1.08904e-05	1.1677e-05	1.00418	1.0767	1.07223	0.10061	0.884113	0.000873512	14232	Chromatin accessibility complex protein 1 OS=Mus musculus OX=10090 GN=Chrac1 PE=1 SV=1	Chrac1
CMTA1	155.23	143.056	39.1879	11.1149	1	98.356	18428.1	15738.4	5438.87	5712.02	1	1	1	1	29195.6	20208.4	6250.07	812.476	3.28181e-06	2.96968e-06	8.16969e-07	2.23977e-07	1.47386e-08	1.4658e-06	1.67607e-05	1.4129e-05	7.18579e-06	7.40374e-06	6.50511e-10	6.57362e-10	1.0358e-09	1.04586e-09	2.62888e-05	1.85127e-05	4.83687e-06	6.09229e-07	1.46216e-06	7.5801e-06	8.37494e-06	5.18417	5.72778	1.10486	0.143863	0.886176	0.000229765	186312	Calmodulin-binding transcription activator 1 OS=Mus musculus OX=10090 GN=Camta1 PE=2 SV=1	Camta1
PKHA7	16422.2	13855.8	11875	13167.2	10159.2	818.481	176264	143888	71792	46899.9	44569.4	39547.4	48398	29583.9	199692	173259	27403.9	36924	0.000347192	0.000287631	0.000247564	0.000265333	0.000149732	1.21978e-05	0.000160316	0.000129174	9.48509e-05	6.07902e-05	2.89929e-05	2.5997e-05	5.01305e-05	3.09405e-05	0.000179809	0.000158721	2.12076e-05	2.76872e-05	0.000218275	8.33535e-05	7.80827e-05	0.381874	0.357726	0.936765	-0.0942406	0.888833	0.00039639	127291	Pleckstrin homology domain-containing family A member 7 OS=Mus musculus OX=10090 GN=Plekha7 PE=1 SV=2	Plekha7
CLCB	2213.36	1520.68	17028.3	18261.9	162.085	123.869	3663.3	2519.01	1974.74	1932.2	4729.61	3508.25	4274.93	4030.5	3741.88	2987.2	584.404	323.251	4.67939e-05	3.15674e-05	0.000354997	0.000367999	2.38892e-06	1.84603e-06	3.33185e-06	2.26141e-06	2.60901e-06	2.50445e-06	3.07666e-06	2.30619e-06	4.42796e-06	4.21533e-06	3.36932e-06	2.73654e-06	4.52265e-07	2.42388e-07	0.000134265	2.6816e-06	2.57397e-06	0.0199724	0.0191708	0.959864	-0.0590975	0.89123	0.0771987	25270	Clathrin light chain B OS=Mus musculus OX=10090 GN=Cltb PE=1 SV=1	Cltb
NFH	80512.5	95408.1	100226	95956.8	116362	118634	56479.3	52408.8	215770	186446	141568	108420	72599.9	70013.3	254698	277505	69173.2	73621.8	0.00170216	0.00198056	0.00208945	0.00193364	0.00171502	0.001768	5.13691e-05	4.70495e-05	0.000285073	0.000241665	9.20914e-05	7.12711e-05	7.51989e-05	7.32238e-05	0.000229339	0.00025422	5.35324e-05	5.52047e-05	0.0018648	0.00013142	0.000123453	0.0704738	0.0662017	0.93938	-0.0902193	0.89145	0.000489035	117209	Neurofilament heavy polypeptide OS=Mus musculus OX=10090 GN=Nefh PE=1 SV=3	Nefh
CDC23	17577.8	18545.4	12276.3	13103.8	20585	17315.7	9544.67	11903.9	10437.5	11888.9	21335	21014.2	16517	14103.1	8173.93	9715.14	19631.2	19371.4	0.000371623	0.000384981	0.00025593	0.000264057	0.000303395	0.000258056	8.68109e-06	1.06866e-05	1.37899e-05	1.541e-05	1.38786e-05	1.38139e-05	1.71083e-05	1.47498e-05	7.3601e-06	8.89995e-06	1.51923e-05	1.45255e-05	0.00030634	1.271e-05	1.29727e-05	0.0414899	0.0423473	1.02067	0.0295098	0.892178	0.000873512	69316	Cell division cycle protein 23 homolog OS=Mus musculus OX=10090 GN=Cdc23 PE=1 SV=2	Cdc23
MORC3	14429.7	11874.8	3221.64	6034.63	60.4799	58.9179	4897.36	8553.77	39711.3	41235.7	830.766	1090.57	740.284	367.272	66082.5	48497.4	1053.58	1039.2	0.000305068	0.000246507	6.71631e-05	0.000121604	8.91391e-07	8.78054e-07	4.45426e-06	7.67907e-06	5.24661e-05	5.34483e-05	5.40423e-07	7.16898e-07	7.66785e-07	3.84113e-07	5.9503e-05	4.44281e-05	8.15358e-07	7.79237e-07	0.000123685	1.98842e-05	1.77794e-05	0.160764	0.143747	0.894149	-0.161413	0.892658	0.00194067	107596	MORC family CW-type zinc finger protein 3 OS=Mus musculus OX=10090 GN=Morc3 PE=1 SV=1	Morc3
LIN7C	30111.1	29392.9	20596.4	19467.3	7322.59	5396.27	13236.1	19741.9	5198.29	3785.05	4651.27	4906.42	3399.17	2577.07	13993.9	22472.3	7359.26	7621.53	0.000636597	0.000610161	0.000429383	0.000392287	0.000107925	8.04207e-05	1.20385e-05	1.77231e-05	6.86793e-06	4.90606e-06	3.0257e-06	3.2253e-06	3.52085e-06	2.69524e-06	1.26006e-05	2.05867e-05	5.69525e-06	5.71495e-06	0.000376129	7.96444e-06	8.46893e-06	0.0211747	0.022516	1.06334	0.0886069	0.893677	0.00423918	21935	Protein lin-7 homolog C OS=Mus musculus OX=10090 GN=Lin7c PE=1 SV=2	Lin7c
HMGN2	340177	339471	26394.7	27613.5	3416.7	2856.34	336299	316405	11665.8	14242	3355.73	4097.56	3933.76	3939.07	354849	398615	6894.7	5408.34	0.00719189	0.00704701	0.000550262	0.000556444	5.03574e-05	4.2568e-05	0.000305871	0.000284049	1.54127e-05	1.84601e-05	2.18294e-06	2.69358e-06	4.07458e-06	4.1197e-06	0.000319518	0.000365168	5.33574e-06	4.0554e-06	0.00257309	0.000104778	0.000117045	0.0407208	0.0454882	1.11708	0.159726	0.898224	0.000748439	9417	Non-histone chromosomal protein HMG-17 OS=Mus musculus OX=10090 GN=Hmgn2 PE=1 SV=2	Hmgn2
QCR1	140175	166522	183677	193857	801241	802028	172194	159888	99209.6	103601	231108	238338	85870.2	65760.4	137585	138539	297989	283239	0.00296352	0.0034568	0.0038292	0.00390643	0.0118092	0.0119526	0.000156614	0.000143537	0.000131075	0.000134285	0.000150338	0.000156674	8.89441e-05	6.8776e-05	0.000123886	0.000126914	0.000230611	0.000212385	0.00631963	0.000145421	0.000141919	0.0230109	0.0224569	0.975923	-0.0351601	0.900024	0.00128554	53446	Cytochrome b-c1 complex subunit 1, mitochondrial OS=Mus musculus OX=10090 GN=Uqcrc1 PE=1 SV=2	Uqcrc1
NOP56	2539.09	2385.15	6403.08	6036.8	643.955	963.852	1479.42	2361.63	6392.63	7070.34	12537.5	19408.1	19152.8	16259.9	2572.79	3036.23	2016.22	1717.15	5.36805e-05	4.9513e-05	0.000133488	0.000121648	9.49102e-06	1.43643e-05	1.34557e-06	2.12013e-06	8.44589e-06	9.16435e-06	8.15577e-06	1.27582e-05	1.98385e-05	1.70056e-05	2.31663e-06	2.78146e-06	1.56033e-06	1.2876e-06	6.36975e-05	6.99831e-06	7.46501e-06	0.109868	0.117195	1.06669	0.0931368	0.907754	0.00648093	64880	Nucleolar protein 56 OS=Mus musculus OX=10090 GN=Nop56 PE=1 SV=2	Nop56
E41L2	1.37304e+06	1.42717e+06	1.11323e+06	1.0592e+06	1.43294e+06	1.15212e+06	1.51366e+06	1.54454e+06	544469	581430	982886	866951	602369	560061	1.64199e+06	1.72499e+06	887744	883280	0.0290283	0.0296264	0.023208	0.0213441	0.0211196	0.01717	0.00137671	0.0013866	0.000719347	0.00075363	0.000639378	0.0005699	0.000623932	0.000585743	0.0014785	0.00158025	0.000687016	0.000662321	0.0235827	0.000907594	0.000936294	0.0384855	0.0397025	1.03162	0.0449153	0.908048	0.000585144	110386	Band 4,1-like protein 2 OS=Mus musculus OX=10090 GN=Epb41l2 PE=1 SV=2	Epb41l2
LRP2	929.524	1035.22	0.37832	1	11.2704	15.9923	8577.05	6247.92	195.326	784.346	685.756	118.222	147.618	1	8525.15	6342.62	161.398	157.525	1.96516e-05	2.14899e-05	7.88701e-09	2.01511e-08	1.6611e-07	2.38334e-07	7.80101e-06	5.60901e-06	2.58062e-07	1.01664e-06	4.46092e-07	7.77144e-08	1.52903e-07	1.04586e-09	7.67635e-06	5.81041e-06	1.24904e-07	1.18119e-07	6.929e-06	2.53476e-06	2.31396e-06	0.365819	0.333952	0.91289	-0.131486	0.912699	0.00176502	537628	Low-density lipoprotein receptor-related protein 2 OS=Mus musculus OX=10090 GN=Lrp2 PE=1 SV=1	Lrp2
RS19	2752.12	680.463	1899.18	1388.77	9530.23	11368.3	5391.57	5131.75	1249.6	1061.64	5305.14	4394.18	1177.81	1176.98	1212.21	3636.45	7353.58	7457.61	5.81842e-05	1.41256e-05	3.95931e-05	2.79852e-05	0.000140463	0.000169422	4.90375e-06	4.60698e-06	1.65096e-06	1.37607e-06	3.45105e-06	2.88856e-06	1.21997e-06	1.23095e-06	1.09152e-06	3.33132e-06	5.69086e-06	5.59203e-06	7.49621e-05	3.14623e-06	3.02611e-06	0.0419709	0.0403685	0.961821	-0.0561595	0.913351	0.0573871	16076	40S ribosomal protein S19 OS=Mus musculus OX=10090 GN=Rps19 PE=1 SV=3	Rps19
DYN1	22516.4	31686.3	15003.3	15193.1	1444.12	1649.45	13542.6	18435.3	6101.62	6864.07	859.928	1105.97	1073.74	3155.49	15197.8	24902.7	1430.33	2861.72	0.000476033	0.00065777	0.000312782	0.000306159	2.12843e-05	2.45818e-05	1.23173e-05	1.65501e-05	8.0614e-06	8.89699e-06	5.59392e-07	7.27025e-07	1.11218e-06	3.3002e-06	1.36846e-05	2.28131e-05	1.10692e-06	2.14584e-06	0.000299768	7.85203e-06	7.36048e-06	0.0261937	0.0245539	0.937399	-0.0932651	0.914744	0.00692309	98140	Dynamin-1 OS=Mus musculus OX=10090 GN=Dnm1 PE=1 SV=2	Dnm1
DDX17	18191.4	31549.6	60146.4	60210.8	138703	93518.6	31519.5	43936.8	47077.3	51221	94268.6	98582.3	32840.6	35401.9	25269.5	31992.9	122446	126749	0.000384595	0.000654931	0.0012539	0.00121332	0.0020443	0.00139371	2.86677e-05	3.94439e-05	6.21981e-05	6.63909e-05	6.13228e-05	6.48043e-05	3.40162e-05	3.70254e-05	2.27536e-05	2.93084e-05	9.47595e-05	9.50416e-05	0.00115746	5.38046e-05	5.21508e-05	0.0464851	0.0450563	0.969262	-0.0450407	0.914971	0.0366008	72981	Probable ATP-dependent RNA helicase DDX17 OS=Mus musculus OX=10090 GN=Ddx17 PE=1 SV=1	Ddx17
HELZ	362717	362812	615961	684438	62258.5	29599.4	164545	139175	172994	229064	129427	128704	337469	261305	144331	104273	42449	62000.1	0.00766842	0.00753155	0.0128412	0.0137922	0.000917605	0.00044112	0.000149657	0.000124943	0.000228558	0.000296906	8.41937e-05	8.46053e-05	0.000349549	0.000273288	0.000129961	9.55235e-05	3.28508e-05	4.64903e-05	0.00719869	0.000161477	0.00015461	0.0224315	0.0214776	0.957475	-0.0626928	0.9153	0.000599797	221567	Probable helicase with zinc finger domain OS=Mus musculus OX=10090 GN=Helz PE=1 SV=2	Helz
EMC2	372.459	475.106	207.295	398.536	1	1	1865.21	2707.95	352.7	714.238	360.002	1	852.192	811.908	492.263	2332.73	693.772	818.748	7.87438e-06	9.86263e-06	4.32158e-06	8.03095e-06	1.47386e-08	1.4903e-08	1.69645e-06	2.43103e-06	4.65984e-07	9.25772e-07	2.34185e-07	6.57362e-10	8.82698e-07	8.49139e-07	4.43251e-07	2.13699e-06	5.36903e-07	6.13932e-07	5.01986e-06	9.59013e-07	9.10486e-07	0.191044	0.181377	0.949399	-0.0749136	0.918105	0.0505537	35083	ER membrane protein complex subunit 2 OS=Mus musculus OX=10090 GN=Emc2 PE=1 SV=1	Emc2
RL11	62733.8	61666.7	133610	147905	165378	200542	23587.1	29814.1	63383.3	57754.2	98351.7	95577.9	63597.4	53751.9	30640.1	34043.7	97176.8	114572	0.00132629	0.00128013	0.00278543	0.00298045	0.00243745	0.00298868	2.14529e-05	2.67653e-05	8.37414e-05	7.48591e-05	6.39789e-05	6.28292e-05	6.58741e-05	5.62168e-05	2.75895e-05	3.11871e-05	7.52041e-05	8.59109e-05	0.00229974	5.56045e-05	5.69971e-05	0.0241786	0.0247842	1.02504	0.0356865	0.923887	0.000578752	20468	60S ribosomal protein L11 OS=Mus musculus OX=10090 GN=Rpl11 PE=1 SV=4	Rpl11
QCR2	145854	126261	167022	184735	632316	594968	130647	139694	77177.2	74419.5	132591	127730	74008.8	71897.3	110246	125574	153443	162401	0.0030836	0.00262104	0.00348198	0.00372262	0.00931947	0.00886681	0.000118827	0.000125409	0.000101966	9.64601e-05	8.62519e-05	8.3965e-05	7.66581e-05	7.51943e-05	9.92692e-05	0.000115037	0.000118748	0.000121775	0.00518259	0.000102146	0.000101114	0.0197095	0.0195103	0.989889	-0.0146616	0.927148	0.000964056	48262	Cytochrome b-c1 complex subunit 2, mitochondrial OS=Mus musculus OX=10090 GN=Uqcrc2 PE=1 SV=1	Uqcrc2
TCPD	6.4927e+06	6.26578e+06	6.12965e+06	6.43153e+06	1.02883e+07	1.01859e+07	138642625	132267478	1.00249e+08	1.00336e+08	2.11683e+08	2.12558e+08	1.29202e+08	1.26264e+08	1.38254e+08	1.3524e+08	1.75385e+08	1.82393e+08	0.137266	0.13007	0.127788	0.129602	0.151635	0.1518	0.126099	0.118742	0.132448	0.130052	0.137702	0.139727	0.133827	0.132054	0.124489	0.123892	0.135729	0.136766	0.138027	0.130795	0.131126	0.947604	0.950004	1.00253	0.0036496	0.933933	3.81e-05	58543	T-complex protein 1 subunit delta OS=Mus musculus OX=10090 GN=Cct4 PE=1 SV=3	Cct4
GAPD1	1	1655.7	49.7715	1	NA	NA	1065.7	1627.13	458.237	1293.81	NA	NA	1	1	3165.14	2320.39	NA	NA	2.11416e-08	3.43704e-05	1.03761e-06	2.01511e-08	NA	NA	9.69276e-07	1.46074e-06	6.05418e-07	1.677e-06	NA	NA	1.0358e-09	1.04586e-09	2.85001e-06	2.12569e-06	NA	NA	8.86233e-06	1.17811e-06	1.24444e-06	0.132934	0.14042	1.05631	0.0790298	0.934297	0.0636308	163783	GTPase-activating protein and VPS9 domain-containing protein 1 OS=Mus musculus OX=10090 GN=Gapvd1 PE=1 SV=2	Gapvd1
HS71A	25987.1	30836.5	18095.3	18514.3	17407.3	6565.45	49785.9	34992.6	10037.2	10978.5	6402.04	7376.85	5612.27	4955.81	44169.4	49790	8211.44	7068.8	0.000549409	0.00064013	0.000377241	0.000373084	0.000256559	9.7845e-05	4.52814e-05	3.14143e-05	1.32611e-05	1.423e-05	4.1646e-06	4.84926e-06	5.81318e-06	5.18307e-06	3.97717e-05	4.56122e-05	6.35475e-06	5.30049e-06	0.000382378	1.88668e-05	1.80059e-05	0.0493406	0.0470892	0.954371	-0.0673781	0.934878	0.0371791	70321	Heat shock 70 kDa protein 1A OS=Mus musculus OX=10090 GN=Hspa1a PE=1 SV=2	Hspa1a
ACADV	1247.17	1587.08	1037.5	1566.58	8957.64	1136.93	1689.56	3148.34	661.512	1160.56	5115.66	4351.31	1715.73	2749.3	1780.84	2435.49	3080.27	2450.49	2.63671e-05	3.29459e-05	2.16293e-05	3.15684e-05	0.000132023	1.69437e-05	1.53669e-06	2.82639e-06	8.73983e-07	1.50428e-06	3.3278e-06	2.86039e-06	1.77715e-06	2.87537e-06	1.60353e-06	2.23113e-06	2.38379e-06	1.83748e-06	4.35796e-05	2.15492e-06	2.11808e-06	0.0494479	0.0486024	0.982901	-0.0248815	0.935352	0.0680548	71230	Very long-chain specific acyl-CoA dehydrogenase, mitochondrial OS=Mus musculus OX=10090 GN=Acadvl PE=1 SV=3	Acadvl
PSPC1	1809.76	683.884	24663.4	10880.7	42792	43548.3	12972.6	11716.3	24841.6	35037.3	59240.1	59966.3	16618.5	17744.7	18974.7	12992.2	75653.7	66922.4	3.82612e-05	1.41966e-05	0.00051417	0.000219258	0.000630696	0.000649001	1.17989e-05	1.05182e-05	3.28205e-05	4.54142e-05	3.85363e-05	3.94196e-05	1.72134e-05	1.85585e-05	1.70855e-05	1.1902e-05	5.85476e-05	5.01812e-05	0.000344264	2.97513e-05	2.89147e-05	0.08642	0.0839899	0.97188	-0.0411494	0.936253	0.00530518	58835	Paraspeckle component 1 OS=Mus musculus OX=10090 GN=Pspc1 PE=1 SV=1	Pspc1
QCR8	28687.4	19969.4	31845.2	30808.6	17725.7	17619.9	13823.4	15053.4	4669.99	3698.76	7482.87	5005.01	9425.38	7006.29	8547.12	8066.44	7987.73	8023.42	0.000606498	0.000414541	0.000663892	0.000620829	0.000261253	0.00026259	1.25727e-05	1.3514e-05	6.16994e-06	4.79421e-06	4.86769e-06	3.2901e-06	9.76279e-06	7.32757e-06	7.69613e-06	7.38959e-06	6.18163e-06	6.0163e-06	0.0004716	7.53477e-06	7.39567e-06	0.015977	0.0156821	0.981538	-0.0268834	0.942115	0.000696223	9762	Cytochrome b-c1 complex subunit 8 OS=Mus musculus OX=10090 GN=Uqcrq PE=1 SV=3	Uqcrq
SAHH2	2221.68	1180.07	1065.82	411.987	59.1348	1	2255.27	4835.6	3330.58	2627.48	50996	42558	27648.3	34143.5	3096.11	1844.11	470.539	3132.21	4.69699e-05	2.44968e-05	2.22197e-05	8.30201e-06	8.71567e-07	1.4903e-08	2.05122e-06	4.34112e-06	4.40033e-06	3.40565e-06	3.31735e-05	2.7976e-05	2.8638e-05	3.57092e-05	2.78785e-06	1.68937e-06	3.64145e-07	2.34867e-06	1.71458e-05	1.2558e-05	1.19229e-05	0.732422	0.695381	0.949427	-0.0748707	0.942981	0.0779179	59997	S-adenosylhomocysteine hydrolase-like protein 1 OS=Mus musculus OX=10090 GN=Ahcyl1 PE=1 SV=1	Ahcyl1
RTN4	26687.8	27150	16886.8	16411.5	28.7522	265.246	18995.4	17710.6	4102.49	4938.55	20356.9	8312.81	6647.1	3846.68	21736.5	26708.3	1363.22	7717.27	0.000564224	0.000563601	0.000352046	0.00033071	4.23768e-07	3.95296e-06	1.72767e-05	1.58995e-05	5.42017e-06	6.40119e-06	1.32424e-05	5.46452e-06	6.88506e-06	4.02308e-06	1.95723e-05	2.44672e-05	1.05498e-06	5.78674e-06	0.000302493	1.06174e-05	1.02982e-05	0.0350997	0.0340446	0.969938	-0.0440356	0.944234	0.000932059	127048	Reticulon-4 OS=Mus musculus OX=10090 GN=Rtn4 PE=1 SV=2	Rtn4
MARK2	11983.8	10932.6	13623	15263.4	1121.76	1451.27	5235.56	4839.45	10513.1	10617.7	3721.31	4371.58	3380.61	3101.21	10888.4	15129.7	11455.6	5284.65	0.000253357	0.000226948	0.000284006	0.000307574	1.65332e-05	2.16283e-05	4.76185e-06	4.34457e-06	1.38899e-05	1.37623e-05	2.42076e-06	2.87371e-06	3.50163e-06	3.24342e-06	9.80433e-06	1.38602e-05	8.86535e-06	3.96266e-06	0.000185008	7.00884e-06	7.20626e-06	0.037884	0.0389511	1.02817	0.0400741	0.945387	0.00114307	86651	Serine/threonine-protein kinase MARK2 OS=Mus musculus OX=10090 GN=Mark2 PE=1 SV=3	Mark2
GCP2	1	3.34492	45.3062	1	2.6946	3.12803	8314.44	12070.1	106.679	987.673	4.65642	153.816	73.5605	129.345	16946	6186.84	1.61444	98.7487	2.11416e-08	6.94365e-08	9.44519e-07	2.01511e-08	3.97147e-08	4.66171e-08	7.56216e-06	1.08358e-05	1.40943e-07	1.28019e-06	3.02905e-09	1.01113e-07	7.61938e-08	1.35276e-07	1.52587e-05	5.66771e-06	1.2494e-09	7.4046e-08	1.90263e-07	3.32054e-06	3.53554e-06	17.4523	18.5823	1.06475	0.0905121	0.947143	0.00159349	103784	Gamma-tubulin complex component 2 OS=Mus musculus OX=10090 GN=Tubgcp2 PE=1 SV=2	Tubgcp2
FKRP	17981.3	20180.1	16966.7	15793	19788.4	31470	46883	55075.4	9217.56	8793.33	13850.4	12573.2	11043.8	13719.6	10696.1	67939.5	19474.2	20853.2	0.000380153	0.000418916	0.000353712	0.000318248	0.000291653	0.000468998	4.26411e-05	4.94434e-05	1.21781e-05	1.13976e-05	9.00984e-06	8.26512e-06	1.14391e-05	1.43488e-05	9.63112e-06	6.22388e-05	1.50709e-05	1.56366e-05	0.000371947	2.21559e-05	2.13942e-05	0.0595674	0.0575196	0.965622	-0.0504696	0.947195	0.0808454	55274	Fukutin-related protein OS=Mus musculus OX=10090 GN=Fkrp PE=1 SV=1	Fkrp
WDR7	163792	152923	153999	138587	163447	147266	119993	122932	60644.3	60563	109720	99353.1	43658.6	40330.4	87737	96964.7	161008	171332	0.00346282	0.00317449	0.00321049	0.00279268	0.00240898	0.00219471	0.000109137	0.000110361	8.01227e-05	7.84998e-05	7.13743e-05	6.5311e-05	4.52214e-05	4.21798e-05	7.90015e-05	8.88284e-05	0.000124602	0.000128472	0.00287403	8.58008e-05	8.47176e-05	0.0298538	0.0294769	0.987375	-0.0183304	0.950774	0.000286958	165797	WD repeat-containing protein 7 OS=Mus musculus OX=10090 GN=Wdr7 PE=1 SV=3	Wdr7
STXB1	74062.4	71851	140793	142805	50474.6	47279.9	115548	129657	84289	72110.4	42355.6	44224.2	97919.7	94073.5	108757	114109	41450.3	53937.8	0.0015658	0.00149154	0.00293517	0.00287768	0.000743927	0.000704613	0.000105093	0.000116398	0.000111362	9.34672e-05	2.75528e-05	2.90713e-05	0.000101425	9.83873e-05	9.79286e-05	0.000104534	3.20779e-05	4.04449e-05	0.00171979	8.04907e-05	7.91329e-05	0.0468027	0.0460131	0.983131	-0.0245446	0.95119	0.00474688	67925	Syntaxin-binding protein 1 OS=Mus musculus OX=10090 GN=Stxbp1 PE=1 SV=2	Stxbp1
NEST	2.05431e+06	2.5431e+06	1.33635e+06	1.26852e+06	392483	324089	1.52969e+06	1.50425e+06	2.67151e+06	3.00951e+06	650612	720219	844986	758872	4.62662e+06	3.91107e+06	1.04525e+06	1.5319e+06	0.0434314	0.0527917	0.0278595	0.0255622	0.00578467	0.0048299	0.00139129	0.00135042	0.00352957	0.00390083	0.00042323	0.000473444	0.000875235	0.000793672	0.00416597	0.00358289	0.000808905	0.00114868	0.0267099	0.0018448	0.00189589	0.069068	0.070981	1.0277	0.039414	0.955018	0.00112013	207627	Nestin OS=Mus musculus OX=10090 GN=Nes PE=1 SV=1	Nes
41	254112	254251	162187	157583	345115	353260	198037	192972	68374.5	80548.1	146631	149573	79229.1	83575.8	247714	207265	111762	111052	0.00537233	0.00527794	0.00338118	0.00317547	0.00508652	0.00526464	0.000180119	0.000173239	9.03357e-05	0.000104404	9.5385e-05	9.83234e-05	8.20654e-05	8.74084e-05	0.000223051	0.000189874	8.64913e-05	8.32714e-05	0.00459301	0.000123634	0.00012536	0.0269179	0.0272936	1.01396	0.0199981	0.956733	0.000473361	96309	Protein 4,1 OS=Mus musculus OX=10090 GN=Epb41 PE=1 SV=2	Epb41
HP1B3	65632.5	36027.5	36476.4	30542.8	49347.8	60848.8	19808.5	27028.3	36167.5	43857.2	73698.9	73290.7	25904.5	27887.2	29468	33102.3	69438.9	97825	0.00138758	0.000747888	0.000760441	0.000615471	0.00072732	0.000906831	1.80163e-05	2.42644e-05	4.77841e-05	5.68463e-05	4.7942e-05	4.81785e-05	2.68318e-05	2.9166e-05	2.65341e-05	3.03247e-05	5.3738e-05	7.33534e-05	0.000857588	4.05053e-05	3.99913e-05	0.0472316	0.0466323	0.987312	-0.0184226	0.960485	0.00411082	61057	Heterochromatin protein 1-binding protein 3 OS=Mus musculus OX=10090 GN=Hp1bp3 PE=1 SV=1	Hp1bp3
ARFG2	441964	424978	223033	237771	353414	338168	169535	181399	1.24352e+06	942423	411573	418094	800744	674266	750167	557322	603549	606046	0.00934383	0.00882205	0.00464966	0.00479135	0.00520885	0.00503973	0.000154195	0.000162849	0.00164292	0.00122154	0.000267733	0.000274839	0.000829409	0.000705185	0.000675477	0.000510557	0.00046708	0.000454439	0.00630924	0.000620679	0.000607025	0.0983761	0.0962119	0.978001	-0.0320928	0.960719	0.000585144	56905	ADP-ribosylation factor GTPase-activating protein 2 OS=Mus musculus OX=10090 GN=Arfgap2 PE=1 SV=1	Arfgap2
PLCB3	2704.23	1	1540.43	1122.13	705.209	1340.06	994.914	806.593	263.879	486.716	1	292.963	61.1305	101.572	215.62	264.467	1436.65	1536.2	5.71717e-05	2.07588e-08	3.2114e-05	2.26121e-05	1.03938e-05	1.99709e-05	9.04896e-07	7.24111e-07	3.48634e-07	6.30866e-07	6.50511e-10	1.92583e-07	6.33188e-08	1.0623e-07	1.94152e-07	2.42276e-07	1.11181e-06	1.15191e-06	2.37139e-05	4.66957e-07	4.78282e-07	0.0196913	0.0201689	1.02425	0.0345737	0.964932	0.0874308	140255	1-phosphatidylinositol 4,5-bisphosphate phosphodiesterase beta-3 OS=Mus musculus OX=10090 GN=Plcb3 PE=1 SV=2	Plcb3
PDCL3	67208.8	79001.8	19674.2	19160.1	42222.1	29582.6	573463	607901	309568	332509	395034	400251	285776	279602	653606	718289	361480	386120	0.0014209	0.00163998	0.000410156	0.000386098	0.000622296	0.000440869	0.000521578	0.000545737	0.000408999	0.000430988	0.000256974	0.00026311	0.000296006	0.000292424	0.00058853	0.000658018	0.000279745	0.000289529	0.000820051	0.000404564	0.000400709	0.49334	0.488639	0.99047	-0.0138143	0.965544	0.000473361	27678	Phosducin-like protein 3 OS=Mus musculus OX=10090 GN=Pdcl3 PE=1 SV=1	Pdcl3
THMS2	521.354	436.812	54.5391	1	11.0853	1	7921.05	8191.12	8329.51	10605.2	3.63239	1	9.07083	3.41037	17369.7	24480.1	2.9643	3.025	1.10223e-05	9.0677e-06	1.137e-06	2.01511e-08	1.63382e-07	1.4903e-08	7.20437e-06	7.3535e-06	1.10049e-05	1.37461e-05	2.36291e-09	6.57362e-10	9.39554e-09	3.56676e-09	1.56403e-05	2.2426e-05	2.29404e-09	2.26827e-09	3.5709e-06	6.55197e-06	6.3473e-06	1.83482	1.77751	0.968762	-0.0457865	0.966163	0.000395465	75186	Protein THEMIS2 OS=Mus musculus OX=10090 GN=Themis2 PE=1 SV=2	Themis2
MMRN1	386.039	473.301	304.69	254.431	0.161452	0.0889303	25469.8	21024.1	8515.69	9444.27	1012.11	1041.2	4197.56	4036.22	32565.4	30591.6	2003.37	1471.01	8.16149e-06	9.82516e-06	6.35202e-06	5.12706e-06	2.37958e-09	1.32533e-09	2.31653e-05	1.88742e-05	1.12509e-05	1.22414e-05	6.58386e-07	6.84446e-07	4.34783e-06	4.2213e-06	2.9323e-05	2.80247e-05	1.55039e-06	1.10303e-06	4.91157e-06	1.11458e-05	1.14284e-05	2.26928	2.32682	1.02536	0.0361253	0.966939	0.000229765	137275	Multimerin-1 OS=Mus musculus OX=10090 GN=Mmrn1 PE=1 SV=2	Mmrn1
FND11	1	567.097	34.4097	24.3533	51.1184	0.892366	251.623	409.133	1	1918.87	0.496345	32.1376	1	1	3619.22	1	15.995	0.330888	2.11416e-08	1.17723e-05	7.17354e-07	4.90746e-07	7.53415e-07	1.32989e-08	2.28857e-07	3.67295e-07	1.32119e-09	2.48717e-06	3.22878e-10	2.1126e-08	1.0358e-09	1.04586e-09	3.25888e-06	9.1609e-10	1.23784e-08	2.48114e-10	2.2947e-06	5.17683e-07	5.4575e-07	0.225599	0.23783	1.05422	0.0761723	0.967568	0.0966717	37560	Fibronectin type III domain-containing protein 11 OS=Mus musculus OX=10090 GN=Fndc11 PE=1 SV=1	Fndc11
S12A5	47683.6	58357.4	21394.5	25733.1	18855.6	12933.5	67069	70117.3	30914.5	29956.1	58115.5	53104.2	29335.4	34806.1	83457.1	82602.7	36619.3	43899.7	0.00100811	0.00121143	0.000446021	0.00051855	0.000277905	0.000192749	6.10008e-05	6.29471e-05	4.0844e-05	3.88281e-05	3.78048e-05	3.49087e-05	3.03855e-05	3.64022e-05	7.51478e-05	7.56715e-05	2.83393e-05	3.29178e-05	0.000609127	4.60556e-05	4.64774e-05	0.0756091	0.0763016	1.00916	0.0131525	0.968844	0.00722665	127615	Solute carrier family 12 member 5 OS=Mus musculus OX=10090 GN=Slc12a5 PE=1 SV=2	Slc12a5
KINH	11944.7	11485.2	3220.96	3148.1	10595.6	10433.1	26520.5	24288.3	1410.8	2332.22	9511.22	8609.34	4207.38	4317.03	21402.5	23736.9	9380.06	8872.49	0.00025253	0.000238419	6.71489e-05	6.34378e-05	0.000156164	0.000155485	2.41209e-05	2.18046e-05	1.86393e-06	3.02295e-06	6.18715e-06	5.65945e-06	4.358e-06	4.515e-06	1.92716e-05	2.17451e-05	7.25913e-06	6.65297e-06	0.000155531	1.04432e-05	1.06336e-05	0.0671454	0.06837	1.01824	0.0260749	0.971086	0.020765	110225	Kinesin-1 heavy chain OS=Mus musculus OX=10090 GN=Kif5b PE=1 SV=3	Kif5b
MYPT1	93840.8	90540.2	25244.4	27450.2	376389	301894	61509.6	54908.4	4156.74	4244.01	42941.3	42149.7	28736.9	38746.8	41826.3	52808.8	8103.58	9639.22	0.00198394	0.00187951	0.000526281	0.000553152	0.00554747	0.00449912	5.59443e-05	4.92935e-05	5.49185e-06	5.50095e-06	2.79338e-05	2.77076e-05	2.97656e-05	4.05236e-05	3.76619e-05	4.83776e-05	6.27127e-06	7.2279e-06	0.00249825	2.86453e-05	2.83046e-05	0.0114662	0.0113298	0.988107	-0.0172615	0.976497	0.000691228	115383	Protein phosphatase 1 regulatory subunit 12A OS=Mus musculus OX=10090 GN=Ppp1r12a PE=1 SV=2	Ppp1r12a
NSF	550380	588003	494663	507556	236526	211009	564864	543540	175855	178208	473576	495308	342064	425069	330736	352877	606328	292709	0.0116359	0.0122062	0.0103125	0.0102278	0.00348607	0.00314467	0.000513756	0.000487958	0.000232338	0.000230987	0.000308066	0.000325596	0.00035431	0.000444561	0.000297806	0.000323267	0.000469231	0.000219485	0.0085022	0.000349784	0.000351443	0.0411404	0.0413356	1.00475	0.00682967	0.979566	0.000311497	83131	Vesicle-fusing ATPase OS=Mus musculus OX=10090 GN=Nsf PE=1 SV=2	Nsf
MZB1	1.30247e+06	1.26124e+06	1.6849e+06	1.69206e+06	245089	195269	324166	371936	737489	867852	1.90619e+06	1.782e+06	1.83151e+06	1.61993e+06	346586	407040	460542	604225	0.0275363	0.0261818	0.035126	0.0340969	0.00361228	0.0029101	0.000294836	0.000333902	0.000974363	0.00112488	0.00124	0.00117142	0.00189708	0.00169422	0.000312078	0.000372886	0.000356409	0.000453074	0.0215772	0.000856567	0.000847624	0.0396977	0.0392832	0.989559	-0.0151416	0.980044	0.000298489	20966	Marginal zone B- and B1-cell-specific protein OS=Mus musculus OX=10090 GN=Mzb1 PE=1 SV=2	Mzb1
SCYL2	84298.1	60882.6	43105.6	50271.6	15333.6	17348	45995.7	49827.7	13305.1	13452.7	19489	18585.6	2029.59	3943.36	80052.7	71797.3	1138.88	1251.63	0.0017822	0.00126385	0.000898642	0.00101303	0.000225996	0.000258538	4.18341e-05	4.47324e-05	1.75786e-05	1.74369e-05	1.26778e-05	1.22175e-05	2.10225e-06	4.12418e-06	7.20823e-05	6.57729e-05	8.8137e-07	9.38528e-07	0.000907042	2.44129e-05	2.43169e-05	0.0269148	0.026809	0.996069	-0.00568217	0.995144	0.00162095	103935	SCY1-like protein 2 OS=Mus musculus OX=10090 GN=Scyl2 PE=1 SV=1	Scyl2
PRP4B	16636.4	14603	538.457	184.285	73.3796	8.9804	620.076	3805.06	143.658	2346.83	383.827	367.478	665.275	914.721	3956.9	2390.97	189.508	168.361	0.000351721	0.000303141	1.12255e-05	3.71355e-06	1.08152e-06	1.33835e-07	5.63973e-07	3.41595e-06	1.89799e-07	3.04188e-06	2.49683e-07	2.41566e-07	6.8909e-07	9.56667e-07	3.56293e-06	2.19035e-06	1.46659e-07	1.26244e-07	0.000111836	1.28381e-06	1.27866e-06	0.0114794	0.0114333	0.995987	-0.00580145	0.995164	0.00866147	117304	Serine/threonine-protein kinase PRP4 homolog OS=Mus musculus OX=10090 GN=Prpf4b PE=1 SV=3	Prpf4b
S12A9	6.87041	1	0.512175	0.192585	5.5629	19.944	24477.4	7526.67	4474.08	1948.85	7244.82	9402.84	4063.33	1	38286.3	6161.51	2748.99	2744.23	1.45252e-07	2.07588e-08	1.06775e-08	3.8808e-09	8.19896e-08	2.97226e-07	2.22627e-05	6.75699e-06	5.91111e-06	2.52603e-06	4.71283e-06	6.18107e-06	4.20879e-06	1.04586e-09	3.44743e-05	5.6445e-06	2.12741e-06	2.05774e-06	9.32973e-08	8.05846e-06	8.08563e-06	86.374	86.6652	1.00337	0.00485673	0.99652	0.0033055	97067	Solute carrier family 12 member 9 OS=Mus musculus OX=10090 GN=Slc12a9 PE=1 SV=2	Slc12a9
DDX46	1828.93	3446.56	4154.56	4586.15	239.574	204.13	1936.43	3656.49	3806.01	2964.58	117.087	1	129.631	1	997.925	3155.52	7055.22	6179.8	3.86666e-05	7.15465e-05	8.66121e-05	9.2416e-05	3.53099e-06	3.04216e-06	1.76122e-06	3.28258e-06	5.02847e-06	3.84259e-06	7.61667e-08	6.57362e-10	1.34272e-07	1.04586e-09	8.98567e-07	2.89074e-06	5.45996e-06	4.63388e-06	4.93024e-05	2.33195e-06	2.33641e-06	0.0472988	0.0473894	1.00191	0.00275944	0.997282	0.0408534	117889	Probable ATP-dependent RNA helicase DDX46 OS=Mus musculus OX=10090 GN=Ddx46 PE=1 SV=2	Ddx46
QCR7	38793.6	35043.4	19235.8	27455.3	19711.9	17119.8	17633.7	15793.7	2460	5250.39	8325.16	6815.12	5524.59	4401.72	13961.5	17136.3	6713.97	8461.34	0.000820159	0.00072746	0.000401018	0.000553255	0.000290526	0.000255137	1.60382e-05	1.41787e-05	3.25013e-06	6.80538e-06	5.41561e-06	4.48e-06	5.72236e-06	4.60356e-06	1.25714e-05	1.56984e-05	5.19587e-06	6.34467e-06	0.000507926	8.36134e-06	8.35606e-06	0.0164617	0.0164513	0.999369	-0.000911335	0.998582	0.000469783	13519	Cytochrome b-c1 complex subunit 7 OS=Mus musculus OX=10090 GN=Uqcrb PE=1 SV=3	Uqcrb
S6A11	8352.53	8048.21	4727.31	4113.11	12267.8	12537.1	9786.94	8138.94	6087.83	5533.98	18746.5	18330.6	4907.21	5031.05	8077.14	10575.4	17493.9	19797.7	0.000176586	0.000167071	9.85525e-05	8.28837e-05	0.00018081	0.00018684	8.90144e-06	7.30666e-06	8.04318e-06	7.17297e-06	1.21948e-05	1.20498e-05	5.08287e-06	5.26176e-06	7.27294e-06	9.68806e-06	1.35383e-05	1.48452e-05	0.000148791	9.27814e-06	9.28152e-06	0.062357	0.0623798	1.00036	0.000525628	0.998646	0.00513672	71340	Sodium- and chloride-dependent GABA transporter 3 OS=Mus musculus OX=10090 GN=Slc6a11 PE=1 SV=2	Slc6a11
ZEB1	2878.95	1817.39	3019.89	3341.08	925.837	1281	12329.2	15319.7	4804.88	3721.22	129871	146833	5658.09	5991.46	7323.3	11197.7	114497	132978	6.08657e-05	3.77269e-05	6.29569e-05	6.73264e-05	1.36456e-05	1.90907e-05	1.12137e-05	1.37531e-05	6.34816e-06	4.82333e-06	8.44823e-05	9.65221e-05	5.86064e-06	6.26621e-06	6.59416e-06	1.02581e-05	8.86079e-05	9.97123e-05	4.3602e-05	3.61904e-05	3.62165e-05	0.830017	0.830616	1.00072	0.00104002	0.999195	0.00891336	124327	Zinc finger E-box-binding homeobox 1 OS=Mus musculus OX=10090 GN=Zeb1 PE=1 SV=1	Zeb1

## Sheet: TRiCet-GammaKO-Log2FC|0.59|
	WT-Control						TRiC et						TRiC et-/-GgammaKO						WT-Normalized to TRiC Intesities						TRiC et-Normalized to TRiC intensities						TRiC et-/-GgammaKO-Normalized to TRiC intensities
Accession	WT.B.2	WT.B2.1	WT.C.2	WT.C2.1	WT.G.2	WT.G2.1	ET.B3	ET.B3.1	ET.C3	ET.C3.1	ET.G3.1	ET.G3	tcp.GgammaKO.C	tcp.GgammaKO.C1	tcp.GgammaKO.B	tcp.GgammaKO.B1	tcp.GgammaKO.G	tcp.GgammaKO.G1	WT.B.2	WT.B2.1	WT.C.2	WT.C2.1	WT.G.2	WT.G2.1	ET.B3	ET.B3.1	ET.C3	ET.C3.1	ET.G3.1	ET.G3	tcp.GgammaKO.C_norm	tcp.GgammaKO.C1_norm	tcp.GgammaKO.B_norm	tcp.GgammaKO.B1_norm	tcp.GgammaKO.G_norm	tcp.GgammaKO.G1_norm	Control_avg	TRiC-et_avg	GgammaKO_avg	Control_avg-Norm	GgammaKO-Avg_Norm	diff_ratio	logFC	Adj_p_value	q.Value	Mass	Description	Extracted_Gene
A16L1	831.618	158.564	1	1	1	201.013	6162.62	8926.25	2685.51	3891.22	10296.8	10129.7	75.7124	63.9965	56.6158	407.081	1	1	1.75817e-05	3.2916e-06	2.08475e-08	2.01511e-08	1.47386e-08	2.99571e-06	5.60504e-06	8.01345e-06	3.54807e-06	5.04368e-06	6.6982e-06	6.65888e-06	7.84227e-08	6.69312e-08	5.09789e-08	3.72923e-07	7.7389e-10	7.49843e-10	3.98746e-06	5.92789e-06	9.513e-08	1.48663	0.0238573	0.0160479	-5.96147	3.47976e-06	0.0107071	68586	Autophagy-related protein 16-1 OS=Mus musculus OX=10090 GN=Atg16l1 PE=1 SV=1	Atg16l1
KLD8B	13737	10218.4	2455.63	1816.07	22832.6	19836.6	59582.6	56894.4	49285.1	38716.4	94898.1	101116	4818.98	3049.83	9296.36	9288.95	5328.11	6123.45	0.000290422	0.000212122	5.11937e-05	3.65959e-05	0.000336521	0.000295625	5.41917e-05	5.10764e-05	6.5115e-05	5.01829e-05	6.17322e-05	6.64697e-05	4.99148e-06	3.18968e-06	8.37077e-06	8.50952e-06	4.12337e-06	4.59162e-06	0.000203747	5.8128e-05	5.62941e-06	0.285296	0.0276295	0.096845	-3.36818	1.0295e-08	0.000451419	38081	Kelch domain-containing protein 8B OS=Mus musculus OX=10090 GN=Klhdc8b PE=2 SV=1	Klhdc8b
WDR31	1993.26	2306.65	1542.14	1004.26	1920.03	1109.71	48682.2	35677.5	23597.8	26325.4	8212.74	9377.27	3249.7	3497.23	2565.25	3698.84	2947.99	2838.71	4.21406e-05	4.78832e-05	3.21498e-05	2.0237e-05	2.82986e-05	1.6538e-05	4.42775e-05	3.20292e-05	3.11772e-05	3.41221e-05	5.34248e-06	6.16426e-06	3.36603e-06	3.6576e-06	2.30984e-06	3.38847e-06	2.28142e-06	2.12859e-06	3.12079e-05	2.55188e-05	2.85532e-06	0.817703	0.0914937	0.111891	-3.15983	0.00608432	0.000691228	41303	WD repeat-containing protein 31 OS=Mus musculus OX=10090 GN=Wdr31 PE=2 SV=1	Wdr31
GBB3	31876.2	39143.7	2317.01	2702.22	718.652	2405.86	81886.1	62025.1	45789.3	48389.1	20955.2	22375.1	551.813	3039.17	10479.7	4567.04	17422	2626.9	0.000673914	0.000812577	4.83037e-05	5.44528e-05	1.05919e-05	3.58545e-05	7.44772e-05	5.56824e-05	6.04964e-05	6.27203e-05	1.36316e-05	1.47085e-05	5.71566e-07	3.17854e-06	9.4363e-06	4.18382e-06	1.34827e-05	1.96976e-06	0.000272616	4.69528e-05	5.47045e-06	0.172231	0.0200665	0.11651	-3.10148	0.00337724	0.00215226	38185	Guanine nucleotide-binding protein G(I)/G(S)/G(T) subunit beta-3 OS=Mus musculus OX=10090 GN=Gnb3 PE=1 SV=2	Gnb3
MARCS	187835	134384	80096.9	57484.6	11924.1	1226.93	3017.25	3592.05	78.071	1358.06	1497.1	1143.03	228.71	193.21	1	707.387	384.41	212.158	0.00397114	0.00278966	0.00166982	0.00115838	0.000175745	1.82849e-05	2.74426e-06	3.22473e-06	1.03147e-07	1.76027e-06	9.73882e-07	7.51385e-07	2.36897e-07	2.0207e-07	9.00436e-10	6.4803e-07	2.97491e-07	1.59085e-07	0.0016305	1.59295e-06	2.57412e-07	0.000976965	0.000157873	0.161595	-2.62954	0.0238834	0.0134826	29701	Myristoylated alanine-rich C-kinase substrate OS=Mus musculus OX=10090 GN=Marcks PE=1 SV=2	Marcks
TBG1	1156.04	1009.09	800.243	758.988	114.326	1	5613.02	3106.65	2579.25	2268.1	1	1	385.633	469.098	693.705	853.147	19.0957	1	2.44405e-05	2.09474e-05	1.6683e-05	1.52945e-05	1.685e-06	1.4903e-08	5.10517e-06	2.78897e-06	3.40768e-06	2.93984e-06	6.50511e-10	6.57362e-10	3.99438e-07	4.9061e-07	6.24637e-07	7.8156e-07	1.4778e-08	7.49843e-10	1.31776e-05	2.37383e-06	3.85295e-07	0.180142	0.0292388	0.16231	-2.62318	0.0380655	0.0027388	51411	Tubulin gamma-1 chain OS=Mus musculus OX=10090 GN=Tubg1 PE=1 SV=1	Tubg1
PAF1	3993.05	837.788	95.135	1	NA	NA	6561.55	5388.32	3663.2	3890.38	NA	NA	1	1	2176.38	2363.75	NA	NA	8.44196e-05	1.73915e-05	1.98332e-06	2.01511e-08	NA	NA	5.96787e-06	4.83731e-06	4.83979e-06	5.04258e-06	NA	NA	1.0358e-09	1.04586e-09	1.95969e-06	2.16541e-06	NA	NA	2.59536e-05	5.17189e-06	1.03179e-06	0.199274	0.0397553	0.199501	-2.32554	0.000730846	0.0473236	60652	RNA polymerase II-associated factor 1 homolog OS=Mus musculus OX=10090 GN=Paf1 PE=1 SV=1	Paf1
MAGB4	12193.7	12510.4	1	1	5547.98	5023.35	8403.12	11392.2	18293.4	16689.3	12729.7	12294.2	1	1	4206.25	5510.52	5938.09	6855.11	0.000257794	0.000259701	2.08475e-08	2.01511e-08	8.17696e-05	7.48631e-05	7.64283e-06	1.02272e-05	2.4169e-05	2.16321e-05	8.28078e-06	8.08171e-06	1.0358e-09	1.04586e-09	3.78746e-06	5.04813e-06	4.59543e-06	5.14026e-06	0.000112361	1.3339e-05	3.09556e-06	0.118715	0.02755	0.232069	-2.10737	0.0098204	0.00137356	61740	Melanoma-associated antigen B4 OS=Mus musculus OX=10090 GN=Mageb4 PE=1 SV=1	Mageb4
SIGL5	8486.75	11631.8	24952.3	28929.5	36.7286	72.226	5489.23	7632.54	6355.34	5977.52	788.24	505.138	147.5	52.8919	2334.72	4503.05	570.928	460.694	0.000179423	0.000241462	0.000520192	0.000582961	5.4133e-07	1.07639e-06	4.99258e-06	6.85204e-06	8.39661e-06	7.74787e-06	5.12759e-07	3.32059e-07	1.52781e-07	5.53174e-08	2.10226e-06	4.1252e-06	4.41836e-07	3.45448e-07	0.000254276	4.80565e-06	1.20381e-06	0.0188994	0.00473425	0.250498	-1.99713	0.0486831	0.00450915	62349	Sialic acid-binding Ig-like lectin 5 OS=Mus musculus OX=10090 GN=Siglec5 PE=2 SV=1	Siglec5
TXND9	26836.2	33119.7	17819.2	17118	14293.6	10852.9	841003	995618	337805	345102	541129	563459	77581.1	84863.4	257201	299797	129399	121137	0.000567361	0.000687526	0.000371485	0.000344946	0.000210668	0.000161741	0.000764911	0.000893807	0.000446304	0.00044731	0.00035201	0.000370397	8.03583e-05	8.87549e-05	0.000231593	0.000274641	0.00010014	9.08335e-05	0.000390621	0.00054579	0.000144387	1.39723	0.369634	0.264547	-1.91841	0.00229637	0.000398245	26471	Thioredoxin domain-containing protein 9 OS=Mus musculus OX=10090 GN=Txndc9 PE=1 SV=1	Txndc9
DHB12	3187.53	4370.69	4493.65	3952.45	NA	NA	7225.11	6966.94	2452.84	3277.12	NA	NA	1	1	2515.46	3735.93	NA	NA	6.73896e-05	9.07303e-05	9.36812e-05	7.96463e-05	NA	NA	6.57139e-06	6.25451e-06	3.24067e-06	4.24769e-06	NA	NA	1.0358e-09	1.04586e-09	2.26501e-06	3.42245e-06	NA	NA	8.28618e-05	5.07857e-06	1.42238e-06	0.0612896	0.0171657	0.280076	-1.83611	0.0204645	0.00639805	34948	Very-long-chain 3-oxoacyl-CoA reductase OS=Mus musculus OX=10090 GN=Hsd17b12 PE=1 SV=1	Hsd17b12
COPE	10158.7	9932.27	5555.94	6871.03	1	276.032	7139.36	6356.96	3358.99	1823.05	2519.48	3281.53	24.3955	24.329	2988.64	3531.66	366.026	499.71	0.000214772	0.000206182	0.000115827	0.000138459	1.47386e-08	4.11372e-06	6.49341e-06	5.7069e-06	4.43787e-06	2.36297e-06	1.63895e-06	2.15715e-06	2.52688e-08	2.54447e-08	2.69108e-06	3.23532e-06	2.83264e-07	3.74704e-07	0.000113228	3.79954e-06	1.10585e-06	0.0335565	0.00976653	0.291047	-1.78067	0.0249004	0.00033581	34773	Coatomer subunit epsilon OS=Mus musculus OX=10090 GN=Cope PE=1 SV=3	Cope
KPYM	9700.88	8322.8	8133.42	8827.04	508.221	396.619	11727.6	8609.34	16242.3	17096.8	17181.8	15471.1	1689.15	1866.7	6009.37	4750.2	11392.8	2718.64	0.000205092	0.000172772	0.000169561	0.000177875	7.49048e-06	5.91082e-06	1.06665e-05	7.72895e-06	2.14592e-05	2.21604e-05	1.1177e-05	1.01701e-05	1.74962e-06	1.9523e-06	5.41105e-06	4.35162e-06	8.81676e-06	2.03855e-06	0.000123117	1.38937e-05	4.05332e-06	0.11285	0.0329225	0.291738	-1.77726	0.0054822	0.0018529	58378	Pyruvate kinase PKM OS=Mus musculus OX=10090 GN=Pkm PE=1 SV=4	Pkm
GNB5	97701.4	46893	122049	123334	20591.1	15481.3	144027	140309	124704	126807	70659.9	60520.6	19258.3	19072.7	65276.3	65919.8	27562.2	27521.7	0.00206557	0.000973443	0.00254442	0.00248531	0.000303484	0.000230719	0.000130996	0.000125961	0.000164757	0.000164363	4.59651e-05	3.97839e-05	1.99477e-05	1.99473e-05	5.87771e-05	6.03885e-05	2.13301e-05	2.06369e-05	0.00143382	0.000111971	3.35046e-05	0.0780926	0.0233673	0.299226	-1.74069	0.00901406	0.0142224	44620	Guanine nucleotide-binding protein subunit beta-5 OS=Mus musculus OX=10090 GN=Gnb5 PE=1 SV=1	Gnb5
SYVC	14922.5	19280.4	10456.5	13402.8	1239.54	680.41	8292.98	7782.18	4674.1	4451.77	3412.84	2580.35	1223.28	911.697	2480.94	3767.79	715.588	1567.9	0.000315486	0.000400238	0.000217991	0.000270082	1.82692e-05	1.01402e-05	7.54265e-06	6.98637e-06	6.17537e-06	5.77024e-06	2.22009e-06	1.69622e-06	1.26707e-06	9.53504e-07	2.23393e-06	3.45163e-06	5.53786e-07	1.17568e-06	0.000205368	5.06516e-06	1.60593e-06	0.0246638	0.00781979	0.317055	-1.6572	0.0106855	0.000940876	141439	Valine--tRNA ligase OS=Mus musculus OX=10090 GN=Vars PE=1 SV=1	Vars
TBB5	433160	485734	382971	385513	795956	722662	2.72346e+06	2.7192e+06	1.55718e+06	1.43091e+06	4.94156e+06	4.94443e+06	641753	638155	866326	979466	1.35097e+06	1.39318e+06	0.0091577	0.0100833	0.00798396	0.00776851	0.0117313	0.0107698	0.00247705	0.00244113	0.00205734	0.00185469	0.00321454	0.00325028	0.000664727	0.000667419	0.00078007	0.000897279	0.0010455	0.00104466	0.00958243	0.00254917	0.000849944	0.266026	0.0886981	0.33342	-1.58459	4.26117e-05	0.000593443	50095	Tubulin beta-5 chain OS=Mus musculus OX=10090 GN=Tubb5 PE=1 SV=1	Tubb5
MAP7	3209.04	2288.47	570.211	993.541	11079.2	10218.5	8136.89	7065.99	2104.9	1917.48	5949.9	6575.06	836.925	676.034	2389.75	3255.16	1521.65	1693.15	6.78443e-05	4.75059e-05	1.18875e-05	2.0021e-05	0.000163292	0.000152287	7.40068e-06	6.34342e-06	2.78097e-06	2.48537e-06	3.87047e-06	4.32219e-06	8.66885e-07	7.07034e-07	2.15181e-06	2.98202e-06	1.17759e-06	1.2696e-06	7.71396e-05	4.53385e-06	1.52582e-06	0.0587746	0.01978	0.33654	-1.57115	0.00642108	0.00426677	82086	Ensconsin OS=Mus musculus OX=10090 GN=Map7 PE=1 SV=1	Map7
WDTC1	4602.87	1438.9	3391.72	2937.1	3856.68	4224.15	7247.06	12880.5	15707.4	13940.5	12906	11884.2	2274.17	5493.84	2793.46	2758.1	11523.3	3670.66	9.73121e-05	2.98699e-05	7.07087e-05	5.91859e-05	5.68422e-05	6.29526e-05	6.59136e-06	1.15634e-05	2.07524e-05	1.80692e-05	8.39547e-06	7.81222e-06	2.35558e-06	5.74577e-06	2.51533e-06	2.52667e-06	8.91778e-06	2.75242e-06	6.28119e-05	1.21973e-05	4.13559e-06	0.194188	0.0658409	0.339057	-1.5604	0.012152	0.0238289	76768	WD and tetratricopeptide repeats protein 1 OS=Mus musculus OX=10090 GN=Wdtc1 PE=1 SV=1	Wdtc1
UBR5	37317	55438.7	36850.4	41550.3	5586.45	20152.3	35461.9	34815.1	26461.9	24623.6	68770.4	52069.1	7698.29	15302.4	24972	21067.8	4685.63	3597.42	0.000788941	0.00115084	0.000768236	0.000837286	8.23367e-05	0.00030033	3.22534e-05	3.1255e-05	3.49612e-05	3.19163e-05	4.47359e-05	3.42282e-05	7.97387e-06	1.60042e-05	2.24857e-05	1.93e-05	3.62616e-06	2.6975e-06	0.000654662	3.48917e-05	1.20146e-05	0.0532972	0.0183523	0.344339	-1.5381	0.00019082	0.0020195	311352	E3 ubiquitin-protein ligase UBR5 OS=Mus musculus OX=10090 GN=Ubr5 PE=1 SV=2	Ubr5
EIF3K	14742.3	16980.9	19599.3	22866.1	4955.04	922.135	9236.65	8735.79	5313.18	6600.94	10872.2	11693.6	1330.62	1941.86	6307.68	5709.42	757.374	1560.55	0.000311676	0.000352503	0.000408596	0.000460778	7.30306e-05	1.37426e-05	8.40094e-06	7.84248e-06	7.01972e-06	8.55592e-06	7.07251e-06	7.68691e-06	1.37825e-06	2.03091e-06	5.67966e-06	5.23035e-06	5.86124e-07	1.17017e-06	0.000270054	7.76308e-06	2.67924e-06	0.0287464	0.00992113	0.345126	-1.5348	0.000291522	0.000311015	25356	Eukaryotic translation initiation factor 3 subunit K OS=Mus musculus OX=10090 GN=Eif3k PE=1 SV=1	Eif3k
PSMD6	50120.6	43102.2	22934.1	19581.2	4832.09	1297.54	41091.2	49143.4	32375.1	34793.4	15229.7	19964.5	7287.48	5343.01	24961.3	25662.8	8340.22	4448.43	0.00105963	0.000894752	0.000478117	0.000394584	7.12185e-05	1.93373e-05	3.73734e-05	4.41181e-05	4.27737e-05	4.50981e-05	9.90709e-06	1.31239e-05	7.54835e-06	5.58802e-06	2.24761e-05	2.35094e-05	6.45441e-06	3.33562e-06	0.000486273	3.20657e-05	1.14853e-05	0.0659418	0.0236191	0.358181	-1.48124	0.0214911	0.000599797	45792	26S proteasome non-ATPase regulatory subunit 6 OS=Mus musculus OX=10090 GN=Psmd6 PE=1 SV=1	Psmd6
GNAT1	59214.3	49795.9	47055.4	55611.9	3750.78	4533.67	59758.5	60214.3	28251.3	22329.1	15086	17380.8	10460.6	5601.69	26913.1	27248.3	3784.22	2503.13	0.00125188	0.0010337	0.000980986	0.00112064	5.52813e-05	6.75654e-05	5.43517e-05	5.40568e-05	3.73254e-05	2.89423e-05	9.8136e-06	1.14255e-05	1.08351e-05	5.85857e-06	2.42335e-05	2.49619e-05	2.92857e-06	1.87696e-06	0.000751677	3.26525e-05	1.17824e-05	0.0434396	0.0156749	0.360843	-1.47056	0.0445324	0.000271429	40397	Guanine nucleotide-binding protein G(t) subunit alpha-1 OS=Mus musculus OX=10090 GN=Gnat1 PE=1 SV=3	Gnat1
PKHB1	18476.7	16193.4	12638.6	14289	17795.9	21703.1	504481	413763	306043	311361	382810	342713	68872.5	57532.4	259447	239873	97765	140527	0.000390627	0.000336156	0.000263482	0.000287939	0.000262287	0.000323441	0.000458836	0.000371452	0.000404341	0.000403576	0.000249022	0.000225286	7.13379e-05	6.01706e-05	0.000233615	0.000219745	7.56593e-05	0.000105373	0.000310656	0.000352086	0.00012765	1.13336	0.410906	0.362554	-1.46373	0.00113579	0.000229765	27722	Pleckstrin homology domain-containing family B member 1 OS=Mus musculus OX=10090 GN=Plekhb1 PE=1 SV=1	Plekhb1
TBA4A	25982.9	19318.6	22869.5	19240.4	18106.1	9689.36	193570	136448	51482.8	50896.7	54719	84749.8	19212.8	21401.2	68652.9	69074.8	17165.1	14065.4	0.000549319	0.000401032	0.000476771	0.000387716	0.00026686	0.000144401	0.000176056	0.000122495	6.80186e-05	6.59706e-05	3.55953e-05	5.57113e-05	1.99005e-05	2.23826e-05	6.18175e-05	6.32787e-05	1.32839e-05	1.05469e-05	0.000371016	8.73078e-05	3.18684e-05	0.235321	0.0858947	0.365012	-1.45399	0.0398357	0.00219701	50634	Tubulin alpha-4A chain OS=Mus musculus OX=10090 GN=Tuba4a PE=1 SV=1	Tuba4a
CYTSA	5305.21	5983.39	1659.85	1838	71611.1	73933.4	4845.61	5861.91	644.202	1085.25	7082.71	7198.45	435.067	402.894	3531.34	3616.5	246.354	458.754	0.000112161	0.000124208	3.46037e-05	3.70377e-05	0.00105545	0.00110183	4.40719e-06	5.26247e-06	8.51113e-07	1.40667e-06	4.60738e-06	4.73199e-06	4.50642e-07	4.21369e-07	3.17974e-06	3.31304e-06	1.90651e-07	3.43993e-07	0.000410882	3.54447e-06	1.31657e-06	0.00862649	0.00320426	0.371444	-1.42878	0.0477696	0.000940876	124811	Cytospin-A OS=Mus musculus OX=10090 GN=Specc1l PE=1 SV=1	Specc1l
COX41	6485.47	6392.25	9863.16	11601.8	858.313	1218.59	3984.2	5196.93	4671.55	5254.85	2567.4	1609.33	1825.46	1141.49	2389.63	3732.68	463.861	392.925	0.000137113	0.000132695	0.000205622	0.000233789	1.26504e-05	1.81607e-05	3.62371e-06	4.66549e-06	6.172e-06	6.81116e-06	1.67012e-06	1.05791e-06	1.8908e-06	1.19384e-06	2.15171e-06	3.41947e-06	3.58977e-07	2.94632e-07	0.000123338	4.00007e-06	1.55157e-06	0.0324317	0.0125798	0.387886	-1.36629	0.0452359	0.00265079	19575	Cytochrome c oxidase subunit 4 isoform 1, mitochondrial OS=Mus musculus OX=10090 GN=Cox4i1 PE=1 SV=2	Cox4i1
TBA1A	1.40841e+06	1.42123e+06	1.07934e+06	1.2074e+06	2.44329e+06	2.46663e+06	4.29471e+06	4.44307e+06	2.1021e+06	2.01627e+06	5.73386e+06	5.55256e+06	1.09712e+06	1.12508e+06	1.59032e+06	1.5418e+06	2.13527e+06	2.14999e+06	0.029776	0.0295031	0.0225015	0.0243305	0.0360107	0.0367603	0.00390613	0.00398872	0.00277727	0.00261342	0.00372994	0.00365004	0.00113639	0.00117667	0.00143198	0.00141243	0.00165247	0.00161215	0.0298137	0.00344426	0.00140368	0.115526	0.0470818	0.407543	-1.29498	1.30447e-05	0.000173292	50788	Tubulin alpha-1A chain OS=Mus musculus OX=10090 GN=Tuba1a PE=1 SV=1	Tuba1a
TBB2A	1.69277e+06	1.55467e+06	1.37111e+06	1.42367e+06	2.01054e+06	1.90128e+06	7.68341e+06	7.17151e+06	4.9324e+06	4.66034e+06	1.20216e+07	1.25619e+07	2.55074e+06	2.4997e+06	3.33793e+06	3.38098e+06	3.72866e+06	4.06733e+06	0.035788	0.0322731	0.0285841	0.0286885	0.0296327	0.0283348	0.00698824	0.00643816	0.00651664	0.00604059	0.00782015	0.00825774	0.00264206	0.00261433	0.00300559	0.00309728	0.00288557	0.00304986	0.0305502	0.00701025	0.00288245	0.229467	0.0943513	0.411176	-1.28217	4.77967e-07	0.000229765	50274	Tubulin beta-2A chain OS=Mus musculus OX=10090 GN=Tubb2a PE=1 SV=1	Tubb2a
HNRLL	415.679	69.7727	654.605	240.034	497.053	610.546	7149.52	139.895	5128.04	6458.88	5056.52	7758.55	1398.9	1377.45	2928.78	1773.55	3498.77	3514.52	8.78813e-06	1.4484e-06	1.36468e-05	4.83696e-06	7.32589e-06	9.09898e-06	6.50264e-06	1.25589e-07	6.77512e-06	8.3718e-06	3.28932e-06	5.10017e-06	1.44898e-06	1.44061e-06	2.63718e-06	1.62473e-06	2.70766e-06	2.63533e-06	7.5242e-06	5.02744e-06	2.08242e-06	0.668169	0.276762	0.41421	-1.27157	0.0378656	0.072593	64940	Heterogeneous nuclear ribonucleoprotein L-like OS=Mus musculus OX=10090 GN=Hnrnpll PE=1 SV=3	Hnrnpll
PSD11	79055.2	80561.6	68683.1	64995	48909.1	38828	82666.5	76282.9	71872	65520.5	46341.8	33870.7	18507.1	17490.9	39238	46413.1	22155.5	37563.7	0.00167135	0.00167236	0.00143187	0.00130972	0.000720853	0.000578654	7.5187e-05	6.84823e-05	9.49565e-05	8.49256e-05	3.01459e-05	2.22653e-05	1.91696e-05	1.82929e-05	3.53312e-05	4.25186e-05	1.71459e-05	2.81669e-05	0.0012308	6.26604e-05	2.67709e-05	0.0509102	0.0217507	0.427237	-1.22689	0.0191185	0.000512667	47692	26S proteasome non-ATPase regulatory subunit 11 OS=Mus musculus OX=10090 GN=Psmd11 PE=1 SV=3	Psmd11
ROM1	18043.7	17922.8	13274.1	13604	28143	31043.9	25180.1	24736	9108.11	6165.76	28857.6	33573	6385.19	5204.72	19704.6	16182.6	1784.55	2301.23	0.000381472	0.000372056	0.000276732	0.000274135	0.000414789	0.000462648	2.29019e-05	2.22065e-05	1.20336e-05	7.99186e-06	1.87722e-05	2.20696e-05	6.61376e-06	5.44339e-06	1.77427e-05	1.48247e-05	1.38105e-06	1.72556e-06	0.000363639	1.76626e-05	7.9552e-06	0.0485719	0.0218767	0.450398	-1.15073	0.0277563	0.00104646	37755	Rod outer segment membrane protein 1 OS=Mus musculus OX=10090 GN=Rom1 PE=1 SV=1	Rom1
NUAK1	3956.6	6374.1	2206.93	4009.86	15649.2	14103.6	1440.33	1265.68	1270.78	2573	1960.85	1816.98	798.205	399.992	941.123	1476.98	709.412	679.234	8.36489e-05	0.000132319	4.60089e-05	8.08033e-05	0.000230647	0.000210187	1.31002e-06	1.13625e-06	1.67895e-06	3.33503e-06	1.27556e-06	1.19442e-06	8.26779e-07	4.18335e-07	8.47421e-07	1.35305e-06	5.49007e-07	5.09319e-07	0.000130602	1.65504e-06	7.50651e-07	0.0126723	0.00574761	0.453555	-1.14065	0.035437	0.00177194	74129	NUAK family SNF1-like kinase 1 OS=Mus musculus OX=10090 GN=Nuak1 PE=1 SV=1	Nuak1
SDK1	786.034	949.385	105.721	163.113	1106.41	761.535	117357	118493	80155.3	75055.6	155755	117473	15285.9	13803.7	89179.6	93743.4	54475.4	54123	1.6618e-05	1.97081e-05	2.20401e-06	3.2869e-06	1.6307e-05	1.13492e-05	0.000106739	0.000106376	0.0001059	9.72847e-05	0.00010132	7.7222e-05	1.58331e-05	1.44367e-05	8.03005e-05	8.58774e-05	4.2158e-05	4.05837e-05	1.15789e-05	9.91403e-05	4.65316e-05	8.56218	4.01866	0.469351	-1.09126	0.00279337	0.000142235	241468	Protein sidekick-1 OS=Mus musculus OX=10090 GN=Sdk1 PE=1 SV=1	Sdk1
[truncated: 28 more rows]

## Sheet: TRiC-Subunits-Intensities
	WT-Control						TRiC et						TRiC et-/-GgammaKO						WT-Normalized to TRiC Intesities						TRiC et-Normalized to TRiC intensities						TRiC et-/-GgammaKO-Normalized to TRiC intensities
[truncated: 9 more rows]
