# Supplementary material for: Mapping the chaperonin TRiC/CCT interactome in mouse photoreceptors reveals functional significance for energy metabolism
Source: PLoS One. 2026 Jul 29;21(7):e0345843. doi: 10.1371/journal.pone.0345843 (PMC13419182; doi:10.1371/journal.pone.0345843)
Supplement: S2 File — (XLSX) [file pone.0345843.s009.xlsx]

## Sheet: Fig 1C
		Mouse		WT		TRiCet
		Protein		Tcp-1a		Tcp-1a	Tcp-1a-et
	Exp 1	1		0.97		0.73	0.17
		2		0.83		0.69	0.16
		3		0.82		0.78	0.19
		3		0.82
	Exp 2	1		0.56		0.44	0.22
		2		0.52		0.48	0.26
		3		0.68		0.53	0.27
		4				0.64	0.3
		4				0.72	0.31
	Exp 3	1		0.82		0.56	0.3
		2		0.65		0.5	0.3
		3		1.21		0.56	0.29
		4		1.21		0.69	0.35

## Sheet: Fig 1E
			a-wave									a-wave
			129E									Transgene
	Flash intensity		Mouse 1		Mouse 2		Mouse 2		Mouse 4			Mouse 1		Mouse 2		Mouse 2		Mouse 4
	cd m^-2 s^-1		Right	Left	Right	Left	Right	Left	Right	Left		Right	Left	Right	Left	Right	Left	Right	Left
	0.002		5.315	0.281	10.1	4.046	1.881	3.219	1.093	2.91		3.924	2.891	1.907	4.307	2.141	2.094	0.359	2.382
	0.004		47.59	28.39	53.6	31.22	12.53	18.42	8.097	22.55		23.48	25.45	11.2	28.65	28.29	0.079	34.45	22.25
	0.01		102.2	82.26	105.7	81.66	39.6	64.23	52.71	78.48		50.28	74.88	58.11	76	77.15	35.76	89.53	68.78
	0.025		163.7	147.4	178.4	146	109.4	122.2	110.3	140.2		88.83	147.3	116.5	121.1	148.8	82.36	153.8	132.6
	0.063		221.3	211.8	250.5	203.3	151.2	183.1	180.5	203		123.1	218.1	214.7	171.4	212.9	161.9	226.5	194.5
	0.16		247.9	257.4	310.2	263.9	211.4	226.3	270.4	269.8		147.8	266.8	286.8	221.8	248.9	220.6	267.6	233.7
	0.36		275.2	292.1	338.6	270.2	216.5	243.6	332.5	301		160.6	290.5	332	217.6	271.5	253	277.5	247.2
	0.8		285.3	315.4	347.7	279.5	230.8	243.4	350.3	304.7		155.1	309.1	378.1	249.5	275.7	263.8	291.1	254.1
	1.26		284.1	295.9	337.1	270.9	223.8	232.9	360.6	296.4		156.1	275.8	355.5	227.7	271.3	259.4	269.8	241
	4		282.7	292	333.2	274.3	238.8	235.6	377.6	296.6		152.2	281.3	362.2	238.3	260.9	263	274.6	240.4
	10		238.7	260.4	310	263.5	227.7	229	384.9	292.8		152.2	282.1	357.7	230	248.8	258.6	273.7	235.7

## Sheet: Fig 3C
				a-wave									a-wave
Mouse 1				AAV:PhLPs mutant									AAV:PhLPs WT
		Flash intensity		Mouse 1		Mouse 2		Mouse 2		Mouse 4			Mouse 1		Mouse 2		Mouse 2		Mouse 4
		cd m^-2 s^-1		Right	Left	Right	Left	Right	Left	Right	Left		Right	Left	Right	Left	Right	Left	Right	Left
		0.00025		2.7	5.1	4.4	7.9	0.5	0	0	1.9		5.4	0	0	1.3	0	0	0.6	0
		0.00157739		0	0	0.3	4.3	0	0	0	0		2.2	0	0	34	0.3	0	2.4	10.7
		0.00995268		39.5	15.9	47.7	48.6	24.9	18	14.4	0.2		3.1	33.8	29	22.2	0.3	12	8.8	22.8
		0.025		82.8	26.1	91.8	100	88.4	74	55.9	58.5		10.4	68.4	26.1	20.9	35.3	61	28.6	43.7
		0.157739		198.3	59.2	235.5	280.6	136.1	87.7	147.3	140.6		43.7	192.8	59.8	93.4	82.5	131.8	80.6	92.3
		0.396223		262	87.7	266.8	258.7	178.8	127.7	187.3	214.9		67.5	217.5	87.8	128.9	124.9	183.7	92.6	134
		0.995268		255.4	94.3	291	325.9	191.2	112.1	154.7	198.1		71.2	241.2	75.3	120.9	124.2	174	100.6	131.4
Mouse 2		2.5		239.3	127.7	273.9	311.2	205.2	120.7	156.6	208		78.1	266.5	100.2	141	150	187.5	118.3	149.7
Mouse 3
Mouse 4

## Sheet: Fig 3F
	nuclei
	129E	PhLPs	PhLPs
	P14	P14	P18
	13538	12083	9912
	13819	12724	9796
	14227	12748	10025
	13836	12712	10721
	13654	12361	10259
	13374	12458	10510
	13589	12187	9953
	14599	13547	9850
	14867	13487	9520
	13682	13447	9514
	13799	13723	10154
	13814	13025	9641
	12764	13084	9399
	13322	12910	9209
	13433	13129	10642
	13311	12809	10517
	13429	12635	10725
	13469	12669	10370
	13431	13248	10410
	13156	13035	10558
	12921	13360	10287
	13299	13367	10312
	12969		10223
	13535		10080
	14380		9940
	14169		10453
	14401		10357
	14043		10231
	14028
	14022
	13835

## Sheet: Fig 9D
			900kD band						Normalized
			Tcp-1 gamma	G beta WT		Tcp-1 gamma	G beta mutant		G beta WT	G beta mutant
	Exp 1		104	16.57		112	31.37		0.159327	0.280089
	Exp 2		101.77	7.76		114.83	15.93		0.0762504	0.138727
	Exp 3		162.16	16.29		165.35	29.73		0.100456	0.1798

## Sheet: Fig 9G
			a-wave											a-wave
			AAV:G beta WT											AAV:G beta mutant
	Flash intensity		Mouse 1		Mouse 2		Mouse 2		Mouse 4		Mouse 5			Mouse 1		Mouse 2		Mouse 2		Mouse 4		Mouse 5		Mouse 6
	cd m^-2 s^-1		Right	Left	Right	Left	Right	Left	Right	Left	Right	Left		Right	Left	Right	Left	Right	Left	Right	Left	Right	Left	Right	Left
	0.00025		-9.6	0	0	0	11.3	0	0	0	0	0		6.1	0	0	0	0	0	0.8	0	14.4	12	0	0
	0.00157739		6.5	1.5	-6.8	0.6	5	7.9	0	0	0	0		0	0	0	0	16.6	23.1	0	0.8	48.5	30.3	0	0
	0.00995268		47.2	-9.1	30.1	31.6	20.9	25.1	2.3	7.4	10.8	5.3		14.1	37.6	25.3	22.9	7.3	15.3	5.8	24.9	3.7	13.4	3	0
	0.025		99.4	23.3	56	64.2	59.2	72	39.4	32.1	24.6	24.9		28.4	40.5	20.6	21	27.6	30.8	61.9	58.6	12.1	16.9	51	30.3
	0.157739		194	96.4	110	135.1	122.8	173.6	62.8	50.6	85.9	69.2		29.5	112.9	39.9	32.6	30.5	28.9	44.1	153.9	49.7	70.7	95.6	36.5
	0.396223		261.5	163.7	151.4	175.4	176.8	232.5	147.6	132.8	76.4	85.2		36.3	98.3	84.8	54.2	56.3	62.9	59	175.6	81.2	100.3	122.7	71.8
	0.995268		255.8	185.8	159.9	178.2	170.3	199.6	143	150.1	105.7	106.7		93	131.9	84.1	56.2	69	60.3	65.8	177	81.5	93.7	122.1	75
	2.5		240.1	199.4	206.2	223.1	190.7	233.7	165.6	156.7	120.3	95.1		84.7	122.7	50.7	42.7	89.6	92.5	109.3	181.3	77.7	81.2	143.5	75.5
